# Supplementary material for: Template-based copying in chemically fuelled dynamic combinatorial libraries
Source: Nat Chem. 2024 Jul 16;16(8):1240–9. doi: 10.1038/s41557-024-01570-5 (PMC11321992; doi:10.1038/s41557-024-01570-5)
Supplement: Supplementary file 2 — Source data of for Supplementary Figs. 1–7 and 19–21. [file 41557_2024_1570_MOESM2_ESM.xlsx]

## Sheet: Fig. S1a-c-no A10
Figure S1. Kinetic characterization of the dynamic library with and without (dA)10 by the kinetic model.
Experimental condition																kinetic model
T 25 mM
EDC 10 mM
pyr 10 mM																1*	N-acylisourea of 1
MES 200 mM, pH 6, 25 degree																3*	N-acylisourea of 3
(dA)10 0mM																n*	N-acylisourea of oligo n
																	time (h)	1	O-acylurea 1	1*	2	O-acylurea 2	2*	3	O-acylurea 3	3*	4	O-acylurea 4	4*	5	O-acylurea 5	5*	6	O-acylurea 6	6*	7	O-acylurea 7	7*	8	O-acylurea 8	8*	9	O-acylurea 9	9*	10	O-acylurea 10	10*	EDC
time (min)	EDC (mM)	T* (mM)	T2 (mM)	T3* (mM)	T3(mM)	T4(mM)	T5(mM)									0	0	25	0	0	0	0	0	0	0	0	0	0	0	0	0	0	0	0	0	0	0	0	0	0	0	0	0	0	0	0	0	10
0	0	0	0		0	0	0									1	5.89261e-05	24.997	0.00262207	1.65314e-05	0.0001767	1.16056e-08	3.61903e-11	1.01181e-09	9.34392e-14	2.14524e-16	6.71292e-15	7.5071e-19	1.13628e-21	5.10285e-20	3.8802e-24	1.74018e-27	2.79643e-25	1.3508e-29	0	9.13766e-31	4.83795e-36	0	2.94065e-36	-2.687e-41	0	1.59599e-41	0	0	7.61004e-47	0	0	9.99714
0.05	10.5861	0.16033	1.00443	0	0.07052	0.00516	0.00515									2	0.000117852	24.9938	0.00481586	6.2472e-05	0.000667294	8.50486e-08	5.39232e-10	1.46745e-08	2.69631e-12	1.13835e-14	3.5534e-13	9.02346e-17	2.87386e-19	9.56876e-18	1.71968e-21	4.37661e-24	2.37696e-22	3.45078e-26	7.25976e-29	5.70908e-27	6.81034e-31	1.19057e-33	1.36735e-31	1.37447e-35	1.92272e-38	3.19658e-36	2.76714e-40	2.97231e-43	7.07732e-41	5.34447e-45	4.29773e-48	9.99428
0.0833333	9.55764	0.29626	1.21863	0	0.15599	0.00722	0.00368									3	0.000180212	24.9902	0.00674837	0.000137798	0.0014708	2.77603e-07	2.73974e-09	7.25759e-08	2.00789e-11	1.31472e-13	3.98072e-12	1.52921e-15	7.50465e-18	2.43489e-16	6.67076e-20	2.61855e-22	1.37451e-20	3.10516e-24	1.01757e-26	7.406e-25	1.41962e-28	4.01063e-31	3.94214e-29	6.53497e-33	1.6226e-35	2.10154e-33	3.05682e-37	6.68079e-40	1.1162e-37	1.47185e-41	2.77255e-44	9.99125
0.166667	4.8526	0.43621	0.47672	0	0.01602	0.00465	0.00403									4	0.000244969	24.9862	0.00840389	0.000240118	0.00256087	6.35485e-07	8.68141e-09	2.2404e-07	8.28298e-11	7.49208e-13	2.20163e-11	1.13827e-14	7.69578e-17	2.42007e-15	8.96006e-19	4.83773e-21	2.4463e-19	7.50098e-23	3.37792e-25	2.36285e-23	6.18187e-27	2.39213e-29	2.25051e-27	5.13203e-31	1.74592e-33	2.13563e-31	4.31241e-35	1.3113e-37	2.01264e-35	3.74771e-39	1.02097e-41	9.98811
0.333333	2.13958	0.22274	0.26679	0	0.00637	0.00529	0.0026									5	0.00031236	24.982	0.0098142	0.000368025	0.00392167	1.19858e-06	2.12664e-08	5.35111e-07	2.47643e-10	2.90343e-12	8.28774e-11	5.40449e-14	4.72865e-16	1.44064e-14	6.75628e-18	4.71439e-20	2.29266e-18	8.93462e-22	5.19587e-24	3.48818e-22	1.16309e-25	5.80388e-28	5.23783e-26	1.52611e-29	6.67832e-32	7.83381e-30	2.02671e-33	7.91138e-36	1.16147e-33	2.80239e-37	9.84014e-40	9.98484
0.516667	0.95347	0.63732	0.07688	0	0.00098699	0.0022	0.00112									6	0.000382583	24.9774	0.011007	0.00052026	0.00553883	1.99992e-06	4.42815e-08	1.08731e-06	6.04176e-10	8.82107e-12	2.44796e-10	1.93174e-13	2.10189e-15	6.20713e-14	3.53856e-17	3.0672e-19	1.43433e-17	6.81757e-21	4.92245e-23	3.16923e-21	1.29215e-24	8.00013e-27	6.91665e-25	2.46903e-28	1.33897e-30	1.5044e-28	4.77604e-32	2.3065e-34	3.24311e-32	9.69651e-36	4.20943e-38	9.98144
0.633333	0.38177		0.03135	0	0.00455	0.00272	0									7	0.000455862	24.9725	0.0120081	0.000695785	0.00740033	3.06659e-06	8.24509e-08	1.97733e-06	1.2815e-09	2.26704e-11	6.12171e-10	5.67973e-13	7.47817e-15	2.1421e-13	1.44253e-16	1.5115e-18	6.79923e-17	3.83094e-20	3.34232e-22	2.06371e-20	9.99977e-24	7.47823e-26	6.19082e-24	2.63155e-27	1.72275e-29	1.85207e-27	7.01213e-31	4.08419e-33	5.49265e-31	1.97811e-34	1.03467e-36	9.97788
0.983333	0.12813	0.53352	0.01383	0	0	0	0									8	0.000532451	24.9673	0.0128412	0.000893799	0.00949654	4.42054e-06	1.41508e-07	3.31735e-06	2.45439e-09	5.15792e-11	1.35641e-09	1.44849e-12	2.26251e-14	6.29103e-13	4.89999e-16	6.08496e-18	2.6344e-16	1.72296e-19	1.78093e-21	1.05488e-19	5.94909e-23	5.26952e-25	4.177e-23	2.07071e-26	1.60508e-28	1.65047e-26	7.29926e-30	5.03127e-32	6.46675e-30	2.7491e-33	1.70021e-35	9.97418
1.45	0	0	0.00571	0	0	0	0									9	0.000612637	24.9617	0.0135282	0.00111374	0.0118203	6.07932e-06	2.28296e-07	5.2361e-06	4.34979e-09	1.06988e-10	2.74235e-09	3.31583e-12	6.05359e-14	1.63516e-12	1.44933e-15	2.10157e-17	8.76181e-16	6.54532e-19	7.89711e-21	4.48912e-19	2.89971e-22	2.99741e-24	2.27547e-22	1.29478e-25	1.17097e-27	1.15167e-25	5.85587e-29	4.70791e-31	5.78152e-29	2.85732e-32	2.05945e-34	9.97029
1.91667	0	0	0.00924	0	0	0	0									10	0.000696747	24.9558	0.0140887	0.00135531	0.0143672	8.05701e-06	3.50898e-07	7.8807e-06	7.25395e-09	2.06438e-10	5.16203e-09	6.97512e-12	1.47138e-13	3.86386e-12	3.84725e-15	6.43931e-17	2.58693e-15	2.17922e-18	3.03389e-20	1.65589e-18	1.20963e-21	1.4425e-23	1.04907e-21	6.76582e-25	7.05782e-27	6.64014e-25	3.83351e-28	3.55418e-30	4.17008e-28	2.36757e-31	1.96633e-33	9.96622
0.05	7.35556	0.14983	0.7323	0	0.03948	0.00278	0.00386									11	0.000785151	24.9495	0.0145409	0.00161849	0.0171354	1.0365e-05	5.1882e-07	1.14195e-05	1.15207e-08	3.75935e-10	9.17808e-09	1.37118e-11	3.31196e-13	8.46182e-12	9.36562e-15	1.79307e-16	6.94563e-15	6.52945e-18	1.0394e-19	5.44966e-18	4.4558e-21	6.07454e-23	4.23359e-21	3.06316e-24	3.65242e-26	3.28783e-24	2.1334e-27	2.26051e-29	2.5342e-27	1.63726e-30	1.55278e-32	9.96195
0.0833333	6.90087	0.28112	0.84383	0	0.0616	0.00773	0.00301									12	0.000878276	24.9429	0.014901	0.00190355	0.0201262	1.30131e-05	7.43228e-07	1.60459e-05	1.75815e-08	6.53086e-10	1.55804e-08	2.55061e-11	7.00353e-13	1.74224e-11	2.12475e-14	4.61951e-16	1.72646e-14	1.79556e-17	3.24457e-19	1.63498e-17	1.48348e-20	2.29525e-22	1.53352e-20	1.23426e-23	1.67003e-25	1.43874e-23	1.04051e-26	1.2509e-28	1.34015e-26	9.7768e-30	1.05117e-31	9.95744
0.166667	6.33438	0.47544	0.54682	0	0.02082	0.00563	0.00366									13	0.000976612	24.9358	0.0151833	0.0022111	0.0233442	1.60102e-05	1.03726e-06	2.19838e-05	2.59581e-08	1.09129e-09	2.5461e-08	4.53268e-11	1.40667e-12	3.40976e-11	4.54794e-14	1.11636e-15	4.02801e-14	4.60065e-17	9.38188e-19	4.54603e-17	4.54428e-20	7.93291e-22	5.08284e-20	4.51837e-23	6.89701e-25	5.68795e-23	4.55256e-26	6.17367e-28	6.32186e-26	5.17494e-29	6.27069e-31	9.95269
0.333333	1.81319		0.23086	0	0.00619	0.00439	0.003									14	0.00108073	24.9283	0.0154009	0.00254211	0.0267975	1.93656e-05	1.41646e-06	2.94948e-05	3.72794e-08	1.76543e-09	4.03145e-08	7.7535e-11	2.70689e-12	6.39837e-11	9.27405e-14	2.55817e-15	8.91707e-14	1.11148e-16	2.54588e-18	1.18681e-16	1.29894e-19	2.54637e-21	1.56517e-19	1.52737e-22	2.6178e-24	2.06716e-22	1.82015e-25	2.77111e-27	2.71269e-25	2.47861e-28	3.36887e-30	9.94766
0.516667	0.98524	0.12759	0.11922	0	0.00162	0.0027	0.00085708									15	0.0011913	24.9204	0.0155649	0.00289798	0.0304982	2.30902e-05	1.89932e-06	3.88874e-05	5.23027e-08	2.77958e-09	6.21742e-08	1.28442e-10	5.02576e-12	1.15927e-10	1.81581e-13	5.60771e-15	1.88955e-13	2.5563e-16	6.55214e-18	2.93992e-16	3.50418e-19	7.68505e-21	4.53311e-19	4.83061e-22	9.26108e-24	7.00396e-22	6.74939e-25	1.1493e-26	1.0757e-24	1.09235e-27	1.65899e-29	9.94233
0.633333	0.4388		0.0069	0	0.00335	0.00128	0									16	0.0013091	24.9119	0.0156851	0.0032806	0.0344633	2.71972e-05	2.50805e-06	5.05301e-05	7.19433e-08	4.27778e-09	9.38008e-08	2.07089e-10	9.05531e-12	2.03979e-10	3.43579e-13	1.18448e-14	3.8606e-13	5.64158e-16	1.61333e-17	6.97084e-16	9.00633e-19	2.20314e-20	1.24748e-18	1.44502e-21	3.08965e-23	2.23831e-21	2.35011e-24	4.46254e-26	3.99399e-24	4.49146e-27	7.59901e-29	9.93665
0.05	7.21128	0.13469	0.6771		0.02903	0.00122	0.00336									17	0.00143506	24.9028	0.0157702	0.0036924	0.0387148	3.17045e-05	3.26961e-06	6.48682e-05	9.73143e-08	6.45911e-09	1.38945e-07	3.26349e-10	1.59117e-11	3.50269e-10	6.31697e-13	2.42572e-14	7.65221e-13	1.20278e-15	3.82898e-17	1.59386e-15	2.22297e-18	6.05172e-20	3.2903e-18	4.12637e-21	9.81726e-23	6.81402e-21	7.7647e-24	1.64042e-25	1.40407e-23	1.74342e-26	3.27832e-28	9.93057
0.0833333	6.57934	0.2283	0.6897	0	0.0371	0.00485	0.00204									18	0.00157032	24.8931	0.0158273	0.00413655	0.0432815	3.66355e-05	4.2171e-06	8.24473e-05	1.29781e-07	9.59924e-09	2.02726e-07	5.04512e-10	2.73843e-11	5.89506e-10	1.1339e-12	4.84236e-14	1.47939e-12	2.49174e-15	8.81619e-17	3.53698e-15	5.30583e-18	1.6049e-19	8.38056e-18	1.13387e-20	2.99688e-22	1.99313e-20	2.45655e-23	5.76488e-25	4.71898e-23	6.45458e-26	1.34668e-27	9.92406
0.166667	5.99549	0.4983	0.63417	0	0.02948	0.00804	0.00361									19	0.00171622	24.8827	0.0158623	0.00461704	0.0481999	4.20216e-05	5.39172e-06	0.000103945	1.71039e-07	1.40818e-08	2.92169e-07	7.67587e-10	4.63368e-11	9.76108e-10	1.99548e-12	9.46826e-14	2.80299e-12	5.04199e-15	1.98078e-16	7.66196e-15	1.23222e-17	4.1371e-19	2.07529e-17	3.01974e-20	8.85766e-22	5.64507e-20	7.50282e-23	1.95381e-24	1.52953e-22	2.30029e-25	5.31942e-27	9.91703
0.333333	2.47535	0.21347	0.31495	0	0.0079	0.00426	0.00311									20	0.00187443	24.8714	0.0158803	0.00513895	0.0535164	4.79049e-05	6.84557e-06	0.000130218	2.23218e-07	2.04447e-08	4.17019e-07	1.15274e-09	7.73613e-11	1.5957e-09	3.45618e-12	1.82142e-13	5.22781e-12	1.00127e-14	4.36594e-16	1.62885e-14	2.80032e-17	1.04316e-18	5.02752e-17	7.84597e-20	2.55306e-21	1.55918e-19	2.22882e-22	6.43792e-24	4.8195e-22	7.95872e-25	2.03893e-26	9.90942
0.516667	0.95313	0.66759	0.04826	0	0.01916	0.00103	0.00109									21	0.00204703	24.8592	0.0158852	0.00570872	0.0592896	5.43411e-05	8.64557e-06	0.000162361	2.89045e-07	2.9451e-08	5.90948e-07	1.71353e-09	1.27866e-10	2.58404e-09	5.91287e-12	3.46192e-13	9.63834e-12	1.96025e-14	9.48922e-16	3.41554e-14	6.26104e-17	2.58834e-18	1.19861e-16	2.0013e-19	7.22571e-21	4.22828e-19	6.48591e-22	2.07846e-23	1.48765e-21	2.69512e-24	7.65023e-26	9.90113
0.633333	0.6809		0.02121	0	0.00437	0.00179	0									22	0.00223664	24.8458	0.01588	0.00633463	0.0655945	6.14043e-05	1.08793e-05	0.00020181	3.72067e-07	4.21979e-08	8.33439e-07	2.52799e-09	2.09928e-10	4.15876e-09	1.00275e-11	6.52851e-13	1.76388e-11	3.80014e-14	2.04409e-15	7.0999e-14	1.38455e-16	6.35756e-18	2.8288e-16	5.04253e-19	2.02181e-20	1.13344e-18	1.86195e-21	6.62536e-23	4.5326e-21	9.00512e-24	2.83444e-25	9.89203
																23	0.00244663	24.8311	0.015867	0.00702742	0.072528	6.9193e-05	1.36641e-05	0.000250473	4.77e-07	6.02919e-08	1.17278e-06	3.71174e-09	3.43523e-10	6.67447e-09	1.69183e-11	1.22684e-12	3.21794e-11	7.32799e-14	4.38699e-15	1.47065e-13	3.04478e-16	1.55539e-17	6.64908e-16	1.26302e-18	5.63265e-20	3.02424e-18	5.31143e-21	2.10189e-22	1.37386e-20	2.99365e-23	1.04644e-24	9.88195
																24	0.00268143	24.8148	0.0158476	0.00780126	0.0802166	7.78396e-05	1.71602e-05	0.00031096	6.10269e-07	8.6138e-08	1.65101e-06	5.43944e-09	5.62366e-10	1.07211e-08	2.85077e-11	2.30817e-12	5.87932e-11	1.41243e-13	9.43399e-15	3.05244e-13	6.6976e-16	3.81556e-17	1.56674e-15	3.16629e-18	1.57441e-19	8.09233e-18	1.51733e-20	6.69399e-22	4.17792e-20	9.99131e-23	3.88772e-24	9.87071
																25	0.00294696	24.7965	0.0158228	0.00867521	0.0888292	8.75234e-05	2.15936e-05	0.000386922	7.80861e-07	1.23435e-07	2.33227e-06	7.98191e-09	9.24862e-10	1.73066e-08	4.81813e-11	4.37082e-12	1.08137e-10	2.73589e-13	2.04588e-14	6.38864e-13	1.48335e-15	9.45657e-17	3.72842e-15	8.00578e-18	4.45371e-19	2.19006e-17	4.37911e-20	2.16116e-21	1.28693e-19	3.3821e-22	1.46986e-23	9.858
																26	0.00325146	24.7756	0.0157927	0.00967572	0.0985976	9.8493e-05	2.72925e-05	0.000483646	1.00178e-06	1.78066e-07	3.31794e-06	1.17727e-08	1.53566e-09	2.82138e-08	8.20954e-11	8.38343e-12	2.01471e-10	5.36011e-13	4.50876e-14	1.35849e-12	3.33351e-15	2.38941e-16	9.04023e-15	2.06027e-17	1.28835e-18	6.05572e-17	1.29021e-19	7.15648e-21	4.06153e-19	1.1754e-21	5.73192e-23	9.84346
																27	0.00360678	24.7516	0.0157567	0.0108408	0.10985	0.000111103	3.47547e-05	0.000609097	1.29261e-06	2.59796e-07	4.77515e-06	1.75354e-08	2.5907e-09	4.67391e-08	1.41926e-10	1.64189e-11	3.83226e-10	1.0708e-12	1.0197e-13	2.96301e-12	7.67638e-15	6.22621e-16	2.25855e-14	5.45895e-17	3.86182e-18	1.73296e-16	3.93226e-19	2.46716e-20	1.33252e-18	4.25934e-21	2.34542e-22	9.82651
																28	0.00403093	24.7232	0.0157135	0.0122282	0.12308	0.000125885	4.47773e-05	0.000775949	1.68451e-06	3.85795e-07	6.99579e-06	2.6547e-08	4.47951e-09	7.93538e-08	2.51136e-10	3.32011e-11	7.5232e-10	2.20555e-12	2.39873e-13	6.71649e-12	1.8359e-14	1.69987e-15	5.90442e-14	1.51294e-16	1.22152e-17	5.22417e-16	1.26242e-18	9.03878e-20	4.63655e-18	1.644e-20	1.03117e-21	9.80633
																29	0.00455373	24.6888	0.0156605	0.0139332	0.139087	0.000143702	5.87465e-05	0.00100608	2.23123e-06	5.88862e-07	1.05339e-05	4.12532e-08	8.04632e-09	1.39913e-07	4.61031e-10	7.0525e-11	1.55002e-09	4.7649e-12	5.99347e-13	1.61482e-11	4.65602e-14	4.98391e-15	1.6543e-13	4.49439e-16	4.19429e-17	1.70523e-15	4.39054e-18	3.63347e-19	1.76493e-17	6.98557e-20	5.05394e-21	9.78151
																30	0.00522425	24.6454	0.0155929	0.0161119	0.159144	0.000165915	7.91673e-05	0.00133858	3.02886e-06	9.36059e-07	1.65132e-05	6.66639e-08	1.52889e-08	2.60763e-07	8.93907e-10	1.61052e-10	3.42797e-09	1.10455e-11	1.63591e-12	4.23196e-11	1.28713e-13	1.62194e-14	5.1296e-13	1.47809e-15	1.6239e-16	6.25323e-15	1.71673e-17	1.67296e-18	7.66254e-17	3.41482e-19	2.90141e-20	9.74978
																31	0.00596234	24.5988	0.0155193	0.0184997	0.180621	0.000189557	0.00010474	0.00174986	4.02264e-06	1.4443e-06	2.51709e-05	1.04146e-07	2.7875e-08	4.67335e-07	1.65521e-09	3.4871e-10	7.21207e-09	2.41732e-11	4.18591e-12	1.04401e-10	3.32248e-13	4.8939e-14	1.48168e-12	4.49054e-15	5.76591e-16	2.11367e-14	6.13521e-17	6.98693e-18	3.03389e-16	1.50761e-18	1.49424e-19	9.71498
																32	0.00667463	24.5548	0.015449	0.0207939	0.200768	0.000211596	0.000132327	0.00218835	5.0869e-06	2.07289e-06	3.5781e-05	1.50705e-07	4.59748e-08	7.60274e-07	2.75839e-09	6.63591e-10	1.34111e-08	4.6299e-11	9.15423e-12	2.21713e-10	7.30305e-13	1.22787e-13	3.58923e-12	1.13091e-14	1.65681e-15	5.83706e-14	1.7697e-16	2.29836e-17	9.55936e-16	5.19111e-18	5.86525e-19	9.68152
																33	0.00738572	24.5119	0.0153794	0.0230744	0.220328	0.000232856	0.000162553	0.00266364	6.24306e-06	2.84685e-06	4.8746e-05	2.08133e-07	7.13447e-08	1.16608e-06	4.31088e-09	1.1675e-09	2.31333e-08	8.17452e-11	1.8196e-11	4.298e-10	1.45502e-12	2.7537e-13	7.81143e-12	2.53899e-14	4.18609e-15	1.42543e-13	4.47592e-16	6.54017e-17	2.62136e-15	1.53548e-17	1.95111e-18	9.64824
																34	0.00810164	24.4696	0.0153101	0.0253607	0.239478	0.000253534	0.000195542	0.00317701	7.49288e-06	3.78336e-06	6.43305e-05	2.77629e-07	1.058e-07	1.71154e-06	6.42291e-09	1.93746e-09	3.77268e-08	1.35846e-10	3.36833e-11	7.78337e-10	2.69436e-12	5.67978e-13	1.56936e-11	5.2327e-14	9.60828e-15	3.1755e-13	1.02646e-15	1.67013e-16	6.47999e-15	4.05433e-17	5.73492e-18	9.61486
																35	0.00882111	24.4282	0.0152411	0.0276486	0.25819	0.000273602	0.000231127	0.00372526	8.82726e-06	4.89166e-06	8.26654e-05	3.59781e-07	1.51061e-07	2.42141e-06	9.19715e-09	3.06218e-09	5.87071e-08	2.14662e-10	5.8756e-11	1.33147e-09	4.69452e-12	1.09243e-12	2.94889e-11	1.00424e-13	2.03541e-14	6.5511e-13	2.1696e-15	3.89608e-16	1.46871e-14	9.73601e-17	1.51973e-17	9.58144
																36	0.00954383	24.3874	0.0151725	0.0299371	0.276464	0.000293062	0.000269183	0.00430582	1.02388e-05	6.18051e-06	0.000103874	4.5512e-07	2.08944e-07	3.32156e-06	1.27403e-08	4.64631e-09	8.78308e-08	3.25232e-10	9.75213e-11	2.17147e-09	7.77375e-12	1.98177e-12	5.23872e-11	1.81584e-13	4.03174e-14	1.26717e-12	4.28346e-15	8.42571e-16	3.09526e-14	2.15924e-16	3.6918e-17	9.548
																37	0.0102699	24.3475	0.0151042	0.0322267	0.294308	0.000311929	0.000309602	0.00491649	1.17209e-05	7.65807e-06	0.000128069	5.64115e-07	2.81359e-07	4.43885e-06	1.71623e-08	6.81124e-09	1.27101e-07	4.75593e-10	1.5521e-10	3.40116e-09	1.23322e-11	3.4218e-12	8.8752e-11	3.12247e-13	7.54568e-14	2.32108e-12	7.984e-15	1.70919e-15	6.13383e-14	4.47739e-16	8.33208e-17	9.51452
																38	0.0109993	24.3082	0.0150363	0.0345174	0.311731	0.000330214	0.000352277	0.00555514	1.32674e-05	9.33143e-06	0.000155347	6.87139e-07	3.70265e-07	5.80055e-06	2.25739e-08	9.69492e-09	1.78759e-07	6.74725e-10	2.38311e-10	5.14596e-09	1.88596e-11	5.66374e-12	1.44367e-10	5.14362e-13	1.34531e-13	4.05754e-12	1.41671e-14	3.28238e-15	1.1531e-13	8.76498e-16	1.76556e-16	9.48101
																39	0.0117322	24.2697	0.0149686	0.0368094	0.328741	0.000347929	0.000397105	0.00621967	1.48722e-05	1.12066e-05	0.000185787	8.24474e-07	4.77666e-07	7.43414e-06	2.90858e-08	1.3452e-08	2.45274e-07	9.32514e-10	3.54717e-10	7.55576e-09	2.79428e-11	9.03799e-12	2.267e-10	8.16434e-13	2.29991e-13	6.81183e-12	2.4092e-14	6.0118e-15	2.07091e-13	1.63244e-15	3.54232e-16	9.44747
																40	0.0124685	24.2319	0.0149014	0.0391026	0.345345	0.000365086	0.000443981	0.00690809	1.65295e-05	1.32887e-05	0.000219452	9.76321e-07	6.05593e-07	9.36715e-06	3.68079e-08	1.82539e-08	3.2934e-07	1.25971e-09	5.13854e-10	1.08068e-08	4.02726e-11	1.39693e-11	3.45185e-10	1.25461e-12	3.79026e-13	1.10382e-11	3.94773e-14	1.05643e-14	3.57361e-13	2.91086e-15	6.77563e-16	9.4139
																41	0.0132083	24.1949	0.0148344	0.0413973	0.36155	0.000381694	0.000492806	0.00761847	1.82337e-05	1.55819e-05	0.00025639	1.1428e-06	7.56094e-07	1.1627e-05	4.58481e-08	2.42887e-08	4.33867e-07	1.66788e-09	7.26817e-10	1.51032e-08	5.66491e-11	2.09927e-11	5.11509e-10	1.8738e-12	6.04785e-13	1.73376e-11	6.26091e-14	1.78998e-14	5.95334e-13	4.99522e-15	1.2426e-15	9.3803
																42	0.0139515	24.1585	0.0147677	0.0436935	0.377364	0.000397766	0.000543481	0.00834895	1.99795e-05	1.80894e-05	0.000296639	1.32397e-06	9.31223e-07	1.42408e-05	5.63121e-08	3.17607e-08	5.61968e-07	2.16935e-09	1.00649e-09	2.06784e-08	7.79865e-11	3.07702e-11	7.39901e-10	2.72877e-12	9.3776e-13	2.64879e-11	9.64608e-14	2.93637e-14	9.61243e-13	8.28547e-15	2.19526e-15	9.34667
																43	0.0146983	24.1228	0.0147014	0.0459912	0.392794	0.000413311	0.000595909	0.00909775	2.17618e-05	2.08137e-05	0.00034022	1.51982e-06	1.13303e-06	1.72353e-05	6.83024e-08	4.08905e-08	7.16946e-07	2.77711e-09	1.36765e-09	2.77964e-08	1.05316e-10	4.41084e-11	1.04743e-09	3.88528e-12	1.41733e-12	3.94776e-11	1.44824e-13	4.67984e-14	1.50927e-12	1.33319e-14	3.75095e-15	9.31301
																44	0.0154487	24.0878	0.0146354	0.0482907	0.407847	0.00042834	0.000649997	0.00986315	2.35757e-05	2.37565e-05	0.000387144	1.73026e-06	1.36355e-06	2.06367e-05	8.19178e-08	5.19138e-08	9.02286e-07	3.5048e-09	1.82709e-09	3.67525e-08	1.3979e-10	6.19765e-11	1.4543e-09	5.42111e-12	2.0935e-12	5.7542e-11	2.12448e-13	7.26752e-14	2.31092e-12	2.08746e-14	6.21968e-15	9.27932
																45	0.0162026	24.0535	0.0145696	0.0505919	0.422529	0.000442864	0.000705652	0.0106435	2.54165e-05	2.69187e-05	0.00043741	1.95516e-06	1.62478e-06	2.44703e-05	9.72528e-08	6.50818e-08	1.12163e-06	4.36656e-09	2.40368e-09	4.78741e-08	1.82679e-10	8.5524e-11	1.98412e-09	7.42715e-12	3.02876e-12	8.22013e-11	3.05187e-13	1.10247e-13	3.45889e-12	3.18897e-14	1.00375e-14	9.24559
																46	0.0169601	24.0198	0.0145041	0.0528949	0.436847	0.000456892	0.000762783	0.0114372	2.72799e-05	3.03006e-05	0.000491007	2.19433e-06	1.91871e-06	2.8761e-05	1.14397e-07	8.06597e-08	1.37878e-06	5.37703e-09	3.11848e-09	6.1521e-08	2.35377e-10	1.16099e-10	2.66419e-09	1.00083e-11	4.30009e-12	1.15301e-10	4.30159e-13	1.63726e-13	5.07143e-12	4.76408e-14	1.58053e-14	9.21183
																47	0.0177213	23.9869	0.014439	0.0551998	0.450808	0.000470435	0.000821304	0.0122427	2.91615e-05	3.39015e-05	0.000547915	2.44754e-06	2.24728e-06	3.35324e-05	1.33436e-07	9.89264e-08	1.67765e-06	6.5512e-09	3.99479e-09	7.80857e-08	2.99397e-10	1.55269e-10	3.52577e-09	1.32844e-11	6.00119e-12	1.59055e-10	5.95897e-13	2.3848e-13	7.29712e-12	6.97373e-14	2.43355e-14	9.17804
																48	0.0184861	23.9545	0.0143741	0.0575066	0.464419	0.000483502	0.000881127	0.0130586	3.10573e-05	3.77205e-05	0.000608102	2.7145e-06	2.61235e-06	3.88074e-05	1.54448e-07	1.20174e-07	2.02228e-06	7.90438e-09	5.05818e-09	9.79933e-08	3.76368e-10	2.04833e-10	4.6043e-09	1.7391e-11	8.24473e-12	2.16088e-10	8.12518e-13	3.4126e-13	1.03202e-11	1.00199e-13	3.67085e-14	9.14422
																49	0.0192547	23.9228	0.0143095	0.0598156	0.477684	0.000496103	0.000942167	0.0138834	3.29634e-05	4.17558e-05	0.000671529	2.99489e-06	3.01578e-06	4.46078e-05	1.77507e-07	1.44706e-07	2.41682e-06	9.45209e-09	6.33658e-09	1.21701e-07	4.68037e-10	2.66846e-10	5.93965e-09	2.24802e-11	1.11648e-11	2.89478e-10	1.09188e-12	4.80446e-13	1.43662e-11	1.41524e-13	5.43383e-14	9.11037
																50	0.020027	23.8917	0.0142451	0.0621266	0.490611	0.000508247	0.00100434	0.0147158	3.48762e-05	4.60051e-05	0.000738149	3.28835e-06	3.45931e-06	5.09543e-05	2.02681e-07	1.72837e-07	2.86548e-06	1.121e-08	7.86028e-09	1.49699e-07	5.76257e-10	3.43631e-10	7.57632e-09	2.8721e-11	1.49193e-11	3.82805e-10	1.44776e-12	6.6632e-13	1.97083e-11	1.96767e-13	7.90496e-14	9.07648
																51	0.020803	23.8613	0.014181	0.0644398	0.503206	0.000519944	0.00106757	0.0155545	3.67921e-05	5.04657e-05	0.000807908	3.59448e-06	3.94466e-06	5.78662e-05	2.3003e-07	2.04893e-07	3.37253e-06	1.31937e-08	9.66196e-09	1.82506e-07	7.02987e-10	4.37797e-10	9.56361e-09	3.62999e-11	1.96927e-11	5.00192e-10	1.89598e-12	9.11364e-13	2.66739e-11	2.69618e-13	1.13166e-13	9.04256
																52	0.0215828	23.8315	0.0141172	0.0667552	0.515474	0.000531202	0.00113178	0.0163983	3.87079e-05	5.51341e-05	0.000880744	3.91285e-06	4.47344e-06	6.53618e-05	2.5961e-07	2.41208e-07	3.94232e-06	1.5419e-08	1.17767e-08	2.20674e-07	8.50288e-10	5.52257e-10	1.19558e-08	4.54213e-11	2.56987e-11	6.4635e-10	2.45458e-12	1.23058e-12	3.56511e-11	3.64484e-13	1.59611e-13	9.00861
																53	0.0223664	23.8023	0.0140536	0.069073	0.527421	0.00054203	0.00119688	0.0172459	4.06203e-05	6.00066e-05	0.000956589	4.24301e-06	5.0472e-06	7.34581e-05	2.91468e-07	2.82124e-07	4.57918e-06	1.79014e-08	1.42418e-08	2.64781e-07	1.02031e-09	6.90238e-10	1.48121e-08	5.63077e-11	3.31827e-11	8.2662e-10	3.14398e-12	1.64182e-12	4.70967e-11	4.86583e-13	2.22021e-13	8.97463
																54	0.0231539	23.7736	0.0139903	0.0713931	0.539054	0.000552438	0.00126281	0.0180963	4.25264e-05	6.5079e-05	0.00103537	4.58446e-06	5.66741e-06	8.21706e-05	3.25647e-07	3.27991e-07	5.28749e-06	2.06563e-08	1.70972e-08	3.15434e-07	1.21528e-09	8.55294e-10	1.81973e-08	6.91997e-11	4.24245e-11	1.04702e-09	3.98706e-12	2.16617e-12	6.15428e-11	6.42029e-13	3.04873e-13	8.94061
																55	0.0239452	23.7456	0.0139272	0.0737156	0.550377	0.000562434	0.00132949	0.0189483	4.44232e-05	7.03466e-05	0.001117	4.93672e-06	6.33544e-06	9.15138e-05	3.62181e-07	3.79165e-07	6.0716e-06	2.36988e-08	2.03849e-08	3.73267e-07	1.43752e-09	1.05132e-09	2.21809e-08	8.43559e-11	5.37413e-11	1.31426e-09	5.00937e-12	2.82833e-12	7.96054e-11	8.37925e-13	4.13621e-13	8.90657
																56	0.0247404	23.7182	0.0138643	0.0760406	0.561396	0.000572026	0.00139684	0.0198008	4.63082e-05	7.58044e-05	0.00120141	5.29925e-06	7.05258e-06	0.0001015	4.01099e-07	4.36006e-07	6.93584e-06	2.70437e-08	2.41493e-08	4.38937e-07	1.68941e-09	1.28258e-09	2.68381e-08	1.02053e-10	6.74903e-11	1.63583e-09	6.23914e-12	3.65697e-12	1.01991e-10	1.08246e-12	5.54856e-13	8.87249
																57	0.0255396	23.6913	0.0138017	0.0783681	0.572117	0.000581222	0.0014648	0.020653	4.81788e-05	8.1447e-05	0.0012885	5.67151e-06	7.82002e-06	0.000112142	4.42422e-07	4.98878e-07	7.8845e-06	3.07052e-08	2.84369e-08	5.13123e-07	1.97337e-09	1.55366e-09	3.22492e-08	1.22585e-10	8.40709e-11	2.01998e-09	7.70745e-12	4.68521e-12	1.29506e-10	1.38499e-12	7.36468e-13	8.83837
																58	0.0263427	23.6651	0.0137393	0.0806983	0.582544	0.000590032	0.0015333	0.0215037	5.00325e-05	8.72687e-05	0.00137818	6.05294e-06	8.63886e-06	0.000123448	4.86165e-07	5.6815e-07	8.92183e-06	3.46974e-08	3.32964e-08	5.96526e-07	2.2919e-09	1.86955e-09	3.84998e-08	1.46263e-10	1.03928e-10	2.47578e-09	9.44828e-12	5.951e-12	1.63064e-10	1.75616e-12	9.67828e-13	8.80423
																59	0.0271499	23.6393	0.0136772	0.083031	0.592684	0.000598463	0.00160227	0.0223522	5.18672e-05	9.32634e-05	0.00147035	6.44298e-06	9.51009e-06	0.000135429	5.32336e-07	6.4419e-07	1.0052e-05	3.90335e-08	3.87785e-08	6.89865e-07	2.64751e-09	2.23559e-09	4.56808e-08	1.73415e-10	1.27553e-10	3.01314e-09	1.14986e-11	7.49756e-12	2.03692e-10	2.20795e-12	1.25998e-12	8.77006
																60	0.027961	23.6142	0.0136152	0.0853665	0.60254	0.000606522	0.00167164	0.0231975	5.36806e-05	9.94248e-05	0.00156492	6.84104e-06	1.04346e-05	0.00014809	5.80937e-07	7.27367e-07	1.12791e-05	4.37264e-08	4.49359e-08	7.93875e-07	3.04274e-09	2.65752e-09	5.38878e-08	2.04383e-10	1.55488e-10	3.64282e-09	1.38983e-11	9.37382e-12	2.52539e-10	2.75379e-12	1.62586e-12	8.73585
																61	0.0287762	23.5896	0.0135535	0.0877046	0.612119	0.000614218	0.00174136	0.0240388	5.54707e-05	0.000105746	0.00166178	7.24654e-06	1.14132e-05	0.000161438	6.31963e-07	8.1805e-07	1.2607e-05	4.87881e-08	5.18231e-08	9.09306e-07	3.48018e-09	3.14144e-09	6.32219e-08	2.39527e-10	1.88327e-10	4.37649e-09	1.66904e-11	1.16349e-11	3.10886e-10	3.40863e-12	2.08047e-12	8.70161
																62	0.0295955	23.5655	0.013492	0.0900456	0.621425	0.000621558	0.00181135	0.0248754	5.72358e-05	0.000112221	0.00176082	7.65888e-06	1.24466e-05	0.000175478	6.85403e-07	9.16608e-07	1.40397e-05	5.423e-08	5.94963e-08	1.03692e-06	3.96237e-09	3.69384e-09	7.37887e-08	2.79218e-10	2.26718e-10	5.2267e-09	1.99209e-11	1.43425e-11	3.80149e-10	4.18902e-12	2.64119e-12	8.66733
																63	0.0304189	23.542	0.0134306	0.0923894	0.630463	0.000628551	0.00188157	0.0257064	5.89739e-05	0.000118843	0.00186194	8.07745e-06	1.35353e-05	0.000190212	7.4124e-07	1.0234e-06	1.55809e-05	6.00629e-08	6.80134e-08	1.17748e-06	4.49189e-09	4.32157e-09	8.56985e-08	3.23841e-10	2.71364e-10	6.2069e-09	2.36388e-11	1.75653e-11	4.61887e-10	5.11319e-12	3.3279e-12	8.63303
																64	0.0312465	23.519	0.0133695	0.094736	0.639238	0.000635202	0.00195194	0.0265312	6.06835e-05	0.000125603	0.00196503	8.50167e-06	1.46799e-05	0.000205642	7.99449e-07	1.1388e-06	1.72341e-05	6.62964e-08	7.74337e-08	1.33177e-06	5.07127e-09	5.03189e-09	9.90659e-08	3.73792e-10	3.23027e-10	7.33146e-09	2.78961e-11	2.13795e-11	5.5781e-10	6.20106e-12	4.16335e-12	8.59869
																65	0.0320782	23.4965	0.0133086	0.0970856	0.647754	0.00064152	0.00202242	0.027349	6.23631e-05	0.000132496	0.00206997	8.93092e-06	1.58807e-05	0.000221768	8.60003e-07	1.26315e-06	1.90029e-05	7.29397e-08	8.78177e-08	1.50056e-06	5.70303e-09	5.83239e-09	1.1401e-07	4.29477e-10	3.82525e-10	8.61566e-09	3.27476e-11	2.58693e-11	6.6978e-10	7.47436e-12	5.1733e-12	8.56433
																66	0.0329142	23.4746	0.0132479	0.0994382	0.656016	0.000647512	0.00209294	0.0281593	6.40111e-05	0.000139513	0.00217666	9.3646e-06	1.7138e-05	0.000238589	9.22866e-07	1.3968e-06	2.08905e-05	8.00008e-08	9.92274e-08	1.68464e-06	6.38966e-09	6.73104e-09	1.30653e-07	4.91311e-10	4.5074e-10	1.00757e-08	3.8251e-11	3.1127e-11	7.99821e-10	8.95662e-12	6.38685e-12	8.52993
																67	0.0337544	23.4531	0.0131873	0.101794	0.664028	0.000653184	0.00216346	0.0289613	6.56263e-05	0.000146646	0.00228498	9.8021e-06	1.84519e-05	0.000256103	9.87997e-07	1.54011e-06	2.29e-05	8.7487e-08	1.11726e-07	1.88479e-06	7.13357e-09	7.73616e-09	1.49121e-07	5.59717e-10	5.28611e-10	1.17286e-08	4.44666e-11	3.72536e-11	9.50121e-10	1.06732e-11	7.83667e-12	8.4955
																68	0.0345989	23.4322	0.013127	0.104152	0.671795	0.000658544	0.00223391	0.0297546	6.72074e-05	0.000153889	0.00239481	1.02428e-05	1.98225e-05	0.000274306	1.05535e-06	1.69339e-06	2.50342e-05	9.54046e-08	1.25376e-07	2.10179e-06	7.93712e-09	8.85642e-09	1.69545e-07	6.35122e-10	6.17141e-10	1.35924e-08	5.14574e-11	4.43592e-11	1.12304e-09	1.26514e-11	9.55928e-12	8.46103
																69	0.0354478	23.4117	0.0130668	0.106514	0.679321	0.000663598	0.00230425	0.0305386	6.87534e-05	0.000161233	0.00250605	1.06862e-05	2.12498e-05	0.000293193	1.12488e-06	1.85699e-06	2.72961e-05	1.03759e-07	1.40243e-07	2.33639e-06	8.80261e-09	1.01008e-08	1.92055e-07	7.17957e-10	7.17393e-10	1.56858e-08	5.92886e-11	5.25631e-11	1.32109e-09	1.49203e-11	1.15953e-11	8.42654
																70	0.036301	23.3918	0.0130068	0.108879	0.686611	0.000668353	0.00237442	0.0313128	7.02631e-05	0.00016867	0.00261857	1.11316e-05	2.27336e-05	0.000312757	1.19652e-06	2.03122e-06	2.9688e-05	1.12554e-07	1.56391e-07	2.58938e-06	9.73224e-09	1.14786e-08	2.16788e-07	8.08657e-10	8.30494e-10	1.80284e-08	6.80277e-11	6.19946e-11	1.54698e-09	1.75108e-11	1.39896e-11	8.39201
																71	0.0371586	23.3723	0.012947	0.111247	0.693668	0.000672816	0.00244438	0.0320767	7.17357e-05	0.000176192	0.00273226	1.15785e-05	2.42736e-05	0.000332992	1.27021e-06	2.21637e-06	3.22123e-05	1.21794e-07	1.73886e-07	2.86148e-06	1.07281e-08	1.29994e-08	2.4388e-07	9.07657e-10	9.57629e-10	2.06408e-08	7.77443e-11	7.27924e-11	1.80357e-09	2.04559e-11	1.67918e-11	8.35745
																72	0.0380206	23.3533	0.0128873	0.113618	0.700497	0.000676993	0.00251407	0.0328297	7.31701e-05	0.000183791	0.00284701	1.20262e-05	2.58696e-05	0.000353889	1.3459e-06	2.41276e-06	3.4871e-05	1.3148e-07	1.92793e-07	3.15344e-06	1.17923e-08	1.46731e-08	2.7347e-07	1.01539e-09	1.10005e-09	2.35439e-08	8.85096e-11	8.51058e-11	2.09392e-09	2.379e-11	2.00563e-11	8.32286
																73	0.0388871	23.3348	0.0128278	0.115993	0.707102	0.00068089	0.00258346	0.0335716	7.45658e-05	0.00019146	0.00296269	1.24742e-05	2.7521e-05	0.000375437	1.4235e-06	2.62066e-06	3.76662e-05	1.41615e-07	2.13178e-07	3.46597e-06	1.29266e-08	1.65098e-08	3.05698e-07	1.13228e-09	1.25906e-09	2.67598e-08	1.00397e-10	9.90941e-11	2.42122e-09	2.75497e-11	2.38426e-11	8.28824
																74	0.0397582	23.3167	0.0127685	0.11837	0.713487	0.000684514	0.0026525	0.0343018	7.59219e-05	0.000199191	0.0030792	1.2922e-05	2.92273e-05	0.000397627	1.50295e-06	2.84033e-06	4.05993e-05	1.52197e-07	2.35105e-07	3.79977e-06	1.41329e-08	1.85199e-08	3.40705e-07	1.25876e-09	1.43602e-09	3.03108e-08	1.13479e-10	1.14927e-10	2.78886e-09	3.17729e-11	2.82153e-11	8.25359
																75	0.0406337	23.2991	0.0127093	0.120751	0.719655	0.00068787	0.00272114	0.0350201	7.72379e-05	0.000206974	0.00319642	1.3369e-05	3.09878e-05	0.000420445	1.58418e-06	3.07204e-06	4.36718e-05	1.63227e-07	2.5864e-07	4.15552e-06	1.54127e-08	2.07139e-08	3.78632e-07	1.39524e-09	1.63237e-09	3.42202e-08	1.27833e-10	1.32785e-10	3.2004e-09	3.64993e-11	3.32449e-11	8.21891
																76	0.0415139	23.282	0.0126503	0.123136	0.72561	0.000690965	0.00278934	0.035726	7.85131e-05	0.000214803	0.00331423	1.38147e-05	3.28018e-05	0.000443878	1.66709e-06	3.31603e-06	4.6885e-05	1.74703e-07	2.83847e-07	4.53386e-06	1.67677e-08	2.31026e-08	4.1962e-07	1.54213e-09	1.84958e-09	3.85115e-08	1.43534e-10	1.5286e-10	3.65952e-09	4.17702e-11	3.90071e-11	8.18419
																77	0.0423987	23.2653	0.0125914	0.125523	0.731357	0.000693805	0.00285705	0.0364192	7.97471e-05	0.000222668	0.00343253	1.42585e-05	3.46685e-05	0.000467914	1.75161e-06	3.57251e-06	5.02397e-05	1.86622e-07	3.10788e-07	4.93543e-06	1.81992e-08	2.56969e-08	4.63809e-07	1.69984e-09	2.08918e-09	4.32089e-08	1.60657e-10	1.75352e-10	4.17011e-09	4.76282e-11	4.55837e-11	8.14944
																78	0.0432882	23.249	0.0125327	0.127914	0.736898	0.000696394	0.00292425	0.0370994	8.09394e-05	0.000230563	0.0035512	1.46999e-05	3.6587e-05	0.000492535	1.83764e-06	3.8417e-06	5.37366e-05	1.98979e-07	3.39527e-07	5.36081e-06	1.97083e-08	2.85078e-08	5.11339e-07	1.86873e-09	2.35275e-09	4.8337e-08	1.7928e-10	2.00473e-10	4.73616e-09	5.4117e-11	5.30626e-11	8.11467
																79	0.0441823	23.2332	0.0124741	0.130309	0.742238	0.00069874	0.00299088	0.0377664	8.20898e-05	0.00023848	0.00367014	1.51384e-05	3.85561e-05	0.000517728	1.9251e-06	4.1238e-06	5.73762e-05	2.11771e-07	3.70125e-07	5.81056e-06	2.12962e-08	3.15466e-08	5.62348e-07	2.04919e-09	2.64193e-09	5.39204e-08	1.99479e-10	2.28447e-10	5.36182e-09	6.12819e-11	6.15374e-11	8.07986
																80	0.0450813	23.2178	0.0124156	0.132707	0.747379	0.000700847	0.00305692	0.0384198	8.31979e-05	0.000246409	0.00378922	1.55735e-05	4.05749e-05	0.000543474	2.0139e-06	4.41897e-06	6.11587e-05	2.24991e-07	4.02642e-07	6.28523e-06	2.29638e-08	3.48243e-08	6.16972e-07	2.24158e-09	2.95838e-09	5.99844e-08	2.2133e-10	2.59505e-10	6.05138e-09	6.91687e-11	7.11082e-11	8.04502
																81	0.045985	23.2028	0.0123573	0.135108	0.752326	0.000702722	0.00312232	0.0390594	8.42634e-05	0.000254345	0.00390835	1.60048e-05	4.26421e-05	0.000569756	2.10394e-06	4.72737e-06	6.50839e-05	2.38632e-07	4.37136e-07	6.78531e-06	2.47117e-08	3.83523e-08	6.75344e-07	2.44621e-09	3.30382e-09	6.65542e-08	2.44906e-10	2.93889e-10	6.80924e-09	7.78245e-11	8.18812e-11	8.01015
																82	0.0468936	23.1883	0.0122991	0.137513	0.757082	0.000704369	0.00318706	0.0396849	8.52862e-05	0.000262278	0.00402742	1.64318e-05	4.47565e-05	0.000596555	2.19512e-06	5.04915e-06	6.91517e-05	2.52686e-07	4.73663e-07	7.31124e-06	2.65405e-08	4.21417e-08	7.37594e-07	2.66342e-09	3.68e-09	7.36552e-08	2.70281e-10	3.31852e-10	7.6399e-09	8.72966e-11	9.39689e-11	7.97525
																83	0.047807	23.1742	0.012241	0.139922	0.76165	0.000705794	0.00325109	0.0402963	8.62661e-05	0.000270202	0.00414633	1.6854e-05	4.69166e-05	0.000623853	2.28735e-06	5.38442e-06	7.33614e-05	2.67145e-07	5.1228e-07	7.86346e-06	2.84506e-08	4.62039e-08	8.0385e-07	2.89349e-09	4.08869e-09	8.13126e-08	2.97528e-10	3.73654e-10	8.54798e-09	9.76331e-11	1.0749e-10	7.94031
																84	0.0487254	23.1604	0.0121831	0.142334	0.766034	0.000707001	0.00331438	0.0408932	8.72032e-05	0.000278109	0.00426496	1.7271e-05	4.91212e-05	0.000651628	2.38052e-06	5.73328e-06	7.77123e-05	2.81998e-07	5.53037e-07	8.44234e-06	3.04422e-08	5.055e-08	8.74232e-07	3.1367e-09	4.53172e-09	8.95518e-08	3.26716e-10	4.19565e-10	9.53815e-09	1.08882e-10	1.22569e-10	7.90535
																85	0.0496487	23.1471	0.0121253	0.144749	0.770236	0.000707997	0.0033769	0.0414756	8.80973e-05	0.000285991	0.00438323	1.76824e-05	5.13687e-05	0.00067986	2.47453e-06	6.09582e-06	8.22033e-05	2.97236e-07	5.95986e-07	9.04822e-06	3.25152e-08	5.51909e-08	9.48861e-07	3.39329e-09	5.0109e-09	9.83978e-08	3.57912e-10	4.69864e-10	1.06152e-08	1.21092e-10	1.39337e-10	7.87036
																86	0.050577	23.1342	0.0120676	0.147168	0.77426	0.000708786	0.00343862	0.0420432	8.89484e-05	0.000293841	0.00450103	1.80878e-05	5.36574e-05	0.000708528	2.56928e-06	6.47209e-06	8.6833e-05	3.12846e-07	6.41174e-07	9.68139e-06	3.46696e-08	6.01378e-08	1.02785e-06	3.66348e-09	5.5281e-09	1.07875e-07	3.91182e-10	5.24834e-10	1.17839e-08	1.34311e-10	1.57932e-10	7.83533
																87	0.0515104	23.1217	0.01201	0.149591	0.778109	0.000709372	0.00349951	0.042596	8.97566e-05	0.000301652	0.00461826	1.84867e-05	5.59859e-05	0.00073761	2.66466e-06	6.86215e-06	9.15999e-05	3.28816e-07	6.88648e-07	1.03421e-05	3.69048e-08	6.54012e-08	1.1113e-06	3.94747e-09	6.08516e-09	1.18009e-07	4.26586e-10	5.84769e-10	1.30491e-08	1.48587e-10	1.78495e-10	7.80028
																88	0.0524489	23.1095	0.0119525	0.152017	0.781786	0.000709762	0.00355954	0.0431338	9.05221e-05	0.000309417	0.00473483	1.88788e-05	5.83524e-05	0.000767083	2.76056e-06	7.26599e-06	9.65023e-05	3.45133e-07	7.38448e-07	1.10305e-05	3.92203e-08	7.09918e-08	1.19932e-06	4.24541e-09	6.68396e-09	1.28822e-07	4.64184e-10	6.49968e-10	1.44156e-08	1.63967e-10	2.01175e-10	7.76519
																89	0.0533925	23.0977	0.0118951	0.154447	0.785293	0.000709959	0.00361868	0.0436564	9.12449e-05	0.000317129	0.00485064	1.92638e-05	6.07551e-05	0.000796924	2.85689e-06	7.68364e-06	0.000101538	3.61782e-07	7.90615e-07	1.17468e-05	4.16155e-08	7.69198e-08	1.29201e-06	4.55744e-09	7.32636e-09	1.40338e-07	5.04029e-10	7.20733e-10	1.58884e-08	1.80497e-10	2.26125e-10	7.73008
																90	0.0543413	23.0864	0.0118379	0.156881	0.788635	0.000709969	0.00367691	0.0441639	9.19253e-05	0.000324781	0.00496561	1.96413e-05	6.31922e-05	0.000827109	2.95354e-06	8.11505e-06	0.000106705	3.78749e-07	8.45186e-07	1.24911e-05	4.40892e-08	8.31952e-08	1.38945e-06	4.88367e-09	8.01423e-09	1.5258e-07	5.46172e-10	7.97375e-10	1.74723e-08	1.98223e-10	2.53504e-10	7.69493
																91	0.0552954	23.0753	0.0117807	0.159318	0.791814	0.000709795	0.00373419	0.0446561	9.25635e-05	0.000332367	0.00507964	2.00109e-05	6.56618e-05	0.000857615	3.05039e-06	8.5602e-06	0.000112	3.96018e-07	9.02192e-07	1.32635e-05	4.66404e-08	8.98278e-08	1.49171e-06	5.22416e-09	8.74941e-09	1.65569e-07	5.90658e-10	8.80203e-10	1.91721e-08	2.17187e-10	2.83475e-10	7.65976
																92	0.0562547	23.0647	0.0117236	0.161759	0.794832	0.000709443	0.00379051	0.045133	9.31596e-05	0.000339879	0.00519266	2.03724e-05	6.81621e-05	0.000888416	3.14734e-06	9.01901e-06	0.000117422	4.13573e-07	9.61664e-07	1.40639e-05	4.92678e-08	9.68269e-08	1.59889e-06	5.57894e-09	9.53373e-09	1.79327e-07	6.3753e-10	9.69535e-10	2.09925e-08	2.37433e-10	3.16205e-10	7.62456
																93	0.0572193	23.0544	0.0116667	0.164203	0.797692	0.000708917	0.00384585	0.0455945	9.37141e-05	0.000347313	0.00530456	2.07255e-05	7.0691e-05	0.000919487	3.24429e-06	9.4914e-06	0.000122966	4.31397e-07	1.02363e-06	1.48923e-05	5.19697e-08	1.04201e-07	1.71104e-06	5.94802e-09	1.0369e-08	1.93874e-07	6.86822e-10	1.06569e-09	2.29381e-08	2.59e-10	3.51866e-10	7.58933
																94	0.0581893	23.0445	0.0116098	0.166651	0.800397	0.00070822	0.00390017	0.0460405	9.42271e-05	0.00035466	0.00541527	2.10698e-05	7.32464e-05	0.000950804	3.34112e-06	9.97725e-06	0.000128629	4.49471e-07	1.08811e-06	1.57485e-05	5.47444e-08	1.1196e-07	1.82821e-06	6.33136e-09	1.1257e-08	2.09227e-07	7.38566e-10	1.16897e-09	2.50136e-08	2.81927e-10	3.90631e-10	7.55406
																95	0.0591647	23.0349	0.011553	0.169103	0.802951	0.000707359	0.00395345	0.0464711	9.46991e-05	0.000361916	0.00552472	2.14051e-05	7.58264e-05	0.000982341	3.43774e-06	1.04764e-05	0.000134409	4.67778e-07	1.15512e-06	1.66325e-05	5.75901e-08	1.2011e-07	1.95046e-06	6.72889e-09	1.21994e-08	2.25406e-07	7.92787e-10	1.27971e-09	2.72234e-08	3.06248e-10	4.32678e-10	7.51878
																96	0.0601456	23.0257	0.0114963	0.171558	0.805354	0.000706336	0.00400568	0.0468863	9.51305e-05	0.000369074	0.00563282	2.17312e-05	7.84288e-05	0.00101407	3.53403e-06	1.09888e-05	0.000140302	4.86299e-07	1.22468e-06	1.75441e-05	6.05047e-08	1.28659e-07	2.07783e-06	7.1405e-09	1.3198e-08	2.42425e-07	8.49502e-10	1.39821e-09	2.95718e-08	3.31999e-10	4.78187e-10	7.48346
																97	0.0611319	23.0168	0.0114397	0.174017	0.807611	0.000705155	0.00405683	0.0472859	9.55216e-05	0.000376129	0.00573949	2.20478e-05	8.10514e-05	0.00104597	3.62989e-06	1.15142e-05	0.000146303	5.05015e-07	1.29679e-06	1.84828e-05	6.34858e-08	1.37615e-07	2.21034e-06	7.56605e-09	1.42543e-08	2.60301e-07	9.08727e-10	1.5248e-09	3.20629e-08	3.59207e-10	5.27337e-10	7.44811
																98	0.0621238	23.0083	0.0113832	0.176479	0.809723	0.000703822	0.00410689	0.0476701	9.58728e-05	0.000383075	0.00584467	2.23546e-05	8.3692e-05	0.00107801	3.72522e-06	1.20524e-05	0.000152409	5.23905e-07	1.37147e-06	1.94486e-05	6.6531e-08	1.46984e-07	2.34801e-06	8.00536e-09	1.537e-08	2.79047e-07	9.70465e-10	1.65976e-09	3.47005e-08	3.87901e-10	5.8031e-10	7.41274
																99	0.0631213	23.0001	0.0113268	0.178945	0.811693	0.00070234	0.00415583	0.0480389	9.61846e-05	0.000389907	0.00594827	2.26516e-05	8.63485e-05	0.00111016	3.81991e-06	1.26032e-05	0.000158615	5.42949e-07	1.44871e-06	2.04408e-05	6.96377e-08	1.56771e-07	2.49085e-06	8.4582e-09	1.65465e-08	2.98674e-07	1.03472e-09	1.80341e-09	3.74885e-08	4.18105e-10	6.37289e-10	7.37734
																100	0.0641244	22.9922	0.0112704	0.181414	0.813524	0.000700712	0.00420364	0.0483922	9.64576e-05	0.00039662	0.00605024	2.29384e-05	8.90186e-05	0.00114241	3.91386e-06	1.31663e-05	0.000164917	5.62126e-07	1.52852e-06	2.14592e-05	7.2803e-08	1.66982e-07	2.63886e-06	8.92433e-09	1.77852e-08	3.19194e-07	1.10148e-09	1.95605e-09	4.04303e-08	4.49837e-10	6.98453e-10	7.34192
																101	0.0651331	22.9846	0.0112141	0.183887	0.815217	0.000698944	0.0042503	0.0487301	9.6692e-05	0.000403208	0.00615051	2.3215e-05	9.16999e-05	0.00117471	4.00698e-06	1.37415e-05	0.00017131	5.81416e-07	1.61087e-06	2.25033e-05	7.6024e-08	1.7762e-07	2.79203e-06	9.40343e-09	1.90875e-08	3.40613e-07	1.17073e-09	2.11794e-09	4.35291e-08	4.83115e-10	7.63983e-10	7.30647
																102	0.0661475	22.9774	0.0111579	0.186364	0.816776	0.000697038	0.0042958	0.0490527	9.68886e-05	0.000409667	0.00624901	2.34811e-05	9.43902e-05	0.00120705	4.09916e-06	1.43285e-05	0.000177789	6.00797e-07	1.69577e-06	2.35724e-05	7.92975e-08	1.8869e-07	2.95033e-06	9.89518e-09	2.04546e-08	3.62939e-07	1.24245e-09	2.28938e-09	4.67879e-08	5.17949e-10	8.34055e-10	7.271
																103	0.0671677	22.9705	0.0111018	0.188843	0.818202	0.000694998	0.00434011	0.04936	9.70478e-05	0.000415991	0.00634568	2.37366e-05	9.7087e-05	0.00123939	4.1903e-06	1.4927e-05	0.00018435	6.20246e-07	1.7832e-06	2.46661e-05	8.26202e-08	2.00194e-07	3.11373e-06	1.03992e-08	2.18877e-08	3.86177e-07	1.31662e-09	2.47061e-09	5.02091e-08	5.54349e-10	9.08843e-10	7.2355
																104	0.0681936	22.9639	0.0110458	0.191326	0.819498	0.000692829	0.00438323	0.049652	9.71702e-05	0.000422178	0.00644046	2.39813e-05	9.97882e-05	0.00127172	4.28031e-06	1.55367e-05	0.000190987	6.39741e-07	1.87312e-06	2.57836e-05	8.59887e-08	2.12135e-07	3.28218e-06	1.09151e-08	2.33877e-08	4.10329e-07	1.39319e-09	2.6619e-09	5.37952e-08	5.92318e-10	9.88516e-10	7.19998
																105	0.0692252	22.9576	0.0109898	0.193812	0.820666	0.000690533	0.00442514	0.0499289	9.72563e-05	0.000428221	0.00653329	2.42152e-05	0.000102491	0.00130399	4.3691e-06	1.61571e-05	0.000197695	6.59261e-07	1.96553e-06	2.69243e-05	8.93993e-08	2.24513e-07	3.45561e-06	1.14424e-08	2.49556e-08	4.35396e-07	1.47212e-09	2.86347e-09	5.75479e-08	6.31853e-10	1.07324e-09	7.16444
																106	0.0702626	22.9516	0.0109339	0.196302	0.821709	0.000688115	0.00446583	0.0501907	9.73068e-05	0.000434117	0.00662411	2.44381e-05	0.000105194	0.00133619	4.45658e-06	1.6788e-05	0.000204467	6.78782e-07	2.06037e-06	2.80873e-05	9.28483e-08	2.37329e-07	3.63397e-06	1.19806e-08	2.65922e-08	4.61375e-07	1.55336e-09	3.07555e-09	6.14689e-08	6.72948e-10	1.16317e-09	7.12889
																107	0.0713059	22.9459	0.0108781	0.198794	0.822627	0.000685578	0.00450529	0.0504375	9.73221e-05	0.000439862	0.00671289	2.465e-05	0.000107893	0.00136829	4.54264e-06	1.74288e-05	0.0002113	6.98282e-07	2.15761e-06	2.92718e-05	9.63318e-08	2.50581e-07	3.81716e-06	1.25293e-08	2.8298e-08	4.88262e-07	1.63685e-09	3.29832e-09	6.55592e-08	7.15592e-10	1.25845e-09	7.09331
																108	0.0723549	22.9405	0.0108223	0.201289	0.823425	0.000682925	0.0045435	0.0506693	9.73031e-05	0.000445453	0.00679955	2.48507e-05	0.000110587	0.00140026	4.62721e-06	1.80793e-05	0.000218185	7.17737e-07	2.25722e-06	3.04771e-05	9.98457e-08	2.64269e-07	4.00509e-06	1.30877e-08	3.00736e-08	5.16052e-07	1.72252e-09	3.53198e-09	6.98195e-08	7.59767e-10	1.35924e-09	7.05772
																109	0.0734097	22.9354	0.0107667	0.203787	0.824103	0.000680161	0.00458045	0.0508864	9.72502e-05	0.000450884	0.00688406	2.50403e-05	0.000113274	0.00143208	4.7102e-06	1.87389e-05	0.000225118	7.37125e-07	2.35913e-06	3.1702e-05	1.03386e-07	2.7839e-07	4.19764e-06	1.36554e-08	3.19193e-08	5.44734e-07	1.81029e-09	3.77666e-09	7.425e-08	8.05451e-10	1.46565e-09	7.02211
																110	0.0744703	22.9306	0.0107111	0.206287	0.824664	0.000677289	0.00461614	0.0510887	9.71643e-05	0.000456154	0.00696636	2.52185e-05	0.00011595	0.0014637	4.79152e-06	1.94071e-05	0.000232091	7.56421e-07	2.4633e-06	3.29456e-05	1.06948e-07	2.92939e-07	4.39469e-06	1.42317e-08	3.38352e-08	5.74297e-07	1.90008e-09	4.03251e-09	7.88503e-08	8.52616e-10	1.57781e-09	6.98649
																111	0.0755366	22.9261	0.0106556	0.208789	0.82511	0.000674312	0.00465055	0.0512764	9.70458e-05	0.000461258	0.00704641	2.53855e-05	0.000118613	0.00149512	4.87109e-06	2.00835e-05	0.000239099	7.75602e-07	2.56965e-06	3.42069e-05	1.10527e-07	3.07911e-07	4.5961e-06	1.48159e-08	3.58213e-08	6.04726e-07	1.9918e-09	4.29961e-09	8.36195e-08	9.01227e-10	1.69582e-09	6.95087
																112	0.0766086	22.9218	0.0106002	0.211294	0.825444	0.000671234	0.00468367	0.0514496	9.68956e-05	0.000466194	0.00712418	2.55411e-05	0.00012126	0.0015263	4.94883e-06	2.07674e-05	0.000246135	7.94644e-07	2.67812e-06	3.54846e-05	1.14119e-07	3.233e-07	4.80171e-06	1.54072e-08	3.78773e-08	6.36002e-07	2.08533e-09	4.57803e-09	8.85562e-08	9.51242e-10	1.81977e-09	6.91525
																113	0.077686	22.9179	0.0105448	0.2138	0.825666	0.000668059	0.0047155	0.0516084	9.67144e-05	0.000470958	0.0071996	2.56854e-05	0.00012389	0.0015572	5.02465e-06	2.14584e-05	0.000253191	8.13523e-07	2.78863e-06	3.67775e-05	1.1772e-07	3.39097e-07	5.01134e-06	1.6005e-08	4.00026e-08	6.68104e-07	2.18057e-09	4.8678e-09	9.36583e-08	1.00261e-09	1.94973e-09	6.87962
																114	0.0787689	22.9142	0.0104896	0.216307	0.82578	0.000664791	0.00474603	0.051753	9.65029e-05	0.000475547	0.00727264	2.58183e-05	0.000126499	0.00158781	5.09849e-06	2.21558e-05	0.000260261	8.32214e-07	2.90109e-06	3.80843e-05	1.21323e-07	3.55293e-07	5.2248e-06	1.66083e-08	4.21965e-08	7.01007e-07	2.27739e-09	5.16891e-09	9.89228e-08	1.05529e-09	2.08576e-09	6.84401
																115	0.079857	22.9107	0.0104345	0.218814	0.825787	0.000661433	0.00477524	0.0518836	9.62619e-05	0.000479959	0.00734327	2.59399e-05	0.000129084	0.00161809	5.17026e-06	2.28588e-05	0.000267335	8.50692e-07	3.01539e-06	3.94036e-05	1.24923e-07	3.71876e-07	5.44187e-06	1.72163e-08	4.44579e-08	7.34681e-07	2.37565e-09	5.48129e-09	1.04346e-07	1.10919e-09	2.22787e-09	6.80841
																116	0.0809499	22.9076	0.0103795	0.221322	0.82569	0.000657991	0.00480314	0.0520001	9.59923e-05	0.000484191	0.00741143	2.60501e-05	0.000131643	0.001648	5.23988e-06	2.35668e-05	0.000274407	8.68932e-07	3.13142e-06	4.07337e-05	1.28516e-07	3.88832e-07	5.66229e-06	1.7828e-08	4.67853e-08	7.6909e-07	2.47521e-09	5.80481e-09	1.09923e-07	1.16426e-09	2.37606e-09	6.77285
																117	0.0820473	22.9047	0.0103246	0.223827	0.825491	0.000654468	0.0048297	0.0521029	9.56949e-05	0.00048824	0.00747709	2.61491e-05	0.000134172	0.00167753	5.30728e-06	2.42789e-05	0.000281466	8.86906e-07	3.24906e-06	4.2073e-05	1.32096e-07	4.06142e-07	5.8858e-06	1.84425e-08	4.91767e-08	8.04194e-07	2.57589e-09	6.13929e-09	1.15648e-07	1.22041e-09	2.53029e-09	6.73733
																118	0.0831487	22.902	0.0102699	0.226331	0.825193	0.000650869	0.00485493	0.0521921	9.53708e-05	0.000492103	0.00754021	2.62369e-05	0.000136669	0.00170662	5.37238e-06	2.49943e-05	0.000288504	9.04587e-07	3.36814e-06	4.34194e-05	1.35655e-07	4.23787e-07	6.11206e-06	1.90586e-08	5.16296e-08	8.39943e-07	2.67752e-09	6.48443e-09	1.21514e-07	1.27754e-09	2.69047e-09	6.70187
																119	0.0842533	22.8997	0.0102155	0.228829	0.824797	0.000647201	0.00487881	0.0522678	9.5021e-05	0.000495777	0.00760073	2.63136e-05	0.00013913	0.00173525	5.4351e-06	2.57118e-05	0.00029551	9.21945e-07	3.4885e-06	4.47709e-05	1.39188e-07	4.41742e-07	6.34071e-06	1.9675e-08	5.41408e-08	8.76281e-07	2.77988e-09	6.83985e-09	1.27512e-07	1.33553e-09	2.85645e-09	6.66649
																120	0.0853602	22.8975	0.0101612	0.231322	0.824308	0.00064347	0.00490134	0.0523303	9.46468e-05	0.000499261	0.00765861	2.63792e-05	0.00014155	0.00176337	5.49537e-06	2.64302e-05	0.000302471	9.38952e-07	3.60993e-06	4.6125e-05	1.42688e-07	4.59977e-07	6.57134e-06	2.02906e-08	5.67064e-08	9.1314e-07	2.88277e-09	7.20505e-09	1.3363e-07	1.39426e-09	3.02804e-09	6.63124
																121	0.0864683	22.8956	0.0101073	0.233805	0.823729	0.000639684	0.0049225	0.0523799	9.42495e-05	0.00050255	0.00771381	2.6434e-05	0.000143927	0.00179094	5.5531e-06	2.71483e-05	0.000309375	9.55574e-07	3.7322e-06	4.74789e-05	1.46147e-07	4.78456e-07	6.80345e-06	2.09038e-08	5.93217e-08	9.50443e-07	2.98591e-09	7.57938e-09	1.39857e-07	1.45359e-09	3.20497e-09	6.59613
																122	0.0875761	22.894	0.0100537	0.236275	0.823062	0.000635849	0.0049423	0.0524168	9.38307e-05	0.000505645	0.00776628	2.6478e-05	0.000146255	0.00181791	5.60823e-06	2.78646e-05	0.000316208	9.71782e-07	3.85504e-06	4.88299e-05	1.49558e-07	4.97141e-07	7.03653e-06	2.15133e-08	6.1981e-08	9.88105e-07	3.08906e-09	7.96208e-09	1.46178e-07	1.51335e-09	3.38688e-09	6.56123
																123	0.0886824	22.8926	0.0100006	0.238731	0.822313	0.000631976	0.00496073	0.0524413	9.33919e-05	0.000508542	0.007816	2.65116e-05	0.000148531	0.00184424	5.66069e-06	2.85777e-05	0.000322957	9.87546e-07	3.9782e-06	5.01748e-05	1.52913e-07	5.1599e-07	7.27004e-06	2.21175e-08	6.46785e-08	1.02603e-06	3.19195e-09	8.35229e-09	1.52577e-07	1.57339e-09	3.57338e-09	6.52656
																124	0.0897857	22.8914	0.00994794	0.241169	0.821486	0.000628071	0.00497781	0.052454	9.29348e-05	0.000511243	0.00786296	2.65351e-05	0.000150752	0.0018699	5.71047e-06	2.92862e-05	0.000329609	1.00284e-06	4.10141e-06	5.1511e-05	1.56205e-07	5.34961e-07	7.50344e-06	2.27151e-08	6.7408e-08	1.06414e-06	3.29431e-09	8.74915e-09	1.59039e-07	1.63353e-09	3.76408e-09	6.49216
																125	0.0908851	22.8904	0.00989581	0.243586	0.820585	0.000624142	0.00499354	0.0524552	9.24609e-05	0.00051375	0.00790717	2.65488e-05	0.000152914	0.00189485	5.75754e-06	2.99888e-05	0.000336155	1.01765e-06	4.22446e-06	5.2836e-05	1.5943e-07	5.54017e-07	7.7363e-06	2.33051e-08	7.01643e-08	1.10234e-06	3.39592e-09	9.15185e-09	1.65549e-07	1.69363e-09	3.95857e-09	6.45807
																126	0.0919801	22.8897	0.00984422	0.245983	0.819613	0.000620194	0.00500797	0.0524454	9.19716e-05	0.000516066	0.00794867	2.6553e-05	0.000155017	0.00191909	5.80192e-06	3.0685e-05	0.000342588	1.03197e-06	4.34717e-06	5.41483e-05	1.62584e-07	5.73132e-07	7.96827e-06	2.38865e-08	7.29428e-08	1.14058e-06	3.49662e-09	9.55975e-09	1.72097e-07	1.75358e-09	4.15655e-09	6.4243
																127	0.0930707	22.8891	0.00979315	0.248358	0.818575	0.000616231	0.00502113	0.052425	9.14679e-05	0.000518196	0.00798753	2.65481e-05	0.000157061	0.00194261	5.84366e-06	3.13742e-05	0.000348906	1.04579e-06	4.46945e-06	5.54467e-05	1.65665e-07	5.92285e-07	8.19912e-06	2.44587e-08	7.57406e-08	1.17882e-06	3.59627e-09	9.97235e-09	1.78673e-07	1.81329e-09	4.35777e-09	6.39085
																128	0.094157	22.8888	0.0097426	0.250714	0.817474	0.000612253	0.00503306	0.0523945	9.09507e-05	0.000520145	0.00802383	2.65345e-05	0.000159045	0.00196543	5.8828e-06	3.20561e-05	0.000355107	1.05911e-06	4.59122e-06	5.67308e-05	1.6867e-07	6.11462e-07	8.42869e-06	2.50213e-08	7.85552e-08	1.21701e-06	3.69478e-09	1.03893e-08	1.85271e-07	1.87269e-09	4.56204e-09	6.35769
																129	0.0952396	22.8886	0.00969254	0.25305	0.816311	0.000608264	0.0050438	0.0523544	9.04209e-05	0.000521918	0.00805763	2.65125e-05	0.000160971	0.00198756	5.91941e-06	3.27307e-05	0.00036119	1.07194e-06	4.71243e-06	5.79999e-05	1.716e-07	6.30652e-07	8.65686e-06	2.55741e-08	8.13848e-08	1.25514e-06	3.79207e-09	1.08103e-08	1.91886e-07	1.93172e-09	4.76918e-09	6.32483
																130	0.0963188	22.8886	0.00964293	0.255368	0.81509	0.000604263	0.00505338	0.0523049	8.98791e-05	0.000523522	0.00808901	2.64823e-05	0.000162839	0.002009	5.95353e-06	3.33977e-05	0.000367157	1.08428e-06	4.83302e-06	5.92538e-05	1.74454e-07	6.49845e-07	8.88349e-06	2.61166e-08	8.42275e-08	1.29317e-06	3.88806e-09	1.12349e-08	1.98511e-07	1.99033e-09	4.97902e-09	6.29224
																131	0.097395	22.8888	0.00959377	0.257669	0.813813	0.000600252	0.00506185	0.0522464	8.93259e-05	0.00052496	0.00811805	2.64444e-05	0.00016465	0.00202976	5.98522e-06	3.40571e-05	0.000373006	1.09613e-06	4.95296e-06	6.0492e-05	1.77231e-07	6.69029e-07	9.10849e-06	2.66485e-08	8.70814e-08	1.33108e-06	3.98267e-09	1.1663e-08	2.05142e-07	2.04846e-09	5.19141e-09	6.25992
																132	0.0984686	22.8892	0.00954501	0.259953	0.812482	0.000596232	0.00506923	0.0521793	8.87621e-05	0.000526237	0.00814479	2.63989e-05	0.000166405	0.00204986	6.01453e-06	3.47088e-05	0.000378738	1.1075e-06	5.07219e-06	6.17142e-05	1.7993e-07	6.88194e-07	9.33173e-06	2.71696e-08	8.99445e-08	1.36885e-06	4.07584e-09	1.20941e-08	2.11773e-07	2.10605e-09	5.40615e-09	6.22784
																133	0.0995397	22.8897	0.00949666	0.262222	0.811099	0.000592204	0.00507555	0.052104	8.81883e-05	0.000527359	0.00816931	2.63462e-05	0.000168103	0.00206931	6.04151e-06	3.53525e-05	0.000384351	1.1184e-06	5.19066e-06	6.29199e-05	1.82552e-07	7.07329e-07	9.55309e-06	2.76796e-08	9.2815e-08	1.40645e-06	4.16749e-09	1.2528e-08	2.18399e-07	2.16304e-09	5.62307e-09	6.19599
																134	0.100609	22.8904	0.00944869	0.264476	0.809666	0.00058817	0.00508085	0.0520205	8.7605e-05	0.000528328	0.00819165	2.62866e-05	0.000169746	0.0020881	6.06621e-06	3.59881e-05	0.000389846	1.12882e-06	5.30831e-06	6.41086e-05	1.85094e-07	7.26422e-07	9.77243e-06	2.81782e-08	9.56905e-08	1.44384e-06	4.25756e-09	1.29642e-08	2.25013e-07	2.21939e-09	5.84196e-09	6.16438
																135	0.101676	22.8912	0.00940109	0.266716	0.808185	0.000584129	0.00508514	0.0519294	8.70129e-05	0.000529148	0.00821188	2.62202e-05	0.000171334	0.00210625	6.08867e-06	3.66154e-05	0.000395222	1.13876e-06	5.42507e-06	6.52798e-05	1.87558e-07	7.45459e-07	9.98963e-06	2.86651e-08	9.85689e-08	1.48101e-06	4.34598e-09	1.34024e-08	2.31608e-07	2.27503e-09	6.0626e-09	6.13298
																136	0.102741	22.8921	0.00935385	0.268941	0.806657	0.000580085	0.00508847	0.0518309	8.64125e-05	0.000529824	0.00823004	2.61474e-05	0.000172867	0.00212376	6.10894e-06	3.72341e-05	0.000400477	1.14824e-06	5.54089e-06	6.64331e-05	1.89941e-07	7.64427e-07	1.02045e-05	2.914e-08	1.01448e-07	1.51792e-06	4.43266e-09	1.38422e-08	2.3818e-07	2.3299e-09	6.28479e-09	6.10181
																137	0.103804	22.8932	0.00930696	0.271152	0.805085	0.000576038	0.00509084	0.0517251	8.58045e-05	0.000530359	0.00824618	2.60683e-05	0.000174346	0.00214063	6.12706e-06	3.78441e-05	0.00040561	1.15725e-06	5.6557e-06	6.75678e-05	1.92244e-07	7.83314e-07	1.0417e-05	2.96027e-08	1.04325e-07	1.55453e-06	4.51754e-09	1.42832e-08	2.44722e-07	2.38396e-09	6.50829e-09	6.07084
																138	0.104866	22.8945	0.00926041	0.273349	0.80347	0.00057199	0.0050923	0.0516125	8.51894e-05	0.000530758	0.00826034	2.59833e-05	0.00017577	0.00215688	6.14308e-06	3.84452e-05	0.000410622	1.16581e-06	5.76943e-06	6.86835e-05	1.94466e-07	8.02105e-07	1.06269e-05	3.0053e-08	1.07198e-07	1.59084e-06	4.60057e-09	1.47249e-08	2.51227e-07	2.43713e-09	6.73287e-09	6.04008
																139	0.105927	22.8958	0.00921419	0.275533	0.801815	0.000567941	0.00509285	0.0514932	8.45677e-05	0.000531022	0.00827259	2.58925e-05	0.00017714	0.00217251	6.15704e-06	3.9037e-05	0.00041551	1.1739e-06	5.88204e-06	6.97797e-05	1.96607e-07	8.2079e-07	1.08342e-05	3.04906e-08	1.10064e-07	1.62679e-06	4.68167e-09	1.51671e-08	2.57689e-07	2.48938e-09	6.95832e-09	6.00952
																140	0.106986	22.8973	0.0091683	0.277705	0.800119	0.000563893	0.00509253	0.0513675	8.39399e-05	0.000531156	0.00828296	2.57963e-05	0.000178456	0.00218751	6.16899e-06	3.96196e-05	0.000420275	1.18154e-06	5.99346e-06	7.0856e-05	1.98667e-07	8.39353e-07	1.10386e-05	3.09153e-08	1.12922e-07	1.66238e-06	4.7608e-09	1.56092e-08	2.64103e-07	2.54066e-09	7.1844e-09	5.97917
																141	0.108043	22.8989	0.00912273	0.279863	0.798386	0.000559847	0.00509135	0.0512357	8.33066e-05	0.000531164	0.0082915	2.56947e-05	0.00017972	0.00220191	6.17896e-06	4.01925e-05	0.000424916	1.18873e-06	6.10362e-06	7.1912e-05	2.00645e-07	8.57784e-07	1.12401e-05	3.1327e-08	1.15769e-07	1.69756e-06	4.83789e-09	1.60509e-08	2.70463e-07	2.5909e-09	7.41088e-09	5.949
																142	0.109099	22.9007	0.00907747	0.282008	0.796616	0.000555804	0.00508935	0.0510979	8.26681e-05	0.000531049	0.00829824	2.55881e-05	0.00018093	0.0022157	6.18701e-06	4.07558e-05	0.000429431	1.19547e-06	6.21248e-06	7.29472e-05	2.02542e-07	8.76071e-07	1.14385e-05	3.17255e-08	1.18603e-07	1.73232e-06	4.9129e-09	1.64918e-08	2.76762e-07	2.64007e-09	7.63752e-09	5.91903
																143	0.110154	22.9025	0.00903252	0.284141	0.79481	0.000551765	0.00508653	0.0509544	8.2025e-05	0.000530813	0.00830325	2.54766e-05	0.000182088	0.00222889	6.19317e-06	4.13091e-05	0.000433822	1.20178e-06	6.31998e-06	7.39612e-05	2.04357e-07	8.942e-07	1.16338e-05	3.21106e-08	1.21421e-07	1.76663e-06	4.98578e-09	1.69316e-08	2.82996e-07	2.68813e-09	7.86411e-09	5.88924
																144	0.111208	22.9045	0.00898787	0.286262	0.792971	0.000547731	0.00508293	0.0508054	8.13777e-05	0.000530461	0.00830655	2.53604e-05	0.000183194	0.00224149	6.19748e-06	4.18525e-05	0.000438087	1.20765e-06	6.42608e-06	7.49538e-05	2.0609e-07	9.12161e-07	1.18258e-05	3.24822e-08	1.24222e-07	1.80046e-06	5.05648e-09	1.73697e-08	2.89159e-07	2.73503e-09	8.09041e-09	5.85964
																145	0.112261	22.9065	0.00894351	0.288371	0.7911	0.000543703	0.00507856	0.0506511	8.07265e-05	0.000529995	0.0083082	2.52398e-05	0.000184249	0.0022535	6.2e-06	4.23856e-05	0.000442227	1.21309e-06	6.53071e-06	7.59245e-05	2.07742e-07	9.29943e-07	1.20144e-05	3.28402e-08	1.27003e-07	1.8338e-06	5.12497e-09	1.78059e-08	2.95246e-07	2.78074e-09	8.3162e-09	5.83022
																146	0.113312	22.9087	0.00889944	0.290468	0.789197	0.000539682	0.00507345	0.0504917	8.00719e-05	0.000529419	0.00830822	2.51149e-05	0.000185253	0.00226493	6.20076e-06	4.29084e-05	0.000446241	1.2181e-06	6.63383e-06	7.68731e-05	2.09312e-07	9.47535e-07	1.21996e-05	3.31845e-08	1.29762e-07	1.86661e-06	5.19122e-09	1.82397e-08	3.01252e-07	2.82521e-09	8.54125e-09	5.80098
																147	0.114363	22.9109	0.00885566	0.292553	0.787264	0.000535668	0.00506761	0.0503274	7.94143e-05	0.000528735	0.00830667	2.49859e-05	0.000186206	0.00227579	6.1998e-06	4.34208e-05	0.000450129	1.22269e-06	6.7354e-06	7.77993e-05	2.10802e-07	9.64926e-07	1.23812e-05	3.35151e-08	1.32497e-07	1.89889e-06	5.25518e-09	1.86708e-08	3.07171e-07	2.86842e-09	8.76535e-09	5.77192
																148	0.115413	22.9133	0.00881215	0.294627	0.785302	0.000531663	0.00506106	0.0501584	7.8754e-05	0.000527948	0.00830358	2.4853e-05	0.000187109	0.00228608	6.19717e-06	4.39226e-05	0.000453891	1.22687e-06	6.83537e-06	7.87028e-05	2.1221e-07	9.82105e-07	1.25591e-05	3.38318e-08	1.35207e-07	1.9306e-06	5.31683e-09	1.90988e-08	3.13e-07	2.91034e-09	8.98828e-09	5.74303
																149	0.116461	22.9157	0.00876892	0.296689	0.783313	0.000527667	0.00505382	0.0499848	7.80914e-05	0.000527058	0.00829899	2.47164e-05	0.000187962	0.00229581	6.19291e-06	4.44137e-05	0.000457527	1.23065e-06	6.93371e-06	7.95835e-05	2.13539e-07	9.99064e-07	1.27334e-05	3.41346e-08	1.37889e-07	1.96173e-06	5.37615e-09	1.95235e-08	3.18733e-07	2.95093e-09	9.20982e-09	5.71431
																150	0.117509	22.9183	0.00872596	0.29874	0.781296	0.00052368	0.00504591	0.0498069	7.74267e-05	0.000526071	0.00829294	2.45762e-05	0.000188767	0.00230498	6.18706e-06	4.4894e-05	0.000461038	1.23402e-06	7.03036e-06	8.04409e-05	2.14788e-07	1.01579e-06	1.29038e-05	3.44234e-08	1.40542e-07	1.99226e-06	5.43311e-09	1.99443e-08	3.24366e-07	2.99017e-09	9.42976e-09	5.68576
																151	0.118557	22.9209	0.00868326	0.30078	0.779254	0.000519705	0.00503735	0.0496248	7.67604e-05	0.000524988	0.00828546	2.44326e-05	0.000189523	0.00231361	6.17966e-06	4.53635e-05	0.000464424	1.23699e-06	7.1253e-06	8.12751e-05	2.15957e-07	1.03228e-06	1.30704e-05	3.46984e-08	1.43163e-07	2.02217e-06	5.48769e-09	2.03611e-08	3.29896e-07	3.02803e-09	9.64791e-09	5.65737
																152	0.119603	22.9236	0.00864082	0.302809	0.777187	0.00051574	0.00502816	0.0494387	7.60927e-05	0.000523812	0.0082766	2.42858e-05	0.000190231	0.0023217	6.17074e-06	4.5822e-05	0.000467684	1.23957e-06	7.21848e-06	8.20858e-05	2.17048e-07	1.04852e-06	1.3233e-05	3.49594e-08	1.45752e-07	2.05145e-06	5.53988e-09	2.07734e-08	3.35317e-07	3.06449e-09	9.86404e-09	5.62915
																153	0.120649	22.9263	0.00859863	0.304827	0.775097	0.000511788	0.00501835	0.0492487	7.54239e-05	0.000522547	0.00826638	2.41359e-05	0.000190892	0.00232925	6.16036e-06	4.62694e-05	0.00047082	1.24177e-06	7.30987e-06	8.28728e-05	2.1806e-07	1.0645e-06	1.33916e-05	3.52065e-08	1.48305e-07	2.08007e-06	5.58966e-09	2.11809e-08	3.40627e-07	3.09954e-09	1.0078e-08	5.60109
																154	0.121694	22.9292	0.0085567	0.306835	0.772983	0.000507847	0.00500794	0.049055	7.47543e-05	0.000521194	0.00825485	2.39831e-05	0.000191506	0.00233628	6.14854e-06	4.67058e-05	0.000473832	1.2436e-06	7.39945e-06	8.36361e-05	2.18995e-07	1.08022e-06	1.35461e-05	3.54396e-08	1.50822e-07	2.10803e-06	5.63703e-09	2.15834e-08	3.45821e-07	3.13315e-09	1.02895e-08	5.57319
																155	0.122739	22.9321	0.00851501	0.308832	0.770848	0.00050392	0.00499695	0.0488577	7.40842e-05	0.000519756	0.00824204	2.38276e-05	0.000192073	0.00234278	6.13534e-06	4.71309e-05	0.00047672	1.24505e-06	7.48717e-06	8.43754e-05	2.19854e-07	1.09567e-06	1.36965e-05	3.56589e-08	1.53302e-07	2.13531e-06	5.68197e-09	2.19805e-08	3.50897e-07	3.16531e-09	1.04985e-08	5.54544
																156	0.123783	22.9351	0.00847357	0.310819	0.768691	0.000500006	0.0049854	0.048657	7.34138e-05	0.000518237	0.00822798	2.36694e-05	0.000192595	0.00234878	6.12078e-06	4.75449e-05	0.000479485	1.24614e-06	7.57301e-06	8.50908e-05	2.20636e-07	1.11083e-06	1.38428e-05	3.58644e-08	1.55741e-07	2.1619e-06	5.72449e-09	2.23719e-08	3.55851e-07	3.19601e-09	1.07046e-08	5.51785
																157	0.124826	22.9382	0.00843237	0.312795	0.766515	0.000496106	0.00497329	0.0484531	7.27433e-05	0.000516638	0.00821271	2.35087e-05	0.000193073	0.00235427	6.10491e-06	4.79476e-05	0.000482128	1.24687e-06	7.65695e-06	8.57821e-05	2.21344e-07	1.1257e-06	1.39848e-05	3.60562e-08	1.5814e-07	2.18777e-06	5.76457e-09	2.27574e-08	3.60679e-07	3.22523e-09	1.09079e-08	5.49041
																158	0.125869	22.9414	0.0083914	0.314761	0.764318	0.00049222	0.00496064	0.048246	7.20731e-05	0.000514963	0.00819626	2.33457e-05	0.000193505	0.00235927	6.08777e-06	4.8339e-05	0.000484649	1.24725e-06	7.73895e-06	8.64493e-05	2.21977e-07	1.14029e-06	1.41226e-05	3.62342e-08	1.60496e-07	2.21294e-06	5.80224e-09	2.31366e-08	3.65379e-07	3.25297e-09	1.1108e-08	5.46313
																159	0.126912	22.9446	0.00835067	0.316717	0.762103	0.000488349	0.00494748	0.0480359	7.14033e-05	0.000513213	0.00817866	2.31805e-05	0.000193894	0.00236377	6.06938e-06	4.8719e-05	0.000487049	1.24728e-06	7.819e-06	8.70924e-05	2.22536e-07	1.15457e-06	1.42561e-05	3.63987e-08	1.62808e-07	2.23737e-06	5.83748e-09	2.35093e-08	3.69949e-07	3.27922e-09	1.13048e-08	5.43599
																160	0.127954	22.9479	0.00831016	0.318663	0.759871	0.000484494	0.00493381	0.047823	7.07342e-05	0.00051139	0.00815995	2.30132e-05	0.00019424	0.00236779	6.0498e-06	4.90877e-05	0.000489329	1.24698e-06	7.89707e-06	8.77113e-05	2.23024e-07	1.16854e-06	1.43853e-05	3.65496e-08	1.65076e-07	2.26107e-06	5.8703e-09	2.38753e-08	3.74386e-07	3.30397e-09	1.14982e-08	5.409
																161	0.128995	22.9512	0.00826989	0.3206	0.75762	0.000480654	0.00491965	0.0476072	7.00659e-05	0.000509499	0.00814015	2.2844e-05	0.000194543	0.00237134	6.02905e-06	4.9445e-05	0.000491489	1.24635e-06	7.97315e-06	8.8306e-05	2.23439e-07	1.1822e-06	1.45101e-05	3.66872e-08	1.67297e-07	2.28402e-06	5.90072e-09	2.42343e-08	3.78687e-07	3.32723e-09	1.1688e-08	5.38216
																162	0.130037	22.9546	0.00822984	0.322526	0.755354	0.00047683	0.00490502	0.0473889	6.93987e-05	0.00050754	0.0081193	2.26729e-05	0.000194805	0.00237442	6.00717e-06	4.97909e-05	0.000493531	1.24539e-06	8.0472e-06	8.88765e-05	2.23785e-07	1.19554e-06	1.46306e-05	3.68115e-08	1.6947e-07	2.30622e-06	5.92874e-09	2.4586e-08	3.8285e-07	3.34898e-09	1.1874e-08	5.35546
																163	0.131078	22.958	0.00819	0.324443	0.753071	0.000473023	0.00488992	0.047168	6.87327e-05	0.000505516	0.00809742	2.25001e-05	0.000195025	0.00237704	5.9842e-06	5.01254e-05	0.000495456	1.24411e-06	8.11923e-06	8.94229e-05	2.2406e-07	1.20856e-06	1.47466e-05	3.69227e-08	1.71595e-07	2.32765e-06	5.95438e-09	2.49303e-08	3.86874e-07	3.36924e-09	1.20561e-08	5.3289
																164	0.132118	22.9615	0.00815039	0.32635	0.750774	0.000469233	0.00487438	0.0469448	6.80682e-05	0.00050343	0.00807455	2.23257e-05	0.000195204	0.0023792	5.96017e-06	5.04485e-05	0.000497263	1.24253e-06	8.18921e-06	8.99452e-05	2.24268e-07	1.22125e-06	1.48583e-05	3.70208e-08	1.7367e-07	2.34832e-06	5.97765e-09	2.52669e-08	3.90757e-07	3.388e-09	1.22342e-08	5.30248
																165	0.133159	22.9651	0.00811099	0.328248	0.748462	0.000465459	0.00485841	0.0467193	6.74053e-05	0.000501283	0.00805071	2.21498e-05	0.000195344	0.00238092	5.93512e-06	5.07603e-05	0.000498956	1.24065e-06	8.25713e-06	9.04434e-05	2.24408e-07	1.23361e-06	1.49655e-05	3.7106e-08	1.75694e-07	2.36821e-06	5.99857e-09	2.55957e-08	3.94496e-07	3.40526e-09	1.24081e-08	5.27621
																166	0.134199	22.9687	0.0080718	0.330136	0.746136	0.000461703	0.00484201	0.0464916	6.67441e-05	0.000499077	0.00802594	2.19725e-05	0.000195444	0.00238221	5.90908e-06	5.10606e-05	0.000500533	1.23846e-06	8.32297e-06	9.09177e-05	2.24482e-07	1.24563e-06	1.50683e-05	3.71786e-08	1.77667e-07	2.38732e-06	6.01717e-09	2.59163e-08	3.98091e-07	3.42105e-09	1.25778e-08	5.25007
																167	0.135239	22.9724	0.00803283	0.332015	0.743796	0.000457965	0.0048252	0.0462618	6.60849e-05	0.000496815	0.00800025	2.1794e-05	0.000195506	0.00238306	5.88209e-06	5.13496e-05	0.000501998	1.23599e-06	8.38674e-06	9.13681e-05	2.24491e-07	1.25731e-06	1.51666e-05	3.72386e-08	1.79587e-07	2.40566e-06	6.03346e-09	2.62287e-08	4.01541e-07	3.43535e-09	1.27431e-08	5.22407
																168	0.136278	22.9761	0.00799406	0.333884	0.741444	0.000454245	0.00480801	0.04603	6.54278e-05	0.000494499	0.00797369	2.16143e-05	0.000195529	0.00238349	5.85417e-06	5.16273e-05	0.00050335	1.23324e-06	8.44841e-06	9.17947e-05	2.24436e-07	1.26864e-06	1.52605e-05	3.72861e-08	1.81454e-07	2.4232e-06	6.04747e-09	2.65327e-08	4.04844e-07	3.44818e-09	1.29038e-08	5.19821
																169	0.137318	22.9798	0.00795549	0.335745	0.73908	0.000450543	0.00479042	0.0457964	6.47729e-05	0.000492131	0.00794627	2.14335e-05	0.000195516	0.0023835	5.82537e-06	5.18937e-05	0.000504591	1.23021e-06	8.50799e-06	9.21977e-05	2.24318e-07	1.27963e-06	1.53499e-05	3.73215e-08	1.83267e-07	2.43996e-06	6.05922e-09	2.68281e-08	4.07999e-07	3.45956e-09	1.30599e-08	5.17248
																170	0.138357	22.9836	0.00791713	0.337596	0.736704	0.00044686	0.00477247	0.0455611	6.41204e-05	0.000489713	0.00791802	2.12517e-05	0.000195465	0.00238311	5.79571e-06	5.21488e-05	0.000505722	1.22692e-06	8.56546e-06	9.25771e-05	2.24138e-07	1.29027e-06	1.54349e-05	3.73448e-08	1.85025e-07	2.45593e-06	6.06873e-09	2.71148e-08	4.11005e-07	3.46948e-09	1.32113e-08	5.14688
																171	0.139397	22.9875	0.00787897	0.339438	0.734317	0.000443195	0.00475416	0.045324	6.34704e-05	0.000487247	0.00788897	2.10691e-05	0.000195379	0.00238231	5.76523e-06	5.23927e-05	0.000506745	1.22336e-06	8.62082e-06	9.29331e-05	2.23899e-07	1.30055e-06	1.55155e-05	3.73563e-08	1.86728e-07	2.47111e-06	6.07605e-09	2.73926e-08	4.13863e-07	3.47797e-09	1.3358e-08	5.12141
																172	0.140436	22.9914	0.00784101	0.341272	0.73192	0.00043955	0.00473551	0.0450854	6.2823e-05	0.000484734	0.00785914	2.08856e-05	0.000195257	0.00238112	5.73395e-06	5.26254e-05	0.00050766	1.21955e-06	8.67407e-06	9.32658e-05	2.236e-07	1.31048e-06	1.55917e-05	3.73561e-08	1.88374e-07	2.48549e-06	6.08119e-09	2.76615e-08	4.16571e-07	3.48505e-09	1.34997e-08	5.09608
																173	0.141475	22.9953	0.00780324	0.343096	0.729512	0.000435923	0.00471652	0.0448452	6.21784e-05	0.000482177	0.00782856	2.07015e-05	0.000195101	0.00237954	5.70191e-06	5.28471e-05	0.000508469	1.21549e-06	8.72521e-06	9.35754e-05	2.23243e-07	1.32006e-06	1.56634e-05	3.73444e-08	1.89964e-07	2.49909e-06	6.0842e-09	2.79211e-08	4.19129e-07	3.49071e-09	1.36364e-08	5.07087
																174	0.142514	22.9993	0.00776567	0.344912	0.727095	0.000432316	0.00469721	0.0446037	6.15367e-05	0.000479577	0.00779725	2.05167e-05	0.000194911	0.00237759	5.66914e-06	5.30576e-05	0.000509173	1.21119e-06	8.77424e-06	9.38621e-05	2.2283e-07	1.32927e-06	1.57307e-05	3.73214e-08	1.91497e-07	2.51189e-06	6.08509e-09	2.81716e-08	4.21538e-07	3.495e-09	1.37682e-08	5.04579
																175	0.143552	23.0033	0.00772829	0.346718	0.724669	0.000428729	0.00467758	0.0443608	6.08979e-05	0.000476936	0.00776523	2.03314e-05	0.000194687	0.00237527	5.63567e-06	5.32571e-05	0.000509773	1.20666e-06	8.82115e-06	9.41261e-05	2.22361e-07	1.33813e-06	1.57937e-05	3.72874e-08	1.92972e-07	2.52391e-06	6.08391e-09	2.84128e-08	4.23797e-07	3.49791e-09	1.38948e-08	5.02084
																176	0.144591	23.0073	0.0076911	0.348517	0.722234	0.000425161	0.00465765	0.0441167	6.02622e-05	0.000474257	0.00773254	2.01456e-05	0.000194431	0.00237258	5.60152e-06	5.34457e-05	0.000510272	1.2019e-06	8.86595e-06	9.43675e-05	2.21838e-07	1.34662e-06	1.58523e-05	3.72426e-08	1.9439e-07	2.53514e-06	6.08069e-09	2.86445e-08	4.25906e-07	3.49947e-09	1.40163e-08	4.99602
																177	0.14563	23.0114	0.00765409	0.350306	0.719791	0.000421613	0.00463744	0.0438714	5.96297e-05	0.00047154	0.00769919	1.99595e-05	0.000194142	0.00236953	5.56673e-06	5.36234e-05	0.00051067	1.19692e-06	8.90865e-06	9.45866e-05	2.21262e-07	1.35475e-06	1.59066e-05	3.71871e-08	1.95749e-07	2.54558e-06	6.07547e-09	2.88668e-08	4.27865e-07	3.4997e-09	1.41325e-08	4.97132
																178	0.146669	23.0155	0.00761728	0.352087	0.71734	0.000418085	0.00461694	0.043625	5.90004e-05	0.000468787	0.00766521	1.9773e-05	0.000193822	0.00236613	5.53133e-06	5.37904e-05	0.000510968	1.19173e-06	8.94925e-06	9.47835e-05	2.20635e-07	1.36252e-06	1.59566e-05	3.71211e-08	1.9705e-07	2.55525e-06	6.06829e-09	2.90795e-08	4.29676e-07	3.49863e-09	1.42435e-08	4.94674
																179	0.147708	23.0196	0.00758064	0.353859	0.714882	0.000414578	0.00459618	0.0433776	5.83746e-05	0.000466	0.00763061	1.95863e-05	0.000193472	0.0023624	5.49533e-06	5.39466e-05	0.000511169	1.18633e-06	8.98775e-06	9.49585e-05	2.19957e-07	1.36993e-06	1.60024e-05	3.7045e-08	1.98292e-07	2.56414e-06	6.05917e-09	2.92826e-08	4.31338e-07	3.49627e-09	1.43493e-08	4.92229
																180	0.148746	23.0238	0.00754419	0.355623	0.712417	0.00041109	0.00457515	0.0431292	5.77521e-05	0.000463181	0.00759543	1.93995e-05	0.000193092	0.00235832	5.45877e-06	5.40921e-05	0.000511273	1.18073e-06	9.02416e-06	9.51118e-05	2.1923e-07	1.37697e-06	1.60439e-05	3.69589e-08	1.99476e-07	2.57226e-06	6.04817e-09	2.94761e-08	4.32853e-07	3.49264e-09	1.44496e-08	4.89796
																181	0.149785	23.028	0.00750793	0.357379	0.709945	0.000407624	0.00455388	0.04288	5.71333e-05	0.000460331	0.00755967	1.92126e-05	0.000192682	0.00235392	5.42168e-06	5.42271e-05	0.000511282	1.17493e-06	9.0585e-06	9.52437e-05	2.18456e-07	1.38366e-06	1.60812e-05	3.68631e-08	2.006e-07	2.57961e-06	6.03532e-09	2.96598e-08	4.34221e-07	3.48778e-09	1.45447e-08	4.87375
																182	0.150824	23.0322	0.00747184	0.359126	0.707467	0.000404177	0.00453237	0.04263	5.6518e-05	0.000457452	0.00752337	1.90256e-05	0.000192243	0.0023492	5.38407e-06	5.43516e-05	0.000511197	1.16895e-06	9.09076e-06	9.53543e-05	2.17635e-07	1.38998e-06	1.61143e-05	3.67577e-08	2.01665e-07	2.5862e-06	6.02066e-09	2.98339e-08	4.35442e-07	3.4817e-09	1.46343e-08	4.84966
																183	0.151863	23.0365	0.00743593	0.360865	0.704983	0.000400751	0.00451062	0.0423792	5.59064e-05	0.000454545	0.00748654	1.88386e-05	0.000191776	0.00234417	5.34599e-06	5.44658e-05	0.00051102	1.16279e-06	9.12097e-06	9.5444e-05	2.16769e-07	1.39593e-06	1.61433e-05	3.6643e-08	2.02672e-07	2.59203e-06	6.00423e-09	2.99982e-08	4.36519e-07	3.47442e-09	1.47186e-08	4.82569
																184	0.152902	23.0407	0.00740019	0.362596	0.702494	0.000397346	0.00448866	0.0421278	5.52985e-05	0.000451612	0.0074492	1.86518e-05	0.000191282	0.00233882	5.30744e-06	5.45696e-05	0.000510753	1.15645e-06	9.14912e-06	9.5513e-05	2.15859e-07	1.40153e-06	1.61682e-05	3.65193e-08	2.03619e-07	2.59712e-06	5.98607e-09	3.01527e-08	4.37452e-07	3.46599e-09	1.47975e-08	4.80184
																185	0.153941	23.045	0.00736463	0.364318	0.7	0.000393962	0.00446648	0.0418758	5.46945e-05	0.000448654	0.00741138	1.84651e-05	0.000190761	0.00233318	5.26846e-06	5.46633e-05	0.000510397	1.14995e-06	9.17524e-06	9.55616e-05	2.14906e-07	1.40677e-06	1.61891e-05	3.63867e-08	2.04508e-07	2.60146e-06	5.96624e-09	3.02975e-08	4.38243e-07	3.45641e-09	1.4871e-08	4.77811
																186	0.15498	23.0494	0.00732924	0.366032	0.697501	0.000390599	0.0044441	0.0416232	5.40943e-05	0.000445672	0.00737308	1.82786e-05	0.000190214	0.00232724	5.22907e-06	5.47469e-05	0.000509953	1.14328e-06	9.19934e-06	9.559e-05	2.13912e-07	1.41165e-06	1.62059e-05	3.62456e-08	2.05338e-07	2.60507e-06	5.94476e-09	3.04326e-08	4.38892e-07	3.44572e-09	1.49391e-08	4.75449
																187	0.15602	23.0537	0.00729403	0.367739	0.694998	0.000387257	0.00442152	0.0413701	5.34981e-05	0.000442668	0.00733434	1.80924e-05	0.000189642	0.00232102	5.1893e-06	5.48205e-05	0.000509423	1.13646e-06	9.22143e-06	9.55985e-05	2.12878e-07	1.41618e-06	1.62189e-05	3.6096e-08	2.06109e-07	2.60795e-06	5.92168e-09	3.05579e-08	4.39402e-07	3.43395e-09	1.50018e-08	4.73099
																188	0.157059	23.0581	0.00725898	0.369437	0.692491	0.000383935	0.00439876	0.0411166	5.29058e-05	0.000439644	0.00729517	1.79065e-05	0.000189044	0.00231452	5.14916e-06	5.48843e-05	0.000508808	1.12948e-06	9.24152e-06	9.55874e-05	2.11805e-07	1.42035e-06	1.62279e-05	3.59384e-08	2.06822e-07	2.61011e-06	5.89705e-09	3.06735e-08	4.39774e-07	3.42112e-09	1.50591e-08	4.7076
																189	0.158099	23.0625	0.0072241	0.371127	0.68998	0.000380635	0.00437583	0.0408627	5.23176e-05	0.0004366	0.00725558	1.7721e-05	0.000188423	0.00230775	5.10868e-06	5.49382e-05	0.00050811	1.12237e-06	9.25964e-06	9.5557e-05	2.10695e-07	1.42417e-06	1.6233e-05	3.57728e-08	2.07476e-07	2.61157e-06	5.87091e-09	3.07795e-08	4.40009e-07	3.40725e-09	1.5111e-08	4.68433
																190	0.159138	23.0669	0.0071894	0.372809	0.687465	0.000377356	0.00435272	0.0406085	5.17334e-05	0.000433537	0.0072156	1.75359e-05	0.000187777	0.00230071	5.06788e-06	5.49825e-05	0.000507331	1.11511e-06	9.27579e-06	9.55075e-05	2.09548e-07	1.42764e-06	1.62344e-05	3.55996e-08	2.08073e-07	2.61232e-06	5.84329e-09	3.08758e-08	4.4011e-07	3.39239e-09	1.51577e-08	4.66117
																191	0.160178	23.0713	0.00715485	0.374483	0.684948	0.000374098	0.00432945	0.040354	5.11534e-05	0.000430458	0.00717525	1.73512e-05	0.000187109	0.00229341	5.02678e-06	5.50173e-05	0.000506472	1.10772e-06	9.29001e-06	9.54393e-05	2.08366e-07	1.43076e-06	1.6232e-05	3.5419e-08	2.08612e-07	2.61238e-06	5.81426e-09	3.09626e-08	4.40077e-07	3.37655e-09	1.5199e-08	4.63812
																192	0.161218	23.0758	0.00712048	0.37615	0.682427	0.000370861	0.00430603	0.0400994	5.05775e-05	0.000427364	0.00713453	1.71671e-05	0.000186418	0.00228586	4.98541e-06	5.50426e-05	0.000505534	1.10021e-06	9.30229e-06	9.53527e-05	2.0715e-07	1.43354e-06	1.62259e-05	3.52312e-08	2.09094e-07	2.61176e-06	5.78384e-09	3.10398e-08	4.39914e-07	3.35977e-09	1.5235e-08	4.61518
																193	0.162258	23.0802	0.00708626	0.377808	0.679904	0.000367646	0.00428247	0.0398445	5.00058e-05	0.000424254	0.00709347	1.69835e-05	0.000185705	0.00227806	4.94378e-06	5.50586e-05	0.00050452	1.09257e-06	9.31267e-06	9.5248e-05	2.05902e-07	1.43598e-06	1.62161e-05	3.50364e-08	2.09519e-07	2.61046e-06	5.75209e-09	3.11075e-08	4.39621e-07	3.34207e-09	1.52658e-08	4.59236
																194	0.163298	23.0847	0.00705221	0.379459	0.677379	0.000364451	0.00425876	0.0395896	4.94384e-05	0.000421132	0.00705209	1.68005e-05	0.000184972	0.00227002	4.90191e-06	5.50655e-05	0.00050343	1.08482e-06	9.32117e-06	9.51254e-05	2.04622e-07	1.43807e-06	1.62028e-05	3.48349e-08	2.09888e-07	2.6085e-06	5.71905e-09	3.11658e-08	4.39202e-07	3.32348e-09	1.52914e-08	4.56965
																195	0.164339	23.0892	0.00701832	0.381102	0.674852	0.000361278	0.00423493	0.0393345	4.88752e-05	0.000417997	0.00701039	1.66182e-05	0.000184217	0.00226175	4.85983e-06	5.50632e-05	0.000502266	1.07696e-06	9.3278e-06	9.49853e-05	2.03312e-07	1.43983e-06	1.61859e-05	3.4627e-08	2.10201e-07	2.6059e-06	5.68476e-09	3.12149e-08	4.38657e-07	3.30404e-09	1.53118e-08	4.54704
																196	0.16538	23.0937	0.00698459	0.382737	0.672323	0.000358127	0.00421097	0.0390795	4.83164e-05	0.000414851	0.0069684	1.64365e-05	0.000183443	0.00225325	4.81756e-06	5.5052e-05	0.00050103	1.06899e-06	9.33258e-06	9.4828e-05	2.01973e-07	1.44126e-06	1.61655e-05	3.44127e-08	2.10459e-07	2.60265e-06	5.64926e-09	3.12546e-08	4.3799e-07	3.28377e-09	1.53271e-08	4.52455
																197	0.166421	23.0982	0.00695102	0.384365	0.669792	0.000354996	0.0041869	0.0388245	4.77618e-05	0.000411695	0.00692613	1.62556e-05	0.000182649	0.00224453	4.7751e-06	5.5032e-05	0.000499724	1.06092e-06	9.33554e-06	9.46539e-05	2.00606e-07	1.44236e-06	1.61418e-05	3.41924e-08	2.10661e-07	2.59877e-06	5.6126e-09	3.12852e-08	4.37202e-07	3.26269e-09	1.53374e-08	4.50216
																198	0.167462	23.1028	0.0069176	0.385985	0.66726	0.000351887	0.00416272	0.0385695	4.72116e-05	0.00040853	0.0068836	1.60754e-05	0.000181836	0.00223559	4.73249e-06	5.50033e-05	0.000498348	1.05276e-06	9.3367e-06	9.44631e-05	1.99212e-07	1.44313e-06	1.61147e-05	3.39664e-08	2.1081e-07	2.59427e-06	5.57483e-09	3.13068e-08	4.36296e-07	3.24085e-09	1.53427e-08	4.47988
																199	0.168503	23.1073	0.00688435	0.387597	0.664728	0.000348799	0.00413844	0.0383147	4.66658e-05	0.000405356	0.00684081	1.5896e-05	0.000181005	0.00222645	4.68973e-06	5.4966e-05	0.000496904	1.04451e-06	9.33608e-06	9.42562e-05	1.97793e-07	1.44358e-06	1.60843e-05	3.37347e-08	2.10904e-07	2.58916e-06	5.53598e-09	3.13194e-08	4.35273e-07	3.21827e-09	1.53431e-08	4.45771
																200	0.169545	23.1119	0.00685124	0.389202	0.662194	0.000345733	0.00411406	0.03806	4.61243e-05	0.000402176	0.00679779	1.57174e-05	0.000180156	0.0022171	4.64685e-06	5.49203e-05	0.000495395	1.03618e-06	9.33371e-06	9.40333e-05	1.96349e-07	1.44371e-06	1.60506e-05	3.34977e-08	2.10946e-07	2.58346e-06	5.4961e-09	3.13231e-08	4.34137e-07	3.19497e-09	1.53385e-08	4.43564
																201	0.170586	23.1165	0.0068183	0.3908	0.65966	0.000342687	0.00408959	0.0378055	4.55873e-05	0.00039899	0.00675455	1.55397e-05	0.00017929	0.00220756	4.60386e-06	5.48663e-05	0.000493821	1.02777e-06	9.3296e-06	9.37948e-05	1.94882e-07	1.44353e-06	1.60138e-05	3.32556e-08	2.10935e-07	2.57717e-06	5.45523e-09	3.13181e-08	4.3289e-07	3.17099e-09	1.53292e-08	4.41368
																202	0.171628	23.121	0.0067855	0.39239	0.657126	0.000339663	0.00406504	0.0375512	4.50547e-05	0.000395799	0.00671111	1.53629e-05	0.000178408	0.00219782	4.56078e-06	5.4804e-05	0.000492183	1.01928e-06	9.32379e-06	9.3541e-05	1.93392e-07	1.44304e-06	1.59739e-05	3.30085e-08	2.10873e-07	2.57031e-06	5.41342e-09	3.13044e-08	4.31534e-07	3.14635e-09	1.53152e-08	4.39182
																203	0.172671	23.1256	0.00675286	0.393972	0.654592	0.00033666	0.00404041	0.0372972	4.45265e-05	0.000392604	0.00666747	1.5187e-05	0.000177509	0.0021879	4.51762e-06	5.47338e-05	0.000490485	1.01072e-06	9.31629e-06	9.32723e-05	1.91882e-07	1.44224e-06	1.59309e-05	3.27568e-08	2.10759e-07	2.56289e-06	5.3707e-09	3.12823e-08	4.30071e-07	3.12109e-09	1.52964e-08	4.37007
																204	0.173713	23.1302	0.00672037	0.395547	0.652058	0.000333679	0.00401572	0.0370435	4.40028e-05	0.000389406	0.00662365	1.5012e-05	0.000176595	0.0021778	4.47441e-06	5.46556e-05	0.000488726	1.0021e-06	9.30714e-06	9.29889e-05	1.90351e-07	1.44114e-06	1.5885e-05	3.25006e-08	2.10595e-07	2.55492e-06	5.32712e-09	3.12517e-08	4.28504e-07	3.09522e-09	1.52731e-08	4.34843
																205	0.174756	23.1348	0.00668803	0.397115	0.649524	0.000330718	0.00399096	0.0367901	4.34836e-05	0.000386205	0.00657966	1.4838e-05	0.000175666	0.00216753	4.43115e-06	5.45696e-05	0.000486908	9.93416e-07	9.29635e-06	9.26913e-05	1.88801e-07	1.43974e-06	1.58361e-05	3.22401e-08	2.10381e-07	2.54642e-06	5.28271e-09	3.12129e-08	4.26837e-07	3.06879e-09	1.52453e-08	4.32688
																206	0.175799	23.1394	0.00665584	0.398675	0.64699	0.000327779	0.00396614	0.0365371	4.29688e-05	0.000383002	0.00653552	1.46649e-05	0.000174722	0.00215709	4.38786e-06	5.4476e-05	0.000485034	9.84677e-07	9.28396e-06	9.23797e-05	1.87234e-07	1.43805e-06	1.57844e-05	3.19756e-08	2.10119e-07	2.53739e-06	5.23753e-09	3.11659e-08	4.2507e-07	3.04182e-09	1.52131e-08	4.30544
																207	0.176842	23.1441	0.0066238	0.400228	0.644458	0.00032486	0.00394126	0.0362845	4.24584e-05	0.000379799	0.00649123	1.44929e-05	0.000173765	0.00214648	4.34456e-06	5.43749e-05	0.000483104	9.75887e-07	9.26999e-06	9.20544e-05	1.85649e-07	1.43607e-06	1.57299e-05	3.17072e-08	2.09808e-07	2.52785e-06	5.19161e-09	3.11109e-08	4.23207e-07	3.01433e-09	1.51765e-08	4.2841
																208	0.177886	23.1487	0.00659191	0.401774	0.641926	0.000321963	0.00391634	0.0360324	4.19526e-05	0.000376596	0.00644682	1.43219e-05	0.000172794	0.00213572	4.30125e-06	5.42663e-05	0.000481119	9.67048e-07	9.25446e-06	9.17158e-05	1.84049e-07	1.43381e-06	1.56727e-05	3.14352e-08	2.0945e-07	2.51781e-06	5.14498e-09	3.10481e-08	4.2125e-07	2.98635e-09	1.51357e-08	4.26286
																209	0.17893	23.1533	0.00656016	0.403313	0.639396	0.000319087	0.00389138	0.0357807	4.14512e-05	0.000373394	0.00640229	1.4152e-05	0.00017181	0.00212481	4.25796e-06	5.41506e-05	0.000479082	9.58167e-07	9.2374e-06	9.13643e-05	1.82433e-07	1.43126e-06	1.56129e-05	3.11597e-08	2.09045e-07	2.50728e-06	5.09769e-09	3.09776e-08	4.19202e-07	2.95792e-09	1.50907e-08	4.24173
																210	0.179974	23.158	0.00652856	0.404844	0.636867	0.000316232	0.00386639	0.0355295	4.09544e-05	0.000370194	0.00635765	1.39832e-05	0.000170814	0.00211375	4.21469e-06	5.40277e-05	0.000476994	9.49246e-07	9.21885e-06	9.1e-05	1.80804e-07	1.42845e-06	1.55504e-05	3.0881e-08	2.08595e-07	2.49628e-06	5.04978e-09	3.08995e-08	4.17066e-07	2.92905e-09	1.50416e-08	4.22069
																211	0.181018	23.1626	0.00649711	0.406369	0.634339	0.000313397	0.00384136	0.0352788	4.0462e-05	0.000366996	0.00631291	1.38155e-05	0.000169806	0.00210255	4.17146e-06	5.38979e-05	0.000474857	9.4029e-07	9.19882e-06	9.06234e-05	1.79161e-07	1.42536e-06	1.54854e-05	3.05992e-08	2.081e-07	2.48482e-06	5.00129e-09	3.0814e-08	4.14843e-07	2.89977e-09	1.49885e-08	4.19975
																212	0.182063	23.1672	0.00646579	0.407886	0.631813	0.000310584	0.0038163	0.0350288	3.99741e-05	0.000363801	0.00626809	1.36489e-05	0.000168786	0.00209121	4.12828e-06	5.37612e-05	0.00047267	9.31303e-07	9.17734e-06	9.02349e-05	1.77506e-07	1.42202e-06	1.5418e-05	3.03146e-08	2.07561e-07	2.47292e-06	4.95225e-09	3.07212e-08	4.12538e-07	2.87011e-09	1.49315e-08	4.17892
																213	0.183108	23.1719	0.00643463	0.409396	0.629289	0.000307791	0.00379123	0.0347792	3.94906e-05	0.000360609	0.0062232	1.34834e-05	0.000167755	0.00207974	4.08517e-06	5.36178e-05	0.000470437	9.22289e-07	9.15444e-06	8.98346e-05	1.7584e-07	1.41841e-06	1.53482e-05	3.00273e-08	2.06979e-07	2.46057e-06	4.90269e-09	3.06213e-08	4.10152e-07	2.84009e-09	1.48707e-08	4.15818
																214	0.184153	23.1765	0.0064036	0.410899	0.626767	0.000305019	0.00376613	0.0345303	3.90117e-05	0.000357423	0.00617825	1.33191e-05	0.000166714	0.00206815	4.04212e-06	5.34679e-05	0.000468159	9.13251e-07	9.13016e-06	8.94229e-05	1.74164e-07	1.41455e-06	1.5276e-05	2.97376e-08	2.06355e-07	2.44781e-06	4.85267e-09	3.05144e-08	4.07687e-07	2.80975e-09	1.48062e-08	4.13754
																215	0.185199	23.1812	0.00637272	0.412395	0.624246	0.000302268	0.00374103	0.0342821	3.85372e-05	0.000354241	0.00613324	1.3156e-05	0.000165663	0.00205643	3.99917e-06	5.33115e-05	0.000465836	9.04192e-07	9.10451e-06	8.90002e-05	1.72479e-07	1.41043e-06	1.52016e-05	2.94455e-08	2.05689e-07	2.43463e-06	4.8022e-09	3.04007e-08	4.05148e-07	2.77909e-09	1.47381e-08	4.11699
																216	0.186244	23.1858	0.00634197	0.413884	0.621729	0.000299538	0.00371592	0.0340345	3.80671e-05	0.000351065	0.00608819	1.2994e-05	0.000164602	0.0020446	3.95631e-06	5.31489e-05	0.000463471	8.95118e-07	9.07752e-06	8.85668e-05	1.70784e-07	1.40608e-06	1.5125e-05	2.91513e-08	2.04983e-07	2.42106e-06	4.75133e-09	3.02804e-08	4.02536e-07	2.74816e-09	1.46665e-08	4.09655
																217	0.187291	23.1905	0.00631137	0.415366	0.619214	0.000296828	0.00369081	0.0337876	3.76015e-05	0.000347896	0.0060431	1.28333e-05	0.000163533	0.00203266	3.91356e-06	5.29801e-05	0.000461064	8.8603e-07	9.04923e-06	8.8123e-05	1.69082e-07	1.40149e-06	1.50463e-05	2.88552e-08	2.04237e-07	2.4071e-06	4.70009e-09	3.01536e-08	3.99853e-07	2.71696e-09	1.45914e-08	4.0762
																218	0.188337	23.1951	0.0062809	0.416841	0.616701	0.000294138	0.00366569	0.0335414	3.71404e-05	0.000344733	0.00599799	1.26738e-05	0.000162454	0.00202061	3.87092e-06	5.28053e-05	0.000458618	8.76933e-07	9.01966e-06	8.7669e-05	1.67374e-07	1.39666e-06	1.49655e-05	2.85573e-08	2.03453e-07	2.39277e-06	4.64851e-09	3.00204e-08	3.97103e-07	2.68553e-09	1.45131e-08	4.05594
																219	0.189384	23.1998	0.00625058	0.418309	0.614191	0.000291469	0.00364059	0.0332959	3.66837e-05	0.000341578	0.00595287	1.25155e-05	0.000161367	0.00200846	3.82842e-06	5.26246e-05	0.000456132	8.67829e-07	8.98883e-06	8.72053e-05	1.65659e-07	1.3916e-06	1.48827e-05	2.82578e-08	2.02631e-07	2.37808e-06	4.59663e-09	2.98811e-08	3.94288e-07	2.65389e-09	1.44315e-08	4.03579
																220	0.190431	23.2044	0.00622039	0.41977	0.611684	0.00028882	0.00361549	0.0330512	3.62314e-05	0.000338431	0.00590775	1.23584e-05	0.000160273	0.00199621	3.78605e-06	5.24381e-05	0.00045361	8.58722e-07	8.95679e-06	8.67321e-05	1.63939e-07	1.38632e-06	1.47979e-05	2.79569e-08	2.01772e-07	2.36304e-06	4.54448e-09	2.97358e-08	3.9141e-07	2.62206e-09	1.43467e-08	4.01572
																221	0.191478	23.2091	0.00619034	0.421225	0.60918	0.000286192	0.00359042	0.0328073	3.57835e-05	0.000335293	0.00586262	1.22026e-05	0.000159171	0.00198387	3.74383e-06	5.2246e-05	0.000451051	8.49615e-07	8.92355e-06	8.62497e-05	1.62214e-07	1.38083e-06	1.47113e-05	2.76547e-08	2.00877e-07	2.34767e-06	4.49209e-09	2.95847e-08	3.88473e-07	2.59006e-09	1.4259e-08	3.99576
																222	0.192526	23.2137	0.00616042	0.422672	0.606679	0.000283584	0.00356535	0.0325642	3.53401e-05	0.000332164	0.00581752	1.2048e-05	0.000158062	0.00197144	3.70176e-06	5.20485e-05	0.000448458	8.40511e-07	8.88914e-06	8.57585e-05	1.60486e-07	1.37512e-06	1.46229e-05	2.73514e-08	1.99947e-07	2.33197e-06	4.4395e-09	2.94279e-08	3.85478e-07	2.55792e-09	1.41683e-08	3.97588
																223	0.193574	23.2184	0.00613065	0.424113	0.604182	0.000280996	0.00354032	0.0323219	3.4901e-05	0.000329044	0.00577243	1.18947e-05	0.000156946	0.00195893	3.65986e-06	5.18456e-05	0.000445831	8.31413e-07	8.85359e-06	8.52587e-05	1.58754e-07	1.3692e-06	1.45327e-05	2.70471e-08	1.98984e-07	2.31597e-06	4.38672e-09	2.92657e-08	3.82429e-07	2.52565e-09	1.40748e-08	3.9561
																224	0.194623	23.223	0.006101	0.425547	0.601688	0.000278428	0.0035153	0.0320804	3.44662e-05	0.000325935	0.00572737	1.17427e-05	0.000155825	0.00194634	3.61812e-06	5.16375e-05	0.000443172	8.22323e-07	8.81694e-06	8.47507e-05	1.57021e-07	1.36309e-06	1.44409e-05	2.6742e-08	1.97987e-07	2.29966e-06	4.33379e-09	2.90981e-08	3.79327e-07	2.49327e-09	1.39786e-08	3.93642
																225	0.195671	23.2277	0.00607149	0.426975	0.599198	0.00027588	0.00349032	0.0318398	3.40359e-05	0.000322836	0.00568234	1.1592e-05	0.000154697	0.00193367	3.57657e-06	5.14244e-05	0.000440482	8.13246e-07	8.7792e-06	8.42347e-05	1.55285e-07	1.35677e-06	1.43474e-05	2.64362e-08	1.96958e-07	2.28308e-06	4.28075e-09	2.89253e-08	3.76175e-07	2.46081e-09	1.38798e-08	3.91682
																226	0.196721	23.2323	0.00604211	0.428395	0.596711	0.000273352	0.00346537	0.0316001	3.36098e-05	0.000319749	0.00563737	1.14425e-05	0.000153564	0.00192093	3.53521e-06	5.12063e-05	0.000437763	8.04183e-07	8.74041e-06	8.37111e-05	1.53549e-07	1.35027e-06	1.42524e-05	2.613e-08	1.95898e-07	2.26621e-06	4.22761e-09	2.87475e-08	3.72976e-07	2.42829e-09	1.37784e-08	3.89732
																227	0.19777	23.2369	0.00601287	0.429809	0.594228	0.000270843	0.00344046	0.0313612	3.31881e-05	0.000316672	0.00559244	1.12944e-05	0.000152427	0.00190812	3.49404e-06	5.09834e-05	0.000435015	7.95136e-07	8.70059e-06	8.318e-05	1.51813e-07	1.34358e-06	1.41559e-05	2.58233e-08	1.94808e-07	2.24909e-06	4.1744e-09	2.8565e-08	3.69732e-07	2.39571e-09	1.36746e-08	3.87791
																228	0.19882	23.2416	0.00598376	0.431216	0.591749	0.000268355	0.00341559	0.0311233	3.27707e-05	0.000313608	0.00554758	1.11475e-05	0.000151284	0.00189525	3.45308e-06	5.07557e-05	0.00043224	7.86109e-07	8.65978e-06	8.2642e-05	1.50077e-07	1.3367e-06	1.40579e-05	2.55164e-08	1.93688e-07	2.23172e-06	4.12116e-09	2.83777e-08	3.66446e-07	2.36311e-09	1.35685e-08	3.85859
																229	0.19987	23.2462	0.00595478	0.432617	0.589274	0.000265886	0.00339076	0.0308863	3.23575e-05	0.000310557	0.00550278	1.1002e-05	0.000150137	0.00188232	3.41232e-06	5.05236e-05	0.000429439	7.77104e-07	8.61799e-06	8.20971e-05	1.48341e-07	1.32966e-06	1.39586e-05	2.52094e-08	1.9254e-07	2.2141e-06	4.0679e-09	2.8186e-08	3.63119e-07	2.3305e-09	1.34602e-08	3.83937
																230	0.20092	23.2508	0.00592593	0.434011	0.586803	0.000263437	0.00336598	0.0306502	3.19486e-05	0.000307518	0.00545806	1.08577e-05	0.000148987	0.00186933	3.37179e-06	5.0287e-05	0.000426613	7.68124e-07	8.57526e-06	8.15457e-05	1.46608e-07	1.32244e-06	1.38579e-05	2.49024e-08	1.91364e-07	2.19627e-06	4.01466e-09	2.79899e-08	3.59754e-07	2.29789e-09	1.33497e-08	3.82023
																231	0.201971	23.2554	0.00589721	0.435399	0.584336	0.000261007	0.00334125	0.0304151	3.1544e-05	0.000304492	0.00541342	1.07148e-05	0.000147832	0.0018563	3.33147e-06	5.00461e-05	0.000423763	7.5917e-07	8.53162e-06	8.09881e-05	1.44877e-07	1.31506e-06	1.3756e-05	2.45955e-08	1.90162e-07	2.17821e-06	3.96145e-09	2.77897e-08	3.56354e-07	2.26531e-09	1.32372e-08	3.80118
																232	0.203022	23.26	0.00586862	0.43678	0.581874	0.000258596	0.00331657	0.030181	3.11436e-05	0.00030148	0.00536886	1.05732e-05	0.000146675	0.00184321	3.29138e-06	4.98011e-05	0.000420891	7.50245e-07	8.48709e-06	8.04245e-05	1.43148e-07	1.30752e-06	1.36529e-05	2.42889e-08	1.88935e-07	2.15995e-06	3.90831e-09	2.75854e-08	3.52921e-07	2.23277e-09	1.31228e-08	3.78223
																233	0.204074	23.2646	0.00584016	0.438154	0.579416	0.000256205	0.00329195	0.0299478	3.07473e-05	0.000298482	0.00532441	1.04329e-05	0.000145515	0.00183008	3.25153e-06	4.9552e-05	0.000417997	7.41351e-07	8.4417e-06	7.98553e-05	1.41423e-07	1.29982e-06	1.35486e-05	2.39827e-08	1.87683e-07	2.1415e-06	3.85524e-09	2.73774e-08	3.49457e-07	2.20028e-09	1.30065e-08	3.76336
																234	0.205125	23.2692	0.00581183	0.439523	0.576963	0.000253833	0.00326739	0.0297157	3.03553e-05	0.000295497	0.00528005	1.0294e-05	0.000144352	0.00181691	3.21192e-06	4.9299e-05	0.000415083	7.32491e-07	8.39548e-06	7.92806e-05	1.39702e-07	1.29198e-06	1.34433e-05	2.3677e-08	1.86407e-07	2.12287e-06	3.80228e-09	2.71656e-08	3.45963e-07	2.16786e-09	1.28885e-08	3.74458
																235	0.206178	23.2738	0.00578362	0.440884	0.574515	0.00025148	0.00324289	0.0294845	2.99674e-05	0.000292528	0.00523579	1.01564e-05	0.000143187	0.0018037	3.17255e-06	4.90422e-05	0.00041215	7.23665e-07	8.34845e-06	7.87008e-05	1.37986e-07	1.28399e-06	1.33369e-05	2.33719e-08	1.85108e-07	2.10406e-06	3.74945e-09	2.69504e-08	3.42443e-07	2.13553e-09	1.27688e-08	3.72589
																236	0.20723	23.2784	0.00575554	0.442239	0.572071	0.000249146	0.00321845	0.0292544	2.95836e-05	0.000289573	0.00519166	1.00201e-05	0.00014202	0.00179046	3.13343e-06	4.87817e-05	0.000409199	7.14877e-07	8.30064e-06	7.81161e-05	1.36274e-07	1.27586e-06	1.32296e-05	2.30676e-08	1.83787e-07	2.0851e-06	3.69676e-09	2.67317e-08	3.38899e-07	2.1033e-09	1.26476e-08	3.70729
																237	0.208283	23.283	0.00572759	0.443588	0.569632	0.00024683	0.00319409	0.0290253	2.92039e-05	0.000286634	0.00514763	9.88509e-06	0.000140851	0.00177719	3.09457e-06	4.85177e-05	0.00040623	7.06128e-07	8.25208e-06	7.75268e-05	1.34568e-07	1.2676e-06	1.31213e-05	2.2764e-08	1.82445e-07	2.06598e-06	3.64425e-09	2.65099e-08	3.35332e-07	2.07119e-09	1.25249e-08	3.68877
																238	0.209336	23.2876	0.00569977	0.44493	0.567198	0.000244534	0.00316979	0.0287973	2.88283e-05	0.00028371	0.00510374	9.75144e-06	0.000139681	0.00176389	3.05596e-06	4.82503e-05	0.000403245	6.97419e-07	8.20279e-06	7.69332e-05	1.32867e-07	1.25921e-06	1.30121e-05	2.24614e-08	1.81084e-07	2.04673e-06	3.59192e-09	2.62851e-08	3.31745e-07	2.0392e-09	1.24009e-08	3.67035
																239	0.21039	23.2921	0.00567207	0.446267	0.564769	0.000242257	0.00314556	0.0285703	2.84568e-05	0.000280801	0.00505997	9.61912e-06	0.00013851	0.00175057	3.01762e-06	4.79795e-05	0.000400246	6.88753e-07	8.15281e-06	7.63354e-05	1.31173e-07	1.2507e-06	1.29022e-05	2.21598e-08	1.79702e-07	2.02734e-06	3.53979e-09	2.60574e-08	3.28139e-07	2.00735e-09	1.22755e-08	3.65201
																240	0.211444	23.2967	0.00564449	0.447596	0.562345	0.000239998	0.00312141	0.0283444	2.80893e-05	0.000277909	0.00501634	9.48812e-06	0.000137338	0.00173723	2.97955e-06	4.77056e-05	0.000397232	6.80132e-07	8.10215e-06	7.57338e-05	1.29486e-07	1.24207e-06	1.27915e-05	2.18594e-08	1.78303e-07	2.00784e-06	3.48789e-09	2.58269e-08	3.24517e-07	1.97565e-09	1.2149e-08	3.63375
																241	0.212498	23.3013	0.00561704	0.44892	0.559926	0.000237757	0.00309734	0.0281196	2.77258e-05	0.000275033	0.00497284	9.35845e-06	0.000136166	0.00172387	2.94175e-06	4.74285e-05	0.000394205	6.71556e-07	8.05084e-06	7.51285e-05	1.27806e-07	1.23332e-06	1.26801e-05	2.15601e-08	1.76886e-07	1.98822e-06	3.43623e-09	2.55939e-08	3.20881e-07	1.94412e-09	1.20213e-08	3.61559
																242	0.213552	23.3058	0.00558971	0.450237	0.557512	0.000235535	0.00307334	0.0278958	2.73663e-05	0.000272173	0.0049295	9.2301e-06	0.000134994	0.00171049	2.90423e-06	4.71486e-05	0.000391167	6.63028e-07	7.9989e-06	7.45199e-05	1.26134e-07	1.22447e-06	1.2568e-05	2.12621e-08	1.75452e-07	1.96851e-06	3.38483e-09	2.53584e-08	3.17232e-07	1.91276e-09	1.18926e-08	3.5975
																243	0.214607	23.3103	0.00556251	0.451548	0.555104	0.000233331	0.00304943	0.0276732	2.70107e-05	0.000269331	0.0048863	9.10307e-06	0.000133822	0.0016971	2.86699e-06	4.68657e-05	0.000388117	6.54549e-07	7.94637e-06	7.39081e-05	1.24469e-07	1.21551e-06	1.24553e-05	2.09656e-08	1.74003e-07	1.9487e-06	3.3337e-09	2.51207e-08	3.13572e-07	1.88159e-09	1.1763e-08	3.57951
																244	0.215663	23.3149	0.00553543	0.452853	0.552701	0.000231146	0.0030256	0.0274516	2.66591e-05	0.000266505	0.00484325	8.97736e-06	0.00013265	0.00168371	2.83003e-06	4.65802e-05	0.000385057	6.4612e-07	7.89327e-06	7.32934e-05	1.22814e-07	1.20645e-06	1.2342e-05	2.06705e-08	1.72538e-07	1.92882e-06	3.28286e-09	2.48808e-08	3.09903e-07	1.85062e-09	1.16325e-08	3.56159
																245	0.216718	23.3194	0.00550847	0.454151	0.550304	0.000228978	0.00300186	0.0272312	2.63114e-05	0.000263696	0.00480037	8.85296e-06	0.000131479	0.00167031	2.79335e-06	4.6292e-05	0.000381988	6.37743e-07	7.83961e-06	7.2676e-05	1.21167e-07	1.1973e-06	1.22283e-05	2.03769e-08	1.71059e-07	1.90886e-06	3.23233e-09	2.46389e-08	3.06228e-07	1.81985e-09	1.15013e-08	3.54377
																246	0.217774	23.3239	0.00548163	0.455443	0.547912	0.000226829	0.0029782	0.0270119	2.59675e-05	0.000260905	0.00475765	8.72988e-06	0.000130309	0.0016569	2.75696e-06	4.60013e-05	0.00037891	6.29419e-07	7.78543e-06	7.20561e-05	1.19529e-07	1.18805e-06	1.2114e-05	2.0085e-08	1.69568e-07	1.88884e-06	3.18211e-09	2.43952e-08	3.02547e-07	1.7893e-09	1.13693e-08	3.52602
																247	0.218831	23.3284	0.00545491	0.45673	0.545526	0.000224697	0.00295464	0.0267937	2.56275e-05	0.000258131	0.00471509	8.60811e-06	0.00012914	0.0016435	2.72087e-06	4.57083e-05	0.000375825	6.2115e-07	7.73076e-06	7.1434e-05	1.179e-07	1.17873e-06	1.19994e-05	1.97947e-08	1.68063e-07	1.86876e-06	3.13223e-09	2.41498e-08	2.98862e-07	1.75897e-09	1.12367e-08	3.50836
																248	0.219887	23.3329	0.00542831	0.45801	0.543146	0.000222583	0.00293116	0.0265767	2.52913e-05	0.000255375	0.00467271	8.48765e-06	0.000127972	0.0016301	2.68507e-06	4.54129e-05	0.000372733	6.12936e-07	7.6756e-06	7.08099e-05	1.16282e-07	1.16932e-06	1.18843e-05	1.95063e-08	1.66547e-07	1.84864e-06	3.08269e-09	2.39028e-08	2.95175e-07	1.72888e-09	1.11036e-08	3.49079
																249	0.220945	23.3373	0.00540183	0.459284	0.540771	0.000220487	0.00290778	0.0263608	2.49589e-05	0.000252637	0.0046305	8.36848e-06	0.000126806	0.00161671	2.64956e-06	4.51153e-05	0.000369636	6.04778e-07	7.61999e-06	7.0184e-05	1.14674e-07	1.15983e-06	1.1769e-05	1.92196e-08	1.6502e-07	1.82848e-06	3.03351e-09	2.36544e-08	2.91488e-07	1.69903e-09	1.097e-08	3.47329
																250	0.222002	23.3418	0.00537548	0.460552	0.538402	0.000218408	0.0028845	0.0261461	2.46303e-05	0.000249917	0.00458847	8.25062e-06	0.000125642	0.00160332	2.61436e-06	4.48157e-05	0.000366534	5.96678e-07	7.56396e-06	6.95564e-05	1.13076e-07	1.15028e-06	1.16533e-05	1.89349e-08	1.63482e-07	1.80829e-06	2.98469e-09	2.34047e-08	2.87802e-07	1.66943e-09	1.08361e-08	3.45588
																251	0.22306	23.3463	0.00534924	0.461814	0.536039	0.000216347	0.00286131	0.0259325	2.43054e-05	0.000247215	0.00454663	8.13404e-06	0.000124479	0.00158994	2.57945e-06	4.45141e-05	0.000363427	5.88637e-07	7.50751e-06	6.89275e-05	1.11489e-07	1.14065e-06	1.15374e-05	1.86521e-08	1.61936e-07	1.78808e-06	2.93626e-09	2.31538e-08	2.84119e-07	1.64008e-09	1.07018e-08	3.43855
																252	0.224118	23.3507	0.00532311	0.463069	0.533682	0.000214304	0.00283822	0.0257201	2.39842e-05	0.000244531	0.00450497	8.01876e-06	0.000123319	0.00157658	2.54485e-06	4.42106e-05	0.000360318	5.80656e-07	7.45068e-06	6.82974e-05	1.09913e-07	1.13096e-06	1.14213e-05	1.83713e-08	1.6038e-07	1.76786e-06	2.88822e-09	2.29018e-08	2.8044e-07	1.611e-09	1.05672e-08	3.42131
																253	0.225176	23.3551	0.00529711	0.464319	0.531331	0.000212277	0.00281523	0.0255088	2.36667e-05	0.000241866	0.0044635	7.90475e-06	0.000122162	0.00156323	2.51055e-06	4.39054e-05	0.000357206	5.72736e-07	7.39349e-06	6.76662e-05	1.08348e-07	1.12122e-06	1.13051e-05	1.80926e-08	1.58817e-07	1.74763e-06	2.84057e-09	2.2649e-08	2.76766e-07	1.58219e-09	1.04325e-08	3.40414
																254	0.226235	23.3596	0.00527122	0.465563	0.528986	0.000210268	0.00279234	0.0252987	2.33529e-05	0.00023922	0.00442223	7.79203e-06	0.000121007	0.00154989	2.47656e-06	4.35984e-05	0.000354092	5.64877e-07	7.33596e-06	6.70343e-05	1.06794e-07	1.11142e-06	1.11887e-05	1.7816e-08	1.57247e-07	1.7274e-06	2.79334e-09	2.23953e-08	2.731e-07	1.55366e-09	1.02977e-08	3.38706
																255	0.227295	23.364	0.00524545	0.466801	0.526648	0.000208276	0.00276956	0.0250898	2.30426e-05	0.000236593	0.00438115	7.68057e-06	0.000119856	0.00153658	2.44287e-06	4.32899e-05	0.000350977	5.5708e-07	7.27811e-06	6.64017e-05	1.05253e-07	1.10156e-06	1.10723e-05	1.75416e-08	1.5567e-07	1.70719e-06	2.74653e-09	2.2141e-08	2.69442e-07	1.52541e-09	1.01628e-08	3.37005
																256	0.228354	23.3684	0.0052198	0.468033	0.524315	0.000206301	0.00274688	0.0248821	2.2736e-05	0.000233984	0.00434027	7.57039e-06	0.000118707	0.00152329	2.4095e-06	4.29799e-05	0.000347862	5.49346e-07	7.21996e-06	6.57687e-05	1.03723e-07	1.09166e-06	1.09558e-05	1.72694e-08	1.54087e-07	1.68698e-06	2.70014e-09	2.18861e-08	2.65793e-07	1.49745e-09	1.00279e-08	3.35313
																257	0.229414	23.3728	0.00519426	0.46926	0.521989	0.000204342	0.0027243	0.0246756	2.24329e-05	0.000231394	0.00429959	7.46146e-06	0.000117561	0.00151003	2.37643e-06	4.26686e-05	0.000344748	5.41677e-07	7.16153e-06	6.51354e-05	1.02206e-07	1.08172e-06	1.08393e-05	1.69995e-08	1.52499e-07	1.66681e-06	2.65419e-09	2.16308e-08	2.62156e-07	1.46977e-09	9.89313e-09	3.33629
																258	0.230474	23.3771	0.00516884	0.47048	0.519668	0.000202401	0.00270184	0.0244702	2.21333e-05	0.000228823	0.00425912	7.35378e-06	0.00011642	0.00149679	2.34367e-06	4.23559e-05	0.000341635	5.34072e-07	7.10285e-06	6.45021e-05	1.00701e-07	1.07174e-06	1.07228e-05	1.67318e-08	1.50907e-07	1.64666e-06	2.60868e-09	2.13751e-08	2.58531e-07	1.4424e-09	9.75847e-09	3.31952
																259	0.231535	23.3815	0.00514353	0.471694	0.517355	0.000200476	0.00267948	0.0242661	2.18373e-05	0.000226272	0.00421886	7.24735e-06	0.000115281	0.00148358	2.31123e-06	4.20421e-05	0.000338523	5.26532e-07	7.04394e-06	6.38688e-05	9.92084e-08	1.06173e-06	1.06064e-05	1.64666e-08	1.49311e-07	1.62654e-06	2.56363e-09	2.11193e-08	2.54919e-07	1.41533e-09	9.624e-09	3.30284
																260	0.232596	23.3859	0.00511834	0.472903	0.515047	0.000198567	0.00265723	0.0240631	2.15447e-05	0.000223739	0.00417881	7.14216e-06	0.000114147	0.00147039	2.27909e-06	4.17271e-05	0.000335415	5.19058e-07	6.98481e-06	6.32358e-05	9.77287e-08	1.05168e-06	1.04901e-05	1.62037e-08	1.47711e-07	1.60647e-06	2.51902e-09	2.08633e-08	2.51322e-07	1.38856e-09	9.48979e-09	3.28624
																261	0.233657	23.3902	0.00509326	0.474106	0.512746	0.000196675	0.00263509	0.0238614	2.12556e-05	0.000221226	0.00413897	7.03821e-06	0.000113016	0.00145725	2.24727e-06	4.14111e-05	0.000332309	5.1165e-07	6.92548e-06	6.26032e-05	9.62619e-08	1.04161e-06	1.03739e-05	1.59432e-08	1.4611e-07	1.58645e-06	2.47488e-09	2.06073e-08	2.4774e-07	1.36211e-09	9.35588e-09	3.26971
																262	0.234719	23.3945	0.00506829	0.475303	0.510452	0.000194799	0.00261306	0.0236608	2.09699e-05	0.000218733	0.00409935	6.93547e-06	0.00011189	0.00144413	2.21577e-06	4.10942e-05	0.000329208	5.04309e-07	6.86597e-06	6.19712e-05	9.48082e-08	1.03151e-06	1.02579e-05	1.56852e-08	1.44506e-07	1.56649e-06	2.43121e-09	2.03514e-08	2.44176e-07	1.33596e-09	9.22234e-09	3.25326
																263	0.235781	23.3989	0.00504344	0.476494	0.508164	0.00019294	0.00259115	0.0234615	2.06876e-05	0.000216258	0.00405994	6.83396e-06	0.000110768	0.00143105	2.18457e-06	4.07764e-05	0.000326111	4.97035e-07	6.80631e-06	6.134e-05	9.33678e-08	1.0214e-06	1.01421e-05	1.54297e-08	1.42901e-07	1.54658e-06	2.38802e-09	2.00957e-08	2.40629e-07	1.31014e-09	9.08921e-09	3.23689
																264	0.236843	23.4032	0.0050187	0.47768	0.505882	0.000191096	0.00256935	0.0232634	2.04086e-05	0.000213803	0.00402076	6.73366e-06	0.00010965	0.00141801	2.15369e-06	4.04579e-05	0.000323019	4.8983e-07	6.74651e-06	6.07096e-05	9.19407e-08	1.01126e-06	1.00266e-05	1.51766e-08	1.41296e-07	1.52674e-06	2.34529e-09	1.98403e-08	2.37101e-07	1.28463e-09	8.95653e-09	3.2206
																265	0.237906	23.4075	0.00499407	0.478859	0.503608	0.000189269	0.00254767	0.0230664	2.0133e-05	0.000211368	0.0039818	6.63456e-06	0.000108537	0.00140501	2.12312e-06	4.01387e-05	0.000319933	4.82692e-07	6.68659e-06	6.00803e-05	9.05271e-08	1.00112e-06	9.91126e-06	1.49262e-08	1.3969e-07	1.50697e-06	2.30306e-09	1.95853e-08	2.33592e-07	1.25944e-09	8.82437e-09	3.20438
																266	0.238969	23.4117	0.00496955	0.480034	0.501339	0.000187457	0.0025261	0.0228707	1.98607e-05	0.000208952	0.00394306	6.53666e-06	0.000107429	0.00139206	2.09287e-06	3.98189e-05	0.000316853	4.75623e-07	6.62656e-06	5.94522e-05	8.9127e-08	9.90961e-07	9.79625e-06	1.46782e-08	1.38085e-07	1.48728e-06	2.2613e-09	1.93308e-08	2.30104e-07	1.23457e-09	8.69277e-09	3.18825
																267	0.240033	23.416	0.00494515	0.481202	0.499078	0.000185661	0.00250465	0.0226762	1.95916e-05	0.000206556	0.00390455	6.43994e-06	0.000106326	0.00137914	2.06293e-06	3.94986e-05	0.00031378	4.68623e-07	6.56645e-06	5.88254e-05	8.77407e-08	9.80798e-07	9.68157e-06	1.44329e-08	1.36481e-07	1.46768e-06	2.22004e-09	1.90769e-08	2.26638e-07	1.21003e-09	8.56177e-09	3.17219
																268	0.241096	23.4203	0.00492085	0.482365	0.496823	0.000183881	0.00248331	0.0224829	1.93258e-05	0.000204179	0.00386627	6.34441e-06	0.000105227	0.00136627	2.03331e-06	3.91779e-05	0.000310714	4.61691e-07	6.50627e-06	5.82001e-05	8.63682e-08	9.70631e-07	9.56723e-06	1.41902e-08	1.34878e-07	1.44816e-06	2.17927e-09	1.88236e-08	2.23194e-07	1.18581e-09	8.43141e-09	3.1562
																269	0.242161	23.4245	0.00489666	0.483522	0.494575	0.000182117	0.0024621	0.0222909	1.90632e-05	0.000201822	0.00382821	6.25004e-06	0.000104134	0.00135344	2.00399e-06	3.88568e-05	0.000307657	4.5483e-07	6.44604e-06	5.75763e-05	8.50096e-08	9.60465e-07	9.45327e-06	1.39501e-08	1.33278e-07	1.42873e-06	2.13899e-09	1.85711e-08	2.19774e-07	1.16192e-09	8.30175e-09	3.14029
																270	0.243225	23.4287	0.00487259	0.484674	0.492334	0.000180367	0.002441	0.0221	1.88038e-05	0.000199485	0.00379039	6.15684e-06	0.000103046	0.00134067	1.975e-06	3.85354e-05	0.000304608	4.48037e-07	6.38577e-06	5.69544e-05	8.36649e-08	9.50301e-07	9.33972e-06	1.37126e-08	1.3168e-07	1.4094e-06	2.09921e-09	1.83193e-08	2.16377e-07	1.13836e-09	8.17281e-09	3.12446
																271	0.24429	23.4329	0.00484862	0.48582	0.490099	0.000178634	0.00242002	0.0219104	1.85475e-05	0.000197167	0.00375281	6.06479e-06	0.000101964	0.00132794	1.94631e-06	3.82138e-05	0.000301568	4.41315e-07	6.32549e-06	5.63342e-05	8.23344e-08	9.40143e-07	9.2266e-06	1.34778e-08	1.30085e-07	1.39016e-06	2.05993e-09	1.80685e-08	2.13006e-07	1.11513e-09	8.04463e-09	3.1087
																272	0.245355	23.4371	0.00482476	0.486961	0.487872	0.000176915	0.00239917	0.0217219	1.82943e-05	0.000194869	0.00371545	5.97389e-06	0.000100887	0.00131526	1.91793e-06	3.78921e-05	0.000298537	4.34662e-07	6.2652e-06	5.57161e-05	8.10179e-08	9.29994e-07	9.11392e-06	1.32457e-08	1.28494e-07	1.37104e-06	2.02115e-09	1.78187e-08	2.09659e-07	1.09223e-09	7.91726e-09	3.09302
																273	0.246421	23.4413	0.00480101	0.488096	0.485651	0.000175212	0.00237843	0.0215347	1.80443e-05	0.000192591	0.00367834	5.88413e-06	9.98155e-05	0.00130263	1.88987e-06	3.75703e-05	0.000295517	4.2808e-07	6.20493e-06	5.51001e-05	7.97155e-08	9.19856e-07	9.00173e-06	1.30162e-08	1.26906e-07	1.35202e-06	1.98287e-09	1.75699e-08	2.06339e-07	1.06966e-09	7.79073e-09	3.07741
																274	0.247486	23.4455	0.00477737	0.489225	0.483437	0.000173523	0.00235782	0.0213487	1.77973e-05	0.000190332	0.00364146	5.79549e-06	9.87499e-05	0.00129006	1.86211e-06	3.72485e-05	0.000292507	4.21567e-07	6.14468e-06	5.44862e-05	7.84274e-08	9.09733e-07	8.89004e-06	1.27895e-08	1.25323e-07	1.33312e-06	1.9451e-09	1.73223e-08	2.03045e-07	1.04742e-09	7.66507e-09	3.06188
																275	0.248553	23.4496	0.00475384	0.490349	0.48123	0.00017185	0.00233733	0.021164	1.75533e-05	0.000188093	0.00360482	5.70797e-06	9.76901e-05	0.00127755	1.83467e-06	3.69268e-05	0.000289508	4.15125e-07	6.08448e-06	5.38748e-05	7.71535e-08	8.99627e-07	8.77887e-06	1.25654e-08	1.23745e-07	1.31433e-06	1.90783e-09	1.70758e-08	1.99779e-07	1.02551e-09	7.54032e-09	3.04642
																276	0.249619	23.4538	0.00473041	0.491468	0.47903	0.000170191	0.00231696	0.0209804	1.73124e-05	0.000185873	0.00356842	5.62157e-06	9.66363e-05	0.00126508	1.80753e-06	3.66052e-05	0.00028652	4.08753e-07	6.02433e-06	5.32657e-05	7.5894e-08	8.89541e-07	8.66825e-06	1.23441e-08	1.22173e-07	1.29567e-06	1.87106e-09	1.68306e-08	1.96541e-07	1.00393e-09	7.4165e-09	3.03103
																277	0.250686	23.4579	0.00470709	0.492581	0.476837	0.000168547	0.00229671	0.0207981	1.70744e-05	0.000183674	0.00353226	5.53627e-06	9.55885e-05	0.00125268	1.7807e-06	3.62838e-05	0.000283544	4.02451e-07	5.96426e-06	5.26592e-05	7.46487e-08	8.79477e-07	8.55819e-06	1.21254e-08	1.20606e-07	1.27713e-06	1.8348e-09	1.65868e-08	1.93331e-07	9.82685e-10	7.29365e-09	3.01572
																278	0.251753	23.462	0.00468388	0.493689	0.474652	0.000166918	0.00227659	0.0206169	1.68394e-05	0.000181493	0.00349634	5.45206e-06	9.45468e-05	0.00124033	1.75418e-06	3.59627e-05	0.00028058	3.9622e-07	5.90427e-06	5.20554e-05	7.34177e-08	8.69438e-07	8.44872e-06	1.19095e-08	1.19045e-07	1.25872e-06	1.79904e-09	1.63443e-08	1.90151e-07	9.61764e-10	7.17179e-09	3.00048
																279	0.252821	23.4661	0.00466077	0.494791	0.472473	0.000165303	0.00225659	0.020437	1.66072e-05	0.000179333	0.00346066	5.36893e-06	9.35114e-05	0.00122805	1.72796e-06	3.5642e-05	0.000277629	3.90058e-07	5.84438e-06	5.14543e-05	7.22011e-08	8.59427e-07	8.33986e-06	1.16962e-08	1.17491e-07	1.24043e-06	1.76378e-09	1.61032e-08	1.86999e-07	9.4117e-10	7.05096e-09	2.98531
																280	0.253889	23.4702	0.00463776	0.495888	0.470301	0.000163703	0.00223672	0.0202583	1.6378e-05	0.000177191	0.00342523	5.28688e-06	9.24822e-05	0.00121582	1.70204e-06	3.53216e-05	0.000274691	3.83967e-07	5.7846e-06	5.08561e-05	7.09989e-08	8.49445e-07	8.23162e-06	1.14857e-08	1.15944e-07	1.22229e-06	1.72903e-09	1.58637e-08	1.83878e-07	9.20904e-10	6.93117e-09	2.97022
																281	0.254957	23.4743	0.00461487	0.49698	0.468136	0.000162117	0.00221697	0.0200808	1.61517e-05	0.00017507	0.00339005	5.20589e-06	9.14594e-05	0.00120366	1.67643e-06	3.50017e-05	0.000271766	3.77945e-07	5.72494e-06	5.02607e-05	6.98109e-08	8.39495e-07	8.12402e-06	1.12779e-08	1.14404e-07	1.20427e-06	1.69478e-09	1.56258e-08	1.80787e-07	9.00963e-10	6.81245e-09	2.9552
																282	0.256025	23.4784	0.00459207	0.498067	0.465979	0.000160545	0.00219735	0.0199046	1.59281e-05	0.000172967	0.0033551	5.12596e-06	9.04431e-05	0.00119156	1.65112e-06	3.46823e-05	0.000268855	3.71993e-07	5.66543e-06	4.96685e-05	6.86373e-08	8.29579e-07	8.01708e-06	1.10729e-08	1.12872e-07	1.1864e-06	1.66102e-09	1.53894e-08	1.77727e-07	8.81347e-10	6.69482e-09	2.94025
																283	0.257094	23.4824	0.00456938	0.499148	0.463829	0.000158987	0.00217785	0.0197295	1.57074e-05	0.000170885	0.00332041	5.04708e-06	8.94333e-05	0.00117952	1.62611e-06	3.43634e-05	0.000265958	3.66111e-07	5.60606e-06	4.90793e-05	6.74781e-08	8.197e-07	7.91082e-06	1.08705e-08	1.11348e-07	1.16867e-06	1.62777e-09	1.51547e-08	1.74697e-07	8.62053e-10	6.5783e-09	2.92537
																284	0.258164	23.4864	0.0045468	0.500223	0.461685	0.000157443	0.00215848	0.0195556	1.54894e-05	0.000168821	0.00328596	4.96924e-06	8.84301e-05	0.00116754	1.6014e-06	3.40452e-05	0.000263076	3.60299e-07	5.54685e-06	4.84933e-05	6.63331e-08	8.0986e-07	7.80525e-06	1.06708e-08	1.09832e-07	1.15109e-06	1.59502e-09	1.49217e-08	1.717e-07	8.43081e-10	6.46292e-09	2.91056
																285	0.259233	23.4905	0.00452432	0.501294	0.459549	0.000155913	0.00213923	0.019383	1.52742e-05	0.000166777	0.00325176	4.89242e-06	8.74335e-05	0.00115564	1.57699e-06	3.37277e-05	0.000260208	3.54556e-07	5.48782e-06	4.79107e-05	6.52024e-08	8.0006e-07	7.70039e-06	1.04739e-08	1.08325e-07	1.13365e-06	1.56276e-09	1.46905e-08	1.68734e-07	8.24427e-10	6.34869e-09	2.89582
																286	0.260303	23.4945	0.00450194	0.502359	0.45742	0.000154397	0.00212011	0.0192115	1.50617e-05	0.000164752	0.0032178	4.81662e-06	8.64437e-05	0.0011438	1.55287e-06	3.34109e-05	0.000257356	3.48882e-07	5.42897e-06	4.73313e-05	6.40859e-08	7.90302e-07	7.59625e-06	1.02796e-08	1.06826e-07	1.11636e-06	1.53099e-09	1.4461e-08	1.658e-07	8.06091e-10	6.23562e-09	2.88116
																287	0.261373	23.4984	0.00447966	0.50342	0.455299	0.000152895	0.00210112	0.0190412	1.48519e-05	0.000162746	0.00318409	4.74183e-06	8.54606e-05	0.00113202	1.52904e-06	3.30949e-05	0.000254518	3.43277e-07	5.37031e-06	4.67554e-05	6.29837e-08	7.80589e-07	7.49284e-06	1.0088e-08	1.05337e-07	1.09922e-06	1.49971e-09	1.42334e-08	1.62898e-07	7.88071e-10	6.12375e-09	2.86656
																288	0.262444	23.5024	0.00445748	0.504474	0.453184	0.000151406	0.00208225	0.0188722	1.46448e-05	0.00016076	0.00315063	4.66805e-06	8.44844e-05	0.00112031	1.50551e-06	3.27797e-05	0.000251697	3.37741e-07	5.31186e-06	4.6183e-05	6.18957e-08	7.70922e-07	7.39019e-06	9.89907e-09	1.03858e-07	1.08224e-06	1.46892e-09	1.40077e-08	1.60029e-07	7.70363e-10	6.01307e-09	2.85204
																289	0.263515	23.5064	0.00443541	0.505524	0.451077	0.00014993	0.00206351	0.0187043	1.44403e-05	0.000158792	0.00311742	4.59525e-06	8.35151e-05	0.00110868	1.48226e-06	3.24654e-05	0.000248891	3.32273e-07	5.25363e-06	4.56142e-05	6.08217e-08	7.61303e-07	7.28829e-06	9.71282e-09	1.02388e-07	1.06541e-06	1.43862e-09	1.37839e-08	1.57192e-07	7.52967e-10	5.90361e-09	2.83758
																290	0.264586	23.5103	0.00441344	0.506569	0.448977	0.000148468	0.00204489	0.0185377	1.42384e-05	0.000156843	0.00308446	4.52343e-06	8.25527e-05	0.00109711	1.45931e-06	3.21521e-05	0.000246102	3.26873e-07	5.19562e-06	4.5049e-05	5.97619e-08	7.51735e-07	7.18717e-06	9.52922e-09	1.00928e-07	1.04874e-06	1.4088e-09	1.35621e-08	1.54389e-07	7.35878e-10	5.79537e-09	2.8232
																291	0.265657	23.5142	0.00439157	0.507608	0.446885	0.000147019	0.0020264	0.0183722	1.40391e-05	0.000154914	0.00305175	4.45259e-06	8.15973e-05	0.00108561	1.43664e-06	3.18397e-05	0.000243329	3.21541e-07	5.13785e-06	4.44875e-05	5.87161e-08	7.42217e-07	7.08683e-06	9.34826e-09	9.94785e-08	1.03223e-06	1.37946e-09	1.33422e-08	1.51618e-07	7.19096e-10	5.68837e-09	2.80888
																292	0.266729	23.5181	0.0043698	0.508643	0.4448	0.000145584	0.00200804	0.0182079	1.38424e-05	0.000153003	0.00301929	4.3827e-06	8.0649e-05	0.00107418	1.41426e-06	3.15284e-05	0.000240572	3.16276e-07	5.08032e-06	4.39297e-05	5.76842e-08	7.32753e-07	6.98729e-06	9.16994e-09	9.80395e-08	1.01587e-06	1.35059e-09	1.31244e-08	1.48881e-07	7.02616e-10	5.58262e-09	2.79463
																293	0.267801	23.522	0.00434813	0.509672	0.442722	0.000144161	0.00198981	0.0180448	1.36481e-05	0.000151111	0.00298707	4.31377e-06	7.97077e-05	0.00106283	1.39216e-06	3.12181e-05	0.000237833	3.11079e-07	5.02305e-06	4.33758e-05	5.66662e-08	7.23343e-07	6.88856e-06	8.99423e-09	9.66112e-08	9.99679e-07	1.3222e-09	1.29085e-08	1.46177e-07	6.86438e-10	5.47813e-09	2.78045
																294	0.268874	23.5259	0.00432656	0.510696	0.440651	0.000142751	0.0019717	0.0178829	1.34564e-05	0.000149238	0.00295511	4.24578e-06	7.87736e-05	0.00105154	1.37034e-06	3.09089e-05	0.000235111	3.05948e-07	4.96604e-06	4.28257e-05	5.56621e-08	7.13989e-07	6.79064e-06	8.82112e-09	9.51938e-08	9.83648e-07	1.29428e-09	1.26948e-08	1.43507e-07	6.70557e-10	5.37491e-09	2.76634
																295	0.269946	23.5298	0.00430508	0.511716	0.438587	0.000141355	0.00195372	0.0177221	1.32671e-05	0.000147383	0.00292339	4.17873e-06	7.78465e-05	0.00104033	1.3488e-06	3.06009e-05	0.000232407	3.00884e-07	4.9093e-06	4.22795e-05	5.46718e-08	7.04693e-07	6.69354e-06	8.65061e-09	9.37876e-08	9.67782e-07	1.26683e-09	1.24832e-08	1.4087e-07	6.54971e-10	5.27296e-09	2.7523
																296	0.271019	23.5336	0.00428371	0.51273	0.436531	0.000139971	0.00193586	0.0175625	1.30803e-05	0.000145547	0.00289192	4.1126e-06	7.69267e-05	0.00102919	1.32754e-06	3.02941e-05	0.00022972	2.95886e-07	4.85284e-06	4.17374e-05	5.36952e-08	6.95456e-07	6.59728e-06	8.48266e-09	9.23927e-08	9.5208e-07	1.23983e-09	1.22737e-08	1.38266e-07	6.39677e-10	5.17229e-09	2.73832
																297	0.272093	23.5375	0.00426244	0.513739	0.434483	0.000138599	0.00191814	0.0174041	1.28959e-05	0.000143729	0.0028607	4.04738e-06	7.60141e-05	0.00101813	1.30655e-06	2.99886e-05	0.000227051	2.90954e-07	4.79667e-06	4.11992e-05	5.27321e-08	6.86279e-07	6.50186e-06	8.31726e-09	9.10093e-08	9.36544e-07	1.2133e-09	1.20663e-08	1.35697e-07	6.24672e-10	5.0729e-09	2.72441
																298	0.273166	23.5413	0.00424126	0.514743	0.432442	0.00013724	0.00190053	0.0172469	1.27139e-05	0.00014193	0.00282973	3.98307e-06	7.51087e-05	0.00100714	1.28584e-06	2.96843e-05	0.0002244	2.86087e-07	4.74079e-06	4.06651e-05	5.17827e-08	6.77163e-07	6.40728e-06	8.15441e-09	8.96376e-08	9.21175e-07	1.18722e-09	1.18611e-08	1.3316e-07	6.09953e-10	4.97481e-09	2.71057
																299	0.27424	23.5451	0.00422018	0.515743	0.430408	0.000135894	0.00188306	0.0170908	1.25343e-05	0.000140149	0.00279901	3.91966e-06	7.42106e-05	0.000996226	1.26539e-06	2.93813e-05	0.000221767	2.81285e-07	4.68522e-06	4.01351e-05	5.08466e-08	6.6811e-07	6.31356e-06	7.99407e-09	8.82777e-08	9.05972e-07	1.16159e-09	1.1658e-08	1.30658e-07	5.95517e-10	4.87801e-09	2.6968
																300	0.275315	23.5489	0.0041992	0.516737	0.428381	0.00013456	0.00186571	0.0169359	1.2357e-05	0.000138386	0.00276854	3.85713e-06	7.33197e-05	0.000985386	1.24522e-06	2.90796e-05	0.000219152	2.76548e-07	4.62996e-06	3.96092e-05	4.9924e-08	6.59121e-07	6.22071e-06	7.83624e-09	8.69299e-08	8.90938e-07	1.13641e-09	1.14572e-08	1.28189e-07	5.81361e-10	4.7825e-09	2.68309
																301	0.276389	23.5527	0.00417832	0.517727	0.426362	0.000133239	0.00184849	0.0167822	1.2182e-05	0.000136642	0.00273831	3.79548e-06	7.24362e-05	0.000974621	1.22531e-06	2.87794e-05	0.000216557	2.71874e-07	4.57501e-06	3.90875e-05	4.90146e-08	6.50197e-07	6.12871e-06	7.68089e-09	8.55942e-08	8.76072e-07	1.11166e-09	1.12586e-08	1.25754e-07	5.67481e-10	4.6883e-09	2.66945
																302	0.277464	23.5564	0.00415753	0.518711	0.42435	0.000131929	0.00183139	0.0166296	1.20093e-05	0.000134915	0.00270833	3.73469e-06	7.156e-05	0.000963933	1.20567e-06	2.84805e-05	0.000213979	2.67264e-07	4.52038e-06	3.85701e-05	4.81184e-08	6.41339e-07	6.0376e-06	7.528e-09	8.42707e-08	8.61375e-07	1.08736e-09	1.10622e-08	1.23352e-07	5.53874e-10	4.59539e-09	2.65587
																303	0.278539	23.5602	0.00413684	0.519691	0.422346	0.000130632	0.00181442	0.0164781	1.18389e-05	0.000133206	0.0026786	3.67477e-06	7.06911e-05	0.00095332	1.18629e-06	2.81831e-05	0.000211421	2.62718e-07	4.46609e-06	3.80568e-05	4.72353e-08	6.32547e-07	5.94736e-06	7.37755e-09	8.29597e-08	8.46847e-07	1.06349e-09	1.08681e-08	1.20984e-07	5.40537e-10	4.50379e-09	2.64236
																304	0.279615	23.5639	0.00411624	0.520666	0.420349	0.000129346	0.00179757	0.0163278	1.16707e-05	0.000131515	0.00264912	3.61569e-06	6.98296e-05	0.000942785	1.16717e-06	2.78872e-05	0.000208882	2.58234e-07	4.41213e-06	3.75479e-05	4.63653e-08	6.23824e-07	5.858e-06	7.22952e-09	8.16612e-08	8.32489e-07	1.04005e-09	1.06762e-08	1.18649e-07	5.27466e-10	4.41349e-09	2.62892
																305	0.280691	23.5676	0.00409574	0.521636	0.418359	0.000128073	0.00178085	0.0161786	1.15047e-05	0.000129842	0.00261988	3.55745e-06	6.89754e-05	0.000932326	1.14831e-06	2.75927e-05	0.000206361	2.53812e-07	4.35851e-06	3.70432e-05	4.55081e-08	6.15169e-07	5.76952e-06	7.0839e-09	8.03753e-08	8.183e-07	1.01703e-09	1.04865e-08	1.16348e-07	5.14658e-10	4.32448e-09	2.61554
																306	0.281767	23.5713	0.00407534	0.522601	0.416377	0.000126811	0.00176425	0.0160306	1.13409e-05	0.000128186	0.00259089	3.50004e-06	6.81286e-05	0.000921944	1.1297e-06	2.72999e-05	0.00020386	2.49452e-07	4.30524e-06	3.65429e-05	4.46637e-08	6.06584e-07	5.68194e-06	6.94065e-09	7.91021e-08	8.04282e-07	9.94433e-10	1.02992e-08	1.14079e-07	5.0211e-10	4.23678e-09	2.60223
																307	0.282843	23.575	0.00405503	0.523562	0.414402	0.000125561	0.00174778	0.0158837	1.11793e-05	0.000126548	0.00256214	3.44346e-06	6.72892e-05	0.00091164	1.11135e-06	2.70086e-05	0.000201379	2.45153e-07	4.25232e-06	3.6047e-05	4.3832e-08	5.98069e-07	5.59525e-06	6.79977e-09	7.78417e-08	7.90433e-07	9.72249e-10	1.01141e-08	1.11844e-07	4.89818e-10	4.15036e-09	2.58898
																308	0.28392	23.5787	0.00403481	0.524517	0.412435	0.000124322	0.00173143	0.0157379	1.10198e-05	0.000124927	0.00253364	3.38768e-06	6.64571e-05	0.000901413	1.09325e-06	2.67188e-05	0.000198916	2.40915e-07	4.19976e-06	3.55554e-05	4.30129e-08	5.89625e-07	5.50945e-06	6.66121e-09	7.65943e-08	7.76755e-07	9.50476e-10	9.93126e-09	1.09642e-07	4.77779e-10	4.06524e-09	2.57579
																309	0.284997	23.5823	0.00401469	0.525468	0.410475	0.000123095	0.00171521	0.0155933	1.08624e-05	0.000123324	0.00250538	3.33271e-06	6.56325e-05	0.000891264	1.0754e-06	2.64307e-05	0.000196474	2.36737e-07	4.14756e-06	3.50682e-05	4.22063e-08	5.81253e-07	5.42456e-06	6.52497e-09	7.53598e-08	7.63246e-07	9.29109e-10	9.75073e-09	1.07473e-07	4.65989e-10	3.98141e-09	2.56267
																310	0.286074	23.5859	0.00399466	0.526415	0.408522	0.00012188	0.00169911	0.0154497	1.07071e-05	0.000121737	0.00247736	3.27853e-06	6.48152e-05	0.000881193	1.05779e-06	2.61443e-05	0.00019405	2.32619e-07	4.09573e-06	3.45854e-05	4.1412e-08	5.72954e-07	5.34056e-06	6.39103e-09	7.41383e-08	7.49907e-07	9.08142e-10	9.5725e-09	1.05336e-07	4.54445e-10	3.89886e-09	2.54961
																311	0.287152	23.5896	0.00397473	0.527356	0.406577	0.000120676	0.00168313	0.0153073	1.05539e-05	0.000120168	0.00244959	3.22513e-06	6.40053e-05	0.000871201	1.04043e-06	2.58595e-05	0.000191647	2.2856e-07	4.04427e-06	3.41071e-05	4.063e-08	5.64728e-07	5.25746e-06	6.25934e-09	7.29299e-08	7.36737e-07	8.8757e-10	9.39655e-09	1.03232e-07	4.43143e-10	3.81759e-09	2.53662
																312	0.28823	23.5932	0.00395489	0.528293	0.404639	0.000119483	0.00166728	0.015166	1.04027e-05	0.000118616	0.00242206	3.17251e-06	6.32027e-05	0.000861287	1.02332e-06	2.55764e-05	0.000189263	2.2456e-07	3.99318e-06	3.36332e-05	3.98602e-08	5.56575e-07	5.17526e-06	6.1299e-09	7.17347e-08	7.23737e-07	8.67389e-10	9.22289e-09	1.0116e-07	4.3208e-10	3.7376e-09	2.52369
																313	0.289308	23.5968	0.00393514	0.529225	0.402709	0.000118301	0.00165155	0.0150258	1.02535e-05	0.00011708	0.00239477	3.12066e-06	6.24076e-05	0.000851451	1.00644e-06	2.5295e-05	0.0001869	2.20618e-07	3.94248e-06	3.31638e-05	3.91024e-08	5.48497e-07	5.09397e-06	6.00268e-09	7.05527e-08	7.10905e-07	8.47594e-10	9.05152e-09	9.91199e-08	4.21252e-10	3.65887e-09	2.51082
																314	0.290386	23.6003	0.00391548	0.530153	0.400786	0.00011713	0.00163594	0.0148867	1.01064e-05	0.000115562	0.00236772	3.06956e-06	6.16198e-05	0.000841694	9.89798e-07	2.50153e-05	0.000184556	2.16734e-07	3.89216e-06	3.26988e-05	3.83565e-08	5.40493e-07	5.01358e-06	5.87766e-09	6.93839e-08	6.98242e-07	8.2818e-10	8.88243e-09	9.7112e-08	4.10656e-10	3.5814e-09	2.49801
																315	0.291465	23.6039	0.00389591	0.531076	0.398871	0.00011597	0.00162045	0.0147487	9.96115e-06	0.00011406	0.00234091	3.01922e-06	6.08393e-05	0.000832015	9.73393e-07	2.47374e-05	0.000182232	2.12907e-07	3.84222e-06	3.22383e-05	3.76225e-08	5.32565e-07	4.93409e-06	5.7548e-09	6.82283e-08	6.85746e-07	8.09142e-10	8.71563e-09	9.51358e-08	4.00287e-10	3.50518e-09	2.48527
																316	0.292544	23.6074	0.00387644	0.531994	0.396963	0.000114821	0.00160509	0.0146118	9.81791e-06	0.000112574	0.00231434	2.96961e-06	6.00662e-05	0.000822416	9.57221e-07	2.44613e-05	0.000179928	2.09137e-07	3.79268e-06	3.17823e-05	3.69001e-08	5.24711e-07	4.8555e-06	5.6341e-09	6.70861e-08	6.73418e-07	7.90474e-10	8.55111e-09	9.31911e-08	3.90143e-10	3.43022e-09	2.47259
																317	0.293623	23.611	0.00385705	0.532908	0.395062	0.000113683	0.00158985	0.0144759	9.67658e-06	0.000111105	0.00228801	2.92073e-06	5.93005e-05	0.000812895	9.4128e-07	2.4187e-05	0.000177644	2.05422e-07	3.74352e-06	3.13308e-05	3.61893e-08	5.16934e-07	4.77782e-06	5.51551e-09	6.59571e-08	6.61257e-07	7.72173e-10	8.38886e-09	9.12777e-08	3.8022e-10	3.35649e-09	2.45997
																318	0.294703	23.6145	0.00383776	0.533818	0.393169	0.000112556	0.00157472	0.0143412	9.53716e-06	0.000109652	0.00226191	2.87258e-06	5.8542e-05	0.000803452	9.25567e-07	2.39144e-05	0.00017538	2.01763e-07	3.69477e-06	3.08838e-05	3.54899e-08	5.09233e-07	4.70104e-06	5.39903e-09	6.48414e-08	6.49261e-07	7.54232e-10	8.22889e-09	8.93953e-08	3.70515e-10	3.28399e-09	2.44741
																319	0.295783	23.618	0.00381856	0.534722	0.391283	0.000111439	0.00155972	0.0142075	9.39962e-06	0.000108215	0.00223605	2.82514e-06	5.77909e-05	0.000794089	9.1008e-07	2.36437e-05	0.000173137	1.98159e-07	3.64641e-06	3.04413e-05	3.48019e-08	5.01609e-07	4.62516e-06	5.28462e-09	6.37391e-08	6.37431e-07	7.36647e-10	8.07117e-09	8.75437e-08	3.61024e-10	3.21271e-09	2.43491
																320	0.296863	23.6215	0.00379945	0.535622	0.389405	0.000110333	0.00154484	0.0140749	9.26394e-06	0.000106795	0.00221043	2.7784e-06	5.7047e-05	0.000784804	8.94817e-07	2.33749e-05	0.000170913	1.9461e-07	3.59846e-06	3.00033e-05	3.41251e-08	4.94061e-07	4.55017e-06	5.17225e-09	6.26501e-08	6.25765e-07	7.19413e-10	7.91571e-09	8.57227e-08	3.51743e-10	3.14265e-09	2.42248
																321	0.297943	23.6249	0.00378042	0.536518	0.387534	0.000109237	0.00153008	0.0139433	9.13009e-06	0.00010539	0.00218504	2.73236e-06	5.63105e-05	0.000775598	8.79775e-07	2.31079e-05	0.00016871	1.91114e-07	3.55091e-06	2.95698e-05	3.34594e-08	4.86591e-07	4.47609e-06	5.06191e-09	6.15744e-08	6.14264e-07	7.02524e-10	7.7625e-09	8.39319e-08	3.42669e-10	3.07378e-09	2.4101
																322	0.299024	23.6284	0.00376149	0.537409	0.38567	0.000108151	0.00151543	0.0138128	8.99806e-06	0.000104001	0.00215988	2.687e-06	5.55811e-05	0.000766471	8.64952e-07	2.28428e-05	0.000166526	1.87672e-07	3.50376e-06	2.91408e-05	3.28046e-08	4.79197e-07	4.40289e-06	4.95356e-09	6.0512e-08	6.02925e-07	6.85977e-10	7.61152e-09	8.21712e-08	3.33798e-10	3.00612e-09	2.39779
																323	0.300105	23.6318	0.00374264	0.538296	0.383814	0.000107076	0.00150091	0.0136834	8.86782e-06	0.000102627	0.00213496	2.64233e-06	5.4859e-05	0.000757423	8.50345e-07	2.25795e-05	0.000164363	1.84282e-07	3.45702e-06	2.87163e-05	3.21607e-08	4.71881e-07	4.33059e-06	4.84719e-09	5.9463e-08	5.91748e-07	6.69765e-10	7.46277e-09	8.04402e-08	3.25128e-10	2.93963e-09	2.38553
																324	0.301186	23.6352	0.00372389	0.539178	0.381965	0.000106011	0.0014865	0.013555	8.73935e-06	0.00010127	0.00211026	2.59833e-06	5.41441e-05	0.000748453	8.35953e-07	2.23182e-05	0.00016222	1.80944e-07	3.4107e-06	2.82963e-05	3.15275e-08	4.64643e-07	4.25918e-06	4.74277e-09	5.84271e-08	5.80732e-07	6.53883e-10	7.31624e-09	7.87387e-08	3.16654e-10	2.87432e-09	2.37334
																325	0.302267	23.6386	0.00370522	0.540056	0.380124	0.000104955	0.00147221	0.0134276	8.61263e-06	9.99275e-05	0.0020858	2.55499e-06	5.34364e-05	0.000739562	8.21773e-07	2.20588e-05	0.000160098	1.77659e-07	3.36478e-06	2.78808e-05	3.09049e-08	4.57482e-07	4.18865e-06	4.64027e-09	5.74045e-08	5.69876e-07	6.38328e-10	7.17191e-09	7.70664e-08	3.08373e-10	2.81017e-09	2.3612
																326	0.303349	23.642	0.00368664	0.54093	0.37829	0.00010391	0.00145803	0.0133013	8.48763e-06	9.86006e-05	0.00206156	2.5123e-06	5.27359e-05	0.000730748	8.07802e-07	2.18013e-05	0.000157995	1.74424e-07	3.31928e-06	2.74697e-05	3.02928e-08	4.50398e-07	4.11901e-06	4.53966e-09	5.63952e-08	5.59179e-07	6.23093e-10	7.02977e-09	7.5423e-08	3.00282e-10	2.74717e-09	2.34913
																327	0.304431	23.6454	0.00366815	0.541799	0.376463	0.000102875	0.00144398	0.0131761	8.36435e-06	9.72888e-05	0.00203756	2.47026e-06	5.20425e-05	0.000722014	7.94039e-07	2.15457e-05	0.000155912	1.71239e-07	3.27419e-06	2.70631e-05	2.96911e-08	4.43392e-07	4.05025e-06	4.44093e-09	5.53989e-08	5.48641e-07	6.08174e-10	6.88981e-09	7.38082e-08	2.92377e-10	2.68531e-09	2.33711
																328	0.305513	23.6487	0.00364974	0.542664	0.374644	0.00010185	0.00143004	0.0130518	8.24275e-06	9.59922e-05	0.00201378	2.42886e-06	5.13562e-05	0.000713357	7.80481e-07	2.12921e-05	0.00015385	1.68105e-07	3.22952e-06	2.6661e-05	2.90995e-08	4.36464e-07	3.98236e-06	4.34405e-09	5.44159e-08	5.38259e-07	5.93565e-10	6.75201e-09	7.22218e-08	2.84655e-10	2.62457e-09	2.32516
																329	0.306595	23.6521	0.00363142	0.543524	0.372832	0.000100834	0.00141621	0.0129286	8.12282e-06	9.47105e-05	0.00199023	2.38809e-06	5.0677e-05	0.000704778	7.67125e-07	2.10404e-05	0.000151807	1.6502e-07	3.18526e-06	2.62634e-05	2.85181e-08	4.29614e-07	3.91535e-06	4.24898e-09	5.34459e-08	5.28033e-07	5.79263e-10	6.61636e-09	7.06634e-08	2.77113e-10	2.56496e-09	2.31326
																330	0.307678	23.6554	0.00361319	0.54438	0.371028	9.98282e-05	0.0014025	0.0128064	8.00453e-06	9.34437e-05	0.0019669	2.34793e-06	5.00048e-05	0.000696277	7.5397e-07	2.07907e-05	0.000149785	1.61984e-07	3.14143e-06	2.58702e-05	2.79466e-08	4.22841e-07	3.8492e-06	4.15571e-09	5.24889e-08	5.17962e-07	5.65261e-10	6.48285e-09	6.91327e-08	2.69747e-10	2.50645e-09	2.30142
																331	0.308761	23.6587	0.00359504	0.545232	0.36923	9.88318e-05	0.00138891	0.0126852	7.88786e-06	9.21915e-05	0.00194379	2.3084e-06	4.93396e-05	0.000687854	7.41013e-07	2.05429e-05	0.000147783	1.58996e-07	3.09801e-06	2.54814e-05	2.7385e-08	4.16145e-07	3.78392e-06	4.06422e-09	5.1545e-08	5.08044e-07	5.51556e-10	6.35147e-09	6.76294e-08	2.62555e-10	2.44903e-09	2.28964
																332	0.309844	23.662	0.00357698	0.54608	0.36744	9.78449e-05	0.00137542	0.012565	7.77281e-06	9.0954e-05	0.00192091	2.26946e-06	4.86815e-05	0.000679508	7.28251e-07	2.02971e-05	0.0001458	1.56056e-07	3.055e-06	2.5097e-05	2.68332e-08	4.09527e-07	3.7195e-06	3.97447e-09	5.06139e-08	4.98278e-07	5.38142e-10	6.22218e-09	6.61533e-08	2.55532e-10	2.39269e-09	2.27791
																333	0.310928	23.6653	0.003559	0.546923	0.365658	9.68674e-05	0.00136205	0.0124458	7.65933e-06	8.9731e-05	0.00189825	2.23113e-06	4.80303e-05	0.00067124	7.15684e-07	2.00533e-05	0.000143838	1.53163e-07	3.01242e-06	2.4717e-05	2.62909e-08	4.02986e-07	3.65593e-06	3.88644e-09	4.96958e-08	4.88664e-07	5.25014e-10	6.09499e-09	6.47039e-08	2.48676e-10	2.33742e-09	2.26625
																334	0.312012	23.6686	0.00354111	0.547762	0.363882	9.58993e-05	0.0013488	0.0123275	7.54743e-06	8.85223e-05	0.00187581	2.19339e-06	4.7386e-05	0.000663048	7.03307e-07	1.98115e-05	0.000141895	1.50316e-07	2.97026e-06	2.43414e-05	2.57582e-08	3.96522e-07	3.59321e-06	3.8001e-09	4.87904e-08	4.79199e-07	5.12168e-10	5.96986e-09	6.32811e-08	2.41983e-10	2.28321e-09	2.25464
																335	0.313096	23.6718	0.00352331	0.548597	0.362114	9.49404e-05	0.00133565	0.0122103	7.43707e-06	8.73278e-05	0.00185358	2.15623e-06	4.67486e-05	0.000654933	6.91119e-07	1.95717e-05	0.000139972	1.47515e-07	2.92851e-06	2.39702e-05	2.52348e-08	3.90136e-07	3.53134e-06	3.71544e-09	4.78978e-08	4.69883e-07	4.99599e-10	5.84679e-09	6.18844e-08	2.3545e-10	2.23003e-09	2.24309
																336	0.31418	23.6751	0.00350559	0.549428	0.360354	9.39907e-05	0.00132262	0.0120941	7.32823e-06	8.61474e-05	0.00183158	2.11964e-06	4.61181e-05	0.000646895	6.79118e-07	1.93338e-05	0.000138069	1.4476e-07	2.88719e-06	2.36033e-05	2.47206e-08	3.83825e-07	3.47031e-06	3.63243e-09	4.70178e-08	4.60714e-07	4.87302e-10	5.72576e-09	6.05136e-08	2.29075e-10	2.17789e-09	2.23159
																337	0.315264	23.6783	0.00348795	0.550254	0.3586	9.305e-05	0.0013097	0.0119788	7.22091e-06	8.49811e-05	0.00180979	2.08362e-06	4.54944e-05	0.000638933	6.67302e-07	1.9098e-05	0.000136186	1.4205e-07	2.84628e-06	2.32408e-05	2.42156e-08	3.77592e-07	3.41011e-06	3.55104e-09	4.61504e-08	4.5169e-07	4.75273e-10	5.60674e-09	5.91683e-08	2.22854e-10	2.12677e-09	2.22015
																338	0.316349	23.6815	0.00347039	0.551076	0.356854	9.21184e-05	0.00129689	0.0118645	7.11507e-06	8.38286e-05	0.00178822	2.04816e-06	4.48774e-05	0.000631047	6.55667e-07	1.88642e-05	0.000134322	1.39384e-07	2.8058e-06	2.28825e-05	2.37195e-08	3.71434e-07	3.35074e-06	3.47124e-09	4.52956e-08	4.42812e-07	4.63506e-10	5.48973e-09	5.78482e-08	2.16783e-10	2.07665e-09	2.20877
																339	0.317434	23.6847	0.00345292	0.551895	0.355115	9.11957e-05	0.00128419	0.0117512	7.01071e-06	8.26898e-05	0.00176686	2.01325e-06	4.42673e-05	0.000623237	6.44213e-07	1.86323e-05	0.000132478	1.36762e-07	2.76573e-06	2.25286e-05	2.32323e-08	3.65353e-07	3.29219e-06	3.39302e-09	4.44532e-08	4.34076e-07	4.51998e-10	5.37469e-09	5.65531e-08	2.10861e-10	2.02752e-09	2.19745
																340	0.318519	23.6879	0.00343554	0.552709	0.353384	9.02819e-05	0.00127159	0.0116388	6.90779e-06	8.15647e-05	0.00174571	1.97889e-06	4.36638e-05	0.000615502	6.32936e-07	1.84025e-05	0.000130654	1.34183e-07	2.72608e-06	2.21789e-05	2.27539e-08	3.59347e-07	3.23446e-06	3.31635e-09	4.36231e-08	4.25482e-07	4.40744e-10	5.26162e-09	5.52825e-08	2.05084e-10	1.97936e-09	2.18618
																341	0.319605	23.691	0.00341823	0.553518	0.351659	8.93768e-05	0.00125911	0.0115274	6.80631e-06	8.0453e-05	0.00172477	1.94507e-06	4.3067e-05	0.000607843	6.21835e-07	1.81747e-05	0.000128849	1.31647e-07	2.68685e-06	2.18335e-05	2.22841e-08	3.53417e-07	3.17755e-06	3.2412e-09	4.28053e-08	4.17028e-07	4.29738e-10	5.15049e-09	5.40361e-08	1.99449e-10	1.93218e-09	2.17496
																342	0.32069	23.6942	0.00340101	0.554324	0.349942	8.84805e-05	0.00124673	0.011417	6.70625e-06	7.93547e-05	0.00170404	1.91177e-06	4.24768e-05	0.000600258	6.10908e-07	1.79489e-05	0.000127063	1.29153e-07	2.64804e-06	2.14923e-05	2.18228e-08	3.47561e-07	3.12144e-06	3.16756e-09	4.19997e-08	4.08714e-07	4.18978e-10	5.04128e-09	5.28137e-08	1.93953e-10	1.88594e-09	2.1638
																343	0.321776	23.6973	0.00338387	0.555126	0.348232	8.75928e-05	0.00123447	0.0113074	6.60758e-06	7.82697e-05	0.00168353	1.879e-06	4.18933e-05	0.000592748	6.00152e-07	1.77251e-05	0.000125296	1.267e-07	2.60964e-06	2.11553e-05	2.13699e-08	3.41781e-07	3.06613e-06	3.09539e-09	4.12061e-08	4.00536e-07	4.08458e-10	4.93397e-09	5.16148e-08	1.88594e-10	1.84064e-09	2.1527
																344	0.322862	23.7004	0.00336681	0.555924	0.346529	8.67136e-05	0.0012223	0.0111988	6.51029e-06	7.71978e-05	0.00166322	1.84675e-06	4.13162e-05	0.000585313	5.89564e-07	1.75033e-05	0.000123549	1.24289e-07	2.57165e-06	2.08225e-05	2.09253e-08	3.36074e-07	3.01161e-06	3.02468e-09	4.04246e-08	3.92495e-07	3.98174e-10	4.82855e-09	5.04392e-08	1.83368e-10	1.79627e-09	2.14165
																345	0.323949	23.7035	0.00334983	0.556717	0.344834	8.58429e-05	0.00121025	0.0110912	6.41437e-06	7.61389e-05	0.00164311	1.815e-06	4.07457e-05	0.000577951	5.79144e-07	1.72835e-05	0.00012182	1.21918e-07	2.53408e-06	2.04938e-05	2.04888e-08	3.30442e-07	2.95788e-06	2.95539e-09	3.96549e-08	3.84588e-07	3.88121e-10	4.72499e-09	4.92866e-08	1.78272e-10	1.75281e-09	2.13066
																346	0.325035	23.7066	0.00333293	0.557507	0.343145	8.49806e-05	0.0011983	0.0109845	6.31979e-06	7.50929e-05	0.00162321	1.78376e-06	4.01817e-05	0.000570663	5.68888e-07	1.70658e-05	0.000120111	1.19587e-07	2.49693e-06	2.01693e-05	2.00604e-08	3.24883e-07	2.90493e-06	2.88752e-09	3.88971e-08	3.76815e-07	3.78296e-10	4.62327e-09	4.81566e-08	1.73305e-10	1.71024e-09	2.11972
																347	0.326122	23.7097	0.00331612	0.558293	0.341464	8.41267e-05	0.00118645	0.0108786	6.22654e-06	7.40597e-05	0.00160352	1.75301e-06	3.96241e-05	0.000563448	5.58796e-07	1.685e-05	0.000118421	1.17296e-07	2.46018e-06	1.98489e-05	1.96398e-08	3.19398e-07	2.85275e-06	2.82103e-09	3.8151e-08	3.69173e-07	3.68694e-10	4.52337e-09	4.70489e-08	1.68463e-10	1.66856e-09	2.10883
																348	0.327209	23.7127	0.00329938	0.559074	0.33979	8.32809e-05	0.00117471	0.0107737	6.13459e-06	7.30391e-05	0.00158402	1.72275e-06	3.90729e-05	0.000556306	5.48863e-07	1.66362e-05	0.000116749	1.15043e-07	2.42385e-06	1.95325e-05	1.92271e-08	3.13985e-07	2.80135e-06	2.7559e-09	3.74164e-08	3.61661e-07	3.5931e-10	4.42527e-09	4.59632e-08	1.63743e-10	1.62776e-09	2.098
																349	0.328296	23.7158	0.00328272	0.559852	0.338123	8.24434e-05	0.00116308	0.0106697	6.04395e-06	7.2031e-05	0.00156473	1.69297e-06	3.8528e-05	0.000549236	5.39089e-07	1.64245e-05	0.000115096	1.12829e-07	2.38793e-06	1.92202e-05	1.88221e-08	3.08644e-07	2.7507e-06	2.69212e-09	3.66934e-08	3.54278e-07	3.50142e-10	4.32895e-09	4.48991e-08	1.59143e-10	1.58781e-09	2.08722
																350	0.329384	23.7188	0.00326615	0.560626	0.336463	8.1614e-05	0.00115154	0.0105667	5.95458e-06	7.10354e-05	0.00154563	1.66367e-06	3.79894e-05	0.000542239	5.29472e-07	1.62147e-05	0.000113462	1.10653e-07	2.35241e-06	1.8912e-05	1.84246e-08	3.03376e-07	2.7008e-06	2.62964e-09	3.59818e-08	3.47023e-07	3.41184e-10	4.23439e-09	4.38564e-08	1.54661e-10	1.5487e-09	2.0765
																351	0.330472	23.7218	0.00324965	0.561395	0.334811	8.07926e-05	0.00114011	0.0104645	5.86647e-06	7.0052e-05	0.00152674	1.63483e-06	3.74571e-05	0.000535314	5.20009e-07	1.60069e-05	0.000111846	1.08514e-07	2.3173e-06	1.86077e-05	1.80346e-08	2.98179e-07	2.65166e-06	2.56847e-09	3.52815e-08	3.39892e-07	3.32432e-10	4.14156e-09	4.28346e-08	1.50294e-10	1.51043e-09	2.06582
																352	0.33156	23.7248	0.00323323	0.562161	0.333165	7.99792e-05	0.00112878	0.0103632	5.7796e-06	6.90808e-05	0.00150803	1.60646e-06	3.6931e-05	0.00052846	5.10698e-07	1.58011e-05	0.000110249	1.06412e-07	2.28259e-06	1.83074e-05	1.7652e-08	2.93052e-07	2.60325e-06	2.50856e-09	3.45923e-08	3.32887e-07	3.23883e-10	4.05044e-09	4.18336e-08	1.46038e-10	1.47297e-09	2.05521
																353	0.332648	23.7278	0.00321689	0.562923	0.331527	7.91736e-05	0.00111755	0.0102627	5.69396e-06	6.81217e-05	0.00148953	1.57854e-06	3.6411e-05	0.000521677	5.01537e-07	1.55974e-05	0.00010867	1.04346e-07	2.24829e-06	1.8011e-05	1.72766e-08	2.87997e-07	2.55558e-06	2.44991e-09	3.39143e-08	3.26003e-07	3.15533e-10	3.96102e-09	4.08529e-08	1.41893e-10	1.43633e-09	2.04464
																354	0.333736	23.7308	0.00320063	0.563682	0.329895	7.83759e-05	0.00110642	0.0101632	5.60954e-06	6.71745e-05	0.00147122	1.55107e-06	3.58972e-05	0.000514964	4.92525e-07	1.53955e-05	0.000107109	1.02316e-07	2.21438e-06	1.77185e-05	1.69083e-08	2.83011e-07	2.50863e-06	2.39249e-09	3.32472e-08	3.19241e-07	3.07378e-10	3.87327e-09	3.98923e-08	1.37855e-10	1.40047e-09	2.03413
																355	0.334825	23.7337	0.00318445	0.564436	0.328271	7.7586e-05	0.00109539	0.0100645	5.52631e-06	6.62391e-05	0.0014531	1.52405e-06	3.53894e-05	0.000508322	4.83659e-07	1.51957e-05	0.000105567	1.00321e-07	2.18088e-06	1.743e-05	1.6547e-08	2.78094e-07	2.46241e-06	2.33628e-09	3.2591e-08	3.12599e-07	2.99413e-10	3.78717e-09	3.89514e-08	1.33921e-10	1.36539e-09	2.02367
																356	0.335913	23.7366	0.00316834	0.565186	0.326653	7.68037e-05	0.00108446	0.0099667	5.44426e-06	6.53154e-05	0.00143517	1.49746e-06	3.48877e-05	0.00050175	4.74937e-07	1.49979e-05	0.000104042	9.83613e-08	2.14777e-06	1.71452e-05	1.61926e-08	2.73247e-07	2.41689e-06	2.28125e-09	3.19455e-08	3.06075e-07	2.91636e-10	3.7027e-09	3.803e-08	1.30091e-10	1.33108e-09	2.01326
																357	0.337002	23.7396	0.00315231	0.565933	0.325043	7.6029e-05	0.00107363	0.00986975	5.36338e-06	6.44032e-05	0.00141743	1.4713e-06	3.43919e-05	0.000495248	4.66358e-07	1.4802e-05	0.000102535	9.64357e-08	2.11506e-06	1.68643e-05	1.58451e-08	2.68468e-07	2.37208e-06	2.22739e-09	3.13107e-08	2.99667e-07	2.84042e-10	3.61983e-09	3.71277e-08	1.2636e-10	1.29752e-09	2.0029
																358	0.338092	23.7425	0.00313636	0.566676	0.32344	7.52619e-05	0.0010629	0.00977366	5.28365e-06	6.35026e-05	0.00139988	1.44556e-06	3.39021e-05	0.000488814	4.57919e-07	1.4608e-05	0.000101046	9.4544e-08	2.08274e-06	1.65872e-05	1.55042e-08	2.63757e-07	2.32797e-06	2.17467e-09	3.06864e-08	2.93375e-07	2.76628e-10	3.53855e-09	3.62441e-08	1.22728e-10	1.26471e-09	1.99259
																359	0.339181	23.7454	0.00312048	0.567415	0.321843	7.45023e-05	0.00105226	0.00967842	5.20505e-06	6.26132e-05	0.00138252	1.42024e-06	3.34182e-05	0.000482449	4.49618e-07	1.44161e-05	9.95745e-05	9.26856e-08	2.05081e-06	1.63139e-05	1.51699e-08	2.59113e-07	2.28455e-06	2.12308e-09	3.00725e-08	2.87196e-07	2.6939e-10	3.45883e-09	3.53791e-08	1.19191e-10	1.23262e-09	1.98234
																360	0.340271	23.7483	0.00310469	0.56815	0.320254	7.375e-05	0.00104172	0.00958402	5.12758e-06	6.17351e-05	0.00136534	1.39534e-06	3.29402e-05	0.000476152	4.41454e-07	1.4226e-05	9.81206e-05	9.086e-08	2.01927e-06	1.60442e-05	1.48421e-08	2.54536e-07	2.24181e-06	2.0726e-09	2.94689e-08	2.81129e-07	2.62324e-10	3.38065e-09	3.45323e-08	1.15748e-10	1.20125e-09	1.97214
																361	0.341361	23.7511	0.00308896	0.568882	0.318672	7.30051e-05	0.00103128	0.00949046	5.05121e-06	6.08682e-05	0.00134835	1.37084e-06	3.24679e-05	0.000469923	4.33425e-07	1.40379e-05	9.66841e-05	8.90668e-08	1.98812e-06	1.57783e-05	1.45206e-08	2.50025e-07	2.19974e-06	2.0232e-09	2.88755e-08	2.75173e-07	2.55427e-10	3.30399e-09	3.37033e-08	1.12397e-10	1.17058e-09	1.96198
																362	0.342451	23.754	0.00307332	0.56961	0.317096	7.22675e-05	0.00102093	0.00939773	4.97593e-06	6.00122e-05	0.00133154	1.34674e-06	3.20014e-05	0.000463761	4.25528e-07	1.38518e-05	9.52648e-05	8.73055e-08	1.95735e-06	1.5516e-05	1.42054e-08	2.4558e-07	2.15835e-06	1.97487e-09	2.82921e-08	2.69326e-07	2.48696e-10	3.22882e-09	3.2892e-08	1.09134e-10	1.1406e-09	1.95188
																363	0.343541	23.7568	0.00305775	0.570334	0.315528	7.15371e-05	0.00101068	0.00930582	4.90172e-06	5.91671e-05	0.00131491	1.32303e-06	3.15406e-05	0.000457666	4.17762e-07	1.36676e-05	9.38627e-05	8.55756e-08	1.92696e-06	1.52574e-05	1.38964e-08	2.412e-07	2.11762e-06	1.92758e-09	2.77187e-08	2.63587e-07	2.42127e-10	3.15514e-09	3.20979e-08	1.05959e-10	1.11129e-09	1.94183
																364	0.344631	23.7597	0.00304225	0.571054	0.313966	7.08139e-05	0.00100052	0.00921474	4.82858e-06	5.83328e-05	0.00129846	1.29971e-06	3.10854e-05	0.000451638	4.10125e-07	1.34852e-05	9.24777e-05	8.38767e-08	1.89695e-06	1.50024e-05	1.35935e-08	2.36884e-07	2.07754e-06	1.88132e-09	2.71552e-08	2.57954e-07	2.35716e-10	3.08291e-09	3.13209e-08	1.02869e-10	1.08266e-09	1.93183
																365	0.345722	23.7625	0.00302683	0.571771	0.312411	7.00977e-05	0.000990452	0.00912446	4.75649e-06	5.75091e-05	0.00128219	1.27678e-06	3.06358e-05	0.000445675	4.02616e-07	1.33048e-05	9.11095e-05	8.22082e-08	1.86732e-06	1.47509e-05	1.32965e-08	2.32633e-07	2.0381e-06	1.83607e-09	2.66013e-08	2.52426e-07	2.29461e-10	3.01211e-09	3.05605e-08	9.98619e-11	1.05468e-09	1.92188
																366	0.346813	23.7653	0.00301148	0.572484	0.310863	6.93885e-05	0.000980478	0.009035	4.68543e-06	5.6696e-05	0.00126609	1.25422e-06	3.01918e-05	0.000439778	3.95232e-07	1.31263e-05	8.97581e-05	8.05698e-08	1.83806e-06	1.45029e-05	1.30054e-08	2.28444e-07	1.99931e-06	1.79181e-09	2.60571e-08	2.47001e-07	2.23358e-10	2.94272e-09	2.98166e-08	9.6936e-11	1.02733e-09	1.91198
																367	0.347904	23.768	0.00299621	0.573194	0.309322	6.86863e-05	0.000970596	0.00894634	4.61539e-06	5.58934e-05	0.00125017	1.23204e-06	2.97533e-05	0.000433947	3.87971e-07	1.29497e-05	8.84234e-05	7.89609e-08	1.80918e-06	1.42585e-05	1.27201e-08	2.24319e-07	1.96115e-06	1.74852e-09	2.55224e-08	2.41677e-07	2.17403e-10	2.87472e-09	2.90888e-08	9.40893e-11	1.00062e-09	1.90212
																368	0.348995	23.7708	0.00298101	0.5739	0.307788	6.7991e-05	0.000960805	0.00885848	4.54635e-06	5.5101e-05	0.00123443	1.21022e-06	2.93203e-05	0.00042818	3.80833e-07	1.2775e-05	8.71052e-05	7.73812e-08	1.78066e-06	1.40175e-05	1.24404e-08	2.20255e-07	1.92361e-06	1.70618e-09	2.4997e-08	2.36454e-07	2.11595e-10	2.80809e-09	2.83768e-08	9.13199e-11	9.74532e-10	1.89232
																369	0.350086	23.7736	0.00296588	0.574602	0.306261	6.73025e-05	0.000951105	0.00877141	4.47831e-06	5.43189e-05	0.00121886	1.18876e-06	2.88927e-05	0.000422477	3.73814e-07	1.26022e-05	8.58033e-05	7.58301e-08	1.75251e-06	1.378e-05	1.21664e-08	2.16253e-07	1.88669e-06	1.66477e-09	2.44809e-08	2.3133e-07	2.05929e-10	2.74281e-09	2.76804e-08	8.8626e-11	9.49045e-10	1.88257
																370	0.351178	23.7763	0.00295083	0.575301	0.30474	6.66207e-05	0.000941495	0.00868512	4.41125e-06	5.35469e-05	0.00120346	1.16765e-06	2.84705e-05	0.000416838	3.66914e-07	1.24312e-05	8.45178e-05	7.43073e-08	1.72472e-06	1.35459e-05	1.18978e-08	2.12312e-07	1.85038e-06	1.62428e-09	2.39739e-08	2.26303e-07	2.00402e-10	2.67886e-09	2.69993e-08	8.60056e-11	9.24154e-10	1.87286
																371	0.35227	23.779	0.00293585	0.575996	0.303226	6.59457e-05	0.000931974	0.00859962	4.34516e-06	5.27849e-05	0.00118823	1.1469e-06	2.80536e-05	0.000411262	3.60131e-07	1.22621e-05	8.32484e-05	7.28122e-08	1.6973e-06	1.33151e-05	1.16346e-08	2.08432e-07	1.81467e-06	1.5847e-09	2.34759e-08	2.21372e-07	1.95012e-10	2.61621e-09	2.63332e-08	8.34571e-11	8.99846e-10	1.8632
																372	0.353362	23.7818	0.00292094	0.576687	0.301719	6.52773e-05	0.000922542	0.00851488	4.28002e-06	5.20328e-05	0.00117316	1.12649e-06	2.76419e-05	0.000405749	3.53462e-07	1.20948e-05	8.19949e-05	7.13445e-08	1.67023e-06	1.30877e-05	1.13767e-08	2.04611e-07	1.77956e-06	1.54599e-09	2.29868e-08	2.16535e-07	1.89756e-10	2.55485e-09	2.56818e-08	8.09786e-11	8.76111e-10	1.8536
																373	0.354454	23.7845	0.00290611	0.577375	0.300219	6.46154e-05	0.000913198	0.00843092	4.21582e-06	5.12905e-05	0.00115827	1.10643e-06	2.72355e-05	0.000400298	3.46907e-07	1.19293e-05	8.07574e-05	6.99038e-08	1.64352e-06	1.28636e-05	1.1124e-08	2.00849e-07	1.74503e-06	1.50815e-09	2.25065e-08	2.11791e-07	1.8463e-10	2.49475e-09	2.50449e-08	7.85685e-11	8.52937e-10	1.84404
																374	0.355546	23.7871	0.00289135	0.57806	0.298725	6.39601e-05	0.000903942	0.00834772	4.15255e-06	5.05578e-05	0.00114354	1.08669e-06	2.68343e-05	0.00039491	3.40463e-07	1.17657e-05	7.95355e-05	6.84896e-08	1.61716e-06	1.26428e-05	1.08764e-08	1.97145e-07	1.71108e-06	1.47116e-09	2.20349e-08	2.0714e-07	1.79632e-10	2.4359e-09	2.44221e-08	7.6225e-11	8.30313e-10	1.83452
																375	0.356639	23.7898	0.00287666	0.578741	0.297238	6.33112e-05	0.000894772	0.00826528	4.0902e-06	4.98348e-05	0.00112898	1.06729e-06	2.64381e-05	0.000389582	3.3413e-07	1.16039e-05	7.83293e-05	6.71015e-08	1.59115e-06	1.24252e-05	1.06338e-08	1.935e-07	1.67771e-06	1.435e-09	2.15719e-08	2.02578e-07	1.74758e-10	2.37827e-09	2.38134e-08	7.39465e-11	8.08228e-10	1.82506
																376	0.357731	23.7925	0.00286204	0.579418	0.295758	6.26688e-05	0.000885688	0.00818358	4.02875e-06	4.91212e-05	0.00111457	1.04821e-06	2.60471e-05	0.000384316	3.27904e-07	1.14439e-05	7.71386e-05	6.57391e-08	1.56549e-06	1.22108e-05	1.03962e-08	1.89912e-07	1.6449e-06	1.39965e-09	2.11172e-08	1.98105e-07	1.70007e-10	2.32184e-09	2.32182e-08	7.17314e-11	7.86672e-10	1.81564
																377	0.358824	23.7951	0.00284749	0.580092	0.294285	6.20327e-05	0.00087669	0.00810264	3.96819e-06	4.84169e-05	0.00110033	1.02945e-06	2.56611e-05	0.00037911	3.21786e-07	1.12857e-05	7.59632e-05	6.44019e-08	1.54017e-06	1.19995e-05	1.01635e-08	1.8638e-07	1.61265e-06	1.3651e-09	2.06709e-08	1.9372e-07	1.65376e-10	2.2666e-09	2.26365e-08	6.95781e-11	7.65634e-10	1.80627
																378	0.359917	23.7978	0.00283301	0.580763	0.292818	6.14028e-05	0.000867776	0.00802243	3.9085e-06	4.77219e-05	0.00108626	1.01101e-06	2.52801e-05	0.000373964	3.15772e-07	1.11293e-05	7.48029e-05	6.30896e-08	1.51519e-06	1.17914e-05	9.9355e-09	1.82904e-07	1.58095e-06	1.33134e-09	2.02328e-08	1.89421e-07	1.60861e-10	2.21252e-09	2.2068e-08	6.74851e-11	7.45103e-10	1.79695
																379	0.36101	23.8004	0.0028186	0.58143	0.291358	6.07792e-05	0.000858947	0.00794296	3.84969e-06	4.70361e-05	0.00107234	9.92874e-07	2.4904e-05	0.000368878	3.09862e-07	1.09746e-05	7.36578e-05	6.18018e-08	1.49056e-06	1.15864e-05	9.7122e-09	1.79484e-07	1.5498e-06	1.29835e-09	1.98028e-08	1.85206e-07	1.56461e-10	2.15959e-09	2.15124e-08	6.54507e-11	7.2507e-10	1.78767
																380	0.362104	23.803	0.00280427	0.582094	0.289904	6.01617e-05	0.000850201	0.00786422	3.79173e-06	4.63593e-05	0.00105857	9.75045e-07	2.45328e-05	0.000363851	3.04054e-07	1.08217e-05	7.25276e-05	6.05381e-08	1.46625e-06	1.13845e-05	9.4935e-09	1.76118e-07	1.51918e-06	1.26611e-09	1.93808e-08	1.81075e-07	1.52172e-10	2.10778e-09	2.09694e-08	6.34736e-11	7.05523e-10	1.77844
																381	0.363197	23.8056	0.00279	0.582754	0.288457	5.95503e-05	0.000841538	0.0077862	3.73461e-06	4.56915e-05	0.00104497	9.57518e-07	2.41664e-05	0.000358882	2.98346e-07	1.06706e-05	7.14121e-05	5.92981e-08	1.44228e-06	1.11856e-05	9.27931e-09	1.72806e-07	1.4891e-06	1.2346e-09	1.89666e-08	1.77026e-07	1.47992e-10	2.05707e-09	2.04389e-08	6.15523e-11	6.86454e-10	1.76926
																382	0.364291	23.8082	0.0027758	0.583411	0.287017	5.8945e-05	0.000832958	0.00770891	3.67833e-06	4.50325e-05	0.00103151	9.40286e-07	2.38048e-05	0.000353972	2.92738e-07	1.05212e-05	7.03114e-05	5.80814e-08	1.41864e-06	1.09897e-05	9.06957e-09	1.69548e-07	1.45953e-06	1.20382e-09	1.85602e-08	1.73058e-07	1.43919e-10	2.00746e-09	1.99205e-08	5.96854e-11	6.67852e-10	1.76012
																383	0.365385	23.8107	0.00276167	0.584065	0.285583	5.83457e-05	0.000824459	0.00763232	3.62286e-06	4.43823e-05	0.00101821	9.23347e-07	2.3448e-05	0.000349119	2.87226e-07	1.03735e-05	6.92251e-05	5.68876e-08	1.39533e-06	1.07968e-05	8.86417e-09	1.66343e-07	1.43048e-06	1.17375e-09	1.81614e-08	1.69169e-07	1.3995e-10	1.9589e-09	1.9414e-08	5.78714e-11	6.49708e-10	1.75103
																384	0.366479	23.8133	0.00274761	0.584715	0.284155	5.77523e-05	0.000816041	0.00755644	3.56821e-06	4.37407e-05	0.00100507	9.06694e-07	2.30959e-05	0.000344323	2.81811e-07	1.02275e-05	6.81532e-05	5.57163e-08	1.37234e-06	1.06068e-05	8.66306e-09	1.6319e-07	1.40194e-06	1.14437e-09	1.77702e-08	1.65358e-07	1.36082e-10	1.9114e-09	1.89193e-08	5.6109e-11	6.32011e-10	1.74199
																385	0.367573	23.8158	0.00273362	0.585362	0.282734	5.71648e-05	0.000807703	0.00748126	3.51435e-06	4.31077e-05	0.000992072	8.90324e-07	2.27484e-05	0.000339584	2.7649e-07	1.00833e-05	6.70956e-05	5.45672e-08	1.34967e-06	1.04197e-05	8.46615e-09	1.60089e-07	1.3739e-06	1.11567e-09	1.73863e-08	1.61624e-07	1.32315e-10	1.86493e-09	1.84361e-08	5.43968e-11	6.14753e-10	1.73299
																386	0.368668	23.8183	0.0027197	0.586005	0.28132	5.65831e-05	0.000799445	0.00740678	3.46128e-06	4.24832e-05	0.000979226	8.74233e-07	2.24055e-05	0.000334901	2.71262e-07	9.94071e-06	6.60521e-05	5.344e-08	1.32732e-06	1.02355e-05	8.27335e-09	1.57038e-07	1.34636e-06	1.08764e-09	1.70098e-08	1.57966e-07	1.28644e-10	1.81947e-09	1.7964e-08	5.27336e-11	5.97923e-10	1.72403
																387	0.369762	23.8209	0.00270584	0.586645	0.279912	5.60072e-05	0.000791266	0.00733299	3.40898e-06	4.1867e-05	0.000966527	8.58416e-07	2.20672e-05	0.000330274	2.66126e-07	9.79982e-06	6.50226e-05	5.23342e-08	1.30528e-06	1.00541e-05	8.08461e-09	1.54038e-07	1.3193e-06	1.06026e-09	1.66405e-08	1.54382e-07	1.25068e-10	1.775e-09	1.7503e-08	5.11181e-11	5.81514e-10	1.71512
																388	0.370857	23.8234	0.00269206	0.587282	0.278511	5.5437e-05	0.000783165	0.00725989	3.35745e-06	4.1259e-05	0.000953975	8.42868e-07	2.17334e-05	0.000325701	2.6108e-07	9.66059e-06	6.40069e-05	5.12494e-08	1.28355e-06	9.87549e-06	7.89983e-09	1.51088e-07	1.29273e-06	1.03352e-09	1.62782e-08	1.50871e-07	1.21585e-10	1.73151e-09	1.70528e-08	4.95491e-11	5.65516e-10	1.70626
																389	0.371952	23.8258	0.00267834	0.587916	0.277116	5.48725e-05	0.000775142	0.00718746	3.30668e-06	4.06592e-05	0.000941568	8.27586e-07	2.1404e-05	0.000321184	2.56122e-07	9.52302e-06	6.30049e-05	5.01854e-08	1.26213e-06	9.69968e-06	7.71896e-09	1.48187e-07	1.26663e-06	1.0074e-09	1.59229e-08	1.47431e-07	1.18192e-10	1.68898e-09	1.66132e-08	4.80253e-11	5.49919e-10	1.69744
																390	0.373047	23.8283	0.00266468	0.588546	0.275727	5.43136e-05	0.000767197	0.00711572	3.25665e-06	4.00675e-05	0.000929306	8.12566e-07	2.10791e-05	0.000316721	2.51252e-07	9.38709e-06	6.20165e-05	4.91418e-08	1.24102e-06	9.5266e-06	7.54191e-09	1.45334e-07	1.24099e-06	9.81895e-10	1.55745e-08	1.44063e-07	1.14888e-10	1.64739e-09	1.6184e-08	4.65454e-11	5.34716e-10	1.68866
																391	0.374142	23.8308	0.0026511	0.589174	0.274345	5.37602e-05	0.000759328	0.00704464	3.20736e-06	3.94838e-05	0.000917186	7.97803e-07	2.07585e-05	0.000312312	2.46468e-07	9.25278e-06	6.10416e-05	4.81183e-08	1.22021e-06	9.35622e-06	7.36861e-09	1.42529e-07	1.21582e-06	9.5699e-10	1.52329e-08	1.40763e-07	1.1167e-10	1.60671e-09	1.57649e-08	4.51085e-11	5.19897e-10	1.67993
																392	0.375238	23.8332	0.00263758	0.589797	0.272969	5.32123e-05	0.000751534	0.00697422	3.15879e-06	3.8908e-05	0.000905207	7.83293e-07	2.04423e-05	0.000307956	2.41768e-07	9.12009e-06	6.00799e-05	4.71144e-08	1.19969e-06	9.18851e-06	7.199e-09	1.39772e-07	1.1911e-06	9.32671e-10	1.48979e-08	1.37532e-07	1.08537e-10	1.56695e-09	1.53557e-08	4.37133e-11	5.05455e-10	1.67124
																393	0.376333	23.8357	0.00262413	0.590418	0.2716	5.26699e-05	0.000743817	0.00690446	3.11093e-06	3.83399e-05	0.000893368	7.69032e-07	2.01303e-05	0.000303653	2.37152e-07	8.98901e-06	5.91314e-05	4.61299e-08	1.17948e-06	9.02344e-06	7.033e-09	1.37061e-07	1.16682e-06	9.08927e-10	1.45695e-08	1.34368e-07	1.05485e-10	1.52807e-09	1.49563e-08	4.23587e-11	4.9138e-10	1.6626
																394	0.377429	23.8381	0.00261074	0.591036	0.270237	5.21329e-05	0.000736173	0.00683536	3.06377e-06	3.77795e-05	0.000881668	7.55017e-07	1.98226e-05	0.000299402	2.32618e-07	8.85951e-06	5.81959e-05	4.51645e-08	1.15956e-06	8.86098e-06	6.87055e-09	1.34396e-07	1.14299e-06	8.85746e-10	1.42475e-08	1.3127e-07	1.02514e-10	1.49007e-09	1.45664e-08	4.10436e-11	4.77666e-10	1.654
																395	0.378525	23.8405	0.00259742	0.59165	0.26888	5.16012e-05	0.000728604	0.00676691	3.01731e-06	3.72268e-05	0.000870105	7.41244e-07	1.9519e-05	0.000295203	2.28164e-07	8.7316e-06	5.72733e-05	4.42177e-08	1.13992e-06	8.7011e-06	6.71158e-09	1.31777e-07	1.11959e-06	8.63115e-10	1.39319e-08	1.28236e-07	9.96217e-11	1.45292e-09	1.41858e-08	3.9767e-11	4.64302e-10	1.64545
																396	0.379621	23.8429	0.00258416	0.592261	0.267529	5.10749e-05	0.000721109	0.0066991	2.97154e-06	3.66816e-05	0.000858678	7.27708e-07	1.92196e-05	0.000291056	2.2379e-07	8.60525e-06	5.63635e-05	4.32894e-08	1.12058e-06	8.54375e-06	6.55602e-09	1.29202e-07	1.09662e-06	8.41022e-10	1.36225e-08	1.25266e-07	9.68055e-11	1.41661e-09	1.38144e-08	3.85278e-11	4.51283e-10	1.63693
																397	0.380717	23.8453	0.00257097	0.592869	0.266185	5.05537e-05	0.000713686	0.00663192	2.92644e-06	3.61438e-05	0.000847386	7.14406e-07	1.89243e-05	0.000286959	2.19494e-07	8.48045e-06	5.54663e-05	4.23791e-08	1.10151e-06	8.38892e-06	6.40381e-09	1.26672e-07	1.07408e-06	8.19457e-10	1.33193e-08	1.22358e-07	9.4064e-11	1.38112e-09	1.34519e-08	3.73251e-11	4.38599e-10	1.62846
																398	0.381813	23.8477	0.00255785	0.593474	0.264847	5.00378e-05	0.000706335	0.00656538	2.88201e-06	3.56133e-05	0.000836228	7.01335e-07	1.8633e-05	0.000282913	2.15275e-07	8.35719e-06	5.45816e-05	4.14866e-08	1.08273e-06	8.23656e-06	6.25488e-09	1.24185e-07	1.05194e-06	7.98407e-10	1.30221e-08	1.19511e-07	9.13953e-11	1.34644e-09	1.30982e-08	3.61578e-11	4.26244e-10	1.62004
																399	0.382909	23.85	0.00254479	0.594076	0.263515	4.95271e-05	0.000699057	0.00649947	2.83823e-06	3.50901e-05	0.000825201	6.8849e-07	1.83457e-05	0.000278917	2.11132e-07	8.23545e-06	5.37092e-05	4.06116e-08	1.06423e-06	8.08665e-06	6.10917e-09	1.21742e-07	1.03022e-06	7.77862e-10	1.27308e-08	1.16725e-07	8.87977e-11	1.31255e-09	1.27531e-08	3.50249e-11	4.1421e-10	1.61165
																400	0.384006	23.8524	0.00253179	0.594675	0.262189	4.90214e-05	0.000691849	0.00643418	2.79509e-06	3.45741e-05	0.000814306	6.75867e-07	1.80624e-05	0.000274971	2.07063e-07	8.11523e-06	5.28491e-05	3.97537e-08	1.046e-06	7.93916e-06	5.96661e-09	1.19341e-07	1.00889e-06	7.57811e-10	1.24454e-08	1.13997e-07	8.62695e-11	1.27944e-09	1.24164e-08	3.39256e-11	4.02489e-10	1.60331
																401	0.385103	23.8547	0.00251885	0.59527	0.26087	4.85208e-05	0.000684711	0.00636951	2.7526e-06	3.40651e-05	0.00080354	6.63465e-07	1.77831e-05	0.000271073	2.03067e-07	7.99652e-06	5.2001e-05	3.89126e-08	1.02804e-06	7.79405e-06	5.82715e-09	1.16982e-07	9.87969e-07	7.38243e-10	1.21657e-08	1.11328e-07	8.3809e-11	1.24708e-09	1.20878e-08	3.2859e-11	3.91075e-10	1.59501
																402	0.3862	23.857	0.00250599	0.595863	0.259557	4.80252e-05	0.000677644	0.00630545	2.71074e-06	3.35631e-05	0.000792903	6.51278e-07	1.75075e-05	0.000267224	1.99143e-07	7.87928e-06	5.1165e-05	3.80881e-08	1.01035e-06	7.6513e-06	5.69073e-09	1.14664e-07	9.67433e-07	7.19147e-10	1.18917e-08	1.08716e-07	8.14144e-11	1.21548e-09	1.17673e-08	3.1824e-11	3.79959e-10	1.58675
																403	0.387297	23.8594	0.00249318	0.596452	0.25825	4.75345e-05	0.000670646	0.006242	2.66949e-06	3.3068e-05	0.000782393	6.39303e-07	1.72359e-05	0.000263423	1.9529e-07	7.76352e-06	5.03407e-05	3.72798e-08	9.92926e-07	7.51087e-06	5.55729e-09	1.12387e-07	9.47281e-07	7.00513e-10	1.16233e-08	1.06159e-07	7.90843e-11	1.1846e-09	1.14547e-08	3.08199e-11	3.69136e-10	1.57854
																404	0.388394	23.8617	0.00248044	0.597039	0.256949	4.70488e-05	0.000663716	0.00617915	2.62886e-06	3.25798e-05	0.000772008	6.27538e-07	1.6968e-05	0.00025967	1.91507e-07	7.64923e-06	4.95282e-05	3.64876e-08	9.75764e-07	7.37273e-06	5.42676e-09	1.1015e-07	9.27508e-07	6.82332e-10	1.13603e-08	1.03658e-07	7.68169e-11	1.15444e-09	1.11497e-08	2.98458e-11	3.58599e-10	1.57036
																405	0.389491	23.8639	0.00246776	0.597622	0.255654	4.65679e-05	0.000656855	0.0061169	2.58883e-06	3.20983e-05	0.000761748	6.15978e-07	1.67038e-05	0.000255964	1.87792e-07	7.53638e-06	4.87272e-05	3.5711e-08	9.58862e-07	7.23686e-06	5.29909e-09	1.07952e-07	9.08107e-07	6.64592e-10	1.11027e-08	1.0121e-07	7.46108e-11	1.12498e-09	1.08523e-08	2.89008e-11	3.4834e-10	1.56223
																406	0.390589	23.8662	0.00245514	0.598202	0.254365	4.60918e-05	0.000650061	0.00605524	2.54939e-06	3.16235e-05	0.000751612	6.0462e-07	1.64433e-05	0.000252305	1.84145e-07	7.42497e-06	4.79377e-05	3.49498e-08	9.42217e-07	7.10322e-06	5.17422e-09	1.05794e-07	8.89072e-07	6.47285e-10	1.08504e-08	9.88151e-08	7.24643e-11	1.09621e-09	1.05622e-08	2.79842e-11	3.38353e-10	1.55414
																407	0.391686	23.8685	0.00244258	0.59878	0.253082	4.56205e-05	0.000643334	0.00599417	2.51054e-06	3.11552e-05	0.000741598	5.93461e-07	1.61865e-05	0.000248692	1.80565e-07	7.31497e-06	4.71595e-05	3.42038e-08	9.25824e-07	6.97178e-06	5.05211e-09	1.03674e-07	8.70397e-07	6.304e-10	1.06032e-08	9.64721e-08	7.03762e-11	1.06812e-09	1.02793e-08	2.70952e-11	3.28632e-10	1.54609
																408	0.392784	23.8707	0.00243009	0.599354	0.251806	4.51539e-05	0.000636673	0.00593369	2.47226e-06	3.06934e-05	0.000731704	5.82499e-07	1.59333e-05	0.000245125	1.77049e-07	7.20639e-06	4.63925e-05	3.34726e-08	9.09683e-07	6.84252e-06	4.93269e-09	1.01592e-07	8.52078e-07	6.13929e-10	1.03612e-08	9.41799e-08	6.83448e-11	1.04068e-09	1.00034e-08	2.62329e-11	3.1917e-10	1.53808
																409	0.393882	23.873	0.00241766	0.599925	0.250535	4.4692e-05	0.000630078	0.00587378	2.43456e-06	3.02381e-05	0.000721931	5.71728e-07	1.56837e-05	0.000241603	1.73598e-07	7.0992e-06	4.56365e-05	3.2756e-08	8.93789e-07	6.71539e-06	4.8159e-09	9.95477e-08	8.34107e-07	5.97861e-10	1.01241e-08	9.19377e-08	6.63687e-11	1.01389e-09	9.73442e-09	2.53967e-11	3.09961e-10	1.53011
																410	0.39498	23.8752	0.00240529	0.600494	0.24927	4.42347e-05	0.000623549	0.00581444	2.39741e-06	2.9789e-05	0.000712276	5.61147e-07	1.54376e-05	0.000238125	1.7021e-07	6.9934e-06	4.48914e-05	3.20538e-08	8.78139e-07	6.59039e-06	4.70171e-09	9.75398e-08	8.1648e-07	5.82189e-10	9.89198e-09	8.97445e-08	6.44466e-11	9.87735e-10	9.47215e-09	2.45858e-11	3.00999e-10	1.52218
																411	0.396078	23.8774	0.00239298	0.601059	0.248011	4.37821e-05	0.000617084	0.00575567	2.36082e-06	2.93463e-05	0.000702738	5.50753e-07	1.5195e-05	0.000234693	1.66883e-07	6.88896e-06	4.41572e-05	3.13656e-08	8.62732e-07	6.46747e-06	4.59005e-09	9.55683e-08	7.99191e-07	5.66903e-10	9.66468e-09	8.75993e-08	6.25772e-11	9.62198e-10	9.21646e-09	2.37995e-11	2.92279e-10	1.51429
																412	0.397176	23.8796	0.00238073	0.601622	0.246759	4.33339e-05	0.000610683	0.00569746	2.32477e-06	2.89097e-05	0.000693317	5.40542e-07	1.49559e-05	0.000231304	1.63618e-07	6.78588e-06	4.34336e-05	3.06913e-08	8.47562e-07	6.34661e-06	4.48087e-09	9.36325e-08	7.82234e-07	5.51994e-10	9.44214e-09	8.55012e-08	6.0759e-11	9.37269e-10	8.96718e-09	2.30371e-11	2.83794e-10	1.50644
																413	0.398274	23.8818	0.00236854	0.602182	0.245512	4.28903e-05	0.000604345	0.00563982	2.28927e-06	2.84792e-05	0.00068401	5.30511e-07	1.47202e-05	0.000227959	1.60413e-07	6.68414e-06	4.27206e-05	3.00305e-08	8.32629e-07	6.22777e-06	4.37413e-09	9.17318e-08	7.65604e-07	5.37454e-10	9.22425e-09	8.34494e-08	5.89907e-11	9.12935e-10	8.72419e-09	2.22979e-11	2.75538e-10	1.49863
																414	0.399373	23.884	0.00235642	0.602738	0.244271	4.24511e-05	0.000598071	0.00558273	2.25429e-06	2.80548e-05	0.000674817	5.20657e-07	1.44878e-05	0.000224657	1.57267e-07	6.58374e-06	4.2018e-05	2.93831e-08	8.17929e-07	6.11094e-06	4.26977e-09	8.98658e-08	7.49296e-07	5.23275e-10	9.01094e-09	8.14428e-08	5.72712e-11	8.89182e-10	8.48733e-09	2.15813e-11	2.67507e-10	1.49086
																415	0.400471	23.8862	0.00234435	0.603292	0.243036	4.20163e-05	0.000591859	0.00552618	2.21983e-06	2.76363e-05	0.000665737	5.10978e-07	1.42587e-05	0.000221398	1.54179e-07	6.48465e-06	4.13257e-05	2.87487e-08	8.03458e-07	5.99608e-06	4.16775e-09	8.8034e-08	7.33304e-07	5.09448e-10	8.80213e-09	7.94807e-08	5.55991e-11	8.66e-10	8.25647e-09	2.08866e-11	2.59693e-10	1.48313
																416	0.40157	23.8884	0.00233234	0.603843	0.241806	4.15859e-05	0.000585709	0.00547018	2.18589e-06	2.72236e-05	0.000656768	5.0147e-07	1.4033e-05	0.00021818	1.51148e-07	6.38686e-06	4.06437e-05	2.81272e-08	7.89215e-07	5.88316e-06	4.06802e-09	8.62358e-08	7.17623e-07	4.95965e-10	8.59774e-09	7.75622e-08	5.39733e-11	8.43375e-10	8.03147e-09	2.02132e-11	2.52093e-10	1.47544
																417	0.402669	23.8905	0.00232039	0.604392	0.240583	4.11599e-05	0.00057962	0.00541472	2.15245e-06	2.68168e-05	0.000647909	4.92132e-07	1.38105e-05	0.000215005	1.48173e-07	6.29037e-06	3.99716e-05	2.75183e-08	7.75196e-07	5.77216e-06	3.97052e-09	8.44707e-08	7.02247e-07	4.82819e-10	8.39767e-09	7.56864e-08	5.23925e-11	8.21296e-10	7.81219e-09	1.95604e-11	2.44701e-10	1.46779
																418	0.403768	23.8926	0.00230851	0.604937	0.239365	4.07381e-05	0.000573591	0.0053598	2.11952e-06	2.64157e-05	0.00063916	4.82959e-07	1.35911e-05	0.000211871	1.45253e-07	6.19515e-06	3.93095e-05	2.69217e-08	7.61399e-07	5.66305e-06	3.87523e-09	8.27382e-08	6.87172e-07	4.70002e-10	8.20187e-09	7.38525e-08	5.08556e-11	7.99751e-10	7.59851e-09	1.89278e-11	2.37512e-10	1.46018
																419	0.404867	23.8948	0.00229668	0.605479	0.238154	4.03206e-05	0.000567624	0.00530541	2.08708e-06	2.60203e-05	0.000630519	4.73949e-07	1.3375e-05	0.000208777	1.42388e-07	6.1012e-06	3.86572e-05	2.63373e-08	7.4782e-07	5.5558e-06	3.78208e-09	8.10377e-08	6.72393e-07	4.57505e-10	8.01023e-09	7.20596e-08	4.93615e-11	7.78729e-10	7.39029e-09	1.83146e-11	2.3052e-10	1.45261
																420	0.405966	23.8969	0.00228491	0.606019	0.236948	3.99072e-05	0.000561715	0.00525154	2.05512e-06	2.56304e-05	0.000621984	4.65099e-07	1.3162e-05	0.000205724	1.39576e-07	6.00851e-06	3.80147e-05	2.57648e-08	7.34457e-07	5.45039e-06	3.69104e-09	7.93689e-08	6.57905e-07	4.45322e-10	7.8227e-09	7.03069e-08	4.7909e-11	7.58218e-10	7.18741e-09	1.77204e-11	2.23721e-10	1.44507
																421	0.407066	23.899	0.00227319	0.606556	0.235747	3.94981e-05	0.000555866	0.0051982	2.02364e-06	2.52461e-05	0.000613555	4.56408e-07	1.29521e-05	0.000202712	1.36816e-07	5.91705e-06	3.73817e-05	2.5204e-08	7.21308e-07	5.34679e-06	3.60206e-09	7.77312e-08	6.43702e-07	4.33446e-10	7.63919e-09	6.85937e-08	4.64971e-11	7.38208e-10	6.98974e-09	1.71446e-11	2.1711e-10	1.43758
																422	0.408165	23.9011	0.00226154	0.60709	0.234553	3.9093e-05	0.000550076	0.00514537	1.99264e-06	2.48672e-05	0.000605231	4.47872e-07	1.27452e-05	0.000199738	1.34107e-07	5.82682e-06	3.67582e-05	2.46547e-08	7.08368e-07	5.24498e-06	3.5151e-09	7.6124e-08	6.29779e-07	4.21869e-10	7.45963e-09	6.69192e-08	4.51248e-11	7.18687e-10	6.79716e-09	1.65866e-11	2.10681e-10	1.43012
																423	0.409265	23.9032	0.00224994	0.607622	0.233364	3.86921e-05	0.000544343	0.00509305	1.9621e-06	2.44936e-05	0.00059701	4.39488e-07	1.25414e-05	0.000196804	1.31449e-07	5.7378e-06	3.6144e-05	2.41166e-08	6.95637e-07	5.14492e-06	3.43012e-09	7.4547e-08	6.16133e-07	4.10585e-10	7.28394e-09	6.52825e-08	4.37909e-11	6.99645e-10	6.60956e-09	1.6046e-11	2.04432e-10	1.4227
																424	0.410365	23.9052	0.0022384	0.60815	0.232181	3.82952e-05	0.000538668	0.00504125	1.93202e-06	2.41254e-05	0.000588892	4.31254e-07	1.23405e-05	0.000193909	1.28841e-07	5.64998e-06	3.5539e-05	2.35896e-08	6.8311e-07	5.04659e-06	3.34708e-09	7.29997e-08	6.02758e-07	3.99586e-10	7.11206e-09	6.3683e-08	4.24945e-11	6.81072e-10	6.42681e-09	1.55222e-11	1.98356e-10	1.41532
																425	0.411464	23.9073	0.00222692	0.608676	0.231003	3.79023e-05	0.00053305	0.00498994	1.90239e-06	2.37624e-05	0.000580875	4.23168e-07	1.21425e-05	0.000191052	1.26282e-07	5.56336e-06	3.49432e-05	2.30734e-08	6.70785e-07	4.94997e-06	3.26593e-09	7.14815e-08	5.89649e-07	3.88865e-10	6.9439e-09	6.21197e-08	4.12346e-11	6.62956e-10	6.2488e-09	1.50147e-11	1.9245e-10	1.40797
																426	0.412564	23.9093	0.0022155	0.609199	0.229832	3.75133e-05	0.000527489	0.00493914	1.8732e-06	2.34046e-05	0.000572958	4.15226e-07	1.19475e-05	0.000188232	1.23771e-07	5.4779e-06	3.43564e-05	2.25679e-08	6.5866e-07	4.85503e-06	3.18664e-09	6.9992e-08	5.76802e-07	3.78417e-10	6.7794e-09	6.05921e-08	4.00102e-11	6.45289e-10	6.07541e-09	1.45231e-11	1.8671e-10	1.40066
																427	0.413664	23.9114	0.00220413	0.60972	0.228665	3.71283e-05	0.000521984	0.00488883	1.84446e-06	2.30519e-05	0.00056514	4.07428e-07	1.17554e-05	0.000185451	1.21307e-07	5.39362e-06	3.37784e-05	2.20728e-08	6.46732e-07	4.76175e-06	3.10916e-09	6.85308e-08	5.64213e-07	3.68235e-10	6.61849e-09	5.90995e-08	3.88205e-11	6.28059e-10	5.90655e-09	1.40469e-11	1.8113e-10	1.39339
																428	0.414765	23.9134	0.00219282	0.610237	0.227505	3.67472e-05	0.000516534	0.00483901	1.81614e-06	2.27042e-05	0.000557421	3.99769e-07	1.1566e-05	0.000182706	1.18889e-07	5.31048e-06	3.32093e-05	2.1588e-08	6.34997e-07	4.6701e-06	3.03346e-09	6.70973e-08	5.51876e-07	3.58313e-10	6.4611e-09	5.76409e-08	3.76644e-11	6.11258e-10	5.7421e-09	1.35856e-11	1.75707e-10	1.38616
																429	0.415865	23.9154	0.00218157	0.610752	0.22635	3.63699e-05	0.000511139	0.00478968	1.78825e-06	2.23615e-05	0.000549798	3.92249e-07	1.13795e-05	0.000179998	1.16517e-07	5.22848e-06	3.26488e-05	2.11132e-08	6.23455e-07	4.58005e-06	2.95951e-09	6.56912e-08	5.39787e-07	3.48644e-10	6.30716e-09	5.62159e-08	3.65411e-11	5.94875e-10	5.58195e-09	1.31389e-11	1.70437e-10	1.37897
																430	0.416965	23.9174	0.00217037	0.611265	0.2252	3.59964e-05	0.000505799	0.00474083	1.76079e-06	2.20236e-05	0.000542271	3.84864e-07	1.11957e-05	0.000177326	1.1419e-07	5.14761e-06	3.20968e-05	2.06482e-08	6.12102e-07	4.49159e-06	2.88725e-09	6.4312e-08	5.27942e-07	3.39223e-10	6.1566e-09	5.48236e-08	3.54498e-11	5.78901e-10	5.426e-09	1.27061e-11	1.65316e-10	1.37181
																431	0.418066	23.9194	0.00215923	0.611774	0.224056	3.56268e-05	0.000500512	0.00469246	1.73373e-06	2.16907e-05	0.00053484	3.77612e-07	1.10147e-05	0.000174691	1.11907e-07	5.06785e-06	3.15533e-05	2.01929e-08	6.00934e-07	4.40469e-06	2.81667e-09	6.29592e-08	5.16337e-07	3.30043e-10	6.00936e-09	5.34635e-08	3.43895e-11	5.63328e-10	5.27416e-09	1.22871e-11	1.60339e-10	1.36468
																432	0.419166	23.9214	0.00214814	0.612281	0.222918	3.52608e-05	0.000495279	0.00464456	1.70709e-06	2.13625e-05	0.000527502	3.70491e-07	1.08363e-05	0.00017209	1.09667e-07	4.9892e-06	3.10181e-05	1.97471e-08	5.89951e-07	4.31932e-06	2.74772e-09	6.16324e-08	5.04967e-07	3.21099e-10	5.86538e-09	5.21348e-08	3.33595e-11	5.48145e-10	5.12631e-09	1.18812e-11	1.55504e-10	1.3576
																433	0.420267	23.9234	0.00213711	0.612786	0.221785	3.48986e-05	0.000490099	0.00459713	1.68084e-06	2.1039e-05	0.000520257	3.63499e-07	1.06606e-05	0.000169525	1.07469e-07	4.91163e-06	3.04912e-05	1.93106e-08	5.79149e-07	4.23547e-06	2.68036e-09	6.03312e-08	4.93829e-07	3.12385e-10	5.72459e-09	5.08369e-08	3.23589e-11	5.33345e-10	4.98238e-09	1.14882e-11	1.50807e-10	1.35055
																434	0.421368	23.9253	0.00212613	0.613288	0.220657	3.454e-05	0.000484972	0.00455016	1.655e-06	2.07201e-05	0.000513104	3.56633e-07	1.04875e-05	0.000166994	1.05313e-07	4.83514e-06	2.99724e-05	1.88832e-08	5.68527e-07	4.1531e-06	2.61457e-09	5.90551e-08	4.82917e-07	3.03896e-10	5.58693e-09	4.95691e-08	3.13869e-11	5.18918e-10	4.84225e-09	1.11077e-11	1.46243e-10	1.34353
																435	0.422469	23.9273	0.00211521	0.613787	0.219535	3.4185e-05	0.000479896	0.00450366	1.62954e-06	2.04059e-05	0.000506042	3.49892e-07	1.0317e-05	0.000164497	1.03198e-07	4.75971e-06	2.94616e-05	1.84648e-08	5.5808e-07	4.0722e-06	2.55031e-09	5.78037e-08	4.72228e-07	2.95626e-10	5.45233e-09	4.83309e-08	3.04428e-11	5.04856e-10	4.70583e-09	1.07393e-11	1.4181e-10	1.33655
																436	0.42357	23.9292	0.00210434	0.614283	0.218419	3.38337e-05	0.000474873	0.00445761	1.60446e-06	2.00962e-05	0.00049907	3.43273e-07	1.0149e-05	0.000162035	1.01124e-07	4.68534e-06	2.89587e-05	1.80551e-08	5.47807e-07	3.99275e-06	2.48754e-09	5.65767e-08	4.61758e-07	2.8757e-10	5.32074e-09	4.71215e-08	2.95259e-11	4.9115e-10	4.57305e-09	1.03826e-11	1.37504e-10	1.32961
																437	0.424671	23.9312	0.00209353	0.614777	0.217308	3.34859e-05	0.0004699	0.00441202	1.57977e-06	1.9791e-05	0.000492186	3.36774e-07	9.98361e-06	0.000159606	9.9089e-08	4.61201e-06	2.84636e-05	1.76541e-08	5.37706e-07	3.91471e-06	2.42624e-09	5.53735e-08	4.51502e-07	2.79723e-10	5.19209e-09	4.59404e-08	2.86353e-11	4.77793e-10	4.4438e-09	1.00372e-11	1.33322e-10	1.3227
																438	0.425772	23.9331	0.00208277	0.615269	0.216202	3.31416e-05	0.000464977	0.00436687	1.55545e-06	1.94901e-05	0.00048539	3.30393e-07	9.82066e-06	0.00015721	9.70929e-08	4.53971e-06	2.79762e-05	1.72614e-08	5.27774e-07	3.83807e-06	2.36637e-09	5.41939e-08	4.41458e-07	2.7208e-10	5.06633e-09	4.4787e-08	2.77704e-11	4.64776e-10	4.318e-09	9.70287e-12	1.29259e-10	1.31583
																439	0.426874	23.935	0.00207207	0.615758	0.215101	3.28008e-05	0.000460105	0.00432217	1.5315e-06	1.91937e-05	0.000478681	3.24128e-07	9.66017e-06	0.000154846	9.51351e-08	4.46843e-06	2.74965e-05	1.68771e-08	5.18008e-07	3.76282e-06	2.3079e-09	5.30373e-08	4.3162e-07	2.64636e-10	4.9434e-09	4.36607e-08	2.69305e-11	4.52091e-10	4.19557e-09	9.37924e-12	1.25314e-10	1.309
																440	0.427975	23.9369	0.00206142	0.616244	0.214006	3.24635e-05	0.000455283	0.00427791	1.50791e-06	1.89015e-05	0.000472059	3.17978e-07	9.5021e-06	0.000152515	9.32147e-08	4.39815e-06	2.70242e-05	1.65008e-08	5.08407e-07	3.68891e-06	2.2508e-09	5.19035e-08	4.21986e-07	2.57385e-10	4.82324e-09	4.25609e-08	2.61149e-11	4.39731e-10	4.07642e-09	9.06597e-12	1.21483e-10	1.30219
																441	0.429077	23.9388	0.00205082	0.616728	0.212916	3.21296e-05	0.000450509	0.00423409	1.48468e-06	1.86136e-05	0.00046552	3.11939e-07	9.34642e-06	0.000150216	9.13311e-08	4.32887e-06	2.65593e-05	1.61325e-08	4.98967e-07	3.61634e-06	2.19505e-09	5.07919e-08	4.12552e-07	2.50324e-10	4.70579e-09	4.1487e-08	2.53229e-11	4.27688e-10	3.96047e-09	8.76275e-12	1.17763e-10	1.29543
																442	0.430178	23.9407	0.00204027	0.617209	0.211832	3.17991e-05	0.000445784	0.0041907	1.46179e-06	1.83298e-05	0.000459066	3.06011e-07	9.1931e-06	0.000147949	8.94837e-08	4.26057e-06	2.61017e-05	1.5772e-08	4.89688e-07	3.54508e-06	2.1406e-09	4.97023e-08	4.03313e-07	2.43447e-10	4.59101e-09	4.04386e-08	2.45539e-11	4.15955e-10	3.84764e-09	8.46929e-12	1.1415e-10	1.28869
																443	0.43128	23.9425	0.00202978	0.617688	0.210753	3.14719e-05	0.000441108	0.00414774	1.43926e-06	1.80502e-05	0.000452695	3.00191e-07	9.0421e-06	0.000145712	8.76719e-08	4.19324e-06	2.56513e-05	1.54191e-08	4.80565e-07	3.47512e-06	2.08744e-09	4.86342e-08	3.94266e-07	2.36751e-10	4.47884e-09	3.94149e-08	2.38073e-11	4.04524e-10	3.73785e-09	8.18526e-12	1.10643e-10	1.282
																444	0.432382	23.9444	0.00201934	0.618164	0.209679	3.11481e-05	0.000436479	0.0041052	1.41707e-06	1.77746e-05	0.000446406	2.94478e-07	8.8934e-06	0.000143507	8.5895e-08	4.12687e-06	2.5208e-05	1.50738e-08	4.71597e-07	3.40643e-06	2.03553e-09	4.75873e-08	3.85408e-07	2.3023e-10	4.36921e-09	3.84156e-08	2.30824e-11	3.93388e-10	3.63103e-09	7.9104e-12	1.07238e-10	1.27533
																445	0.433484	23.9463	0.00200895	0.618638	0.20861	3.08275e-05	0.000431898	0.00406308	1.39521e-06	1.75031e-05	0.000440199	2.88869e-07	8.74697e-06	0.000141332	8.41523e-08	4.06145e-06	2.47718e-05	1.47357e-08	4.62783e-07	3.33899e-06	1.98486e-09	4.65612e-08	3.76736e-07	2.23881e-10	4.26209e-09	3.74401e-08	2.23787e-11	3.8254e-10	3.5271e-09	7.64442e-12	1.03932e-10	1.2687
																446	0.434586	23.9481	0.00199862	0.619109	0.207546	3.05102e-05	0.000427363	0.00402138	1.37369e-06	1.72355e-05	0.000434071	2.83363e-07	8.60277e-06	0.000139187	8.24433e-08	3.99696e-06	2.43424e-05	1.44049e-08	4.54118e-07	3.27278e-06	1.93538e-09	4.55555e-08	3.68244e-07	2.17699e-10	4.15742e-09	3.64878e-08	2.16955e-11	3.71974e-10	3.42599e-09	7.38704e-12	1.00724e-10	1.26211
																447	0.435688	23.9499	0.00198834	0.619578	0.206488	3.01961e-05	0.000422875	0.0039801	1.35249e-06	1.69718e-05	0.000428023	2.77958e-07	8.46077e-06	0.000137072	8.07673e-08	3.93341e-06	2.39198e-05	1.40811e-08	4.45603e-07	3.20778e-06	1.88707e-09	4.45699e-08	3.59931e-07	2.11679e-10	4.05515e-09	3.55583e-08	2.10323e-11	3.61682e-10	3.32764e-09	7.138e-12	9.76087e-11	1.25555
																448	0.43679	23.9518	0.0019781	0.620045	0.205435	2.98853e-05	0.000418433	0.00393922	1.33162e-06	1.6712e-05	0.000422053	2.72652e-07	8.32094e-06	0.000134987	7.91238e-08	3.87076e-06	2.3504e-05	1.37643e-08	4.37233e-07	3.14397e-06	1.83991e-09	4.3604e-08	3.51793e-07	2.05819e-10	3.95522e-09	3.4651e-08	2.03886e-11	3.51659e-10	3.23196e-09	6.89704e-12	9.45854e-11	1.24902
																449	0.437892	23.9536	0.00196792	0.620509	0.204387	2.95775e-05	0.000414036	0.00389875	1.31106e-06	1.6456e-05	0.000416161	2.67444e-07	8.18327e-06	0.00013293	7.75121e-08	3.80902e-06	2.30948e-05	1.34542e-08	4.29007e-07	3.08134e-06	1.79388e-09	4.26575e-08	3.43826e-07	2.00114e-10	3.8576e-09	3.37655e-08	1.97638e-11	3.41897e-10	3.13889e-09	6.66392e-12	9.1651e-11	1.24253
																450	0.438995	23.9554	0.00195779	0.62097	0.203344	2.9273e-05	0.000409685	0.00385869	1.29082e-06	1.62037e-05	0.000410345	2.62332e-07	8.0477e-06	0.000130902	7.59317e-08	3.74818e-06	2.26922e-05	1.31508e-08	4.20923e-07	3.01986e-06	1.74894e-09	4.173e-08	3.36028e-07	1.9456e-10	3.76223e-09	3.29013e-08	1.91573e-11	3.32391e-10	3.04836e-09	6.43839e-12	8.88033e-11	1.23606
																451	0.440097	23.9572	0.00194772	0.62143	0.202306	2.89715e-05	0.000405378	0.00381902	1.27088e-06	1.59552e-05	0.000404605	2.57314e-07	7.91423e-06	0.000128903	7.43821e-08	3.68821e-06	2.2296e-05	1.28539e-08	4.12978e-07	2.95951e-06	1.70507e-09	4.08212e-08	3.28395e-07	1.89153e-10	3.66907e-09	3.2058e-08	1.85688e-11	3.23134e-10	2.96032e-09	6.22021e-12	8.60397e-11	1.22964
																452	0.4412	23.9589	0.00193769	0.621886	0.201273	2.8673e-05	0.000401115	0.00377975	1.25124e-06	1.57102e-05	0.00039894	2.52388e-07	7.78281e-06	0.000126931	7.28626e-08	3.62912e-06	2.19061e-05	1.25633e-08	4.05172e-07	2.90028e-06	1.66226e-09	3.99307e-08	3.20923e-07	1.8389e-10	3.57806e-09	3.12349e-08	1.79975e-11	3.14121e-10	2.87469e-09	6.00916e-12	8.33579e-11	1.22324
																453	0.442303	23.9607	0.00192771	0.622341	0.200246	2.83776e-05	0.000396897	0.00374086	1.23191e-06	1.54689e-05	0.000393349	2.47553e-07	7.65342e-06	0.000124987	7.13727e-08	3.57089e-06	2.15225e-05	1.2279e-08	3.975e-07	2.84215e-06	1.62046e-09	3.90583e-08	3.1361e-07	1.78767e-10	3.48917e-09	3.04318e-08	1.74432e-11	3.05344e-10	2.79142e-09	5.80501e-12	8.07558e-11	1.21688
																454	0.443405	23.9625	0.00191778	0.622793	0.199223	2.80853e-05	0.000392721	0.00370237	1.21287e-06	1.52312e-05	0.000387831	2.42808e-07	7.52603e-06	0.000123071	6.99119e-08	3.51351e-06	2.11451e-05	1.20008e-08	3.89963e-07	2.7851e-06	1.57967e-09	3.82036e-08	3.06454e-07	1.73781e-10	3.40235e-09	2.96482e-08	1.69053e-11	2.968e-10	2.71044e-09	5.60755e-12	7.8231e-11	1.21055
																455	0.444508	23.9642	0.00190791	0.623243	0.198205	2.77959e-05	0.000388589	0.00366426	1.19412e-06	1.49969e-05	0.000382385	2.3815e-07	7.40062e-06	0.000121181	6.84796e-08	3.45696e-06	2.07738e-05	1.17287e-08	3.82556e-07	2.72911e-06	1.53986e-09	3.73662e-08	2.99449e-07	1.68928e-10	3.31756e-09	2.88836e-08	1.63833e-11	2.88481e-10	2.6317e-09	5.41657e-12	7.57814e-11	1.20425
																456	0.445611	23.966	0.00189808	0.62369	0.197193	2.75094e-05	0.000384499	0.00362653	1.17566e-06	1.47661e-05	0.000377011	2.33578e-07	7.27715e-06	0.000119319	6.70754e-08	3.40125e-06	2.04085e-05	1.14624e-08	3.75279e-07	2.67417e-06	1.50101e-09	3.65459e-08	2.92595e-07	1.64205e-10	3.23474e-09	2.81376e-08	1.58768e-11	2.80382e-10	2.55513e-09	5.23186e-12	7.34049e-11	1.19799
																457	0.446714	23.9677	0.0018883	0.624135	0.196185	2.72259e-05	0.000380452	0.00358917	1.15747e-06	1.45387e-05	0.000371708	2.29091e-07	7.15561e-06	0.000117482	6.56987e-08	3.34636e-06	2.00491e-05	1.12019e-08	3.6813e-07	2.62025e-06	1.4631e-09	3.57424e-08	2.85887e-07	1.59608e-10	3.15387e-09	2.74098e-08	1.53854e-11	2.72499e-10	2.48069e-09	5.05323e-12	7.10994e-11	1.19176
																458	0.447817	23.9694	0.00187857	0.624578	0.195182	2.69452e-05	0.000376446	0.00355219	1.13957e-06	1.43147e-05	0.000366474	2.24688e-07	7.03596e-06	0.000115672	6.43489e-08	3.29227e-06	1.96956e-05	1.0947e-08	3.61106e-07	2.56734e-06	1.4261e-09	3.49553e-08	2.79324e-07	1.55135e-10	3.07489e-09	2.66997e-08	1.49086e-11	2.64826e-10	2.40831e-09	4.88049e-12	6.88631e-11	1.18555
																459	0.44892	23.9712	0.00186889	0.625018	0.194184	2.66674e-05	0.000372481	0.00351558	1.12194e-06	1.40939e-05	0.000361309	2.20366e-07	6.91817e-06	0.000113887	6.30257e-08	3.23898e-06	1.93478e-05	1.06977e-08	3.54206e-07	2.51543e-06	1.38999e-09	3.41843e-08	2.72902e-07	1.50782e-10	2.99778e-09	2.6007e-08	1.4446e-11	2.57356e-10	2.33794e-09	4.71346e-12	6.66939e-11	1.17939
																460	0.450024	23.9729	0.00185926	0.625456	0.193191	2.63925e-05	0.000368558	0.00347934	1.10458e-06	1.38765e-05	0.000356212	2.16124e-07	6.80223e-06	0.000112128	6.17284e-08	3.18648e-06	1.90056e-05	1.04538e-08	3.47427e-07	2.46449e-06	1.35475e-09	3.34292e-08	2.66618e-07	1.46546e-10	2.92248e-09	2.53314e-08	1.39973e-11	2.50087e-10	2.26953e-09	4.55194e-12	6.45899e-11	1.17325
																461	0.451127	23.9746	0.00184968	0.625892	0.192203	2.61203e-05	0.000364675	0.00344346	1.08748e-06	1.36623e-05	0.000351183	2.11961e-07	6.6881e-06	0.000110394	6.04568e-08	3.13476e-06	1.86691e-05	1.02151e-08	3.40768e-07	2.41451e-06	1.32037e-09	3.26896e-08	2.6047e-07	1.42424e-10	2.84896e-09	2.46723e-08	1.3562e-11	2.43012e-10	2.20303e-09	4.39577e-12	6.25492e-11	1.16714
																462	0.452231	23.9763	0.00184014	0.626326	0.19122	2.58509e-05	0.000360832	0.00340793	1.07064e-06	1.34512e-05	0.00034622	2.07876e-07	6.57576e-06	0.000108684	5.92101e-08	3.08381e-06	1.83381e-05	9.98173e-09	3.34228e-07	2.36547e-06	1.28683e-09	3.19653e-08	2.54454e-07	1.38413e-10	2.77718e-09	2.40294e-08	1.31397e-11	2.36127e-10	2.13839e-09	4.24478e-12	6.05702e-11	1.16107
																463	0.453334	23.9779	0.00183066	0.626757	0.190242	2.55843e-05	0.000357029	0.00337277	1.05406e-06	1.32433e-05	0.000341323	2.03866e-07	6.46518e-06	0.000106999	5.79881e-08	3.03362e-06	1.80125e-05	9.75341e-09	3.27803e-07	2.31736e-06	1.2541e-09	3.1256e-08	2.4857e-07	1.34511e-10	2.7071e-09	2.34024e-08	1.27301e-11	2.29426e-10	2.07556e-09	4.0988e-12	5.8651e-11	1.15503
																464	0.454438	23.9796	0.00182122	0.627186	0.189268	2.53204e-05	0.000353265	0.00333796	1.03774e-06	1.30385e-05	0.00033649	1.99932e-07	6.35635e-06	0.000105338	5.67902e-08	2.98417e-06	1.76923e-05	9.53008e-09	3.21492e-07	2.27017e-06	1.22217e-09	3.05613e-08	2.42813e-07	1.30715e-10	2.63868e-09	2.27909e-08	1.23328e-11	2.22907e-10	2.0145e-09	3.95767e-12	5.679e-11	1.14902
																465	0.455541	23.9813	0.00181183	0.627613	0.1883	2.50592e-05	0.00034954	0.0033035	1.02166e-06	1.28367e-05	0.000331722	1.96071e-07	6.24923e-06	0.000103701	5.5616e-08	2.93547e-06	1.73773e-05	9.31164e-09	3.15294e-07	2.22387e-06	1.19101e-09	2.98811e-08	2.37181e-07	1.27021e-10	2.5719e-09	2.21945e-08	1.19474e-11	2.16563e-10	1.95514e-09	3.82125e-12	5.49854e-11	1.14303
																466	0.456645	23.9829	0.00180248	0.628037	0.187336	2.48006e-05	0.000345854	0.00326938	1.00584e-06	1.26379e-05	0.000327018	1.92282e-07	6.14379e-06	0.000102087	5.4465e-08	2.88749e-06	1.70675e-05	9.09798e-09	3.09207e-07	2.17845e-06	1.16062e-09	2.92151e-08	2.31673e-07	1.23428e-10	2.50671e-09	2.16129e-08	1.15737e-11	2.1039e-10	1.89746e-09	3.68937e-12	5.32356e-11	1.13708
																467	0.457749	23.9846	0.00179319	0.62846	0.186377	2.45447e-05	0.000342206	0.00323561	9.90248e-07	1.24421e-05	0.000322376	1.88564e-07	6.04003e-06	0.000100497	5.33369e-08	2.84024e-06	1.67628e-05	8.88902e-09	3.03228e-07	2.13389e-06	1.13097e-09	2.85629e-08	2.26284e-07	1.19933e-10	2.44308e-09	2.10458e-08	1.12112e-11	2.04384e-10	1.84141e-09	3.56189e-12	5.15392e-11	1.13117
																468	0.458853	23.9862	0.00178394	0.62888	0.185422	2.42914e-05	0.000338596	0.00320217	9.749e-07	1.22492e-05	0.000317796	1.84915e-07	5.93791e-06	9.89298e-05	5.22311e-08	2.79369e-06	1.64632e-05	8.68464e-09	2.97357e-07	2.09019e-06	1.10204e-09	2.79243e-08	2.21014e-07	1.16532e-10	2.38097e-09	2.04927e-08	1.08597e-11	1.98542e-10	1.78693e-09	3.43868e-12	4.98945e-11	1.12528
																469	0.459957	23.9878	0.00177474	0.629298	0.184473	2.40407e-05	0.000335023	0.00316908	9.59788e-07	1.20592e-05	0.000313277	1.81335e-07	5.8374e-06	9.7385e-05	5.11474e-08	2.74785e-06	1.61686e-05	8.48476e-09	2.91591e-07	2.04732e-06	1.07382e-09	2.72992e-08	2.15859e-07	1.13225e-10	2.32035e-09	1.99535e-08	1.05188e-11	1.92858e-10	1.734e-09	3.31959e-12	4.83001e-11	1.11942
																470	0.461061	23.9894	0.00176558	0.629714	0.183528	2.37926e-05	0.000331487	0.00313631	9.44906e-07	1.1872e-05	0.000308819	1.77821e-07	5.73849e-06	9.58627e-05	5.00851e-08	2.7027e-06	1.58788e-05	8.28928e-09	2.85929e-07	2.00528e-06	1.0463e-09	2.66871e-08	2.10817e-07	1.10008e-10	2.26119e-09	1.94277e-08	1.01883e-11	1.87329e-10	1.68257e-09	3.2045e-12	4.67545e-11	1.11359
																471	0.462165	23.9911	0.00175647	0.630127	0.182587	2.35469e-05	0.000327988	0.00310388	9.30253e-07	1.16877e-05	0.00030442	1.74374e-07	5.64116e-06	9.43624e-05	4.90441e-08	2.65823e-06	1.55939e-05	8.09812e-09	2.80369e-07	1.96404e-06	1.01945e-09	2.60879e-08	2.05886e-07	1.06878e-10	2.20346e-09	1.89151e-08	9.8678e-12	1.81951e-10	1.6326e-09	3.09327e-12	4.52562e-11	1.10779
																472	0.463269	23.9927	0.0017474	0.630539	0.181652	2.33038e-05	0.000324526	0.00307178	9.15825e-07	1.15061e-05	0.00030008	1.70992e-07	5.54537e-06	9.28838e-05	4.80238e-08	2.61444e-06	1.53138e-05	7.91117e-09	2.7491e-07	1.9236e-06	9.93267e-10	2.55013e-08	2.01064e-07	1.03835e-10	2.14712e-09	1.84153e-08	9.55703e-12	1.76719e-10	1.58404e-09	2.98578e-12	4.3804e-11	1.10202
																473	0.464373	23.9942	0.00173839	0.630948	0.180721	2.30632e-05	0.000321099	0.00303999	9.01618e-07	1.13272e-05	0.000295799	1.67673e-07	5.45111e-06	9.14268e-05	4.70238e-08	2.57131e-06	1.50383e-05	7.72836e-09	2.6955e-07	1.88393e-06	9.67726e-10	2.49271e-08	1.96349e-07	1.00875e-10	2.09214e-09	1.7928e-08	9.25572e-12	1.71631e-10	1.53687e-09	2.8819e-12	4.23965e-11	1.09628
																474	0.465478	23.9958	0.00172941	0.631355	0.179794	2.28251e-05	0.000317709	0.00300853	8.87629e-07	1.1151e-05	0.000291575	1.64416e-07	5.35836e-06	8.9991e-05	4.60439e-08	2.52884e-06	1.47674e-05	7.5496e-09	2.64286e-07	1.84503e-06	9.42815e-10	2.4365e-08	1.91738e-07	9.79958e-11	2.03849e-09	1.7453e-08	8.9636e-12	1.66683e-10	1.49105e-09	2.78153e-12	4.10324e-11	1.09057
																475	0.466582	23.9974	0.00172049	0.63176	0.178873	2.25894e-05	0.000314353	0.00297739	8.73855e-07	1.09774e-05	0.000287408	1.61221e-07	5.26709e-06	8.85762e-05	4.50835e-08	2.48702e-06	1.45011e-05	7.3748e-09	2.59119e-07	1.80689e-06	9.1852e-10	2.38148e-08	1.87229e-07	9.51962e-11	1.98614e-09	1.699e-08	8.68039e-12	1.6187e-10	1.44653e-09	2.68455e-12	3.97103e-11	1.08489
																476	0.467687	23.999	0.0017116	0.632163	0.177955	2.23561e-05	0.000311032	0.00294656	8.60292e-07	1.08065e-05	0.000283297	1.58086e-07	5.17728e-06	8.7182e-05	4.41424e-08	2.44584e-06	1.42392e-05	7.20388e-09	2.54046e-07	1.76948e-06	8.94827e-10	2.32763e-08	1.8282e-07	9.24737e-11	1.93507e-09	1.65387e-08	8.40583e-12	1.5719e-10	1.40329e-09	2.59084e-12	3.84292e-11	1.07924
																477	0.468791	24.0005	0.00170277	0.632564	0.177043	2.21251e-05	0.000307746	0.00291605	8.46938e-07	1.06381e-05	0.000279241	1.55009e-07	5.08892e-06	8.58083e-05	4.32201e-08	2.40528e-06	1.39817e-05	7.03676e-09	2.49065e-07	1.7328e-06	8.7172e-10	2.27493e-08	1.78509e-07	8.98262e-11	1.88524e-09	1.60988e-08	8.13968e-12	1.52639e-10	1.36129e-09	2.50031e-12	3.71877e-11	1.07362
																478	0.469896	24.0021	0.00169398	0.632963	0.176135	2.18966e-05	0.000304495	0.00288584	8.33789e-07	1.04723e-05	0.000275241	1.51992e-07	5.00197e-06	8.44547e-05	4.23164e-08	2.36535e-06	1.37286e-05	6.87336e-09	2.44175e-07	1.69683e-06	8.49187e-10	2.22334e-08	1.74295e-07	8.72519e-11	1.83663e-09	1.567e-08	7.88168e-12	1.48213e-10	1.32049e-09	2.41285e-12	3.59848e-11	1.06803
																479	0.471001	24.0036	0.00168523	0.633359	0.175231	2.16704e-05	0.000301277	0.00285594	8.20842e-07	1.0309e-05	0.000271294	1.49031e-07	4.91642e-06	8.3121e-05	4.14308e-08	2.32604e-06	1.34798e-05	6.7136e-09	2.39375e-07	1.66157e-06	8.27214e-10	2.17286e-08	1.70174e-07	8.47487e-11	1.78921e-09	1.5252e-08	7.63159e-12	1.4391e-10	1.28087e-09	2.32835e-12	3.48192e-11	1.06247
																480	0.472105	24.0052	0.00167652	0.633754	0.174332	2.14465e-05	0.000298093	0.00282634	8.08094e-07	1.01481e-05	0.000267401	1.46125e-07	4.83225e-06	8.18069e-05	4.0563e-08	2.28732e-06	1.32352e-05	6.5574e-09	2.34663e-07	1.62699e-06	8.05787e-10	2.12346e-08	1.66145e-07	8.23148e-11	1.74294e-09	1.48447e-08	7.38919e-12	1.39726e-10	1.24238e-09	2.24672e-12	3.36899e-11	1.05693
																481	0.47321	24.0067	0.00166786	0.634146	0.173437	2.12249e-05	0.000294942	0.00279704	7.95543e-07	9.98964e-06	0.000263561	1.43275e-07	4.74944e-06	8.05121e-05	3.97127e-08	2.24921e-06	1.29947e-05	6.40469e-09	2.30038e-07	1.59309e-06	7.84894e-10	2.07511e-08	1.62207e-07	7.99485e-11	1.69781e-09	1.44478e-08	7.15425e-12	1.35658e-10	1.20501e-09	2.16787e-12	3.25958e-11	1.05142
																482	0.474315	24.0082	0.00165925	0.634537	0.172547	2.10055e-05	0.000291823	0.00276804	7.83184e-07	9.83359e-06	0.000259772	1.40479e-07	4.66797e-06	7.92365e-05	3.88796e-08	2.21168e-06	1.27583e-05	6.25539e-09	2.25498e-07	1.55985e-06	7.64522e-10	2.0278e-08	1.58357e-07	7.76478e-11	1.65379e-09	1.4061e-08	6.92654e-12	1.31704e-10	1.16872e-09	2.09171e-12	3.15359e-11	1.04595
																483	0.47542	24.0097	0.00165068	0.634925	0.171661	2.07884e-05	0.000288738	0.00273933	7.71016e-07	9.6799e-06	0.000256036	1.37736e-07	4.58781e-06	7.79797e-05	3.80632e-08	2.17474e-06	1.25259e-05	6.10944e-09	2.21041e-07	1.52726e-06	7.44659e-10	1.98151e-08	1.54594e-07	7.54111e-11	1.61086e-09	1.3684e-08	6.70585e-12	1.27859e-10	1.13347e-09	2.01814e-12	3.05091e-11	1.0405
																484	0.476525	24.0112	0.00164215	0.635312	0.17078	2.05736e-05	0.000285685	0.00271092	7.59035e-07	9.52853e-06	0.00025235	1.35045e-07	4.50896e-06	7.67415e-05	3.72633e-08	2.13837e-06	1.22974e-05	5.96676e-09	2.16667e-07	1.49532e-06	7.25293e-10	1.93621e-08	1.50915e-07	7.32366e-11	1.56898e-09	1.33167e-08	6.49198e-12	1.24122e-10	1.09925e-09	1.94709e-12	2.95145e-11	1.03508
																485	0.47763	24.0127	0.00163366	0.635696	0.169903	2.03609e-05	0.000282663	0.00268279	7.47239e-07	9.37946e-06	0.000248714	1.32405e-07	4.43138e-06	7.55217e-05	3.64797e-08	2.10256e-06	1.20729e-05	5.82728e-09	2.12375e-07	1.464e-06	7.06411e-10	1.89189e-08	1.47319e-07	7.11227e-11	1.52814e-09	1.29588e-08	6.28473e-12	1.20489e-10	1.06601e-09	1.87846e-12	2.85511e-11	1.02968
																486	0.478736	24.0142	0.00162522	0.636078	0.16903	2.01504e-05	0.000279673	0.00265495	7.35624e-07	9.23264e-06	0.000245128	1.29815e-07	4.35506e-06	7.432e-05	3.57118e-08	2.06731e-06	1.18522e-05	5.69094e-09	2.08161e-07	1.4333e-06	6.88003e-10	1.84853e-08	1.43805e-07	6.90679e-11	1.48831e-09	1.26101e-08	6.08389e-12	1.16958e-10	1.03375e-09	1.81219e-12	2.7618e-11	1.02432
																487	0.479841	24.0157	0.00161682	0.636459	0.168162	1.99421e-05	0.000276715	0.00262739	7.24188e-07	9.08805e-06	0.000241591	1.27274e-07	4.27998e-06	7.31361e-05	3.49596e-08	2.03261e-06	1.16353e-05	5.55766e-09	2.04026e-07	1.40321e-06	6.70057e-10	1.80611e-08	1.4037e-07	6.70704e-11	1.44946e-09	1.22703e-08	5.88928e-12	1.13526e-10	1.00242e-09	1.74818e-12	2.67142e-11	1.01898
																488	0.480946	24.0171	0.00160847	0.636837	0.167298	1.97359e-05	0.000273787	0.00260012	7.12929e-07	8.94566e-06	0.000238102	1.24782e-07	4.20613e-06	7.19699e-05	3.42226e-08	1.99845e-06	1.14221e-05	5.42739e-09	1.99968e-07	1.37371e-06	6.52562e-10	1.76461e-08	1.37013e-07	6.51288e-11	1.41158e-09	1.19393e-08	5.70071e-12	1.10191e-10	9.72008e-10	1.68638e-12	2.58389e-11	1.01367
																489	0.482051	24.0186	0.00160015	0.637213	0.166439	1.95318e-05	0.000270891	0.00257312	7.01843e-07	8.80543e-06	0.000234661	1.22337e-07	4.13348e-06	7.08211e-05	3.35005e-08	1.96483e-06	1.12125e-05	5.30005e-09	1.95986e-07	1.34479e-06	6.35507e-10	1.724e-08	1.33732e-07	6.32417e-11	1.37464e-09	1.16168e-08	5.51799e-12	1.06949e-10	9.42481e-10	1.62669e-12	2.49912e-11	1.00838
																490	0.483157	24.02	0.00159188	0.637588	0.165583	1.93299e-05	0.000268024	0.00254639	6.90928e-07	8.66734e-06	0.000231267	1.19938e-07	4.06202e-06	6.96894e-05	3.27932e-08	1.93173e-06	1.10066e-05	5.17558e-09	1.92078e-07	1.31646e-06	6.18882e-10	1.68428e-08	1.30525e-07	6.14074e-11	1.33863e-09	1.13026e-08	5.34097e-12	1.03798e-10	9.13817e-10	1.56906e-12	2.41704e-11	1.00313
																491	0.484262	24.0215	0.00158365	0.63796	0.164732	1.913e-05	0.000265187	0.00251994	6.80182e-07	8.53134e-06	0.00022792	1.17586e-07	3.99173e-06	6.85747e-05	3.21002e-08	1.89916e-06	1.08042e-05	5.05393e-09	1.88244e-07	1.28868e-06	6.02676e-10	1.64543e-08	1.27392e-07	5.96247e-11	1.30351e-09	1.09965e-08	5.16946e-12	1.00737e-10	8.85993e-10	1.51342e-12	2.33755e-11	0.997899
																492	0.485368	24.0229	0.00157546	0.638331	0.163886	1.89321e-05	0.000262381	0.00249376	6.69602e-07	8.39742e-06	0.000224618	1.15278e-07	3.92259e-06	6.74766e-05	3.14213e-08	1.86709e-06	1.06053e-05	4.93503e-09	1.84481e-07	1.26146e-06	5.86879e-10	1.60742e-08	1.2433e-07	5.78921e-11	1.26926e-09	1.06984e-08	5.0033e-12	9.77616e-11	8.58983e-10	1.45969e-12	2.26058e-11	0.992698
																493	0.486474	24.0243	0.00156731	0.638699	0.163043	1.87363e-05	0.000259603	0.00246784	6.59184e-07	8.26553e-06	0.000221362	1.13014e-07	3.85458e-06	6.63951e-05	3.07563e-08	1.83553e-06	1.04099e-05	4.81883e-09	1.80789e-07	1.23477e-06	5.71482e-10	1.57025e-08	1.21338e-07	5.62083e-11	1.23588e-09	1.0408e-08	4.84233e-12	9.48707e-11	8.32767e-10	1.40782e-12	2.18606e-11	0.987523
																494	0.487579	24.0258	0.00155921	0.639066	0.162205	1.85425e-05	0.000256855	0.00244219	6.48928e-07	8.13566e-06	0.000218151	1.10794e-07	3.78769e-06	6.53297e-05	3.01049e-08	1.80447e-06	1.02178e-05	4.70526e-09	1.77166e-07	1.20863e-06	5.56475e-10	1.53389e-08	1.18414e-07	5.45719e-11	1.20333e-09	1.01252e-08	4.6864e-12	9.20618e-11	8.07321e-10	1.35774e-12	2.1139e-11	0.982375
																495	0.488685	24.0272	0.00155115	0.639431	0.161371	1.83506e-05	0.000254136	0.0024168	6.3883e-07	8.00777e-06	0.000214984	1.08615e-07	3.7219e-06	6.42804e-05	2.94667e-08	1.7739e-06	1.0029e-05	4.59427e-09	1.73612e-07	1.183e-06	5.41848e-10	1.49833e-08	1.15558e-07	5.29818e-11	1.1716e-09	9.84965e-09	4.53535e-12	8.93326e-11	7.82624e-10	1.3094e-12	2.04405e-11	0.977253
																496	0.489791	24.0286	0.00154312	0.639794	0.160541	1.81608e-05	0.000251445	0.00239167	6.28888e-07	7.88184e-06	0.000211861	1.06479e-07	3.65719e-06	6.3247e-05	2.88417e-08	1.74381e-06	9.84354e-06	4.4858e-09	1.70124e-07	1.15789e-06	5.27592e-10	1.46354e-08	1.12767e-07	5.14365e-11	1.14067e-09	9.58133e-09	4.38903e-12	8.66811e-11	7.58655e-10	1.26273e-12	1.97642e-11	0.972158
																497	0.490897	24.03	0.00153514	0.640154	0.159715	1.79729e-05	0.000248782	0.0023668	6.191e-07	7.75782e-06	0.000208781	1.04384e-07	3.59355e-06	6.22291e-05	2.82294e-08	1.7142e-06	9.66129e-06	4.3798e-09	1.66703e-07	1.13328e-06	5.13698e-10	1.42953e-08	1.1004e-07	4.9935e-11	1.11052e-09	9.32e-09	4.24731e-12	8.41051e-11	7.35393e-10	1.21767e-12	1.91095e-11	0.96709
																498	0.492002	24.0314	0.0015272	0.640514	0.158893	1.77869e-05	0.000246148	0.00234218	6.09463e-07	7.63571e-06	0.000205743	1.02328e-07	3.53095e-06	6.12265e-05	2.76296e-08	1.68506e-06	9.48222e-06	4.27621e-09	1.63346e-07	1.10917e-06	5.00158e-10	1.39626e-08	1.07376e-07	4.84761e-11	1.08112e-09	9.0655e-09	4.11004e-12	8.16025e-11	7.12819e-10	1.17419e-12	1.84757e-11	0.962047
																499	0.493108	24.0328	0.0015193	0.640871	0.158076	1.76028e-05	0.000243541	0.00231781	5.99975e-07	7.51547e-06	0.000202748	1.00312e-07	3.4694e-06	6.02392e-05	2.70422e-08	1.65639e-06	9.30626e-06	4.17498e-09	1.60053e-07	1.08555e-06	4.86962e-10	1.36373e-08	1.04773e-07	4.70585e-11	1.05247e-09	8.81766e-09	3.97709e-12	7.91715e-11	6.90913e-10	1.13221e-12	1.78623e-11	0.957031
																500	0.494214	24.0341	0.00151144	0.641226	0.157262	1.74206e-05	0.000240961	0.00229369	5.90634e-07	7.39706e-06	0.000199794	9.83351e-08	3.40886e-06	5.92668e-05	2.64668e-08	1.62817e-06	9.13338e-06	4.07607e-09	1.56823e-07	1.06239e-06	4.74103e-10	1.33191e-08	1.0223e-07	4.56811e-11	1.02455e-09	8.57631e-09	3.84833e-12	7.681e-11	6.69657e-10	1.0917e-12	1.72685e-11	0.95204
																501	0.495321	24.0355	0.00150362	0.641579	0.156453	1.72403e-05	0.000238409	0.00226982	5.81437e-07	7.28047e-06	0.000196881	9.63959e-08	3.34932e-06	5.83092e-05	2.59032e-08	1.6004e-06	8.96352e-06	3.97942e-09	1.53654e-07	1.03971e-06	4.61572e-10	1.30081e-08	9.97464e-08	4.43429e-11	9.97334e-10	8.34129e-09	3.72362e-12	7.45162e-11	6.49031e-10	1.0526e-12	1.66938e-11	0.947076
																502	0.496427	24.0369	0.00149583	0.641931	0.155648	1.70619e-05	0.000235883	0.0022462	5.72383e-07	7.16567e-06	0.000194008	9.44939e-08	3.29077e-06	5.73661e-05	2.53512e-08	1.57308e-06	8.79664e-06	3.88497e-09	1.50545e-07	1.01749e-06	4.49362e-10	1.27039e-08	9.73201e-08	4.30429e-11	9.70808e-10	8.11245e-09	3.60286e-12	7.22882e-11	6.29018e-10	1.01486e-12	1.61376e-11	0.942137
																503	0.497533	24.0382	0.00148809	0.642281	0.154847	1.68853e-05	0.000233384	0.00222281	5.63468e-07	7.05264e-06	0.000191175	9.26284e-08	3.2332e-06	5.64373e-05	2.48106e-08	1.54619e-06	8.63268e-06	3.7927e-09	1.47496e-07	9.95712e-07	4.37463e-10	1.24065e-08	9.495e-08	4.17798e-11	9.44957e-10	7.88962e-09	3.48591e-12	7.01242e-11	6.09601e-10	9.78442e-13	1.55993e-11	0.937223
																504	0.498639	24.0396	0.00148039	0.642629	0.154049	1.67105e-05	0.000230912	0.00219967	5.54692e-07	6.94134e-06	0.000188382	9.07989e-08	3.17658e-06	5.55227e-05	2.42811e-08	1.51973e-06	8.47161e-06	3.70253e-09	1.44505e-07	9.74379e-07	4.2587e-10	1.21156e-08	9.2635e-08	4.05528e-11	9.19765e-10	7.67267e-09	3.37267e-12	6.80225e-11	5.90763e-10	9.43296e-13	1.50783e-11	0.932335
																505	0.499745	24.0409	0.00147273	0.642975	0.153256	1.65375e-05	0.000228465	0.00217676	5.46052e-07	6.83175e-06	0.000185628	8.90046e-08	3.1209e-06	5.46221e-05	2.37626e-08	1.4937e-06	8.31337e-06	3.61444e-09	1.41572e-07	9.53479e-07	4.14573e-10	1.18313e-08	9.03738e-08	3.93609e-11	8.95214e-10	7.46145e-09	3.26301e-12	6.59814e-11	5.72486e-10	9.0938e-13	1.45742e-11	0.927473
																506	0.500852	24.0422	0.0014651	0.643319	0.152467	1.63662e-05	0.000226044	0.00215409	5.37545e-07	6.72384e-06	0.000182912	8.72449e-08	3.06615e-06	5.37352e-05	2.32547e-08	1.46809e-06	8.15791e-06	3.52837e-09	1.38695e-07	9.33005e-07	4.03567e-10	1.15533e-08	8.81653e-08	3.8203e-11	8.71291e-10	7.2558e-09	3.15684e-12	6.39993e-11	5.54756e-10	8.76653e-13	1.40864e-11	0.922635
																507	0.501958	24.0436	0.00145752	0.643661	0.151682	1.61968e-05	0.000223649	0.00213165	5.29171e-07	6.6176e-06	0.000180234	8.55191e-08	3.01231e-06	5.28619e-05	2.27574e-08	1.44289e-06	8.0052e-06	3.44428e-09	1.35872e-07	9.12948e-07	3.92843e-10	1.12816e-08	8.60083e-08	3.70783e-11	8.4798e-10	7.0556e-09	3.05403e-12	6.20744e-11	5.37556e-10	8.45074e-13	1.36144e-11	0.917822
																508	0.503065	24.0449	0.00144997	0.644002	0.150901	1.60291e-05	0.000221279	0.00210944	5.20926e-07	6.51299e-06	0.000177593	8.38266e-08	2.95938e-06	5.20019e-05	2.22703e-08	1.41809e-06	7.85519e-06	3.36212e-09	1.33105e-07	8.933e-07	3.82396e-10	1.10159e-08	8.39017e-08	3.59858e-11	8.25266e-10	6.8607e-09	2.9545e-12	6.02052e-11	5.20871e-10	8.14604e-13	1.31577e-11	0.913035
																509	0.504171	24.0462	0.00144246	0.644341	0.150123	1.58631e-05	0.000218933	0.00208745	5.12808e-07	6.41e-06	0.000174989	8.21668e-08	2.90733e-06	5.11552e-05	2.17933e-08	1.3937e-06	7.70783e-06	3.28186e-09	1.3039e-07	8.74053e-07	3.72217e-10	1.07561e-08	8.18443e-08	3.49247e-11	8.03134e-10	6.67098e-09	2.85813e-12	5.83902e-11	5.04687e-10	7.85206e-13	1.27158e-11	0.908272
																510	0.505278	24.0475	0.00143499	0.644678	0.14935	1.56988e-05	0.000216613	0.0020657	5.04817e-07	6.30859e-06	0.000172422	8.05391e-08	2.85615e-06	5.03214e-05	2.13262e-08	1.3697e-06	7.56309e-06	3.20345e-09	1.27728e-07	8.552e-07	3.62301e-10	1.05023e-08	7.98352e-08	3.38941e-11	7.81572e-10	6.48629e-09	2.76483e-12	5.66279e-11	4.88989e-10	7.56842e-13	1.22883e-11	0.903534
																511	0.506384	24.0488	0.00142756	0.645013	0.14858	1.55362e-05	0.000214317	0.00204416	4.9695e-07	6.20875e-06	0.00016989	7.89428e-08	2.80583e-06	4.95005e-05	2.08688e-08	1.34609e-06	7.42091e-06	3.12685e-09	1.25118e-07	8.36733e-07	3.52641e-10	1.02541e-08	7.78731e-08	3.28931e-11	7.60563e-10	6.30652e-09	2.67452e-12	5.49169e-11	4.73763e-10	7.29478e-13	1.18747e-11	0.89882
																512	0.507491	24.0501	0.00142017	0.645347	0.147815	1.53753e-05	0.000212045	0.00202285	4.89204e-07	6.11045e-06	0.000167395	7.73774e-08	2.75635e-06	4.86922e-05	2.04209e-08	1.32286e-06	7.28126e-06	3.05202e-09	1.22557e-07	8.18646e-07	3.4323e-10	1.00115e-08	7.59572e-08	3.1921e-11	7.40097e-10	6.13154e-09	2.58708e-12	5.32556e-11	4.58995e-10	7.03078e-13	1.14746e-11	0.894131
																513	0.508598	24.0514	0.00141281	0.645679	0.147053	1.5216e-05	0.000209797	0.00200176	4.81579e-07	6.01367e-06	0.000164934	7.58424e-08	2.70771e-06	4.78963e-05	1.99822e-08	1.30001e-06	7.14409e-06	2.97893e-09	1.20047e-07	8.0093e-07	3.34063e-10	9.77434e-09	7.40863e-08	3.09769e-11	7.20158e-10	5.96122e-09	2.50245e-12	5.16428e-11	4.44673e-10	6.77611e-13	1.10875e-11	0.889466
																514	0.509705	24.0526	0.00140549	0.646009	0.146295	1.50584e-05	0.000207573	0.00198089	4.74072e-07	5.91838e-06	0.000162507	7.4337e-08	2.65988e-06	4.71128e-05	1.95527e-08	1.27753e-06	7.00937e-06	2.90752e-09	1.17585e-07	7.83578e-07	3.25133e-10	9.54257e-09	7.22595e-08	3.006e-11	7.00734e-10	5.79546e-09	2.42052e-12	5.0077e-11	4.30783e-10	6.53044e-13	1.07131e-11	0.884825
																515	0.510811	24.0539	0.00139821	0.646337	0.145541	1.49024e-05	0.000205372	0.00196023	4.66682e-07	5.82457e-06	0.000160115	7.28609e-08	2.61286e-06	4.63413e-05	1.91322e-08	1.25542e-06	6.87705e-06	2.83777e-09	1.15171e-07	7.66584e-07	3.16434e-10	9.31604e-09	7.04758e-08	2.91696e-11	6.81813e-10	5.63413e-09	2.34122e-12	4.85571e-11	4.17313e-10	6.29347e-13	1.0351e-11	0.880209
																516	0.511918	24.0552	0.00139097	0.646664	0.14479	1.4748e-05	0.000203195	0.00193978	4.59407e-07	5.73222e-06	0.000157757	7.14134e-08	2.56663e-06	4.55818e-05	1.87204e-08	1.23367e-06	6.7471e-06	2.76965e-09	1.12804e-07	7.49941e-07	3.07962e-10	9.09464e-09	6.87343e-08	2.8305e-11	6.63382e-10	5.47712e-09	2.26446e-12	4.70816e-11	4.0425e-10	6.06489e-13	1.00007e-11	0.875616
																517	0.513025	24.0564	0.00138376	0.646989	0.144044	1.45951e-05	0.000201041	0.00191954	4.52244e-07	5.64129e-06	0.000155432	6.9994e-08	2.52118e-06	4.48341e-05	1.83172e-08	1.21228e-06	6.61947e-06	2.7031e-09	1.10484e-07	7.33642e-07	2.99709e-10	8.87826e-09	6.70339e-08	2.74654e-11	6.4543e-10	5.32432e-09	2.19017e-12	4.56493e-11	3.91583e-10	5.84441e-13	9.66191e-12	0.871047
																518	0.514132	24.0577	0.00137659	0.647312	0.143301	1.44439e-05	0.000198909	0.00189951	4.45193e-07	5.55177e-06	0.000153139	6.86022e-08	2.4765e-06	4.40979e-05	1.79224e-08	1.19123e-06	6.49413e-06	2.6381e-09	1.08208e-07	7.1768e-07	2.91671e-10	8.6668e-09	6.53738e-08	2.66502e-11	6.27944e-10	5.17563e-09	2.11827e-12	4.42591e-11	3.79301e-10	5.63176e-13	9.33425e-12	0.866501
																519	0.515239	24.0589	0.00136946	0.647634	0.142562	1.42942e-05	0.0001968	0.00187969	4.38251e-07	5.46364e-06	0.000150879	6.72374e-08	2.43258e-06	4.33732e-05	1.75358e-08	1.17053e-06	6.37104e-06	2.57462e-09	1.05977e-07	7.02048e-07	2.83842e-10	8.46014e-09	6.3753e-08	2.58586e-11	6.10913e-10	5.03093e-09	2.04869e-12	4.29098e-11	3.67391e-10	5.42666e-13	9.01737e-12	0.86198
																520	0.516346	24.0601	0.00136236	0.647954	0.141827	1.41461e-05	0.000194713	0.00186007	4.31417e-07	5.37688e-06	0.000148651	6.58992e-08	2.3894e-06	4.26597e-05	1.71574e-08	1.15017e-06	6.25016e-06	2.51261e-09	1.0379e-07	6.86741e-07	2.76217e-10	8.2582e-09	6.21708e-08	2.50901e-11	5.94325e-10	4.89013e-09	1.98135e-12	4.16001e-11	3.55844e-10	5.22886e-13	8.71092e-12	0.857481
																521	0.517453	24.0614	0.0013553	0.648272	0.141095	1.39995e-05	0.000192648	0.00184065	4.24689e-07	5.29147e-06	0.000146455	6.4587e-08	2.34695e-06	4.19574e-05	1.67868e-08	1.13014e-06	6.13145e-06	2.45205e-09	1.01646e-07	6.71752e-07	2.68791e-10	8.06086e-09	6.06262e-08	2.43439e-11	5.78171e-10	4.75313e-09	1.91618e-12	4.03291e-11	3.44648e-10	5.03811e-13	8.41458e-12	0.853006
																522	0.518561	24.0626	0.00134828	0.648589	0.140367	1.38544e-05	0.000190605	0.00182144	4.18066e-07	5.20738e-06	0.000144289	6.33003e-08	2.30522e-06	4.1266e-05	1.6424e-08	1.11045e-06	6.01488e-06	2.39291e-09	9.95433e-08	6.57075e-07	2.61559e-10	7.86803e-09	5.91183e-08	2.36194e-11	5.62438e-10	4.61982e-09	1.85312e-12	3.90955e-11	3.33794e-10	4.85415e-13	8.12802e-12	0.848554
																523	0.519668	24.0638	0.00134129	0.648903	0.139643	1.37108e-05	0.000188584	0.00180242	4.11546e-07	5.1246e-06	0.000142154	6.20388e-08	2.2642e-06	4.05854e-05	1.60688e-08	1.09108e-06	5.90041e-06	2.33514e-09	9.74823e-08	6.42703e-07	2.54516e-10	7.67961e-09	5.76464e-08	2.29161e-11	5.47117e-10	4.49012e-09	1.79209e-12	3.78984e-11	3.23271e-10	4.67675e-13	7.85094e-12	0.844126
																524	0.520775	24.065	0.00133434	0.649217	0.138922	1.35687e-05	0.000186583	0.0017836	4.05127e-07	5.04311e-06	0.00014005	6.08018e-08	2.22388e-06	3.99154e-05	1.57211e-08	1.07202e-06	5.78801e-06	2.27873e-09	9.54619e-08	6.28632e-07	2.47658e-10	7.4955e-09	5.62097e-08	2.22333e-11	5.32197e-10	4.36393e-09	1.73305e-12	3.67367e-11	3.13069e-10	4.50569e-13	7.58302e-12	0.83972
																525	0.521882	24.0662	0.00132742	0.649528	0.138206	1.3428e-05	0.000184605	0.00176497	3.98808e-07	4.96289e-06	0.000137975	5.9589e-08	2.18424e-06	3.9256e-05	1.53806e-08	1.05329e-06	5.67765e-06	2.22364e-09	9.34813e-08	6.14854e-07	2.40979e-10	7.31562e-09	5.48073e-08	2.15704e-11	5.17668e-10	4.24116e-09	1.67591e-12	3.56094e-11	3.0318e-10	4.34074e-13	7.32398e-12	0.835337
																526	0.52299	24.0674	0.00132054	0.649838	0.137492	1.32888e-05	0.000182647	0.00174654	3.92588e-07	4.88391e-06	0.00013593	5.83998e-08	2.14528e-06	3.86068e-05	1.50473e-08	1.03486e-06	5.56928e-06	2.16984e-09	9.15398e-08	6.01364e-07	2.34475e-10	7.13986e-09	5.34384e-08	2.0927e-11	5.03521e-10	4.12171e-09	1.62064e-12	3.45156e-11	2.93593e-10	4.1817e-13	7.07354e-12	0.830977
																527	0.524097	24.0686	0.00131369	0.650147	0.136783	1.3151e-05	0.000180709	0.00172829	3.86464e-07	4.80617e-06	0.000133914	5.72339e-08	2.10699e-06	3.79678e-05	1.47211e-08	1.01674e-06	5.46287e-06	2.1173e-09	8.96367e-08	5.88157e-07	2.28141e-10	6.96815e-09	5.21024e-08	2.03024e-11	4.89747e-10	4.00552e-09	1.56715e-12	3.34542e-11	2.843e-10	4.02835e-13	6.83142e-12	0.826639
																528	0.525204	24.0698	0.00130688	0.650453	0.136077	1.30147e-05	0.000178793	0.00171024	3.80436e-07	4.72964e-06	0.000131926	5.60908e-08	2.06935e-06	3.73389e-05	1.44016e-08	9.98914e-07	5.3584e-06	2.066e-09	8.77713e-08	5.75227e-07	2.21975e-10	6.8004e-09	5.07984e-08	1.96961e-11	4.76334e-10	3.89248e-09	1.51541e-12	3.24244e-11	2.75293e-10	3.8805e-13	6.59734e-12	0.822324
																529	0.526312	24.071	0.0013001	0.650758	0.135374	1.28797e-05	0.000176896	0.00169237	3.74501e-07	4.6543e-06	0.000129967	5.497e-08	2.03235e-06	3.67198e-05	1.4089e-08	9.81388e-07	5.25583e-06	2.0159e-09	8.59428e-08	5.62568e-07	2.1597e-10	6.63651e-09	4.95258e-08	1.91076e-11	4.63276e-10	3.78252e-09	1.46536e-12	3.14252e-11	2.66563e-10	3.73796e-13	6.37106e-12	0.818031
																530	0.527419	24.0721	0.00129336	0.651062	0.134675	1.27462e-05	0.00017502	0.00167469	3.68659e-07	4.58014e-06	0.000128036	5.38712e-08	1.99599e-06	3.61105e-05	1.37829e-08	9.64154e-07	5.15512e-06	1.96698e-09	8.41507e-08	5.50175e-07	2.10123e-10	6.4764e-09	4.82838e-08	1.85364e-11	4.50562e-10	3.67556e-09	1.41693e-12	3.04559e-11	2.58101e-10	3.60053e-13	6.15233e-12	0.813761
																531	0.528527	24.0733	0.00128665	0.651364	0.13398	1.2614e-05	0.000173163	0.00165718	3.62908e-07	4.50714e-06	0.000126133	5.27939e-08	1.96025e-06	3.55108e-05	1.34832e-08	9.47206e-07	5.05625e-06	1.91921e-09	8.23941e-08	5.38043e-07	2.0443e-10	6.32e-09	4.70717e-08	1.7982e-11	4.38184e-10	3.57152e-09	1.37009e-12	2.95154e-11	2.499e-10	3.46805e-13	5.94089e-12	0.809512
																532	0.529635	24.0745	0.00127998	0.651664	0.133288	1.24832e-05	0.000171326	0.00163986	3.57246e-07	4.43527e-06	0.000124256	5.17377e-08	1.92512e-06	3.49205e-05	1.31899e-08	9.30542e-07	4.95918e-06	1.87257e-09	8.06725e-08	5.26167e-07	1.98888e-10	6.16721e-09	4.58888e-08	1.74439e-11	4.26134e-10	3.47032e-09	1.32478e-12	2.86031e-11	2.41951e-10	3.34034e-13	5.73652e-12	0.805286
																533	0.530742	24.0756	0.00127334	0.651963	0.1326	1.23537e-05	0.000169509	0.00162272	3.51673e-07	4.36453e-06	0.000122407	5.07022e-08	1.8906e-06	3.43396e-05	1.29028e-08	9.14155e-07	4.86388e-06	1.82703e-09	7.89852e-08	5.14541e-07	1.93492e-10	6.01797e-09	4.47345e-08	1.69217e-11	4.14403e-10	3.37189e-09	1.28095e-12	2.7718e-11	2.34249e-10	3.21723e-13	5.53898e-12	0.801082
																534	0.53185	24.0768	0.00126673	0.65226	0.131915	1.22256e-05	0.000167711	0.00160576	3.46186e-07	4.2949e-06	0.000120584	4.9687e-08	1.85667e-06	3.37679e-05	1.26218e-08	8.98042e-07	4.77033e-06	1.78256e-09	7.73315e-08	5.03161e-07	1.88238e-10	5.87219e-09	4.36081e-08	1.64149e-11	4.02983e-10	3.27616e-09	1.23855e-12	2.68595e-11	2.26784e-10	3.09856e-13	5.34806e-12	0.796899
																535	0.532958	24.0779	0.00126016	0.652556	0.131233	1.20988e-05	0.000165932	0.00158897	3.40785e-07	4.22636e-06	0.000118787	4.86917e-08	1.82332e-06	3.32051e-05	1.23467e-08	8.82199e-07	4.67849e-06	1.73915e-09	7.57109e-08	4.92022e-07	1.83124e-10	5.7298e-09	4.25089e-08	1.59231e-11	3.91867e-10	3.18305e-09	1.19755e-12	2.60267e-11	2.1955e-10	2.98417e-13	5.16354e-12	0.792738
																536	0.534066	24.079	0.00125362	0.65285	0.130555	1.19733e-05	0.000164171	0.00157236	3.35469e-07	4.15889e-06	0.000117015	4.7716e-08	1.79055e-06	3.26514e-05	1.20774e-08	8.66621e-07	4.58834e-06	1.69676e-09	7.41227e-08	4.81118e-07	1.78144e-10	5.59072e-09	4.14364e-08	1.54458e-11	3.81046e-10	3.0925e-09	1.15789e-12	2.52189e-11	2.12541e-10	2.87391e-13	4.98522e-12	0.788599
																537	0.535173	24.0802	0.00124712	0.653142	0.129881	1.18491e-05	0.00016243	0.00155591	3.30235e-07	4.09248e-06	0.00011527	4.67595e-08	1.75834e-06	3.21064e-05	1.18138e-08	8.51305e-07	4.49984e-06	1.65538e-09	7.25663e-08	4.70446e-07	1.73297e-10	5.45488e-09	4.039e-08	1.49827e-11	3.70514e-10	3.00444e-09	1.11954e-12	2.44354e-11	2.05748e-10	2.76764e-13	4.81288e-12	0.784481
																538	0.536281	24.0813	0.00124065	0.653433	0.12921	1.17261e-05	0.000160706	0.00153964	3.25083e-07	4.0271e-06	0.000113549	4.58218e-08	1.72669e-06	3.157e-05	1.15559e-08	8.36246e-07	4.41296e-06	1.61497e-09	7.10411e-08	4.60001e-07	1.68578e-10	5.32221e-09	3.93689e-08	1.45333e-11	3.60262e-10	2.91881e-09	1.08244e-12	2.36755e-11	1.99167e-10	2.66522e-13	4.64635e-12	0.780385
																539	0.537389	24.0824	0.00123421	0.653723	0.128542	1.16045e-05	0.000159001	0.00152354	3.20011e-07	3.96276e-06	0.000111853	4.49025e-08	1.69558e-06	3.10422e-05	1.13034e-08	8.2144e-07	4.32769e-06	1.57553e-09	6.95466e-08	4.49777e-07	1.63985e-10	5.19264e-09	3.83727e-08	1.40973e-11	3.50285e-10	2.83553e-09	1.04657e-12	2.29385e-11	1.9279e-10	2.56651e-13	4.48542e-12	0.77631
																540	0.538497	24.0835	0.0012278	0.654011	0.127878	1.14841e-05	0.000157315	0.0015076	3.15019e-07	3.89942e-06	0.000110181	4.40014e-08	1.66501e-06	3.05228e-05	1.10563e-08	8.06884e-07	4.24398e-06	1.53702e-09	6.80821e-08	4.39771e-07	1.59514e-10	5.0661e-09	3.74008e-08	1.36742e-11	3.40573e-10	2.75456e-09	1.01189e-12	2.22237e-11	1.86612e-10	2.47137e-13	4.32992e-12	0.772256
																541	0.539605	24.0846	0.00122143	0.654297	0.127217	1.13649e-05	0.000155646	0.00149183	3.10104e-07	3.83708e-06	0.000108533	4.31179e-08	1.63497e-06	3.00116e-05	1.08144e-08	7.92573e-07	4.16182e-06	1.49942e-09	6.6647e-08	4.29979e-07	1.55161e-10	4.94252e-09	3.64525e-08	1.32637e-11	3.31122e-10	2.67581e-09	9.78348e-13	2.15305e-11	1.80626e-10	2.37969e-13	4.17966e-12	0.768223
																542	0.540713	24.0857	0.00121509	0.654582	0.126559	1.1247e-05	0.000153994	0.00147622	3.05266e-07	3.77571e-06	0.00010691	4.22519e-08	1.60545e-06	2.95086e-05	1.05777e-08	7.78503e-07	4.08118e-06	1.46272e-09	6.52409e-08	4.20395e-07	1.50925e-10	4.82183e-09	3.55274e-08	1.28654e-11	3.21924e-10	2.59925e-09	9.45917e-13	2.08583e-11	1.74827e-10	2.29134e-13	4.03449e-12	0.764211
																543	0.541821	24.0868	0.00120878	0.654866	0.125905	1.11303e-05	0.000152361	0.00146078	3.00504e-07	3.71531e-06	0.000105309	4.1403e-08	1.57645e-06	2.90136e-05	1.0346e-08	7.64672e-07	4.00202e-06	1.42689e-09	6.38631e-08	4.11016e-07	1.46801e-10	4.70398e-09	3.46249e-08	1.24791e-11	3.12973e-10	2.52481e-09	9.1456e-13	2.02064e-11	1.69209e-10	2.20621e-13	3.89423e-12	0.760219
																544	0.542929	24.0879	0.00120251	0.655148	0.125254	1.10148e-05	0.000150744	0.00144549	2.95816e-07	3.65586e-06	0.000103732	4.05708e-08	1.54795e-06	2.85266e-05	1.01192e-08	7.51074e-07	3.92433e-06	1.39192e-09	6.25132e-08	4.01837e-07	1.42788e-10	4.5889e-09	3.37445e-08	1.21042e-11	3.04262e-10	2.45242e-09	8.84243e-13	1.95743e-11	1.63766e-10	2.12417e-13	3.75871e-12	0.756249
																545	0.544038	24.089	0.00119627	0.655428	0.124607	1.09005e-05	0.000149145	0.00143037	2.91201e-07	3.59735e-06	0.000102177	3.97551e-08	1.51994e-06	2.80473e-05	9.89733e-09	7.37707e-07	3.84808e-06	1.35778e-09	6.11906e-08	3.92855e-07	1.38881e-10	4.47652e-09	3.28857e-08	1.17406e-11	2.95785e-10	2.38205e-09	8.54932e-13	1.89614e-11	1.58494e-10	2.04512e-13	3.62779e-12	0.752299
																546	0.545146	24.09	0.00119006	0.655707	0.123962	1.07874e-05	0.000147563	0.0014154	2.86658e-07	3.53975e-06	0.000100645	3.89555e-08	1.49242e-06	2.75757e-05	9.68015e-09	7.24566e-07	3.77325e-06	1.32445e-09	5.98947e-08	3.84066e-07	1.35079e-10	4.3668e-09	3.20479e-08	1.13878e-11	2.87537e-10	2.31363e-09	8.26596e-13	1.8367e-11	1.53387e-10	1.96895e-13	3.50131e-12	0.74837
																547	0.546254	24.0911	0.00118388	0.655985	0.123321	1.06754e-05	0.000145997	0.00140058	2.82187e-07	3.48306e-06	9.91352e-05	3.81717e-08	1.46537e-06	2.71117e-05	9.46762e-09	7.11648e-07	3.69981e-06	1.29193e-09	5.86251e-08	3.75465e-07	1.31379e-10	4.25965e-09	3.12307e-08	1.10456e-11	2.7951e-10	2.24712e-09	7.99203e-13	1.77908e-11	1.4844e-10	1.89557e-13	3.37913e-12	0.744461
																548	0.547362	24.0922	0.00117773	0.656261	0.122684	1.05646e-05	0.000144448	0.00138592	2.77785e-07	3.42727e-06	9.76471e-05	3.74033e-08	1.4388e-06	2.66551e-05	9.25963e-09	6.9895e-07	3.62773e-06	1.26017e-09	5.73813e-08	3.67049e-07	1.27778e-10	4.15504e-09	3.04336e-08	1.07137e-11	2.71701e-10	2.18246e-09	7.72724e-13	1.72321e-11	1.43648e-10	1.82486e-13	3.26111e-12	0.740572
																549	0.548471	24.0932	0.00117162	0.656536	0.122049	1.0455e-05	0.000142916	0.00137141	2.73452e-07	3.37235e-06	9.61806e-05	3.66502e-08	1.4127e-06	2.62059e-05	9.05609e-09	6.86468e-07	3.55699e-06	1.22918e-09	5.61628e-08	3.58814e-07	1.24273e-10	4.0529e-09	2.96561e-08	1.03918e-11	2.64102e-10	2.1196e-09	7.47128e-13	1.66904e-11	1.39007e-10	1.75674e-13	3.1471e-12	0.736704
																550	0.549579	24.0943	0.00116553	0.656809	0.121418	1.03464e-05	0.000141399	0.00135706	2.69187e-07	3.3183e-06	9.47353e-05	3.5912e-08	1.38705e-06	2.57639e-05	8.85691e-09	6.74199e-07	3.48757e-06	1.19893e-09	5.4969e-08	3.50757e-07	1.20863e-10	3.95318e-09	2.88978e-08	1.00795e-11	2.56709e-10	2.05849e-09	7.22388e-13	1.61653e-11	1.34511e-10	1.69111e-13	3.03698e-12	0.732856
																551	0.550687	24.0953	0.00115948	0.657081	0.12079	1.0239e-05	0.000139899	0.00134285	2.64989e-07	3.2651e-06	9.33109e-05	3.51884e-08	1.36184e-06	2.5329e-05	8.662e-09	6.62139e-07	3.41945e-06	1.16941e-09	5.37996e-08	3.42873e-07	1.17543e-10	3.85582e-09	2.81581e-08	9.77669e-12	2.49516e-10	1.99909e-09	6.98476e-13	1.56562e-11	1.30157e-10	1.62788e-13	2.93062e-12	0.729027
																552	0.551796	24.0963	0.00115346	0.657351	0.120165	1.01327e-05	0.000138415	0.00132879	2.60856e-07	3.21275e-06	9.19073e-05	3.44792e-08	1.33708e-06	2.49011e-05	8.47126e-09	6.50285e-07	3.3526e-06	1.14059e-09	5.2654e-08	3.35159e-07	1.14313e-10	3.76077e-09	2.74368e-08	9.48297e-12	2.42518e-10	1.94135e-09	6.75365e-13	1.51627e-11	1.25941e-10	1.56697e-13	2.82789e-12	0.725219
																553	0.552904	24.0974	0.00114747	0.65762	0.119543	1.00275e-05	0.000136946	0.00131487	2.56788e-07	3.16121e-06	9.05241e-05	3.3784e-08	1.31275e-06	2.44801e-05	8.28462e-09	6.38633e-07	3.28699e-06	1.11246e-09	5.15318e-08	3.27612e-07	1.1117e-10	3.66798e-09	2.67332e-08	9.19813e-12	2.3571e-10	1.88523e-09	6.53031e-13	1.46843e-11	1.21857e-10	1.5083e-13	2.72867e-12	0.72143
																554	0.554013	24.0984	0.00114151	0.657888	0.118925	9.92342e-06	0.000135494	0.0013011	2.52784e-07	3.11049e-06	8.91609e-05	3.31027e-08	1.28885e-06	2.40659e-05	8.10198e-09	6.27181e-07	3.22262e-06	1.08501e-09	5.04326e-08	3.20228e-07	1.08112e-10	3.57739e-09	2.60471e-08	8.9219e-12	2.29086e-10	1.83068e-09	6.31448e-13	1.42205e-11	1.17903e-10	1.45178e-13	2.63285e-12	0.717661
																555	0.555121	24.0994	0.00113558	0.658154	0.118309	9.82039e-06	0.000134056	0.00128748	2.48842e-07	3.06058e-06	8.78176e-05	3.24348e-08	1.26536e-06	2.36584e-05	7.92327e-09	6.15925e-07	3.15945e-06	1.05822e-09	4.93558e-08	3.13004e-07	1.05136e-10	3.48896e-09	2.5378e-08	8.65403e-12	2.22643e-10	1.77766e-09	6.10591e-13	1.3771e-11	1.14073e-10	1.39734e-13	2.54031e-12	0.713912
																556	0.55623	24.1004	0.00112968	0.658419	0.117697	9.71842e-06	0.000132634	0.00127399	2.44963e-07	3.01145e-06	8.64939e-05	3.17803e-08	1.24229e-06	2.32575e-05	7.74841e-09	6.04862e-07	3.09747e-06	1.03208e-09	4.83011e-08	3.05937e-07	1.0224e-10	3.40264e-09	2.47254e-08	8.39429e-12	2.16376e-10	1.72613e-09	5.90438e-13	1.33353e-11	1.10364e-10	1.3449e-13	2.45095e-12	0.710182
																557	0.557339	24.1015	0.00112381	0.658682	0.117088	9.61751e-06	0.000131227	0.00126065	2.41144e-07	2.9631e-06	8.51894e-05	3.11387e-08	1.21962e-06	2.28631e-05	7.5773e-09	5.93989e-07	3.03665e-06	1.00656e-09	4.7268e-08	2.99023e-07	9.94225e-11	3.31838e-09	2.40891e-08	8.14243e-12	2.10279e-10	1.67605e-09	5.70966e-13	1.2913e-11	1.06773e-10	1.29439e-13	2.36465e-12	0.706471
																558	0.558447	24.1025	0.00111797	0.658944	0.116482	9.51764e-06	0.000129835	0.00124744	2.37385e-07	2.91551e-06	8.3904e-05	3.05099e-08	1.19735e-06	2.24751e-05	7.40988e-09	5.83303e-07	2.97698e-06	9.81663e-10	4.62562e-08	2.9226e-07	9.6681e-11	3.23612e-09	2.34686e-08	7.89823e-12	2.04349e-10	1.62737e-09	5.52153e-13	1.25037e-11	1.03296e-10	1.24574e-13	2.28132e-12	0.70278
																559	0.559556	24.1035	0.00111216	0.659205	0.115879	9.4188e-06	0.000128457	0.00123437	2.33685e-07	2.86868e-06	8.26373e-05	2.98936e-08	1.17548e-06	2.20934e-05	7.24607e-09	5.72801e-07	2.91843e-06	9.57363e-10	4.52651e-08	2.85643e-07	9.40137e-11	3.15584e-09	2.28635e-08	7.66147e-12	1.9858e-10	1.58007e-09	5.33978e-13	1.2107e-11	9.99293e-11	1.19888e-13	2.20085e-12	0.699108
																560	0.560665	24.1045	0.00110638	0.659464	0.115279	9.32098e-06	0.000127095	0.00122144	2.30042e-07	2.82259e-06	8.13891e-05	2.92896e-08	1.15399e-06	2.17179e-05	7.08579e-09	5.62479e-07	2.86098e-06	9.33649e-10	4.42944e-08	2.79171e-07	9.14185e-11	3.07747e-09	2.22735e-08	7.43193e-12	1.9297e-10	1.5341e-09	5.1642e-13	1.17225e-11	9.66694e-11	1.15376e-13	2.12316e-12	0.695455
																561	0.561774	24.1055	0.00110063	0.659722	0.114682	9.22418e-06	0.000125746	0.00120864	2.26457e-07	2.77722e-06	8.01592e-05	2.86976e-08	1.13287e-06	2.13485e-05	6.92897e-09	5.52336e-07	2.80462e-06	9.10509e-10	4.33437e-08	2.72839e-07	8.88936e-11	3.00099e-09	2.16982e-08	7.2094e-12	1.87512e-10	1.48943e-09	4.99459e-13	1.13499e-11	9.35132e-11	1.1103e-13	2.04814e-12	0.691821
																562	0.562882	24.1064	0.00109491	0.659978	0.114089	9.12837e-06	0.000124412	0.00119598	2.22929e-07	2.73258e-06	7.89472e-05	2.81174e-08	1.11214e-06	2.09851e-05	6.77553e-09	5.42368e-07	2.74932e-06	8.87928e-10	4.24127e-08	2.66646e-07	8.64372e-11	2.92633e-09	2.11373e-08	6.99368e-12	1.82205e-10	1.44603e-09	4.83077e-13	1.09889e-11	9.04574e-11	1.06844e-13	1.97571e-12	0.688206
																563	0.563991	24.1074	0.00108922	0.660234	0.113498	9.03356e-06	0.000123093	0.00118345	2.19455e-07	2.68864e-06	7.7753e-05	2.75488e-08	1.09176e-06	2.06277e-05	6.62541e-09	5.32572e-07	2.69506e-06	8.65893e-10	4.15008e-08	2.60588e-07	8.40474e-11	2.85348e-09	2.05904e-08	6.78456e-12	1.77043e-10	1.40385e-09	4.67254e-13	1.0639e-11	8.7499e-11	1.02814e-13	1.90579e-12	0.684609
																564	0.5651	24.1084	0.00108356	0.660487	0.11291	8.93973e-06	0.000121787	0.00117104	2.16037e-07	2.6454e-06	7.65763e-05	2.69915e-08	1.07175e-06	2.02761e-05	6.47854e-09	5.22945e-07	2.64183e-06	8.44392e-10	4.06078e-08	2.54663e-07	8.17225e-11	2.78237e-09	2.00572e-08	6.58187e-12	1.72023e-10	1.36286e-09	4.51973e-13	1.02999e-11	8.46349e-11	9.89328e-14	1.83828e-12	0.681032
																565	0.566209	24.1094	0.00107793	0.66074	0.112326	8.84686e-06	0.000120495	0.00115877	2.12672e-07	2.60285e-06	7.54168e-05	2.64454e-08	1.05209e-06	1.99302e-05	6.33485e-09	5.13485e-07	2.58961e-06	8.23412e-10	3.97333e-08	2.48867e-07	7.94608e-11	2.71297e-09	1.95373e-08	6.3854e-12	1.67141e-10	1.32304e-09	4.37216e-13	9.97139e-12	8.18622e-11	9.51954e-14	1.7731e-12	0.677473
																566	0.567318	24.1103	0.00107233	0.660991	0.111744	8.75496e-06	0.000119217	0.00114663	2.09359e-07	2.56097e-06	7.42743e-05	2.59102e-08	1.03278e-06	1.95899e-05	6.19427e-09	5.04189e-07	2.53838e-06	8.02941e-10	3.88768e-08	2.43199e-07	7.72607e-11	2.64525e-09	1.90305e-08	6.19499e-12	1.62393e-10	1.28435e-09	4.22966e-13	9.65304e-12	7.91781e-11	9.15966e-14	1.71019e-12	0.673932
																567	0.568427	24.1113	0.00106675	0.661241	0.111165	8.66401e-06	0.000117952	0.00113461	2.06099e-07	2.51976e-06	7.31486e-05	2.53856e-08	1.01381e-06	1.92552e-05	6.05673e-09	4.95054e-07	2.48812e-06	7.82967e-10	3.80382e-08	2.37655e-07	7.51205e-11	2.57915e-09	1.85364e-08	6.01044e-12	1.57776e-10	1.24675e-09	4.09207e-13	9.34459e-12	7.65799e-11	8.81314e-14	1.64945e-12	0.67041
																568	0.569536	24.1122	0.00106121	0.66149	0.110589	8.574e-06	0.000116701	0.00112271	2.0289e-07	2.4792e-06	7.20395e-05	2.48716e-08	9.95174e-07	1.89261e-05	5.92218e-09	4.86078e-07	2.43882e-06	7.63478e-10	3.72169e-08	2.32232e-07	7.30386e-11	2.51466e-09	1.80547e-08	5.8316e-12	1.53286e-10	1.21023e-09	3.95924e-13	9.04573e-12	7.40648e-11	8.47949e-14	1.59083e-12	0.666906
																569	0.570645	24.1132	0.00105569	0.661737	0.110017	8.48492e-06	0.000115463	0.00111095	1.99732e-07	2.43929e-06	7.09466e-05	2.43678e-08	9.76872e-07	1.86023e-05	5.79055e-09	4.77258e-07	2.39045e-06	7.44463e-10	3.64127e-08	2.26929e-07	7.10134e-11	2.45172e-09	1.75851e-08	5.6583e-12	1.48921e-10	1.17474e-09	3.831e-13	8.75618e-12	7.16303e-11	8.15825e-14	1.53424e-12	0.663421
																570	0.571754	24.1141	0.0010502	0.661983	0.109447	8.39676e-06	0.000114238	0.0010993	1.96623e-07	2.40001e-06	6.98698e-05	2.38742e-08	9.58894e-07	1.82838e-05	5.66177e-09	4.68592e-07	2.34301e-06	7.25911e-10	3.56252e-08	2.21742e-07	6.90436e-11	2.3903e-09	1.71273e-08	5.49037e-12	1.44676e-10	1.14027e-09	3.70721e-13	8.47566e-12	6.92739e-11	7.84896e-14	1.47962e-12	0.659953
																571	0.572864	24.1151	0.00104474	0.662228	0.10888	8.30951e-06	0.000113027	0.00108777	1.93564e-07	2.36135e-06	6.88088e-05	2.33904e-08	9.41236e-07	1.79705e-05	5.5358e-09	4.60076e-07	2.29647e-06	7.0781e-10	3.48542e-08	2.1667e-07	6.71276e-11	2.33038e-09	1.66811e-08	5.32766e-12	1.40548e-10	1.10678e-09	3.58773e-13	8.20388e-12	6.69931e-11	7.55118e-14	1.42689e-12	0.656504
																572	0.573973	24.116	0.00103931	0.662471	0.108315	8.22317e-06	0.000111828	0.00107637	1.90552e-07	2.32331e-06	6.77635e-05	2.29163e-08	9.23893e-07	1.76624e-05	5.41256e-09	4.51709e-07	2.25082e-06	6.9015e-10	3.40992e-08	2.1171e-07	6.5264e-11	2.2719e-09	1.62461e-08	5.17001e-12	1.36535e-10	1.07424e-09	3.47242e-13	7.94059e-12	6.47856e-11	7.2645e-14	1.37601e-12	0.653072
																573	0.575082	24.1169	0.00103391	0.662713	0.107754	8.13772e-06	0.000110642	0.00106508	1.87588e-07	2.28588e-06	6.67336e-05	2.24517e-08	9.06858e-07	1.73594e-05	5.292e-09	4.43488e-07	2.20604e-06	6.72921e-10	3.33599e-08	2.06859e-07	6.34514e-11	2.21485e-09	1.58221e-08	5.01729e-12	1.32633e-10	1.04264e-09	3.36115e-13	7.68553e-12	6.26491e-11	6.98852e-14	1.3269e-12	0.649658
																574	0.576191	24.1179	0.00102853	0.662954	0.107196	8.05315e-06	0.000109468	0.00105392	1.84671e-07	2.24904e-06	6.57188e-05	2.19965e-08	8.90127e-07	1.70613e-05	5.17407e-09	4.35411e-07	2.16211e-06	6.56113e-10	3.26361e-08	2.02115e-07	6.16884e-11	2.15918e-09	1.54089e-08	4.86934e-12	1.28839e-10	1.01194e-09	3.25378e-13	7.43846e-12	6.05813e-11	6.72283e-14	1.2795e-12	0.646263
																575	0.577301	24.1188	0.00102318	0.663194	0.10664	7.96946e-06	0.000108307	0.00104286	1.818e-07	2.21278e-06	6.47191e-05	2.15503e-08	8.73694e-07	1.67682e-05	5.05871e-09	4.27475e-07	2.11903e-06	6.39715e-10	3.19274e-08	1.97477e-07	5.99738e-11	2.10486e-09	1.5006e-08	4.72603e-12	1.2515e-10	9.82113e-10	3.15019e-13	7.19912e-12	5.85802e-11	6.46707e-14	1.23376e-12	0.642884
																576	0.57841	24.1197	0.00101786	0.663432	0.106088	7.88663e-06	0.000107159	0.00103193	1.78974e-07	2.17711e-06	6.37341e-05	2.11132e-08	8.57554e-07	1.64799e-05	4.94587e-09	4.19678e-07	2.07677e-06	6.23717e-10	3.12336e-08	1.92941e-07	5.83062e-11	2.05186e-09	1.46134e-08	4.58722e-12	1.21565e-10	9.53145e-10	3.05027e-13	6.96728e-12	5.66436e-11	6.22087e-14	1.18962e-12	0.639524
																577	0.579519	24.1206	0.00101257	0.663669	0.105538	7.80466e-06	0.000106022	0.00102111	1.76192e-07	2.142e-06	6.27636e-05	2.06848e-08	8.41703e-07	1.61963e-05	4.83548e-09	4.12017e-07	2.03532e-06	6.08112e-10	3.05542e-08	1.88505e-07	5.66844e-11	2.00016e-09	1.42308e-08	4.45278e-12	1.18079e-10	9.25008e-10	2.95388e-13	6.74272e-12	5.47695e-11	5.98388e-14	1.14703e-12	0.63618
																578	0.580629	24.1215	0.0010073	0.663905	0.104991	7.72354e-06	0.000104898	0.0010104	1.73455e-07	2.10745e-06	6.18075e-05	2.02651e-08	8.26135e-07	1.59175e-05	4.72751e-09	4.04491e-07	1.99467e-06	5.92888e-10	2.98892e-08	1.84168e-07	5.51072e-11	1.94972e-09	1.38578e-08	4.32258e-12	1.1469e-10	8.97679e-10	2.86093e-13	6.52522e-12	5.2956e-11	5.75576e-14	1.10593e-12	0.632855
																579	0.581738	24.1224	0.00100206	0.66414	0.104447	7.64326e-06	0.000103786	0.000999801	1.7076e-07	2.07346e-06	6.08655e-05	1.98538e-08	8.10846e-07	1.56432e-05	4.62189e-09	3.97097e-07	1.95479e-06	5.78036e-10	2.92381e-08	1.79927e-07	5.35734e-11	1.90051e-09	1.34943e-08	4.19651e-12	1.11395e-10	8.71135e-10	2.77129e-13	6.31455e-12	5.12011e-11	5.53619e-14	1.06626e-12	0.629546
																580	0.582848	24.1233	0.000996849	0.664373	0.103905	7.56381e-06	0.000102685	0.000989314	1.68109e-07	2.04e-06	5.99375e-05	1.94508e-08	7.9583e-07	1.53735e-05	4.51859e-09	3.89833e-07	1.91569e-06	5.63549e-10	2.86006e-08	1.75781e-07	5.20819e-11	1.8525e-09	1.31401e-08	4.07443e-12	1.08193e-10	8.45355e-10	2.68488e-13	6.11051e-12	4.9503e-11	5.32486e-14	1.02799e-12	0.626255
																581	0.583957	24.1242	0.000991663	0.664605	0.103366	7.48519e-06	0.000101596	0.000978937	1.65499e-07	2.00708e-06	5.90233e-05	1.90559e-08	7.81084e-07	1.51083e-05	4.41754e-09	3.82697e-07	1.87734e-06	5.49418e-10	2.79766e-08	1.71727e-07	5.06314e-11	1.80567e-09	1.27949e-08	3.95624e-12	1.0508e-10	8.20317e-10	2.60157e-13	5.91291e-12	4.78599e-11	5.12146e-14	9.91068e-13	0.622981
																582	0.585067	24.1251	0.000986504	0.664836	0.10283	7.40737e-06	0.000100519	0.000968669	1.62931e-07	1.97468e-06	5.81225e-05	1.86689e-08	7.66602e-07	1.48474e-05	4.31871e-09	3.75686e-07	1.83972e-06	5.35633e-10	2.73657e-08	1.67763e-07	4.92209e-11	1.75998e-09	1.24585e-08	3.84182e-12	1.02054e-10	7.96001e-10	2.52128e-13	5.72153e-12	4.62701e-11	4.92569e-14	9.5544e-13	0.619723
																583	0.586176	24.1259	0.000981372	0.665066	0.102297	7.33036e-06	9.94529e-05	0.000958508	1.60403e-07	1.94281e-06	5.72352e-05	1.82898e-08	7.5238e-07	1.45909e-05	4.22204e-09	3.68799e-07	1.80283e-06	5.22187e-10	2.67677e-08	1.63887e-07	4.78494e-11	1.71542e-09	1.21306e-08	3.73107e-12	9.91126e-11	7.72386e-10	2.44391e-13	5.53619e-12	4.47318e-11	4.73728e-14	9.21067e-13	0.616483
																584	0.587286	24.1268	0.000976266	0.665294	0.101767	7.25415e-06	9.83984e-05	0.000948453	1.57915e-07	1.91144e-06	5.6361e-05	1.79183e-08	7.38413e-07	1.43387e-05	4.12749e-09	3.62033e-07	1.76666e-06	5.09072e-10	2.61823e-08	1.60099e-07	4.65158e-11	1.67194e-09	1.18111e-08	3.62387e-12	9.62538e-11	7.49453e-10	2.36936e-13	5.35671e-12	4.32435e-11	4.55596e-14	8.87904e-13	0.61326
																585	0.588395	24.1277	0.000971186	0.665522	0.101239	7.17873e-06	9.73551e-05	0.000938502	1.55467e-07	1.88057e-06	5.54998e-05	1.75543e-08	7.24698e-07	1.40906e-05	4.03501e-09	3.55387e-07	1.73118e-06	4.96279e-10	2.56093e-08	1.56394e-07	4.5219e-11	1.62954e-09	1.14998e-08	3.52012e-12	9.34751e-11	7.27183e-10	2.29755e-13	5.1829e-12	4.18036e-11	4.38147e-14	8.5591e-13	0.610053
																586	0.589505	24.1286	0.000966133	0.665748	0.100714	7.10409e-06	9.63229e-05	0.000928656	1.53058e-07	1.85019e-06	5.46514e-05	1.71977e-08	7.11229e-07	1.38467e-05	3.94456e-09	3.48858e-07	1.69639e-06	4.83801e-10	2.50484e-08	1.52773e-07	4.39581e-11	1.58818e-09	1.11965e-08	3.41973e-12	9.07745e-11	7.05557e-10	2.22839e-13	5.01459e-12	4.04105e-11	4.21355e-14	8.25046e-13	0.606863
																587	0.590615	24.1294	0.000961105	0.665973	0.100192	7.03022e-06	9.53016e-05	0.000918913	1.50687e-07	1.8203e-06	5.38156e-05	1.68483e-08	6.98002e-07	1.36068e-05	3.8561e-09	3.42445e-07	1.66227e-06	4.71631e-10	2.44993e-08	1.49232e-07	4.27322e-11	1.54783e-09	1.09009e-08	3.32259e-12	8.81498e-11	6.84558e-10	2.1618e-13	4.85162e-12	3.90628e-11	4.05195e-14	7.95271e-13	0.60369
																588	0.591724	24.1303	0.000956104	0.666197	0.099672	6.95712e-06	9.42912e-05	0.000909272	1.48353e-07	1.79089e-06	5.29922e-05	1.65059e-08	6.85014e-07	1.33709e-05	3.76958e-09	3.36146e-07	1.62881e-06	4.59761e-10	2.39619e-08	1.45771e-07	4.15402e-11	1.50848e-09	1.06129e-08	3.22862e-12	8.55989e-11	6.64167e-10	2.0977e-13	4.69381e-12	3.7759e-11	3.89646e-14	7.66549e-13	0.600533
																589	0.592834	24.1311	0.000951128	0.666419	0.099155	6.88477e-06	9.32916e-05	0.000899731	1.46057e-07	1.76195e-06	5.21811e-05	1.61705e-08	6.7226e-07	1.3139e-05	3.68497e-09	3.29958e-07	1.59601e-06	4.48183e-10	2.34358e-08	1.42388e-07	4.03813e-11	1.4701e-09	1.03323e-08	3.13771e-12	8.31198e-11	6.44367e-10	2.03601e-13	4.54101e-12	3.64978e-11	3.74683e-14	7.38843e-13	0.597393
																590	0.593944	24.132	0.000946178	0.666641	0.0986407	6.81317e-06	9.23026e-05	0.000890291	1.43797e-07	1.73347e-06	5.13821e-05	1.58419e-08	6.59737e-07	1.2911e-05	3.60222e-09	3.23879e-07	1.56383e-06	4.36892e-10	2.29209e-08	1.3908e-07	3.92546e-11	1.43267e-09	1.00588e-08	3.04979e-12	8.07106e-11	6.25143e-10	1.97665e-13	4.39306e-12	3.52777e-11	3.60286e-14	7.12118e-13	0.594269
																591	0.595054	24.1328	0.000941254	0.666861	0.0981289	6.74232e-06	9.13241e-05	0.000880949	1.41573e-07	1.70545e-06	5.0595e-05	1.552e-08	6.47439e-07	1.26867e-05	3.52128e-09	3.17909e-07	1.53229e-06	4.25879e-10	2.2417e-08	1.35847e-07	3.81592e-11	1.39616e-09	9.79246e-09	2.96477e-12	7.83693e-11	6.06477e-10	1.91956e-13	4.24982e-12	3.40974e-11	3.46434e-14	6.8634e-13	0.591161
																592	0.596164	24.1337	0.000936354	0.66708	0.0976198	6.67219e-06	9.0356e-05	0.000871704	1.39385e-07	1.67788e-06	4.98196e-05	1.52045e-08	6.35364e-07	1.24662e-05	3.44214e-09	3.12045e-07	1.50136e-06	4.15139e-10	2.19238e-08	1.32687e-07	3.70943e-11	1.36055e-09	9.53291e-09	2.88256e-12	7.60942e-11	5.88353e-10	1.86466e-13	4.11113e-12	3.29558e-11	3.33105e-14	6.61477e-13	0.58807
																593	0.597274	24.1345	0.00093148	0.667298	0.0971133	6.6028e-06	8.93982e-05	0.000862557	1.37232e-07	1.65075e-06	4.90558e-05	1.48955e-08	6.23507e-07	1.22494e-05	3.36473e-09	3.06285e-07	1.47103e-06	4.04665e-10	2.1441e-08	1.29598e-07	3.6059e-11	1.32583e-09	9.28005e-09	2.80308e-12	7.38833e-11	5.70758e-10	1.81188e-13	3.97686e-12	3.18515e-11	3.20281e-14	6.37496e-13	0.584994
																594	0.598384	24.1353	0.000926632	0.667515	0.0966094	6.53412e-06	8.84506e-05	0.000853505	1.35112e-07	1.62405e-06	4.83034e-05	1.45928e-08	6.11865e-07	1.20363e-05	3.28904e-09	3.00628e-07	1.44129e-06	3.9445e-10	2.09686e-08	1.26578e-07	3.50525e-11	1.29196e-09	9.03371e-09	2.72625e-12	7.1735e-11	5.53675e-10	1.76117e-13	3.84688e-12	3.07834e-11	3.07943e-14	6.14367e-13	0.581935
																595	0.599493	24.1361	0.000921808	0.667731	0.0961081	6.46615e-06	8.75131e-05	0.000844548	1.33027e-07	1.59778e-06	4.75623e-05	1.42962e-08	6.00433e-07	1.18267e-05	3.21501e-09	2.95071e-07	1.41213e-06	3.84488e-10	2.05062e-08	1.23626e-07	3.40741e-11	1.25894e-09	8.79372e-09	2.65201e-12	6.96474e-11	5.37091e-10	1.71246e-13	3.72104e-12	2.97503e-11	2.96073e-14	5.92061e-13	0.578891
																596	0.600603	24.137	0.000917009	0.667945	0.0956094	6.39889e-06	8.65855e-05	0.000835684	1.30975e-07	1.57193e-06	4.68322e-05	1.40056e-08	5.89209e-07	1.16206e-05	3.14262e-09	2.89614e-07	1.38354e-06	3.74773e-10	2.00536e-08	1.20741e-07	3.3123e-11	1.22673e-09	8.55993e-09	2.58026e-12	6.76191e-11	5.2099e-10	1.66568e-13	3.59921e-12	2.8751e-11	2.84653e-14	5.70549e-13	0.575864
																597	0.601713	24.1378	0.000912235	0.668159	0.0951132	6.33232e-06	8.56678e-05	0.000826914	1.28956e-07	1.5465e-06	4.61131e-05	1.3721e-08	5.78188e-07	1.1418e-05	3.07184e-09	2.84253e-07	1.35551e-06	3.65299e-10	1.96108e-08	1.17922e-07	3.21985e-11	1.19533e-09	8.33217e-09	2.51095e-12	6.56482e-11	5.0536e-10	1.62078e-13	3.48129e-12	2.77846e-11	2.73668e-14	5.49803e-13	0.572852
																598	0.602824	24.1386	0.000907486	0.668371	0.0946196	6.26645e-06	8.47599e-05	0.000818235	1.2697e-07	1.52147e-06	4.54047e-05	1.34421e-08	5.67368e-07	1.12188e-05	3.00261e-09	2.78989e-07	1.32802e-06	3.5606e-10	1.91774e-08	1.15166e-07	3.12998e-11	1.1647e-09	8.11031e-09	2.44401e-12	6.37333e-11	4.90187e-10	1.57771e-13	3.36713e-12	2.685e-11	2.63099e-14	5.29797e-13	0.569856
																599	0.603934	24.1394	0.000902761	0.668582	0.0941285	6.20125e-06	8.38616e-05	0.000809647	1.25015e-07	1.49685e-06	4.47069e-05	1.3169e-08	5.56744e-07	1.10229e-05	2.93492e-09	2.73819e-07	1.30108e-06	3.47051e-10	1.87533e-08	1.12472e-07	3.04262e-11	1.13484e-09	7.89419e-09	2.37935e-12	6.18729e-11	4.75458e-10	1.5364e-13	3.25663e-12	2.59461e-11	2.52933e-14	5.10505e-13	0.566875
																600	0.605044	24.1402	0.00089806	0.668792	0.0936399	6.13673e-06	8.29729e-05	0.000801149	1.23091e-07	1.47262e-06	4.40196e-05	1.29014e-08	5.46313e-07	1.08304e-05	2.86873e-09	2.68741e-07	1.27466e-06	3.38266e-10	1.83382e-08	1.0984e-07	2.95771e-11	1.10572e-09	7.68367e-09	2.31693e-12	6.00653e-11	4.61161e-10	1.49681e-13	3.14967e-12	2.50719e-11	2.43153e-14	4.91902e-13	0.56391
																601	0.606154	24.141	0.000893384	0.669001	0.0931538	6.07288e-06	8.20936e-05	0.000792739	1.21199e-07	1.44878e-06	4.33426e-05	1.26392e-08	5.36072e-07	1.0641e-05	2.804e-09	2.63755e-07	1.24876e-06	3.29699e-10	1.79321e-08	1.07267e-07	2.87518e-11	1.07733e-09	7.47861e-09	2.25668e-12	5.83092e-11	4.47282e-10	1.45888e-13	3.04614e-12	2.42265e-11	2.33746e-14	4.73964e-13	0.560961
																602	0.607264	24.1418	0.000888732	0.669209	0.0926702	6.00969e-06	8.12237e-05	0.000784418	1.19337e-07	1.42532e-06	4.26758e-05	1.23824e-08	5.26017e-07	1.04549e-05	2.74071e-09	2.58857e-07	1.22337e-06	3.21346e-10	1.75347e-08	1.04753e-07	2.79496e-11	1.04965e-09	7.27888e-09	2.19852e-12	5.66031e-11	4.33811e-10	1.42256e-13	2.94593e-12	2.3409e-11	2.24698e-14	4.56667e-13	0.558026
																603	0.608374	24.1426	0.000884104	0.669416	0.0921891	5.94716e-06	8.03631e-05	0.000776185	1.17505e-07	1.40224e-06	4.20189e-05	1.21309e-08	5.16146e-07	1.0272e-05	2.67882e-09	2.54048e-07	1.19848e-06	3.13201e-10	1.71458e-08	1.02295e-07	2.71699e-11	1.02265e-09	7.08433e-09	2.14241e-12	5.49456e-11	4.20736e-10	1.38781e-13	2.84894e-12	2.26184e-11	2.15994e-14	4.3999e-13	0.555107
																604	0.609484	24.1434	0.000879499	0.669622	0.0917105	5.88527e-06	7.95116e-05	0.000768037	1.15702e-07	1.37953e-06	4.13719e-05	1.18845e-08	5.06455e-07	1.00921e-05	2.61831e-09	2.49325e-07	1.17408e-06	3.05259e-10	1.67652e-08	9.98939e-08	2.64121e-11	9.96336e-10	6.89484e-09	2.08829e-12	5.33355e-11	4.08044e-10	1.35459e-13	2.75507e-12	2.1854e-11	2.07623e-14	4.2391e-13	0.552204
																605	0.610594	24.1442	0.000874919	0.669826	0.0912344	5.82403e-06	7.86692e-05	0.000759975	1.13929e-07	1.35719e-06	4.07347e-05	1.16432e-08	4.9694e-07	9.91523e-06	2.55914e-09	2.44687e-07	1.15016e-06	2.97515e-10	1.63929e-08	9.75472e-08	2.56756e-11	9.70677e-10	6.71029e-09	2.0361e-12	5.17713e-11	3.95727e-10	1.32283e-13	2.66423e-12	2.11148e-11	1.99572e-14	4.08407e-13	0.549315
																606	0.611705	24.1449	0.000870362	0.67003	0.0907607	5.76342e-06	7.78357e-05	0.000751997	1.12184e-07	1.3352e-06	4.0107e-05	1.14068e-08	4.87599e-07	9.74139e-06	2.50128e-09	2.40132e-07	1.1267e-06	2.89964e-10	1.60286e-08	9.5254e-08	2.49597e-11	9.45661e-10	6.53054e-09	1.98577e-12	5.02519e-11	3.83772e-10	1.29251e-13	2.5763e-12	2.04001e-11	1.91828e-14	3.93461e-13	0.546442
																607	0.612815	24.1457	0.000865829	0.670232	0.0902894	5.70343e-06	7.70111e-05	0.000744103	1.10467e-07	1.31357e-06	3.94888e-05	1.11752e-08	4.78429e-07	9.57049e-06	2.44472e-09	2.35659e-07	1.10372e-06	2.82601e-10	1.56721e-08	9.30131e-08	2.42641e-11	9.21272e-10	6.35548e-09	1.93727e-12	4.87759e-11	3.72169e-10	1.26358e-13	2.49121e-12	1.9709e-11	1.84381e-14	3.79051e-13	0.543583
																608	0.613925	24.1465	0.00086132	0.670434	0.0898205	5.64407e-06	7.61953e-05	0.000736292	1.08778e-07	1.29229e-06	3.88799e-05	1.09484e-08	4.69427e-07	9.40248e-06	2.38941e-09	2.31267e-07	1.08118e-06	2.75423e-10	1.53233e-08	9.08233e-08	2.35879e-11	8.97495e-10	6.18499e-09	1.89053e-12	4.73422e-11	3.60908e-10	1.236e-13	2.40887e-12	1.90408e-11	1.77218e-14	3.6516e-13	0.54074
																609	0.615035	24.1472	0.000856833	0.670634	0.0893541	5.58533e-06	7.53881e-05	0.000728563	1.07117e-07	1.27135e-06	3.82802e-05	1.07262e-08	4.60589e-07	9.23733e-06	2.33533e-09	2.26954e-07	1.05909e-06	2.68424e-10	1.4982e-08	8.86836e-08	2.29308e-11	8.74315e-10	6.01895e-09	1.84551e-12	4.59496e-11	3.4998e-10	1.20973e-13	2.32919e-12	1.83947e-11	1.7033e-14	3.51768e-13	0.537911
																610	0.616146	24.148	0.00085237	0.670833	0.0888901	5.52719e-06	7.45896e-05	0.000720914	1.05482e-07	1.25074e-06	3.76895e-05	1.05086e-08	4.51913e-07	9.07498e-06	2.28246e-09	2.22719e-07	1.03744e-06	2.61601e-10	1.46481e-08	8.65928e-08	2.22922e-11	8.51718e-10	5.85725e-09	1.80215e-12	4.4597e-11	3.39375e-10	1.18473e-13	2.25207e-12	1.777e-11	1.63706e-14	3.38859e-13	0.535097
																611	0.617256	24.1488	0.00084793	0.671032	0.0884284	5.46966e-06	7.37996e-05	0.000713346	1.03874e-07	1.23047e-06	3.71078e-05	1.02955e-08	4.43397e-07	8.9154e-06	2.23077e-09	2.18561e-07	1.01621e-06	2.54948e-10	1.43215e-08	8.45498e-08	2.16717e-11	8.2969e-10	5.69979e-09	1.76041e-12	4.32832e-11	3.29083e-10	1.16096e-13	2.17746e-12	1.71661e-11	1.57336e-14	3.26414e-13	0.532298
																612	0.618366	24.1495	0.000843514	0.671229	0.0879692	5.41272e-06	7.30179e-05	0.000705858	1.02292e-07	1.21053e-06	3.65348e-05	1.00868e-08	4.35036e-07	8.75852e-06	2.18022e-09	2.14478e-07	9.95411e-07	2.48462e-10	1.40019e-08	8.25537e-08	2.10685e-11	8.08216e-10	5.54645e-09	1.72023e-12	4.20071e-11	3.19096e-10	1.13839e-13	2.10526e-12	1.65823e-11	1.51211e-14	3.14419e-13	0.529513
																613	0.619477	24.1503	0.00083912	0.671425	0.0875123	5.35637e-06	7.22446e-05	0.000698448	1.00736e-07	1.1909e-06	3.59704e-05	9.88231e-09	4.26829e-07	8.60432e-06	2.13081e-09	2.10468e-07	9.75019e-07	2.42138e-10	1.36892e-08	8.06034e-08	2.04824e-11	7.87284e-10	5.39713e-09	1.68157e-12	4.07678e-11	3.09404e-10	1.11698e-13	2.03539e-12	1.60179e-11	1.45321e-14	3.02857e-13	0.526743
																614	0.620587	24.151	0.000834748	0.67162	0.0870578	5.30061e-06	7.14796e-05	0.000691116	9.92055e-08	1.17159e-06	3.54146e-05	9.68207e-09	4.18773e-07	8.45275e-06	2.0825e-09	2.06532e-07	9.55033e-07	2.35973e-10	1.33833e-08	7.86978e-08	1.99128e-11	7.6688e-10	5.25173e-09	1.64439e-12	3.95641e-11	3e-10	1.09669e-13	1.9678e-12	1.54722e-11	1.39657e-14	2.91712e-13	0.523988
																615	0.621697	24.1517	0.0008304	0.671815	0.0866056	5.24543e-06	7.07227e-05	0.000683861	9.76996e-08	1.1526e-06	3.48672e-05	9.48595e-09	4.10865e-07	8.30376e-06	2.03527e-09	2.02667e-07	9.35443e-07	2.29962e-10	1.30841e-08	7.6836e-08	1.93593e-11	7.46991e-10	5.11014e-09	1.60863e-12	3.83952e-11	2.90875e-10	1.07749e-13	1.90239e-12	1.49447e-11	1.34211e-14	2.80971e-13	0.521247
																616	0.622808	24.1525	0.000826074	0.672008	0.0861557	5.19081e-06	6.99738e-05	0.000676682	9.62183e-08	1.13391e-06	3.43281e-05	9.29387e-09	4.03102e-07	8.15732e-06	1.9891e-09	1.98871e-07	9.16243e-07	2.24103e-10	1.27914e-08	7.5017e-08	1.88214e-11	7.27605e-10	4.97228e-09	1.57426e-12	3.72599e-11	2.82021e-10	1.05935e-13	1.83911e-12	1.44348e-11	1.28975e-14	2.70618e-13	0.51852
																617	0.623918	24.1532	0.00082177	0.6722	0.0857082	5.13677e-06	6.9233e-05	0.000669578	9.47611e-08	1.11552e-06	3.37972e-05	9.10574e-09	3.95483e-07	8.01338e-06	1.94396e-09	1.95145e-07	8.97424e-07	2.1839e-10	1.2505e-08	7.32399e-08	1.82986e-11	7.08709e-10	4.83805e-09	1.54122e-12	3.61574e-11	2.7343e-10	1.04222e-13	1.77788e-12	1.39419e-11	1.23941e-14	2.6064e-13	0.515808
																618	0.625028	24.1539	0.000817489	0.672391	0.085263	5.08328e-06	6.85e-05	0.000662549	9.33277e-08	1.09743e-06	3.32743e-05	8.9215e-09	3.88003e-07	7.8719e-06	1.89983e-09	1.91487e-07	8.78981e-07	2.12821e-10	1.22248e-08	7.15037e-08	1.77906e-11	6.90292e-10	4.70735e-09	1.50947e-12	3.50868e-11	2.65095e-10	1.02609e-13	1.71865e-12	1.34654e-11	1.19101e-14	2.51024e-13	0.513109
																619	0.626138	24.1547	0.00081323	0.672581	0.0848201	5.03036e-06	6.77748e-05	0.000655594	9.19177e-08	1.07963e-06	3.27593e-05	8.74105e-09	3.80662e-07	7.73284e-06	1.85668e-09	1.87895e-07	8.60905e-07	2.07392e-10	1.19508e-08	6.98076e-08	1.72968e-11	6.72341e-10	4.5801e-09	1.47897e-12	3.40471e-11	2.57008e-10	1.0109e-13	1.66134e-12	1.30049e-11	1.14447e-14	2.41756e-13	0.510425
																620	0.627249	24.1554	0.000808994	0.67277	0.0843795	4.97798e-06	6.70574e-05	0.000648713	9.05307e-08	1.06212e-06	3.22522e-05	8.56433e-09	3.73456e-07	7.59616e-06	1.81451e-09	1.84368e-07	8.4319e-07	2.02099e-10	1.16827e-08	6.81506e-08	1.6817e-11	6.54846e-10	4.4562e-09	1.44968e-12	3.30375e-11	2.49161e-10	9.96638e-14	1.60591e-12	1.25597e-11	1.09973e-14	2.32825e-13	0.507755
																621	0.628359	24.1561	0.000804779	0.672958	0.0839412	4.92614e-06	6.63476e-05	0.000641903	8.91663e-08	1.04489e-06	3.17527e-05	8.39125e-09	3.66383e-07	7.46183e-06	1.77328e-09	1.80906e-07	8.25829e-07	1.9694e-10	1.14205e-08	6.65319e-08	1.63506e-11	6.37795e-10	4.33558e-09	1.42156e-12	3.20572e-11	2.41549e-10	9.83257e-14	1.55227e-12	1.21294e-11	1.05672e-14	2.24219e-13	0.505099
																622	0.629469	24.1568	0.000800586	0.673145	0.0835051	4.87484e-06	6.56455e-05	0.000635166	8.78242e-08	1.02794e-06	3.12609e-05	8.22174e-09	3.59441e-07	7.32981e-06	1.73297e-09	1.77507e-07	8.08814e-07	1.9191e-10	1.11641e-08	6.49506e-08	1.58974e-11	6.21177e-10	4.21814e-09	1.39455e-12	3.11052e-11	2.34164e-10	9.70727e-14	1.50039e-12	1.17135e-11	1.01537e-14	2.15925e-13	0.502457
																623	0.630579	24.1575	0.000796416	0.673331	0.0830713	4.82408e-06	6.49508e-05	0.000628499	8.65039e-08	1.01126e-06	3.07765e-05	8.05572e-09	3.52628e-07	7.20005e-06	1.69357e-09	1.7417e-07	7.92141e-07	1.87007e-10	1.09132e-08	6.34059e-08	1.54569e-11	6.04982e-10	4.10381e-09	1.36862e-12	3.01809e-11	2.27e-10	9.59015e-14	1.45021e-12	1.13116e-11	9.75622e-15	2.07934e-13	0.499829
																624	0.63169	24.1582	0.000792267	0.673516	0.0826398	4.77384e-06	6.42635e-05	0.000621902	8.52051e-08	9.94854e-07	3.02995e-05	7.89313e-09	3.4594e-07	7.07252e-06	1.65505e-09	1.70894e-07	7.75801e-07	1.82227e-10	1.06678e-08	6.1897e-08	1.50288e-11	5.892e-10	3.99251e-09	1.34372e-12	2.92835e-11	2.20049e-10	9.48084e-14	1.40166e-12	1.09231e-11	9.37411e-15	2.00233e-13	0.497215
																625	0.6328	24.1589	0.000788139	0.6737	0.0822105	4.72412e-06	6.35835e-05	0.000615375	8.39275e-08	9.78713e-07	2.98297e-05	7.73389e-09	3.39377e-07	6.94718e-06	1.6174e-09	1.67678e-07	7.59788e-07	1.77568e-10	1.04278e-08	6.04231e-08	1.46126e-11	5.73819e-10	3.88416e-09	1.31981e-12	2.84121e-11	2.13307e-10	9.37901e-14	1.3547e-12	1.05476e-11	9.00681e-15	1.92813e-13	0.494614
																626	0.63391	24.1596	0.000784033	0.673884	0.0817834	4.67493e-06	6.29109e-05	0.000608917	8.26706e-08	9.62833e-07	2.93671e-05	7.57793e-09	3.32935e-07	6.82401e-06	1.58059e-09	1.64521e-07	7.44097e-07	1.73025e-10	1.0193e-08	5.89834e-08	1.4208e-11	5.58831e-10	3.77868e-09	1.29685e-12	2.75661e-11	2.06767e-10	9.28429e-14	1.30928e-12	1.01848e-11	8.65375e-15	1.85664e-13	0.492027
																627	0.63502	24.1603	0.000779949	0.674066	0.0813586	4.62624e-06	6.22454e-05	0.000602527	8.1434e-08	9.47211e-07	2.89116e-05	7.42518e-09	3.26613e-07	6.70296e-06	1.54461e-09	1.61422e-07	7.28722e-07	1.68598e-10	9.96346e-09	5.75771e-08	1.38148e-11	5.44225e-10	3.676e-09	1.2748e-12	2.67447e-11	2.00422e-10	9.19633e-14	1.26534e-12	9.83415e-12	8.31437e-15	1.78775e-13	0.489454
																628	0.63613	24.161	0.000775886	0.674247	0.0809359	4.57806e-06	6.1587e-05	0.000596204	8.02175e-08	9.31841e-07	2.8463e-05	7.27558e-09	3.20408e-07	6.58399e-06	1.50944e-09	1.5838e-07	7.13655e-07	1.64282e-10	9.73891e-09	5.62036e-08	1.34325e-11	5.29993e-10	3.57605e-09	1.2536e-12	2.59472e-11	1.94269e-10	9.11477e-14	1.22285e-12	9.49529e-12	7.98818e-15	1.72139e-13	0.486895
																629	0.63724	24.1617	0.000771845	0.674427	0.0805155	4.53038e-06	6.09356e-05	0.000589948	7.90205e-08	9.16721e-07	2.80212e-05	7.12905e-09	3.14318e-07	6.46708e-06	1.47506e-09	1.55393e-07	6.98891e-07	1.60074e-10	9.5193e-09	5.4862e-08	1.30608e-11	5.16124e-10	3.47876e-09	1.23323e-12	2.5173e-11	1.883e-10	9.03922e-14	1.18175e-12	9.16784e-12	7.67465e-15	1.65745e-13	0.484348
																630	0.63835	24.1624	0.000767824	0.674607	0.0800973	4.4832e-06	6.02913e-05	0.000583758	7.78428e-08	9.01846e-07	2.75863e-05	6.98553e-09	3.08342e-07	6.3522e-06	1.44145e-09	1.52462e-07	6.84425e-07	1.55972e-10	9.30452e-09	5.35516e-08	1.26995e-11	5.02611e-10	3.38406e-09	1.21362e-12	2.44215e-11	1.8251e-10	8.96932e-14	1.14201e-12	8.85141e-12	7.3733e-15	1.59585e-13	0.481816
																631	0.63946	24.1631	0.000763825	0.674785	0.0796812	4.43651e-06	5.96538e-05	0.000577634	7.66839e-08	8.87212e-07	2.71579e-05	6.84495e-09	3.02477e-07	6.2393e-06	1.4086e-09	1.49584e-07	6.7025e-07	1.51974e-10	9.09448e-09	5.22718e-08	1.23481e-11	4.89444e-10	3.29188e-09	1.19475e-12	2.36918e-11	1.76894e-10	8.90468e-14	1.10356e-12	8.54565e-12	7.08367e-15	1.5365e-13	0.479297
																632	0.640569	24.1638	0.000759847	0.674962	0.0792674	4.3903e-06	5.90231e-05	0.000571574	7.55436e-08	8.72816e-07	2.67361e-05	6.70725e-09	2.96721e-07	6.12835e-06	1.37648e-09	1.46759e-07	6.56362e-07	1.48077e-10	8.88906e-09	5.10219e-08	1.20064e-11	4.76614e-10	3.20216e-09	1.17656e-12	2.29836e-11	1.71448e-10	8.84491e-14	1.06639e-12	8.25021e-12	6.80532e-15	1.47933e-13	0.476791
																633	0.641679	24.1644	0.000755889	0.675139	0.0788557	4.34458e-06	5.83992e-05	0.000565578	7.44213e-08	8.58654e-07	2.63208e-05	6.57237e-09	2.91073e-07	6.01933e-06	1.34509e-09	1.43987e-07	6.42753e-07	1.44277e-10	8.68818e-09	4.98012e-08	1.1674e-11	4.64114e-10	3.11483e-09	1.15902e-12	2.2296e-11	1.66166e-10	8.78962e-14	1.03044e-12	7.96474e-12	6.5378e-15	1.42426e-13	0.474298
																634	0.642789	24.1651	0.000751953	0.675314	0.0784461	4.29934e-06	5.7782e-05	0.000559646	7.33168e-08	8.44722e-07	2.59118e-05	6.44024e-09	2.85529e-07	5.9122e-06	1.31441e-09	1.41265e-07	6.2942e-07	1.40574e-10	8.49173e-09	4.8609e-08	1.13508e-11	4.51934e-10	3.02984e-09	1.14208e-12	2.16286e-11	1.61043e-10	8.73842e-14	9.95669e-13	7.68892e-12	6.2807e-15	1.37121e-13	0.471819
																635	0.643898	24.1658	0.000748037	0.675489	0.0780387	4.25456e-06	5.71714e-05	0.000553776	7.22297e-08	8.31016e-07	2.55091e-05	6.3108e-09	2.8009e-07	5.80692e-06	1.28441e-09	1.38594e-07	6.16357e-07	1.36963e-10	8.29963e-09	4.74447e-08	1.10364e-11	4.40068e-10	2.94712e-09	1.12569e-12	2.09808e-11	1.56075e-10	8.69091e-14	9.62049e-13	7.42243e-12	6.03363e-15	1.32011e-13	0.469352
																636	0.645008	24.1664	0.000744142	0.675662	0.0776335	4.21026e-06	5.65673e-05	0.000547969	7.11595e-08	8.17533e-07	2.51126e-05	6.18399e-09	2.74752e-07	5.70348e-06	1.25509e-09	1.35972e-07	6.03558e-07	1.33444e-10	8.11177e-09	4.63076e-08	1.07306e-11	4.28507e-10	2.86662e-09	1.10983e-12	2.0352e-11	1.51257e-10	8.6467e-14	9.29539e-13	7.16496e-12	5.79619e-15	1.27088e-13	0.466899
																637	0.646117	24.1671	0.000740267	0.675835	0.0772303	4.16641e-06	5.59697e-05	0.000542223	7.0106e-08	8.04269e-07	2.47222e-05	6.05976e-09	2.69514e-07	5.60184e-06	1.22643e-09	1.33399e-07	5.91018e-07	1.30013e-10	7.92808e-09	4.51973e-08	1.0433e-11	4.17244e-10	2.78826e-09	1.09443e-12	1.97417e-11	1.46585e-10	8.60539e-14	8.98104e-13	6.91622e-12	5.56801e-15	1.22347e-13	0.464459
																638	0.647226	24.1677	0.000736413	0.676007	0.0768293	4.12303e-06	5.53785e-05	0.000536537	6.90687e-08	7.91221e-07	2.43378e-05	5.93804e-09	2.64374e-07	5.50196e-06	1.19842e-09	1.30873e-07	5.78733e-07	1.26668e-10	7.74845e-09	4.41129e-08	1.01435e-11	4.06271e-10	2.71201e-09	1.07947e-12	1.91493e-11	1.42054e-10	8.56659e-14	8.67709e-13	6.67592e-12	5.34875e-15	1.1778e-13	0.462032
																639	0.648335	24.1684	0.000732579	0.676178	0.0764304	4.0801e-06	5.47937e-05	0.000530912	6.80474e-08	7.78385e-07	2.39592e-05	5.81878e-09	2.5933e-07	5.40383e-06	1.17104e-09	1.28394e-07	5.66697e-07	1.23408e-10	7.57281e-09	4.3054e-08	9.8618e-12	3.95581e-10	2.63781e-09	1.0649e-12	1.85744e-11	1.3766e-10	8.52993e-14	8.38321e-13	6.44378e-12	5.13805e-15	1.13382e-13	0.459618
																640	0.649444	24.169	0.000728766	0.676348	0.0760336	4.03761e-06	5.42151e-05	0.000525347	6.70416e-08	7.65758e-07	2.35865e-05	5.70192e-09	2.54381e-07	5.3074e-06	1.14427e-09	1.25961e-07	5.54906e-07	1.2023e-10	7.40107e-09	4.202e-08	9.58763e-12	3.85167e-10	2.5656e-09	1.05069e-12	1.80164e-11	1.334e-10	8.49502e-14	8.09906e-13	6.21952e-12	4.93558e-15	1.09145e-13	0.457216
																641	0.650553	24.1697	0.000724972	0.676517	0.0756389	3.99557e-06	5.36427e-05	0.000519841	6.60511e-08	7.53337e-07	2.32196e-05	5.58741e-09	2.49524e-07	5.21266e-06	1.11811e-09	1.23573e-07	5.43355e-07	1.17132e-10	7.23314e-09	4.10103e-08	9.32078e-12	3.75022e-10	2.49532e-09	1.0368e-12	1.74748e-11	1.29269e-10	8.46151e-14	7.82435e-13	6.0029e-12	4.74103e-15	1.05065e-13	0.454828
																642	0.651662	24.1703	0.000721199	0.676685	0.0752463	3.95398e-06	5.30765e-05	0.000514393	6.50754e-08	7.41118e-07	2.28582e-05	5.4752e-09	2.44759e-07	5.11957e-06	1.09253e-09	1.21229e-07	5.32038e-07	1.14112e-10	7.06894e-09	4.00244e-08	9.06103e-12	3.65139e-10	2.42694e-09	1.02319e-12	1.69493e-11	1.25264e-10	8.42905e-14	7.55875e-13	5.79365e-12	4.55409e-15	1.01135e-13	0.452452
																643	0.652771	24.171	0.000717446	0.676852	0.0748557	3.91281e-06	5.25163e-05	0.000509002	6.41143e-08	7.29098e-07	2.25025e-05	5.36523e-09	2.40083e-07	5.0281e-06	1.06753e-09	1.18929e-07	5.20952e-07	1.11167e-10	6.9084e-09	3.90617e-08	8.80818e-12	3.55512e-10	2.3604e-09	1.00984e-12	1.64392e-11	1.2138e-10	8.39732e-14	7.30198e-13	5.59153e-12	4.37447e-15	9.73506e-14	0.450089
																644	0.653879	24.1716	0.000713713	0.677018	0.0744672	3.87208e-06	5.19622e-05	0.000503669	6.31675e-08	7.17273e-07	2.21522e-05	5.25746e-09	2.35495e-07	4.93824e-06	1.0431e-09	1.16671e-07	5.10092e-07	1.08297e-10	6.75142e-09	3.81216e-08	8.56203e-12	3.46134e-10	2.29564e-09	9.96711e-13	1.59442e-11	1.17615e-10	8.36599e-14	7.05375e-13	5.3963e-12	4.20188e-15	9.37059e-14	0.447738
																645	0.654988	24.1722	0.000709999	0.677184	0.0740808	3.83178e-06	5.14139e-05	0.000498393	6.22345e-08	7.05642e-07	2.18073e-05	5.15183e-09	2.30993e-07	4.84994e-06	1.01921e-09	1.14456e-07	4.99453e-07	1.055e-10	6.59795e-09	3.72038e-08	8.32237e-12	3.36999e-10	2.23263e-09	9.83777e-13	1.54639e-11	1.13964e-10	8.33479e-14	6.81379e-13	5.20775e-12	4.03605e-15	9.0196e-14	0.4454
																646	0.656096	24.1728	0.000706305	0.677348	0.0736963	3.79189e-06	5.08716e-05	0.000493172	6.13153e-08	6.942e-07	2.14678e-05	5.04829e-09	2.26575e-07	4.76319e-06	9.95866e-10	1.12282e-07	4.89031e-07	1.02772e-10	6.44789e-09	3.63075e-08	8.08903e-12	3.28101e-10	2.17133e-09	9.71013e-13	1.49978e-11	1.10425e-10	8.30346e-14	6.58182e-13	5.02563e-12	3.87671e-15	8.68159e-14	0.443075
																647	0.657204	24.1735	0.000702631	0.677512	0.073314	3.75243e-06	5.03351e-05	0.000488007	6.04093e-08	6.82945e-07	2.11335e-05	4.94681e-09	2.22241e-07	4.67796e-06	9.73045e-10	1.10148e-07	4.78822e-07	1.00114e-10	6.30119e-09	3.54325e-08	7.86182e-12	3.19434e-10	2.11167e-09	9.58396e-13	1.45455e-11	1.06994e-10	8.27175e-14	6.35759e-13	4.84975e-12	3.72362e-15	8.3561e-14	0.440762
																648	0.658312	24.1741	0.000698976	0.677675	0.0729336	3.71338e-06	4.98043e-05	0.000482896	5.95165e-08	6.71873e-07	2.08043e-05	4.84734e-09	2.17989e-07	4.59423e-06	9.50738e-10	1.08054e-07	4.68822e-07	9.75221e-11	6.15775e-09	3.45781e-08	7.64057e-12	3.10991e-10	2.05363e-09	9.45907e-13	1.41066e-11	1.03667e-10	8.23946e-14	6.14084e-13	4.67989e-12	3.57653e-15	8.04266e-14	0.438461
																649	0.65942	24.1747	0.00069534	0.677837	0.0725552	3.67474e-06	4.92793e-05	0.00047784	5.86365e-08	6.60981e-07	2.04802e-05	4.74984e-09	2.13816e-07	4.51196e-06	9.28933e-10	1.05999e-07	4.59025e-07	9.49959e-11	6.01752e-09	3.37439e-08	7.42513e-12	3.02768e-10	1.99715e-09	9.33528e-13	1.36807e-11	1.00442e-10	8.20641e-14	5.93134e-13	4.51584e-12	3.43521e-15	7.74083e-14	0.436172
																650	0.660528	24.1753	0.000691724	0.677998	0.0721788	3.6365e-06	4.87598e-05	0.000472837	5.77692e-08	6.50267e-07	2.01611e-05	4.65425e-09	2.09722e-07	4.43113e-06	9.0762e-10	1.03982e-07	4.4943e-07	9.25334e-11	5.88042e-09	3.29295e-08	7.21533e-12	2.94758e-10	1.9422e-09	9.21244e-13	1.32674e-11	9.73155e-11	8.17244e-14	5.72884e-13	4.35743e-12	3.29944e-15	7.4502e-14	0.433896
																651	0.661636	24.1759	0.000688127	0.678158	0.0718045	3.59867e-06	4.82459e-05	0.000467888	5.69142e-08	6.39727e-07	1.9847e-05	4.56055e-09	2.05705e-07	4.35172e-06	8.86788e-10	1.02003e-07	4.4003e-07	9.01331e-11	5.74638e-09	3.21343e-08	7.01103e-12	2.86957e-10	1.88873e-09	9.09044e-13	1.28665e-11	9.42848e-11	8.13743e-14	5.53311e-13	4.20445e-12	3.16899e-15	7.17035e-14	0.431632
																652	0.662743	24.1765	0.000684549	0.678317	0.0714321	3.56123e-06	4.77376e-05	0.00046299	5.60713e-08	6.2936e-07	1.95377e-05	4.4687e-09	2.01764e-07	4.27371e-06	8.66425e-10	1.00061e-07	4.30823e-07	8.77935e-11	5.61534e-09	3.13579e-08	6.81208e-12	2.79358e-10	1.83671e-09	8.96919e-13	1.24774e-11	9.13468e-11	8.10128e-14	5.34394e-13	4.05673e-12	3.04366e-15	6.90088e-14	0.42938
																653	0.663851	24.1771	0.00068099	0.678476	0.0710616	3.52419e-06	4.72346e-05	0.000458145	5.52404e-08	6.19161e-07	1.92332e-05	4.37865e-09	1.97897e-07	4.19706e-06	8.46522e-10	9.81555e-08	4.21805e-07	8.55129e-11	5.48723e-09	3.05999e-08	6.61835e-12	2.71957e-10	1.7861e-09	8.84862e-13	1.20999e-11	8.84989e-11	8.06393e-14	5.1611e-13	3.91408e-12	2.92326e-15	6.64141e-14	0.427139
																654	0.664958	24.1777	0.000677449	0.678634	0.0706931	3.48753e-06	4.67371e-05	0.000453351	5.44213e-08	6.09128e-07	1.89333e-05	4.29037e-09	1.94103e-07	4.12176e-06	8.27068e-10	9.62853e-08	4.12971e-07	8.32901e-11	5.36199e-09	2.98599e-08	6.42971e-12	2.64749e-10	1.73686e-09	8.72868e-13	1.17337e-11	8.57382e-11	8.02534e-14	4.98439e-13	3.77634e-12	2.80758e-15	6.39159e-14	0.424911
																655	0.666065	24.1783	0.000673928	0.67879	0.0703265	3.45126e-06	4.62449e-05	0.000448607	5.36137e-08	5.99259e-07	1.86381e-05	4.20383e-09	1.90381e-07	4.04778e-06	8.08053e-10	9.445e-08	4.04318e-07	8.11236e-11	5.23955e-09	2.91375e-08	6.24603e-12	2.57729e-10	1.68895e-09	8.60935e-13	1.13783e-11	8.30622e-11	7.98548e-14	4.81362e-13	3.64335e-12	2.69645e-15	6.15105e-14	0.422695
																656	0.667172	24.1789	0.000670425	0.678946	0.0699619	3.41537e-06	4.57579e-05	0.000443914	5.28176e-08	5.89551e-07	1.83475e-05	4.11899e-09	1.86729e-07	3.97511e-06	7.89468e-10	9.2649e-08	3.95843e-07	7.9012e-11	5.11985e-09	2.84321e-08	6.06719e-12	2.50891e-10	1.64235e-09	8.49062e-13	1.10336e-11	8.04683e-11	7.94435e-14	4.64857e-13	3.51493e-12	2.58969e-15	5.91945e-14	0.42049
																657	0.66828	24.1795	0.00066694	0.679101	0.0695992	3.37986e-06	4.52761e-05	0.00043927	5.20327e-08	5.8e-07	1.80614e-05	4.03582e-09	1.83146e-07	3.90371e-06	7.71303e-10	9.08816e-08	3.87541e-07	7.69539e-11	5.00284e-09	2.77436e-08	5.89306e-12	2.44232e-10	1.597e-09	8.3725e-13	1.06991e-11	7.79541e-11	7.902e-14	4.48907e-13	3.39094e-12	2.48712e-15	5.69647e-14	0.418298
																658	0.669386	24.1801	0.000663474	0.679256	0.0692384	3.34472e-06	4.47995e-05	0.000434676	5.1259e-08	5.70605e-07	1.77797e-05	3.95429e-09	1.7963e-07	3.83356e-06	7.53548e-10	8.91473e-08	3.7941e-07	7.49481e-11	4.88845e-09	2.70713e-08	5.72355e-12	2.37746e-10	1.55289e-09	8.25503e-13	1.03746e-11	7.55171e-11	7.85845e-14	4.33493e-13	3.27123e-12	2.38859e-15	5.48179e-14	0.416116
																659	0.670493	24.1807	0.000660026	0.679409	0.0688795	3.30994e-06	4.4328e-05	0.00043013	5.04962e-08	5.61363e-07	1.75023e-05	3.87436e-09	1.76181e-07	3.76465e-06	7.36196e-10	8.74455e-08	3.71446e-07	7.29933e-11	4.77662e-09	2.6415e-08	5.55854e-12	2.3143e-10	1.50997e-09	8.13824e-13	1.00597e-11	7.31549e-11	7.81377e-14	4.18597e-13	3.15564e-12	2.29393e-15	5.27509e-14	0.413947
																660	0.6716	24.1813	0.000656596	0.679562	0.0685224	3.27553e-06	4.38615e-05	0.000425632	4.97442e-08	5.52272e-07	1.72292e-05	3.79601e-09	1.72797e-07	3.69696e-06	7.19236e-10	8.57755e-08	3.63645e-07	7.10883e-11	4.6673e-09	2.57744e-08	5.39791e-12	2.25278e-10	1.46822e-09	8.02217e-13	9.75427e-12	7.08654e-11	7.76803e-14	4.04203e-13	3.04405e-12	2.203e-15	5.0761e-14	0.411789
																661	0.672707	24.1819	0.000653184	0.679714	0.0681672	3.24149e-06	4.34e-05	0.000421181	4.90029e-08	5.43328e-07	1.69604e-05	3.71921e-09	1.69477e-07	3.63045e-06	7.0266e-10	8.41367e-08	3.56005e-07	6.92318e-11	4.56044e-09	2.51489e-08	5.24158e-12	2.19287e-10	1.4276e-09	7.90689e-13	9.45794e-12	6.86464e-11	7.72131e-14	3.90293e-13	2.93631e-12	2.11565e-15	4.88452e-14	0.409642
																662	0.673813	24.1824	0.000649791	0.679865	0.0678139	3.20779e-06	4.29434e-05	0.000416778	4.82723e-08	5.34529e-07	1.66956e-05	3.64393e-09	1.66219e-07	3.56511e-06	6.8646e-10	8.25286e-08	3.48522e-07	6.74226e-11	4.45597e-09	2.45383e-08	5.08943e-12	2.13453e-10	1.38809e-09	7.79245e-13	9.17046e-12	6.64956e-11	7.67371e-14	3.76851e-13	2.8323e-12	2.03174e-15	4.70009e-14	0.407506
																663	0.67492	24.183	0.000646415	0.680015	0.0674625	3.17445e-06	4.24917e-05	0.000412421	4.7552e-08	5.25874e-07	1.6435e-05	3.57013e-09	1.63024e-07	3.50093e-06	6.70627e-10	8.09507e-08	3.41192e-07	6.56596e-11	4.35386e-09	2.39423e-08	4.94137e-12	2.07771e-10	1.34965e-09	7.67893e-13	8.89157e-12	6.4411e-11	7.62532e-14	3.63863e-13	2.73188e-12	1.95113e-15	4.52253e-14	0.405382
																664	0.676026	24.1836	0.000643056	0.680164	0.0671128	3.14146e-06	4.20447e-05	0.000408109	4.68422e-08	5.1736e-07	1.61784e-05	3.4978e-09	1.59888e-07	3.43787e-06	6.55154e-10	7.94023e-08	3.34014e-07	6.39417e-11	4.25403e-09	2.33604e-08	4.79731e-12	2.02237e-10	1.31226e-09	7.56639e-13	8.62102e-12	6.23906e-11	7.57625e-14	3.51312e-13	2.63493e-12	1.8737e-15	4.35159e-14	0.403269
																665	0.677132	24.1841	0.000639716	0.680313	0.066765	3.10882e-06	4.16026e-05	0.000403844	4.61425e-08	5.08983e-07	1.59258e-05	3.4269e-09	1.56812e-07	3.37593e-06	6.40031e-10	7.78829e-08	3.26983e-07	6.22677e-11	4.15645e-09	2.27924e-08	4.65714e-12	1.96848e-10	1.27588e-09	7.4549e-13	8.35856e-12	6.04325e-11	7.52661e-14	3.39184e-13	2.54134e-12	1.79932e-15	4.18704e-14	0.401168
																666	0.678239	24.1847	0.000636393	0.680461	0.0664191	3.07652e-06	4.11651e-05	0.000399623	4.5453e-08	5.00743e-07	1.56771e-05	3.35742e-09	1.53794e-07	3.31508e-06	6.25253e-10	7.6392e-08	3.20096e-07	6.06366e-11	4.06106e-09	2.22379e-08	4.52077e-12	1.91601e-10	1.24049e-09	7.34454e-13	8.10395e-12	5.85348e-11	7.4765e-14	3.27466e-13	2.45099e-12	1.72787e-15	4.02863e-14	0.399077
																667	0.679345	24.1853	0.000633087	0.680608	0.0660749	3.04455e-06	4.07323e-05	0.000395446	4.47735e-08	4.92637e-07	1.54322e-05	3.28932e-09	1.50833e-07	3.2553e-06	6.1081e-10	7.49291e-08	3.13352e-07	5.90473e-11	3.96782e-09	2.16967e-08	4.38812e-12	1.8649e-10	1.20607e-09	7.23536e-13	7.85696e-12	5.66955e-11	7.42603e-14	3.16143e-13	2.36377e-12	1.65924e-15	3.87614e-14	0.396998
																668	0.680451	24.1858	0.000629798	0.680754	0.0657325	3.01292e-06	4.03041e-05	0.000391314	4.41039e-08	4.84662e-07	1.51911e-05	3.22257e-09	1.47928e-07	3.19657e-06	5.96695e-10	7.34936e-08	3.06746e-07	5.74988e-11	3.87668e-09	2.11683e-08	4.25909e-12	1.81514e-10	1.17259e-09	7.12743e-13	7.61737e-12	5.4913e-11	7.37531e-14	3.05202e-13	2.27957e-12	1.59332e-15	3.72935e-14	0.394929
																669	0.681557	24.1864	0.000626527	0.6809	0.0653919	2.98162e-06	3.98804e-05	0.000387225	4.34441e-08	4.76817e-07	1.49537e-05	3.15717e-09	1.45078e-07	3.13888e-06	5.82902e-10	7.2085e-08	3.00277e-07	5.599e-11	3.78759e-09	2.06526e-08	4.1336e-12	1.76668e-10	1.14002e-09	7.02082e-13	7.38495e-12	5.31856e-11	7.32443e-14	2.94631e-13	2.19829e-12	1.53e-15	3.58805e-14	0.392871
																670	0.682663	24.1869	0.000623273	0.681045	0.065053	2.95064e-06	3.94613e-05	0.000383179	4.2794e-08	4.69099e-07	1.472e-05	3.09307e-09	1.42282e-07	3.08221e-06	5.69423e-10	7.07029e-08	2.93941e-07	5.45201e-11	3.7005e-09	2.01491e-08	4.01156e-12	1.71949e-10	1.10833e-09	6.91558e-13	7.1595e-12	5.15114e-11	7.27351e-14	2.84418e-13	2.11983e-12	1.46918e-15	3.45203e-14	0.390824
																671	0.683769	24.1875	0.000620036	0.681189	0.064716	2.91999e-06	3.90465e-05	0.000379175	4.21535e-08	4.61506e-07	1.44899e-05	3.03025e-09	1.39539e-07	3.02654e-06	5.56251e-10	6.93467e-08	2.87735e-07	5.3088e-11	3.61538e-09	1.96577e-08	3.89288e-12	1.67353e-10	1.07752e-09	6.81176e-13	6.94081e-12	4.9889e-11	7.22263e-14	2.74549e-13	2.04409e-12	1.41076e-15	3.32111e-14	0.388788
																672	0.684875	24.188	0.000616815	0.681332	0.0643807	2.88966e-06	3.86362e-05	0.000375213	4.15224e-08	4.54037e-07	1.42634e-05	2.9687e-09	1.36848e-07	2.97185e-06	5.4338e-10	6.8016e-08	2.81658e-07	5.16928e-11	3.53218e-09	1.9178e-08	3.77749e-12	1.62879e-10	1.04754e-09	6.70942e-13	6.72868e-12	4.83167e-11	7.17188e-14	2.65014e-13	1.97097e-12	1.35465e-15	3.19508e-14	0.386762
																673	0.685981	24.1885	0.000613612	0.681474	0.0640471	2.85964e-06	3.82302e-05	0.000371294	4.09008e-08	4.46689e-07	1.40404e-05	2.90839e-09	1.34208e-07	2.91813e-06	5.30802e-10	6.67103e-08	2.75706e-07	5.03336e-11	3.45085e-09	1.87098e-08	3.66529e-12	1.58521e-10	1.01838e-09	6.60858e-13	6.52291e-12	4.67931e-11	7.12135e-14	2.55802e-13	1.9004e-12	1.30076e-15	3.07378e-14	0.384747
																674	0.687087	24.1891	0.000610425	0.681616	0.0637152	2.82994e-06	3.78286e-05	0.000367415	4.02884e-08	4.3946e-07	1.38208e-05	2.84929e-09	1.31618e-07	2.86535e-06	5.18511e-10	6.54291e-08	2.69877e-07	4.90094e-11	3.37135e-09	1.82528e-08	3.55621e-12	1.54278e-10	9.90018e-10	6.5093e-13	6.32333e-12	4.53165e-11	7.07112e-14	2.46902e-13	1.83227e-12	1.249e-15	2.95703e-14	0.382743
																675	0.688193	24.1896	0.000607255	0.681757	0.0633851	2.80055e-06	3.74312e-05	0.000363577	3.96851e-08	4.32348e-07	1.36046e-05	2.79138e-09	1.29077e-07	2.81351e-06	5.06501e-10	6.4172e-08	2.64169e-07	4.77194e-11	3.29366e-09	1.78067e-08	3.45017e-12	1.50147e-10	9.62432e-10	6.4116e-13	6.12973e-12	4.38857e-11	7.02126e-14	2.38303e-13	1.76651e-12	1.19929e-15	2.84465e-14	0.380749
																676	0.689299	24.1902	0.000604101	0.681897	0.0630567	2.77146e-06	3.7038e-05	0.000359779	3.9091e-08	4.25351e-07	1.33917e-05	2.73465e-09	1.26584e-07	2.76259e-06	4.94765e-10	6.29386e-08	2.58578e-07	4.64628e-11	3.21771e-09	1.73713e-08	3.3471e-12	1.46124e-10	9.35601e-10	6.31551e-13	5.94196e-12	4.24991e-11	6.97185e-14	2.29996e-13	1.70304e-12	1.15155e-15	2.73649e-14	0.378766
																677	0.690405	24.1907	0.000600964	0.682037	0.06273	2.74268e-06	3.66489e-05	0.000356021	3.85057e-08	4.18468e-07	1.31822e-05	2.67906e-09	1.24138e-07	2.71257e-06	4.83297e-10	6.17283e-08	2.53103e-07	4.52387e-11	3.14348e-09	1.69463e-08	3.24691e-12	1.42207e-10	9.09503e-10	6.22105e-13	5.75982e-12	4.11555e-11	6.92293e-14	2.2197e-13	1.64177e-12	1.1057e-15	2.63239e-14	0.376793
																678	0.691511	24.1912	0.000597843	0.682176	0.0624049	2.71419e-06	3.6264e-05	0.000352303	3.79293e-08	4.11697e-07	1.29759e-05	2.6246e-09	1.21739e-07	2.66343e-06	4.72092e-10	6.05409e-08	2.47742e-07	4.40463e-11	3.07093e-09	1.65315e-08	3.14952e-12	1.38393e-10	8.84121e-10	6.12823e-13	5.58317e-12	3.98536e-11	6.87457e-14	2.14216e-13	1.58263e-12	1.06166e-15	2.5322e-14	0.37483
																679	0.692616	24.1917	0.000594738	0.682314	0.0620816	2.686e-06	3.58832e-05	0.000348623	3.73617e-08	4.05035e-07	1.27727e-05	2.57124e-09	1.19385e-07	2.61516e-06	4.61143e-10	5.93758e-08	2.42491e-07	4.28847e-11	3.00002e-09	1.61266e-08	3.05488e-12	1.3468e-10	8.59433e-10	6.03707e-13	5.41184e-12	3.8592e-11	6.82682e-14	2.06725e-13	1.52556e-12	1.01937e-15	2.43577e-14	0.372877
																680	0.693722	24.1923	0.000591649	0.682451	0.0617599	2.65811e-06	3.55063e-05	0.000344982	3.68026e-08	3.98481e-07	1.25728e-05	2.51896e-09	1.17076e-07	2.56775e-06	4.50445e-10	5.82327e-08	2.37349e-07	4.17533e-11	2.93071e-09	1.57314e-08	2.9629e-12	1.31064e-10	8.35423e-10	5.94758e-13	5.24566e-12	3.73695e-11	6.77973e-14	1.99489e-13	1.47046e-12	9.78758e-16	2.34297e-14	0.370935
																681	0.694828	24.1928	0.000588576	0.682588	0.0614399	2.6305e-06	3.51335e-05	0.000341379	3.62521e-08	3.92034e-07	1.23759e-05	2.46775e-09	1.14811e-07	2.52117e-06	4.39991e-10	5.71111e-08	2.32314e-07	4.06512e-11	2.86298e-09	1.53457e-08	2.87352e-12	1.27544e-10	8.12071e-10	5.85976e-13	5.08449e-12	3.6185e-11	6.73333e-14	1.92498e-13	1.41729e-12	9.39755e-16	2.25366e-14	0.369003
																682	0.695934	24.1933	0.00058552	0.682723	0.0611216	2.60319e-06	3.47646e-05	0.000337814	3.571e-08	3.85691e-07	1.2182e-05	2.41758e-09	1.12589e-07	2.47542e-06	4.29778e-10	5.60107e-08	2.27383e-07	3.95777e-11	2.79677e-09	1.49693e-08	2.78665e-12	1.24116e-10	7.89359e-10	5.77361e-13	4.92817e-12	3.50373e-11	6.68766e-14	1.85745e-13	1.36597e-12	9.023e-16	2.16771e-14	0.367081
																683	0.697039	24.1938	0.000582479	0.682859	0.0608049	2.57615e-06	3.43996e-05	0.000334286	3.51761e-08	3.7945e-07	1.19912e-05	2.36844e-09	1.10409e-07	2.43049e-06	4.19798e-10	5.4931e-08	2.22554e-07	3.85321e-11	2.73207e-09	1.4602e-08	2.70225e-12	1.20779e-10	7.67272e-10	5.68912e-13	4.77657e-12	3.39252e-11	6.64275e-14	1.79221e-13	1.31643e-12	8.66332e-16	2.085e-14	0.365169
																684	0.698145	24.1943	0.000579454	0.682993	0.0604898	2.5494e-06	3.40385e-05	0.000330796	3.46505e-08	3.73311e-07	1.18033e-05	2.32029e-09	1.08271e-07	2.38635e-06	4.10047e-10	5.38717e-08	2.17826e-07	3.75137e-11	2.66883e-09	1.42434e-08	2.62024e-12	1.1753e-10	7.45791e-10	5.60629e-13	4.62954e-12	3.28476e-11	6.59862e-14	1.72919e-13	1.26863e-12	8.31793e-16	2.0054e-14	0.363267
																685	0.699251	24.1948	0.000576444	0.683127	0.0601763	2.52293e-06	3.36812e-05	0.000327341	3.41329e-08	3.67271e-07	1.16183e-05	2.27313e-09	1.06173e-07	2.34299e-06	4.00521e-10	5.28324e-08	2.13196e-07	3.65218e-11	2.60703e-09	1.38935e-08	2.54055e-12	1.14367e-10	7.249e-10	5.52511e-13	4.48695e-12	3.18036e-11	6.55531e-14	1.66831e-13	1.22249e-12	7.98627e-16	1.9288e-14	0.361375
																686	0.700357	24.1953	0.000573451	0.68326	0.0598645	2.49673e-06	3.33276e-05	0.000323923	3.36233e-08	3.61329e-07	1.14362e-05	2.22693e-09	1.04115e-07	2.30041e-06	3.91212e-10	5.18127e-08	2.08662e-07	3.55557e-11	2.54663e-09	1.3552e-08	2.46313e-12	1.11287e-10	7.04584e-10	5.44556e-13	4.34867e-12	3.07921e-11	6.51282e-14	1.6095e-13	1.17796e-12	7.66779e-16	1.85509e-14	0.359493
																687	0.701462	24.1958	0.000570472	0.683392	0.0595543	2.4708e-06	3.29778e-05	0.000320541	3.31215e-08	3.55484e-07	1.12569e-05	2.18168e-09	1.02096e-07	2.25858e-06	3.82118e-10	5.08123e-08	2.04222e-07	3.46147e-11	2.4876e-09	1.32187e-08	2.38791e-12	1.08289e-10	6.84827e-10	5.36762e-13	4.21457e-12	2.98121e-11	6.47117e-14	1.5527e-13	1.13498e-12	7.36197e-16	1.78417e-14	0.35762
																688	0.702568	24.1963	0.00056751	0.683524	0.0592457	2.44514e-06	3.26317e-05	0.000317194	3.26274e-08	3.49733e-07	1.10804e-05	2.13735e-09	1.00116e-07	2.21749e-06	3.73232e-10	4.98308e-08	1.99875e-07	3.36982e-11	2.42992e-09	1.28935e-08	2.31483e-12	1.0537e-10	6.65614e-10	5.29129e-13	4.08452e-12	2.88626e-11	6.43038e-14	1.49783e-13	1.09351e-12	7.06833e-16	1.71592e-14	0.355758
																689	0.703674	24.1968	0.000564562	0.683655	0.0589387	2.41975e-06	3.22892e-05	0.000313882	3.2141e-08	3.44075e-07	1.09066e-05	2.09393e-09	9.81736e-08	2.17714e-06	3.64551e-10	4.88679e-08	1.95618e-07	3.28056e-11	2.37354e-09	1.2576e-08	2.24383e-12	1.02528e-10	6.4693e-10	5.21654e-13	3.9584e-12	2.79426e-11	6.39045e-14	1.44483e-13	1.05348e-12	6.78637e-16	1.65024e-14	0.353905
																690	0.704779	24.1973	0.00056163	0.683785	0.0586333	2.39463e-06	3.19504e-05	0.000310605	3.16622e-08	3.38509e-07	1.07355e-05	2.0514e-09	9.6268e-08	2.1375e-06	3.56069e-10	4.79232e-08	1.91449e-07	3.19363e-11	2.31844e-09	1.22663e-08	2.17485e-12	9.97617e-11	6.28761e-10	5.14335e-13	3.8361e-12	2.70514e-11	6.35138e-14	1.39364e-13	1.01486e-12	6.51564e-16	1.58705e-14	0.352062
																691	0.705885	24.1978	0.000558713	0.683915	0.0583294	2.36976e-06	3.16151e-05	0.000307362	3.11907e-08	3.33033e-07	1.05671e-05	2.00974e-09	9.43988e-08	2.09857e-06	3.47783e-10	4.69964e-08	1.87368e-07	3.10897e-11	2.2646e-09	1.1964e-08	2.10784e-12	9.70686e-11	6.11093e-10	5.07169e-13	3.71751e-12	2.6188e-11	6.31318e-14	1.3442e-13	9.7758e-13	6.2557e-16	1.52625e-14	0.350228
																692	0.706991	24.1983	0.000555811	0.684044	0.0580271	2.34515e-06	3.12834e-05	0.000304153	3.07266e-08	3.27646e-07	1.04013e-05	1.96893e-09	9.25653e-08	2.06033e-06	3.39687e-10	4.60872e-08	1.83371e-07	3.02652e-11	2.21199e-09	1.1669e-08	2.04275e-12	9.44469e-11	5.93913e-10	5.00155e-13	3.60251e-12	2.53515e-11	6.27586e-14	1.29644e-13	9.41608e-13	6.00612e-16	1.46775e-14	0.348404
																693	0.708097	24.1988	0.000552924	0.684172	0.0577264	2.3208e-06	3.09551e-05	0.000300978	3.02697e-08	3.22346e-07	1.02381e-05	1.92896e-09	9.07667e-08	2.02277e-06	3.31778e-10	4.51952e-08	1.79458e-07	2.94622e-11	2.16057e-09	1.13811e-08	1.97951e-12	9.18947e-11	5.77207e-10	4.93289e-13	3.49099e-12	2.45412e-11	6.2394e-14	1.25031e-13	9.06895e-13	5.76649e-16	1.41146e-14	0.346589
																694	0.709202	24.1993	0.000550052	0.6843	0.0574273	2.2967e-06	3.06304e-05	0.000297836	2.98198e-08	3.17132e-07	1.00773e-05	1.88982e-09	8.90025e-08	1.98588e-06	3.2405e-10	4.43201e-08	1.75627e-07	2.86802e-11	2.11033e-09	1.11002e-08	1.91809e-12	8.94103e-11	5.60962e-10	4.86569e-13	3.38286e-12	2.37562e-11	6.20382e-14	1.20576e-13	8.73398e-13	5.53642e-16	1.35731e-14	0.344784
																695	0.710308	24.1998	0.000547195	0.684427	0.0571296	2.27285e-06	3.0309e-05	0.000294727	2.9377e-08	3.12002e-07	9.91912e-06	1.85147e-09	8.72719e-08	1.94965e-06	3.16501e-10	4.34616e-08	1.71875e-07	2.79186e-11	2.06123e-09	1.08261e-08	1.85842e-12	8.69918e-11	5.45167e-10	4.79992e-13	3.27801e-12	2.29957e-11	6.16909e-14	1.16273e-13	8.41075e-13	5.31553e-16	1.3052e-14	0.342989
																696	0.711414	24.2002	0.000544353	0.684553	0.0568335	2.24925e-06	2.99911e-05	0.00029165	2.89411e-08	3.06955e-07	9.76336e-06	1.81391e-09	8.55744e-08	1.91407e-06	3.09125e-10	4.26193e-08	1.68202e-07	2.7177e-11	2.01325e-09	1.05586e-08	1.80045e-12	8.46376e-11	5.29808e-10	4.73556e-13	3.17634e-12	2.2259e-11	6.13522e-14	1.12118e-13	8.09884e-13	5.10346e-16	1.25507e-14	0.341202
																697	0.712519	24.2007	0.000541526	0.684678	0.056539	2.22589e-06	2.96764e-05	0.000288605	2.85119e-08	3.01991e-07	9.61001e-06	1.77713e-09	8.39094e-08	1.87912e-06	3.0192e-10	4.17931e-08	1.64606e-07	2.64547e-11	1.96636e-09	1.02976e-08	1.74415e-12	8.2346e-11	5.14875e-10	4.67258e-13	3.07777e-12	2.15454e-11	6.10221e-14	1.08104e-13	7.79787e-13	4.89986e-16	1.20685e-14	0.339425
																698	0.713625	24.2012	0.000538713	0.684803	0.0562459	2.20277e-06	2.93652e-05	0.000285593	2.80895e-08	2.97106e-07	9.45905e-06	1.7411e-09	8.22761e-08	1.84479e-06	2.94881e-10	4.09826e-08	1.61085e-07	2.57514e-11	1.92055e-09	1.0043e-08	1.68946e-12	8.01153e-11	5.00355e-10	4.61094e-13	2.98219e-12	2.08542e-11	6.07003e-14	1.04228e-13	7.50746e-13	4.7044e-16	1.16045e-14	0.337657
																699	0.714731	24.2017	0.000535915	0.684928	0.0559544	2.1799e-06	2.90572e-05	0.000282611	2.76736e-08	2.92301e-07	9.31043e-06	1.70581e-09	8.06741e-08	1.81108e-06	2.88004e-10	4.01875e-08	1.57637e-07	2.50665e-11	1.87578e-09	9.79446e-09	1.63634e-12	7.79441e-11	4.86237e-10	4.55063e-13	2.88951e-12	2.01846e-11	6.03868e-14	1.00485e-13	7.22725e-13	4.51675e-16	1.11582e-14	0.335899
																700	0.715837	24.2021	0.000533131	0.685051	0.0556644	2.15726e-06	2.87524e-05	0.000279661	2.72642e-08	2.87573e-07	9.16413e-06	1.67125e-09	7.91028e-08	1.77797e-06	2.81286e-10	3.94075e-08	1.54262e-07	2.43995e-11	1.83204e-09	9.55198e-09	1.58474e-12	7.58306e-11	4.72511e-10	4.4916e-13	2.79966e-12	1.9536e-11	6.00816e-14	9.68695e-14	6.95687e-13	4.33661e-16	1.07288e-14	0.334149
																701	0.716942	24.2026	0.000530362	0.685174	0.0553759	2.13486e-06	2.84509e-05	0.000276742	2.68613e-08	2.82923e-07	9.02009e-06	1.6374e-09	7.75615e-08	1.74545e-06	2.74723e-10	3.86423e-08	1.50958e-07	2.375e-11	1.7893e-09	9.31538e-09	1.53462e-12	7.37734e-11	4.59165e-10	4.43384e-13	2.71255e-12	1.89077e-11	5.97844e-14	9.33783e-14	6.69599e-13	4.16367e-16	1.03157e-14	0.332409
																702	0.718048	24.2031	0.000527607	0.685297	0.0550888	2.11269e-06	2.81525e-05	0.000273854	2.64646e-08	2.78347e-07	8.8783e-06	1.60425e-09	7.60498e-08	1.71352e-06	2.68311e-10	3.78917e-08	1.47722e-07	2.31175e-11	1.74753e-09	9.08453e-09	1.48593e-12	7.17711e-11	4.4619e-10	4.37731e-13	2.62809e-12	1.82992e-11	5.94952e-14	9.0007e-14	6.44429e-13	3.99766e-16	9.91833e-15	0.330678
																703	0.719154	24.2035	0.000524866	0.685418	0.0548033	2.09075e-06	2.78573e-05	0.000270995	2.60741e-08	2.73846e-07	8.73871e-06	1.57177e-09	7.4567e-08	1.68216e-06	2.62048e-10	3.71554e-08	1.44555e-07	2.25017e-11	1.70672e-09	8.85929e-09	1.43864e-12	6.98222e-11	4.33575e-10	4.32199e-13	2.5462e-12	1.77098e-11	5.92139e-14	8.67513e-14	6.20143e-13	3.83829e-16	9.53609e-15	0.328955
																704	0.720259	24.204	0.000522139	0.685539	0.0545192	2.06903e-06	2.75652e-05	0.000268167	2.56898e-08	2.69417e-07	8.60129e-06	1.53997e-09	7.31126e-08	1.65135e-06	2.5593e-10	3.64332e-08	1.41454e-07	2.1902e-11	1.66685e-09	8.63952e-09	1.39271e-12	6.79253e-11	4.2131e-10	4.26784e-13	2.46682e-12	1.7139e-11	5.89403e-14	8.36074e-14	5.96712e-13	3.68531e-16	9.1684e-15	0.327242
																705	0.721365	24.2044	0.000519427	0.68566	0.0542366	2.04754e-06	2.72761e-05	0.000265368	2.53114e-08	2.6506e-07	8.46601e-06	1.50882e-09	7.16861e-08	1.6211e-06	2.49952e-10	3.57246e-08	1.38418e-07	2.1318e-11	1.62789e-09	8.4251e-09	1.3481e-12	6.60791e-11	4.09386e-10	4.21484e-13	2.38985e-12	1.65861e-11	5.86744e-14	8.05715e-14	5.74106e-13	3.53846e-16	8.81472e-15	0.325538
																706	0.722471	24.2049	0.000516729	0.68578	0.0539554	2.02628e-06	2.69902e-05	0.000262598	2.4939e-08	2.60774e-07	8.33284e-06	1.47832e-09	7.0287e-08	1.5914e-06	2.44113e-10	3.50296e-08	1.35446e-07	2.07494e-11	1.58982e-09	8.2159e-09	1.30477e-12	6.42821e-11	3.97795e-10	4.16295e-13	2.31524e-12	1.60506e-11	5.84159e-14	7.76399e-14	5.52296e-13	3.39749e-16	8.47452e-15	0.323842
																707	0.723577	24.2054	0.000514044	0.685899	0.0536757	2.00523e-06	2.67072e-05	0.000259857	2.45724e-08	2.56557e-07	8.20174e-06	1.44844e-09	6.89147e-08	1.56222e-06	2.3841e-10	3.43479e-08	1.32536e-07	2.01957e-11	1.55263e-09	8.01179e-09	1.26268e-12	6.25333e-11	3.86525e-10	4.11216e-13	2.24291e-12	1.55319e-11	5.81647e-14	7.48092e-14	5.31254e-13	3.26218e-16	8.14729e-15	0.322155
																708	0.724682	24.2058	0.000511374	0.686018	0.0533974	1.98441e-06	2.64272e-05	0.000257145	2.42115e-08	2.52409e-07	8.07268e-06	1.41917e-09	6.75688e-08	1.53357e-06	2.32838e-10	3.36792e-08	1.29688e-07	1.96566e-11	1.51629e-09	7.81265e-09	1.22181e-12	6.08312e-11	3.7557e-10	4.06244e-13	2.17279e-12	1.50296e-11	5.79207e-14	7.20758e-14	5.10954e-13	3.1323e-16	7.83254e-15	0.320478
																709	0.725788	24.2063	0.000508717	0.686135	0.0531206	1.9638e-06	2.61502e-05	0.000254462	2.38563e-08	2.48327e-07	7.94563e-06	1.39051e-09	6.62487e-08	1.50543e-06	2.27395e-10	3.30232e-08	1.26899e-07	1.91316e-11	1.48079e-09	7.61837e-09	1.1821e-12	5.91746e-11	3.6492e-10	4.01375e-13	2.10481e-12	1.45432e-11	5.76838e-14	6.94365e-14	4.9137e-13	3.00762e-16	7.52981e-15	0.318808
																710	0.726894	24.2067	0.000506074	0.686253	0.0528452	1.9434e-06	2.5876e-05	0.000251806	2.35066e-08	2.44312e-07	7.82056e-06	1.36244e-09	6.4954e-08	1.4778e-06	2.22078e-10	3.23798e-08	1.24169e-07	1.86205e-11	1.4461e-09	7.42883e-09	1.14354e-12	5.75624e-11	3.54566e-10	3.96607e-13	2.03892e-12	1.40721e-11	5.74538e-14	6.68882e-14	4.72477e-13	2.88796e-16	7.23864e-15	0.317148
																711	0.728	24.2071	0.000503445	0.686369	0.0525712	1.92322e-06	2.56048e-05	0.000249178	2.31625e-08	2.40362e-07	7.69744e-06	1.33495e-09	6.36841e-08	1.45067e-06	2.16884e-10	3.17487e-08	1.21497e-07	1.81228e-11	1.41221e-09	7.24391e-09	1.10608e-12	5.59934e-11	3.44502e-10	3.91937e-13	1.97504e-12	1.36158e-11	5.72306e-14	6.44276e-14	4.54251e-13	2.7731e-16	6.9586e-15	0.315496
																712	0.729106	24.2076	0.000500829	0.686486	0.0522987	1.90324e-06	2.53364e-05	0.000246578	2.28237e-08	2.36476e-07	7.57624e-06	1.30803e-09	6.24387e-08	1.42402e-06	2.11811e-10	3.11296e-08	1.18881e-07	1.76382e-11	1.3791e-09	7.06351e-09	1.0697e-12	5.44665e-11	3.34718e-10	3.87364e-13	1.91312e-12	1.3174e-11	5.7014e-14	6.20519e-14	4.36669e-13	2.66285e-16	6.68926e-15	0.313853
																713	0.730211	24.208	0.000498227	0.686601	0.0520275	1.88347e-06	2.50709e-05	0.000244004	2.24902e-08	2.32653e-07	7.45692e-06	1.28166e-09	6.12172e-08	1.39785e-06	2.06855e-10	3.05224e-08	1.1632e-07	1.71664e-11	1.34675e-09	6.88751e-09	1.03437e-12	5.29805e-11	3.25208e-10	3.82884e-13	1.85311e-12	1.27461e-11	5.68039e-14	5.97581e-14	4.19708e-13	2.55704e-16	6.43023e-15	0.312218
																714	0.731317	24.2085	0.000495639	0.686716	0.0517577	1.86391e-06	2.48081e-05	0.000241458	2.21619e-08	2.28892e-07	7.33947e-06	1.25583e-09	6.00192e-08	1.37216e-06	2.02014e-10	2.99268e-08	1.13813e-07	1.6707e-11	1.31515e-09	6.71582e-09	1.00005e-12	5.15343e-11	3.15963e-10	3.78495e-13	1.79493e-12	1.23318e-11	5.66002e-14	5.75434e-14	4.03347e-13	2.45548e-16	6.18111e-15	0.310592
																715	0.732423	24.2089	0.000493064	0.68683	0.0514894	1.84455e-06	2.45481e-05	0.000238938	2.18388e-08	2.25191e-07	7.22385e-06	1.23053e-09	5.88443e-08	1.34692e-06	1.97285e-10	2.93427e-08	1.11359e-07	1.62598e-11	1.28427e-09	6.54833e-09	9.66721e-13	5.01271e-11	3.06977e-10	3.74194e-13	1.73854e-12	1.19306e-11	5.64027e-14	5.54052e-14	3.87564e-13	2.35801e-16	5.94153e-15	0.308974
																716	0.733529	24.2093	0.000490502	0.686944	0.0512224	1.82539e-06	2.42909e-05	0.000236445	2.15208e-08	2.21551e-07	7.11004e-06	1.20576e-09	5.7692e-08	1.32214e-06	1.92666e-10	2.87697e-08	1.08957e-07	1.58243e-11	1.25411e-09	6.38493e-09	9.34348e-13	4.87576e-11	2.98242e-10	3.6998e-13	1.68388e-12	1.15421e-11	5.62114e-14	5.33409e-14	3.7234e-13	2.26445e-16	5.71113e-15	0.307365
																717	0.734635	24.2098	0.000487953	0.687057	0.0509568	1.80642e-06	2.40363e-05	0.000233978	2.12077e-08	2.1797e-07	6.998e-06	1.1815e-09	5.6562e-08	1.29781e-06	1.88154e-10	2.82077e-08	1.06606e-07	1.54003e-11	1.22464e-09	6.22554e-09	9.02905e-13	4.74249e-11	2.89752e-10	3.65849e-13	1.6309e-12	1.11659e-11	5.60259e-14	5.13479e-14	3.57655e-13	2.17467e-16	5.48955e-15	0.305764
																718	0.73574	24.2102	0.000485418	0.68717	0.0506926	1.78766e-06	2.37845e-05	0.000231536	2.08996e-08	2.14446e-07	6.88771e-06	1.15774e-09	5.54537e-08	1.27392e-06	1.83747e-10	2.76564e-08	1.04304e-07	1.49875e-11	1.19586e-09	6.07005e-09	8.72366e-13	4.6128e-11	2.81499e-10	3.618e-13	1.57955e-12	1.08016e-11	5.58463e-14	4.94238e-14	3.43489e-13	2.08849e-16	5.27648e-15	0.304172
																719	0.736846	24.2106	0.000482896	0.687282	0.0504297	1.76909e-06	2.35353e-05	0.00022912	2.05963e-08	2.1098e-07	6.77914e-06	1.13446e-09	5.43667e-08	1.25045e-06	1.79442e-10	2.71158e-08	1.02051e-07	1.45856e-11	1.16773e-09	5.91838e-09	8.42706e-13	4.48661e-11	2.73478e-10	3.5783e-13	1.52978e-12	1.04489e-11	5.56725e-14	4.75663e-14	3.29826e-13	2.00579e-16	5.07158e-15	0.302587
																720	0.737952	24.211	0.000480387	0.687393	0.0501682	1.75071e-06	2.32887e-05	0.00022673	2.02977e-08	2.0757e-07	6.67227e-06	1.11167e-09	5.33008e-08	1.22742e-06	1.75237e-10	2.65855e-08	9.98458e-08	1.41944e-11	1.14026e-09	5.77042e-09	8.13899e-13	4.36381e-11	2.65681e-10	3.53938e-13	1.48154e-12	1.01073e-11	5.55042e-14	4.5773e-14	3.16647e-13	1.92642e-16	4.87455e-15	0.301011
																721	0.739058	24.2114	0.000477891	0.687504	0.049908	1.73252e-06	2.30447e-05	0.000224364	2.00038e-08	2.04215e-07	6.56706e-06	1.08935e-09	5.22554e-08	1.20479e-06	1.7113e-10	2.60654e-08	9.76872e-08	1.38134e-11	1.11342e-09	5.6261e-09	7.8592e-13	4.24432e-11	2.58104e-10	3.5012e-13	1.43479e-12	9.77667e-12	5.53413e-14	4.40418e-14	3.03935e-13	1.85025e-16	4.68508e-15	0.299443
																722	0.740164	24.2119	0.000475407	0.687614	0.0496492	1.71452e-06	2.28033e-05	0.000222023	1.97145e-08	2.00915e-07	6.4635e-06	1.06748e-09	5.12302e-08	1.18258e-06	1.67118e-10	2.55553e-08	9.55743e-08	1.34426e-11	1.0872e-09	5.48532e-09	7.58746e-13	4.12805e-11	2.50739e-10	3.46376e-13	1.38949e-12	9.45651e-12	5.51838e-14	4.23706e-14	2.91675e-13	1.77715e-16	4.5029e-15	0.297884
																723	0.741269	24.2123	0.000472937	0.687723	0.0493917	1.69671e-06	2.25644e-05	0.000219706	1.94298e-08	1.97668e-07	6.36156e-06	1.04607e-09	5.02248e-08	1.16076e-06	1.632e-10	2.5055e-08	9.35062e-08	1.30815e-11	1.06159e-09	5.34799e-09	7.32354e-13	4.01491e-11	2.4358e-10	3.42703e-13	1.34557e-12	9.14653e-12	5.50315e-14	4.07573e-14	2.79849e-13	1.707e-16	4.32771e-15	0.296332
																724	0.742375	24.2127	0.00047048	0.687832	0.0491356	1.67909e-06	2.2328e-05	0.000217414	1.91495e-08	1.94473e-07	6.26121e-06	1.0251e-09	4.92388e-08	1.13934e-06	1.59373e-10	2.45644e-08	9.1482e-08	1.273e-11	1.03657e-09	5.21405e-09	7.06721e-13	3.90483e-11	2.36623e-10	3.39099e-13	1.30302e-12	8.84641e-12	5.48843e-14	3.92e-14	2.68444e-13	1.63967e-16	4.15927e-15	0.294789
																725	0.743481	24.2131	0.000468035	0.687941	0.0488808	1.66164e-06	2.20941e-05	0.000215146	1.88736e-08	1.91331e-07	6.16243e-06	1.00456e-09	4.82718e-08	1.11831e-06	1.55634e-10	2.40831e-08	8.95008e-08	1.23878e-11	1.01214e-09	5.08339e-09	6.81826e-13	3.79772e-11	2.29861e-10	3.35562e-13	1.26178e-12	8.55584e-12	5.4742e-14	3.76966e-14	2.57443e-13	1.57506e-16	3.99731e-15	0.293253
																726	0.744587	24.2135	0.000465603	0.688049	0.0486273	1.64438e-06	2.18627e-05	0.000212901	1.8602e-08	1.88239e-07	6.0652e-06	9.84445e-10	4.73236e-08	1.09766e-06	1.51983e-10	2.36112e-08	8.75616e-08	1.20547e-11	9.88264e-10	4.95596e-09	6.57647e-13	3.6935e-11	2.2329e-10	3.32091e-13	1.22181e-12	8.27454e-12	5.46047e-14	3.62455e-14	2.46834e-13	1.51306e-16	3.84159e-15	0.291726
																727	0.745693	24.2139	0.000463183	0.688156	0.0483751	1.62729e-06	2.16337e-05	0.00021068	1.83347e-08	1.85197e-07	5.96949e-06	9.64743e-10	4.63937e-08	1.07738e-06	1.48416e-10	2.31483e-08	8.56636e-08	1.17304e-11	9.64945e-10	4.83166e-09	6.34165e-13	3.59209e-11	2.16903e-10	3.28683e-13	1.18308e-12	8.0022e-12	5.4472e-14	3.48447e-14	2.36601e-13	1.45357e-16	3.69186e-15	0.290207
																728	0.746799	24.2143	0.000460776	0.688263	0.0481242	1.61038e-06	2.14072e-05	0.000208482	1.80716e-08	1.82205e-07	5.87527e-06	9.45447e-10	4.54818e-08	1.05748e-06	1.44933e-10	2.26943e-08	8.38059e-08	1.14147e-11	9.42167e-10	4.71042e-09	6.11358e-13	3.49343e-11	2.10697e-10	3.25338e-13	1.14554e-12	7.73856e-12	5.43441e-14	3.34925e-14	2.26733e-13	1.39647e-16	3.54791e-15	0.288695
																729	0.747904	24.2147	0.000458382	0.688369	0.0478746	1.59365e-06	2.1183e-05	0.000206307	1.78126e-08	1.79261e-07	5.78253e-06	9.26549e-10	4.45876e-08	1.03793e-06	1.41531e-10	2.22491e-08	8.19878e-08	1.11073e-11	9.19917e-10	4.59217e-09	5.89208e-13	3.39744e-11	2.04665e-10	3.22052e-13	1.10917e-12	7.48332e-12	5.42206e-14	3.21874e-14	2.17216e-13	1.34168e-16	3.4095e-15	0.287191
																730	0.74901	24.2151	0.000456	0.688475	0.0476263	1.57709e-06	2.09611e-05	0.000204155	1.75576e-08	1.76365e-07	5.69124e-06	9.0804e-10	4.37106e-08	1.01873e-06	1.38208e-10	2.18124e-08	8.02083e-08	1.08081e-11	8.98184e-10	4.47683e-09	5.67695e-13	3.30404e-11	1.98803e-10	3.18825e-13	1.07393e-12	7.23624e-12	5.41016e-14	3.09276e-14	2.08037e-13	1.28911e-16	3.27644e-15	0.285695
																731	0.750116	24.2155	0.00045363	0.68858	0.0473792	1.56071e-06	2.07416e-05	0.000202025	1.73067e-08	1.73515e-07	5.60138e-06	8.89913e-10	4.28507e-08	9.99886e-07	1.34962e-10	2.13842e-08	7.84667e-08	1.05169e-11	8.76956e-10	4.36434e-09	5.46803e-13	3.21317e-11	1.93107e-10	3.15655e-13	1.03977e-12	6.99706e-12	5.3987e-14	2.97116e-14	1.99185e-13	1.23866e-16	3.14851e-15	0.284207
																732	0.751222	24.2159	0.000451272	0.688685	0.0471335	1.54449e-06	2.05244e-05	0.000199918	1.70596e-08	1.70712e-07	5.51293e-06	8.72158e-10	4.20074e-08	9.81381e-07	1.31792e-10	2.09643e-08	7.67622e-08	1.02334e-11	8.56221e-10	4.25463e-09	5.26512e-13	3.12476e-11	1.87571e-10	3.1254e-13	1.00668e-12	6.76553e-12	5.38766e-14	2.85379e-14	1.90649e-13	1.19025e-16	3.02552e-15	0.282727
																733	0.752328	24.2163	0.000448927	0.688789	0.046889	1.52844e-06	2.03095e-05	0.000197832	1.68165e-08	1.67955e-07	5.42586e-06	8.5477e-10	4.11805e-08	9.63213e-07	1.28696e-10	2.05524e-08	7.5094e-08	9.95738e-12	8.35968e-10	4.14763e-09	5.06805e-13	3.03875e-11	1.82191e-10	3.09479e-13	9.74613e-13	6.5414e-12	5.37703e-14	2.74051e-14	1.82417e-13	1.1438e-16	2.90728e-15	0.281254
																734	0.753434	24.2167	0.000446594	0.688892	0.0466458	1.51256e-06	2.00969e-05	0.000195769	1.65771e-08	1.65242e-07	5.34016e-06	8.37739e-10	4.03696e-08	9.45375e-07	1.25672e-10	2.01485e-08	7.34613e-08	9.68872e-12	8.16186e-10	4.04327e-09	4.87667e-13	2.95507e-11	1.76964e-10	3.0647e-13	9.43541e-13	6.32446e-12	5.36681e-14	2.63117e-14	1.74478e-13	1.09922e-16	2.79362e-15	0.27979
																735	0.75454	24.2171	0.000444273	0.688995	0.0464038	1.49684e-06	1.98865e-05	0.000193727	1.63415e-08	1.62573e-07	5.2558e-06	8.21059e-10	3.95744e-08	9.2786e-07	1.22718e-10	1.97524e-08	7.18635e-08	9.4272e-12	7.96865e-10	3.94149e-09	4.6908e-13	2.87366e-11	1.71884e-10	3.03513e-13	9.13435e-13	6.11446e-12	5.35699e-14	2.52564e-14	1.66822e-13	1.05645e-16	2.68434e-15	0.278332
																736	0.755646	24.2175	0.000441964	0.689097	0.0461631	1.48129e-06	1.96783e-05	0.000191706	1.61096e-08	1.59947e-07	5.17276e-06	8.04723e-10	3.87947e-08	9.10665e-07	1.19834e-10	1.9364e-08	7.02998e-08	9.17263e-12	7.77994e-10	3.84223e-09	4.51029e-13	2.79446e-11	1.66948e-10	3.00605e-13	8.84264e-13	5.9112e-12	5.34755e-14	2.42378e-14	1.59439e-13	1.01541e-16	2.5793e-15	0.276883
																737	0.756751	24.2179	0.000439667	0.689199	0.0459236	1.46589e-06	1.94723e-05	0.000189706	1.58813e-08	1.57363e-07	5.09102e-06	7.88723e-10	3.80301e-08	8.93781e-07	1.17017e-10	1.89831e-08	6.87695e-08	8.92483e-12	7.59562e-10	3.74543e-09	4.33498e-13	2.71742e-11	1.62151e-10	2.97745e-13	8.56001e-13	5.71446e-12	5.3385e-14	2.32548e-14	1.5232e-13	9.76027e-17	2.47832e-15	0.27544
																738	0.757857	24.2183	0.000437382	0.689301	0.0456854	1.45066e-06	1.92684e-05	0.000187728	1.56566e-08	1.54822e-07	5.01057e-06	7.73052e-10	3.72803e-08	8.77206e-07	1.14265e-10	1.86095e-08	6.72718e-08	8.68363e-12	7.41559e-10	3.65102e-09	4.16473e-13	2.64246e-11	1.5749e-10	2.94931e-13	8.28617e-13	5.52404e-12	5.32981e-14	2.2306e-14	1.45455e-13	9.3824e-17	2.38126e-15	0.274006
																739	0.758963	24.2186	0.000435109	0.689401	0.0454484	1.43558e-06	1.90667e-05	0.00018577	1.54354e-08	1.52322e-07	4.93138e-06	7.57704e-10	3.65452e-08	8.60931e-07	1.11578e-10	1.82432e-08	6.58062e-08	8.44885e-12	7.23977e-10	3.55895e-09	3.99939e-13	2.56954e-11	1.52961e-10	2.92164e-13	8.02085e-13	5.33973e-12	5.32149e-14	2.13903e-14	1.38835e-13	9.01983e-17	2.28795e-15	0.272579
																740	0.760069	24.219	0.000432848	0.689502	0.0452126	1.42066e-06	1.88672e-05	0.000183832	1.52177e-08	1.49862e-07	4.85343e-06	7.42671e-10	3.58243e-08	8.44954e-07	1.08954e-10	1.7884e-08	6.43719e-08	8.22031e-12	7.06804e-10	3.46916e-09	3.83883e-13	2.49861e-11	1.48561e-10	2.89441e-13	7.7638e-13	5.16135e-12	5.31352e-14	2.05066e-14	1.32451e-13	8.67194e-17	2.19826e-15	0.271159
																741	0.761175	24.2194	0.000430598	0.689601	0.0449781	1.4059e-06	1.86697e-05	0.000181915	1.50034e-08	1.47442e-07	4.7767e-06	7.27948e-10	3.51174e-08	8.29267e-07	1.0639e-10	1.75317e-08	6.29683e-08	7.99787e-12	6.90033e-10	3.38161e-09	3.68289e-13	2.4296e-11	1.44285e-10	2.86761e-13	7.51477e-13	4.98871e-12	5.3059e-14	1.96537e-14	1.26295e-13	8.33813e-17	2.11205e-15	0.269746
																742	0.762281	24.2198	0.00042836	0.689701	0.0447447	1.39129e-06	1.84743e-05	0.000180018	1.47924e-08	1.45061e-07	4.70118e-06	7.13528e-10	3.44243e-08	8.13866e-07	1.03887e-10	1.71863e-08	6.15947e-08	7.78136e-12	6.73653e-10	3.29622e-09	3.53146e-13	2.36247e-11	1.40131e-10	2.84123e-13	7.2735e-13	4.82162e-12	5.29862e-14	1.88306e-14	1.2036e-13	8.01784e-17	2.02919e-15	0.268341
																743	0.763387	24.2202	0.000426134	0.689799	0.0445126	1.37683e-06	1.82809e-05	0.00017814	1.45848e-08	1.42719e-07	4.62684e-06	6.99404e-10	3.37446e-08	7.98746e-07	1.01442e-10	1.68475e-08	6.02505e-08	7.57061e-12	6.57655e-10	3.21295e-09	3.38441e-13	2.29717e-11	1.36094e-10	2.81526e-13	7.03976e-13	4.65992e-12	5.29168e-14	1.80362e-14	1.14636e-13	7.71053e-17	1.94954e-15	0.266944
																744	0.764493	24.2205	0.000423919	0.689897	0.0442817	1.36251e-06	1.80896e-05	0.000176282	1.43803e-08	1.40415e-07	4.55367e-06	6.85571e-10	3.30782e-08	7.83902e-07	9.90547e-11	1.65154e-08	5.89351e-08	7.36549e-12	6.42032e-10	3.13175e-09	3.2416e-13	2.23365e-11	1.32172e-10	2.78968e-13	6.81332e-13	4.50343e-12	5.28506e-14	1.72696e-14	1.09117e-13	7.41567e-17	1.87299e-15	0.265553
																745	0.765598	24.2209	0.000421715	0.689995	0.0440519	1.34835e-06	1.79003e-05	0.000174444	1.41791e-08	1.38148e-07	4.48164e-06	6.72022e-10	3.24248e-08	7.69329e-07	9.67229e-11	1.61896e-08	5.76479e-08	7.16584e-12	6.26773e-10	3.05257e-09	3.10292e-13	2.17186e-11	1.28361e-10	2.76449e-13	6.59396e-13	4.35198e-12	5.27876e-14	1.65298e-14	1.03795e-13	7.13275e-17	1.7994e-15	0.26417
																746	0.766704	24.2213	0.000419523	0.690092	0.0438234	1.33434e-06	1.7713e-05	0.000172625	1.3981e-08	1.35918e-07	4.41075e-06	6.58752e-10	3.17841e-08	7.55021e-07	9.44456e-11	1.58702e-08	5.63884e-08	6.97152e-12	6.11872e-10	2.97536e-09	2.96825e-13	2.11176e-11	1.24659e-10	2.73968e-13	6.38145e-13	4.20542e-12	5.27277e-14	1.58158e-14	9.86635e-14	6.8613e-17	1.72868e-15	0.262794
																747	0.76781	24.2216	0.000417343	0.690189	0.043596	1.32047e-06	1.75277e-05	0.000170825	1.37861e-08	1.33724e-07	4.34098e-06	6.45755e-10	3.11559e-08	7.40976e-07	9.22216e-11	1.5557e-08	5.51558e-08	6.78239e-12	5.97319e-10	2.90007e-09	2.83748e-13	2.0533e-11	1.21062e-10	2.71524e-13	6.1756e-13	4.0636e-12	5.26709e-14	1.51268e-14	9.37156e-14	6.60085e-17	1.66071e-15	0.261425
																748	0.768916	24.222	0.000415173	0.690285	0.0433698	1.30674e-06	1.73443e-05	0.000169043	1.35941e-08	1.31565e-07	4.27229e-06	6.33025e-10	3.05399e-08	7.27186e-07	9.00497e-11	1.52499e-08	5.39497e-08	6.59832e-12	5.83107e-10	2.82665e-09	2.71049e-13	1.99643e-11	1.17567e-10	2.69115e-13	5.97618e-13	3.92636e-12	5.26171e-14	1.44619e-14	8.89446e-14	6.35095e-17	1.59539e-15	0.260064
																749	0.770022	24.2224	0.000413015	0.690381	0.0431448	1.29316e-06	1.71628e-05	0.00016728	1.34052e-08	1.29441e-07	4.20469e-06	6.20556e-10	2.99359e-08	7.13649e-07	8.79286e-11	1.49487e-08	5.27695e-08	6.41916e-12	5.69228e-10	2.75506e-09	2.58718e-13	1.94112e-11	1.14172e-10	2.66741e-13	5.78301e-13	3.79356e-12	5.25663e-14	1.38203e-14	8.43443e-14	6.11118e-17	1.53261e-15	0.258709
																750	0.771128	24.2227	0.000410869	0.690476	0.0429209	1.27972e-06	1.69832e-05	0.000165536	1.32192e-08	1.27352e-07	4.13815e-06	6.08344e-10	2.93437e-08	7.0036e-07	8.58571e-11	1.46534e-08	5.16146e-08	6.24479e-12	5.55674e-10	2.68525e-09	2.46744e-13	1.88731e-11	1.10874e-10	2.64401e-13	5.5959e-13	3.66505e-12	5.25183e-14	1.32011e-14	7.99086e-14	5.88113e-17	1.47227e-15	0.257362
																751	0.772234	24.2231	0.000408733	0.690571	0.0426982	1.26641e-06	1.68056e-05	0.00016381	1.30362e-08	1.25297e-07	4.07266e-06	5.96382e-10	2.87631e-08	6.87313e-07	8.38342e-11	1.43638e-08	5.04846e-08	6.07509e-12	5.42438e-10	2.61718e-09	2.35117e-13	1.83498e-11	1.07669e-10	2.62093e-13	5.41465e-13	3.54071e-12	5.24731e-14	1.26036e-14	7.56315e-14	5.66041e-17	1.41428e-15	0.256021
																752	0.77334	24.2234	0.000406608	0.690665	0.0424767	1.25325e-06	1.66297e-05	0.000162102	1.2856e-08	1.23275e-07	4.00819e-06	5.84666e-10	2.81938e-08	6.74505e-07	8.18586e-11	1.40799e-08	4.93789e-08	5.90992e-12	5.29513e-10	2.55081e-09	2.23827e-13	1.78408e-11	1.04556e-10	2.59818e-13	5.23909e-13	3.4204e-12	5.24308e-14	1.2027e-14	7.15075e-14	5.44863e-17	1.35856e-15	0.254688
																753	0.774446	24.2238	0.000404495	0.690758	0.0422563	1.24022e-06	1.64558e-05	0.000160412	1.26786e-08	1.21285e-07	3.94474e-06	5.73191e-10	2.76356e-08	6.61932e-07	7.99294e-11	1.38015e-08	4.82969e-08	5.74918e-12	5.1689e-10	2.4861e-09	2.12865e-13	1.73457e-11	1.01531e-10	2.57574e-13	5.06905e-13	3.30399e-12	5.23911e-14	1.14705e-14	6.75311e-14	5.24544e-17	1.305e-15	0.253361
																754	0.775552	24.2241	0.000402392	0.690852	0.042037	1.22732e-06	1.62836e-05	0.000158739	1.25039e-08	1.19328e-07	3.88229e-06	5.61952e-10	2.70883e-08	6.49589e-07	7.80453e-11	1.35285e-08	4.72383e-08	5.59274e-12	5.04564e-10	2.423e-09	2.0222e-13	1.68642e-11	9.85931e-11	2.5536e-13	4.90434e-13	3.19135e-12	5.23542e-14	1.09336e-14	6.3697e-14	5.05049e-17	1.25354e-15	0.252042
																755	0.776657	24.2245	0.0004003	0.690944	0.0418189	1.21456e-06	1.61133e-05	0.000157084	1.23321e-08	1.17403e-07	3.82082e-06	5.50943e-10	2.65517e-08	6.37473e-07	7.62054e-11	1.32609e-08	4.62025e-08	5.44049e-12	4.92528e-10	2.36148e-09	1.91886e-13	1.63958e-11	9.57388e-11	2.53176e-13	4.74482e-13	3.08238e-12	5.23198e-14	1.04155e-14	6.00001e-14	4.86344e-17	1.20408e-15	0.250729
																756	0.777763	24.2248	0.00039822	0.691037	0.0416019	1.20194e-06	1.59448e-05	0.000155446	1.21629e-08	1.15509e-07	3.76032e-06	5.4016e-10	2.60256e-08	6.25578e-07	7.44086e-11	1.29984e-08	4.51889e-08	5.29233e-12	4.80774e-10	2.30149e-09	1.81851e-13	1.59403e-11	9.2966e-11	2.5102e-13	4.59031e-13	2.97694e-12	5.2288e-14	9.91546e-15	5.64355e-14	4.68397e-17	1.15656e-15	0.249423
																757	0.778869	24.2252	0.00039615	0.691128	0.041386	1.18944e-06	1.5778e-05	0.000153826	1.19963e-08	1.13645e-07	3.70077e-06	5.29598e-10	2.55098e-08	6.13902e-07	7.2654e-11	1.27411e-08	4.41972e-08	5.14813e-12	4.69297e-10	2.24301e-09	1.72109e-13	1.54973e-11	9.02724e-11	2.48893e-13	4.44066e-13	2.87494e-12	5.22588e-14	9.43297e-15	5.29984e-14	4.51178e-17	1.11089e-15	0.248124
																758	0.779975	24.2255	0.00039409	0.69122	0.0411712	1.17707e-06	1.5613e-05	0.000152222	1.18323e-08	1.11812e-07	3.64216e-06	5.19253e-10	2.50041e-08	6.02439e-07	7.09406e-11	1.24888e-08	4.32269e-08	5.00781e-12	4.58089e-10	2.18598e-09	1.6265e-13	1.50664e-11	8.76559e-11	2.46793e-13	4.29573e-13	2.77625e-12	5.2232e-14	8.96739e-15	4.96843e-14	4.34657e-17	1.06701e-15	0.246831
																759	0.781081	24.2259	0.000392042	0.69131	0.0409576	1.16483e-06	1.54497e-05	0.000150635	1.16709e-08	1.10008e-07	3.58446e-06	5.0912e-10	2.45083e-08	5.91188e-07	6.92673e-11	1.22414e-08	4.22776e-08	4.87125e-12	4.47145e-10	2.13039e-09	1.53466e-13	1.46474e-11	8.51141e-11	2.4472e-13	4.15536e-13	2.68078e-12	5.22077e-14	8.51811e-15	4.64887e-14	4.18805e-17	1.02484e-15	0.245546
																760	0.782187	24.2262	0.000390004	0.691401	0.040745	1.15272e-06	1.52881e-05	0.000149064	1.15121e-08	1.08233e-07	3.52768e-06	4.99195e-10	2.40221e-08	5.80142e-07	6.76333e-11	1.19988e-08	4.13487e-08	4.73835e-12	4.36459e-10	2.07618e-09	1.44551e-13	1.42399e-11	8.26451e-11	2.42672e-13	4.01942e-13	2.58842e-12	5.21858e-14	8.08458e-15	4.34074e-14	4.03596e-17	9.84328e-16	0.244267
																761	0.783293	24.2266	0.000387976	0.69149	0.0405336	1.14074e-06	1.51283e-05	0.00014751	1.13557e-08	1.06488e-07	3.47179e-06	4.89473e-10	2.35455e-08	5.693e-07	6.60376e-11	1.1761e-08	4.04399e-08	4.60903e-12	4.26024e-10	2.02333e-09	1.35895e-13	1.38435e-11	8.02468e-11	2.4065e-13	3.88777e-13	2.49907e-12	5.21662e-14	7.66623e-15	4.04364e-14	3.89003e-17	9.45397e-16	0.242994
																762	0.784399	24.2269	0.000385959	0.69158	0.0403232	1.12887e-06	1.49701e-05	0.000145973	1.12017e-08	1.0477e-07	3.41679e-06	4.79951e-10	2.30782e-08	5.58657e-07	6.44794e-11	1.15278e-08	3.95507e-08	4.48317e-12	4.15835e-10	1.97181e-09	1.27492e-13	1.3458e-11	7.79172e-11	2.38653e-13	3.76028e-13	2.41264e-12	5.21489e-14	7.26253e-15	3.75715e-14	3.75002e-17	9.0799e-16	0.241729
																763	0.785505	24.2272	0.000383953	0.691669	0.0401139	1.11714e-06	1.48135e-05	0.000144451	1.10501e-08	1.0308e-07	3.36264e-06	4.70624e-10	2.26201e-08	5.48209e-07	6.29578e-11	1.12992e-08	3.86807e-08	4.36071e-12	4.05886e-10	1.92158e-09	1.19335e-13	1.30832e-11	7.56543e-11	2.3668e-13	3.63682e-13	2.32904e-12	5.21339e-14	6.87297e-15	3.4809e-14	3.61567e-17	8.72048e-16	0.24047
																764	0.786611	24.2276	0.000381957	0.691757	0.0399058	1.10552e-06	1.46586e-05	0.000142945	1.0901e-08	1.01418e-07	3.30936e-06	4.61488e-10	2.2171e-08	5.37954e-07	6.1472e-11	1.1075e-08	3.78296e-08	4.24153e-12	3.96172e-10	1.8726e-09	1.11417e-13	1.27186e-11	7.34563e-11	2.3473e-13	3.51726e-13	2.24816e-12	5.21212e-14	6.49706e-15	3.21453e-14	3.48677e-17	8.37515e-16	0.239217
																765	0.787717	24.2279	0.000379971	0.691845	0.0396987	1.09402e-06	1.45054e-05	0.000141455	1.07541e-08	9.97825e-08	3.25691e-06	4.52538e-10	2.17306e-08	5.27887e-07	6.0021e-11	1.08552e-08	3.69968e-08	4.12556e-12	3.86687e-10	1.82486e-09	1.0373e-13	1.23641e-11	7.13213e-11	2.32803e-13	3.40148e-13	2.16994e-12	5.21106e-14	6.13431e-15	2.95766e-14	3.36309e-17	8.04335e-16	0.237971
																766	0.788823	24.2282	0.000377996	0.691933	0.0394926	1.08264e-06	1.43537e-05	0.00013998	1.06095e-08	9.81735e-08	3.20528e-06	4.43773e-10	2.12989e-08	5.18006e-07	5.86042e-11	1.06397e-08	3.61821e-08	4.01271e-12	3.77426e-10	1.77831e-09	9.62686e-14	1.20193e-11	6.92476e-11	2.30898e-13	3.28936e-13	2.09427e-12	5.21022e-14	5.78427e-15	2.70998e-14	3.24442e-17	7.72457e-16	0.236732
																767	0.789928	24.2286	0.000376031	0.69202	0.0392877	1.07139e-06	1.42037e-05	0.000138521	1.04672e-08	9.65905e-08	3.15448e-06	4.35186e-10	2.08757e-08	5.08307e-07	5.72206e-11	1.04285e-08	3.5385e-08	3.9029e-12	3.68383e-10	1.73294e-09	8.90262e-14	1.1684e-11	6.72335e-11	2.29015e-13	3.1808e-13	2.02108e-12	5.2096e-14	5.44648e-15	2.47112e-14	3.13056e-17	7.4183e-16	0.235499
																768	0.791034	24.2289	0.000374076	0.692106	0.0390837	1.06024e-06	1.40552e-05	0.000137077	1.03271e-08	9.50332e-08	3.10447e-06	4.26776e-10	2.04607e-08	4.98786e-07	5.58696e-11	1.02214e-08	3.46052e-08	3.79604e-12	3.59554e-10	1.6887e-09	8.19967e-14	1.1358e-11	6.52772e-11	2.27153e-13	3.07568e-13	1.9503e-12	5.20919e-14	5.12052e-15	2.24079e-14	3.0213e-17	7.12405e-16	0.234272
																769	0.79214	24.2292	0.000372131	0.692192	0.0388809	1.04922e-06	1.39083e-05	0.000135649	1.01892e-08	9.3501e-08	3.05525e-06	4.18537e-10	2.00539e-08	4.8944e-07	5.45504e-11	1.00183e-08	3.38423e-08	3.69207e-12	3.50933e-10	1.64558e-09	7.51738e-14	1.10409e-11	6.33771e-11	2.25312e-13	2.97389e-13	1.88183e-12	5.20898e-14	4.80596e-15	2.01868e-14	2.91646e-17	6.84136e-16	0.233052
																770	0.793246	24.2295	0.000370196	0.692278	0.0386791	1.0383e-06	1.37629e-05	0.000134235	1.00535e-08	9.19937e-08	3.00681e-06	4.10467e-10	1.96551e-08	4.80267e-07	5.32621e-11	9.81918e-09	3.30959e-08	3.5909e-12	3.42517e-10	1.60354e-09	6.8552e-14	1.07326e-11	6.15316e-11	2.23491e-13	2.87533e-13	1.81562e-12	5.20898e-14	4.50241e-15	1.80447e-14	2.81587e-17	6.56977e-16	0.231838
																771	0.794352	24.2299	0.000368272	0.692363	0.0384783	1.0275e-06	1.3619e-05	0.000132836	9.91984e-09	9.05107e-08	2.95913e-06	4.02562e-10	1.92642e-08	4.71263e-07	5.20042e-11	9.62398e-09	3.23657e-08	3.49245e-12	3.34299e-10	1.56256e-09	6.21254e-14	1.04328e-11	5.97392e-11	2.2169e-13	2.77991e-13	1.75158e-12	5.20918e-14	4.20948e-15	1.5979e-14	2.71934e-17	6.30886e-16	0.230631
																772	0.795458	24.2302	0.000366357	0.692448	0.0382786	1.01682e-06	1.34767e-05	0.000131451	9.78829e-09	8.90517e-08	2.9122e-06	3.94818e-10	1.88809e-08	4.62426e-07	5.07759e-11	9.43261e-09	3.16514e-08	3.39666e-12	3.26275e-10	1.5226e-09	5.58885e-14	1.01412e-11	5.79983e-11	2.19908e-13	2.68752e-13	1.68965e-12	5.20957e-14	3.92679e-15	1.39867e-14	2.62672e-17	6.05821e-16	0.229429
																773	0.796564	24.2305	0.000364452	0.692532	0.0380799	1.00624e-06	1.33358e-05	0.000130081	9.65879e-09	8.76164e-08	2.86601e-06	3.87233e-10	1.85051e-08	4.53751e-07	4.95764e-11	9.24499e-09	3.09525e-08	3.30346e-12	3.18442e-10	1.48366e-09	4.98361e-14	9.85774e-12	5.63076e-11	2.18144e-13	2.59806e-13	1.62976e-12	5.21016e-14	3.65398e-15	1.20653e-14	2.53784e-17	5.81741e-16	0.228234
																774	0.79767	24.2308	0.000362558	0.692616	0.0378823	9.95773e-07	1.31964e-05	0.000128725	9.53131e-09	8.62042e-08	2.82055e-06	3.79803e-10	1.81367e-08	4.45236e-07	4.84052e-11	9.06105e-09	3.02689e-08	3.21277e-12	3.10794e-10	1.4457e-09	4.39628e-14	9.58208e-12	5.46656e-11	2.164e-13	2.51145e-13	1.57184e-12	5.21095e-14	3.39071e-15	1.02122e-14	2.45255e-17	5.5861e-16	0.227046
																775	0.798776	24.2311	0.000360673	0.6927	0.0376856	9.85415e-07	1.30585e-05	0.000127384	9.40582e-09	8.48149e-08	2.77581e-06	3.72524e-10	1.77756e-08	4.36879e-07	4.72616e-11	8.88072e-09	2.96001e-08	3.12454e-12	3.03327e-10	1.40869e-09	3.82638e-14	9.31403e-12	5.30709e-11	2.14672e-13	2.4276e-13	1.51584e-12	5.21193e-14	3.13662e-15	8.42482e-15	2.37071e-17	5.36389e-16	0.225863
																776	0.799882	24.2315	0.000358797	0.692783	0.03749	9.75164e-07	1.2922e-05	0.000126056	9.28228e-09	8.34481e-08	2.73178e-06	3.65394e-10	1.74216e-08	4.28676e-07	4.61449e-11	8.70393e-09	2.89458e-08	3.03868e-12	2.96037e-10	1.37262e-09	3.2734e-14	9.05339e-12	5.15222e-11	2.12963e-13	2.34643e-13	1.46168e-12	5.21309e-14	2.89141e-15	6.70087e-15	2.29217e-17	5.15044e-16	0.224687
																777	0.800988	24.2318	0.000356932	0.692865	0.0372954	9.65019e-07	1.2787e-05	0.000124743	9.16067e-09	8.21034e-08	2.68844e-06	3.5841e-10	1.70745e-08	4.20624e-07	4.50546e-11	8.53061e-09	2.83058e-08	2.95515e-12	2.8892e-10	1.33745e-09	2.73688e-14	8.79996e-12	5.00181e-11	2.1127e-13	2.26784e-13	1.40931e-12	5.21443e-14	2.65475e-15	5.03799e-15	2.2168e-17	4.94539e-16	0.223517
																778	0.802094	24.2321	0.000355076	0.692948	0.0371018	9.5498e-07	1.26534e-05	0.000123443	9.04096e-09	8.07804e-08	2.64579e-06	3.51568e-10	1.67343e-08	4.12722e-07	4.39899e-11	8.3607e-09	2.76797e-08	2.87388e-12	2.81971e-10	1.30318e-09	2.21634e-14	8.55354e-12	4.85574e-11	2.09594e-13	2.19176e-13	1.35868e-12	5.21597e-14	2.42634e-15	3.43395e-15	2.14447e-17	4.74843e-16	0.222352
																779	0.803199	24.2324	0.00035323	0.693029	0.0369092	9.45045e-07	1.25211e-05	0.000122156	8.92311e-09	7.94789e-08	2.6038e-06	3.44866e-10	1.64007e-08	4.04965e-07	4.29502e-11	8.19412e-09	2.70672e-08	2.7948e-12	2.75187e-10	1.26977e-09	1.71133e-14	8.31394e-12	4.71389e-11	2.07934e-13	2.11811e-13	1.30972e-12	5.21768e-14	2.20589e-15	1.8866e-15	2.07505e-17	4.55924e-16	0.221194
																780	0.804305	24.2327	0.000351394	0.693111	0.0367176	9.35213e-07	1.23903e-05	0.000120883	8.80709e-09	7.81983e-08	2.56248e-06	3.383e-10	1.60738e-08	3.97353e-07	4.19351e-11	8.03082e-09	2.6468e-08	2.71787e-12	2.68565e-10	1.2372e-09	1.22144e-14	8.08098e-12	4.57614e-11	2.0629e-13	2.04682e-13	1.26238e-12	5.21957e-14	1.99312e-15	3.93889e-16	2.00843e-17	4.37751e-16	0.220042
																781	0.805411	24.233	0.000349567	0.693192	0.036527	9.25482e-07	1.22609e-05	0.000119624	8.69289e-09	7.69385e-08	2.52182e-06	3.31868e-10	1.57533e-08	3.89881e-07	4.09439e-11	7.87073e-09	2.58819e-08	2.64302e-12	2.62099e-10	1.20546e-09	7.46224e-15	7.85447e-12	4.44236e-11	2.04661e-13	1.9778e-13	1.21661e-12	5.22164e-14	1.78774e-15	-1.04618e-15	1.9445e-17	4.20295e-16	0.218896
																782	0.806517	24.2333	0.000347749	0.693272	0.0363374	9.15853e-07	1.21328e-05	0.000118377	8.58046e-09	7.56991e-08	2.4818e-06	3.25567e-10	1.54391e-08	3.82547e-07	3.99761e-11	7.71378e-09	2.53086e-08	2.5702e-12	2.55787e-10	1.17452e-09	2.85282e-15	7.63423e-12	4.31245e-11	2.03048e-13	1.911e-13	1.17237e-12	5.22387e-14	1.58951e-15	-2.43555e-15	1.88314e-17	4.03529e-16	0.217756
																783	0.807623	24.2336	0.000345941	0.693352	0.0361488	9.06324e-07	1.2006e-05	0.000117144	8.46979e-09	7.44797e-08	2.4424e-06	3.19395e-10	1.5131e-08	3.75349e-07	3.90311e-11	7.55993e-09	2.47478e-08	2.49935e-12	2.49625e-10	1.14436e-09	-1.61795e-15	7.4201e-12	4.1863e-11	2.0145e-13	1.84633e-13	1.12959e-12	5.22629e-14	1.39816e-15	-3.77608e-15	1.82424e-17	3.87424e-16	0.216622
																784	0.808729	24.2339	0.000344142	0.693432	0.0359611	8.96893e-07	1.18806e-05	0.000115923	8.36084e-09	7.328e-08	2.40363e-06	3.13348e-10	1.48291e-08	3.68285e-07	3.81084e-11	7.4091e-09	2.41992e-08	2.43042e-12	2.4361e-10	1.11496e-09	-5.95394e-15	7.21191e-12	4.0638e-11	1.99865e-13	1.78374e-13	1.08823e-12	5.22887e-14	1.21345e-15	-5.06958e-15	1.76771e-17	3.71957e-16	0.215494
																785	0.809835	24.2342	0.000342353	0.693511	0.0357744	8.87561e-07	1.17564e-05	0.000114715	8.25359e-09	7.20998e-08	2.36548e-06	3.07424e-10	1.45331e-08	3.61351e-07	3.72075e-11	7.26124e-09	2.36626e-08	2.36336e-12	2.37737e-10	1.08631e-09	-1.01589e-14	7.0095e-12	3.94484e-11	1.98296e-13	1.72316e-13	1.04826e-12	5.23163e-14	1.03515e-15	-6.31775e-15	1.71346e-17	3.57101e-16	0.214371
																786	0.810941	24.2345	0.000340573	0.69359	0.0355887	8.78325e-07	1.16336e-05	0.00011352	8.14801e-09	7.09386e-08	2.32793e-06	3.01621e-10	1.4243e-08	3.54546e-07	3.63278e-11	7.11629e-09	2.31377e-08	2.29812e-12	2.32005e-10	1.05839e-09	-1.42365e-14	6.8127e-12	3.82933e-11	1.96739e-13	1.66452e-13	1.00961e-12	5.23455e-14	8.63014e-16	-7.52227e-15	1.66138e-17	3.42832e-16	0.213255
																787	0.812047	24.2348	0.000338802	0.693668	0.035404	8.69185e-07	1.15121e-05	0.000112337	8.04407e-09	6.97961e-08	2.29097e-06	2.95936e-10	1.39586e-08	3.47867e-07	3.54688e-11	6.9742e-09	2.26242e-08	2.23465e-12	2.26408e-10	1.03117e-09	-1.81902e-14	6.62137e-12	3.71716e-11	1.95197e-13	1.60777e-13	9.72258e-13	5.23763e-14	6.96836e-16	-8.68472e-15	1.61139e-17	3.29128e-16	0.212144
																788	0.813153	24.2351	0.00033704	0.693746	0.0352202	8.6014e-07	1.13919e-05	0.000111167	7.94175e-09	6.86722e-08	2.25459e-06	2.90366e-10	1.36797e-08	3.41312e-07	3.46302e-11	6.83491e-09	2.2122e-08	2.17291e-12	2.20945e-10	1.00464e-09	-2.20236e-14	6.43535e-12	3.60825e-11	1.93667e-13	1.55284e-13	9.36151e-13	5.24088e-14	5.36398e-16	-9.80669e-15	1.5634e-17	3.15967e-16	0.211039
																789	0.814259	24.2354	0.000335288	0.693824	0.0350373	8.51188e-07	1.12729e-05	0.000110009	7.84103e-09	6.75664e-08	2.21879e-06	2.8491e-10	1.34064e-08	3.34879e-07	3.38113e-11	6.69837e-09	2.16307e-08	2.11284e-12	2.15612e-10	9.78788e-10	-2.574e-14	6.2545e-12	3.50249e-11	1.92151e-13	1.49968e-13	9.01252e-13	5.24429e-14	3.81493e-16	-1.08897e-14	1.51733e-17	3.03326e-16	0.20994
																790	0.815364	24.2357	0.000333545	0.693901	0.0348554	8.4233e-07	1.11551e-05	0.000108862	7.74187e-09	6.64785e-08	2.18356e-06	2.79564e-10	1.31385e-08	3.28566e-07	3.30118e-11	6.56452e-09	2.11502e-08	2.05441e-12	2.10406e-10	9.53589e-10	-2.93427e-14	6.07868e-12	3.3998e-11	1.90647e-13	1.44824e-13	8.6752e-13	5.24786e-14	2.31923e-16	-1.19351e-14	1.47311e-17	2.91187e-16	0.208847
																791	0.81647	24.236	0.00033181	0.693978	0.0346744	8.33563e-07	1.10386e-05	0.000107728	7.64426e-09	6.54081e-08	2.14888e-06	2.74327e-10	1.28759e-08	3.22369e-07	3.22311e-11	6.4333e-09	2.06802e-08	1.99756e-12	2.05324e-10	9.29029e-10	-3.28348e-14	5.90775e-12	3.30009e-11	1.89156e-13	1.39845e-13	8.34919e-13	5.25159e-14	8.74982e-17	-1.29444e-14	1.43065e-17	2.79528e-16	0.207759
																792	0.817576	24.2363	0.000330085	0.694054	0.0344944	8.24888e-07	1.09233e-05	0.000106606	7.54817e-09	6.43551e-08	2.11475e-06	2.69196e-10	1.26185e-08	3.16288e-07	3.14689e-11	6.30468e-09	2.02205e-08	1.94227e-12	2.00363e-10	9.05094e-10	-3.62194e-14	5.74158e-12	3.20327e-11	1.87676e-13	1.35027e-13	8.03412e-13	5.25548e-14	-5.19651e-17	-1.39188e-14	1.38989e-17	2.68332e-16	0.206677
																793	0.818682	24.2366	0.000328369	0.69413	0.0343153	8.16302e-07	1.08092e-05	0.000105495	7.45357e-09	6.33191e-08	2.08116e-06	2.64169e-10	1.23662e-08	3.1032e-07	3.07247e-11	6.1786e-09	1.97709e-08	1.88847e-12	1.9552e-10	8.81766e-10	-3.94995e-14	5.58003e-12	3.10926e-11	1.86209e-13	1.30364e-13	7.72963e-13	5.25952e-14	-1.86646e-16	-1.48597e-14	1.35076e-17	2.5758e-16	0.2056
																794	0.819788	24.2368	0.000326661	0.694206	0.0341372	8.07805e-07	1.06964e-05	0.000104396	7.36045e-09	6.22998e-08	2.0481e-06	2.59245e-10	1.21188e-08	3.04462e-07	2.99981e-11	6.055e-09	1.93311e-08	1.83615e-12	1.90793e-10	8.59031e-10	-4.2678e-14	5.42298e-12	3.01799e-11	1.84753e-13	1.25852e-13	7.43538e-13	5.26372e-14	-3.1672e-16	-1.57683e-14	1.31318e-17	2.47254e-16	0.20453
																795	0.820894	24.2371	0.000324963	0.694281	0.0339599	7.99397e-07	1.05847e-05	0.000103309	7.26877e-09	6.1297e-08	2.01557e-06	2.5442e-10	1.18764e-08	2.98714e-07	2.92886e-11	5.93385e-09	1.89009e-08	1.78524e-12	1.86179e-10	8.36874e-10	-4.57578e-14	5.2703e-12	2.92937e-11	1.83308e-13	1.21487e-13	7.15104e-13	5.26808e-14	-4.42351e-16	-1.66458e-14	1.2771e-17	2.37338e-16	0.203464
																796	0.822	24.2374	0.000323273	0.694356	0.0337836	7.91076e-07	1.04741e-05	0.000102233	7.17853e-09	6.03104e-08	1.98355e-06	2.49693e-10	1.16387e-08	2.93072e-07	2.85959e-11	5.81509e-09	1.84802e-08	1.73573e-12	1.81675e-10	8.15281e-10	-4.87416e-14	5.12188e-12	2.84333e-11	1.81875e-13	1.17262e-13	6.87628e-13	5.27259e-14	-5.637e-16	-1.74935e-14	1.24246e-17	2.27816e-16	0.202405
																797	0.823106	24.2377	0.000321592	0.69443	0.0336082	7.82841e-07	1.03648e-05	0.000101168	7.08968e-09	5.93397e-08	1.95204e-06	2.45061e-10	1.14058e-08	2.87536e-07	2.79196e-11	5.69868e-09	1.80686e-08	1.68756e-12	1.77279e-10	7.94237e-10	-5.1632e-14	4.9776e-12	2.75978e-11	1.80452e-13	1.13175e-13	6.6108e-13	5.27724e-14	-6.80919e-16	-1.83123e-14	1.20919e-17	2.18673e-16	0.201351
																798	0.824212	24.238	0.00031992	0.694504	0.0334337	7.74691e-07	1.02565e-05	0.000100114	7.00222e-09	5.83847e-08	1.92102e-06	2.40523e-10	1.11774e-08	2.82103e-07	2.72593e-11	5.58457e-09	1.76661e-08	1.64071e-12	1.72988e-10	7.73729e-10	-5.44316e-14	4.83734e-12	2.67867e-11	1.7904e-13	1.0922e-13	6.35429e-13	5.28205e-14	-7.94159e-16	-1.91033e-14	1.17723e-17	2.09892e-16	0.200302
																799	0.825318	24.2383	0.000318256	0.694578	0.0332601	7.66627e-07	1.01494e-05	9.90709e-05	6.91612e-09	5.74451e-08	1.8905e-06	2.36078e-10	1.09536e-08	2.7677e-07	2.66146e-11	5.47271e-09	1.72725e-08	1.59514e-12	1.68799e-10	7.53743e-10	-5.7143e-14	4.70099e-12	2.59993e-11	1.77638e-13	1.05394e-13	6.10646e-13	5.287e-14	-9.03564e-16	-1.98677e-14	1.14655e-17	2.01461e-16	0.199259
																800	0.826423	24.2385	0.000316601	0.694651	0.0330874	7.58645e-07	1.00435e-05	9.8039e-05	6.83136e-09	5.65208e-08	1.86046e-06	2.31722e-10	1.07342e-08	2.71538e-07	2.59851e-11	5.36307e-09	1.68875e-08	1.55081e-12	1.6471e-10	7.34267e-10	-5.97686e-14	4.56845e-12	2.52347e-11	1.76247e-13	1.01692e-13	5.86703e-13	5.29211e-14	-1.00927e-15	-2.06064e-14	1.11708e-17	1.93365e-16	0.198221
																801	0.827529	24.2388	0.000314955	0.694724	0.0329156	7.50747e-07	9.93861e-06	9.70178e-05	6.74792e-09	5.56113e-08	1.83089e-06	2.27454e-10	1.05192e-08	2.66402e-07	2.53705e-11	5.2556e-09	1.65109e-08	1.50769e-12	1.60719e-10	7.15286e-10	-6.23108e-14	4.43961e-12	2.44925e-11	1.74866e-13	9.81101e-14	5.63572e-13	5.29736e-14	-1.11143e-15	-2.13204e-14	1.08877e-17	1.85591e-16	0.197189
																802	0.828635	24.2391	0.000313317	0.694796	0.0327447	7.4293e-07	9.83484e-06	9.60072e-05	6.66577e-09	5.47165e-08	1.8018e-06	2.23272e-10	1.03084e-08	2.61363e-07	2.47705e-11	5.15026e-09	1.61426e-08	1.46575e-12	1.56824e-10	6.9679e-10	-6.47718e-14	4.31436e-12	2.37718e-11	1.73494e-13	9.46452e-14	5.41227e-13	5.30276e-14	-1.21014e-15	-2.20106e-14	1.06158e-17	1.78127e-16	0.196162
																803	0.829741	24.2394	0.000311688	0.694868	0.0325747	7.35195e-07	9.73217e-06	9.50073e-05	6.58491e-09	5.38362e-08	1.77316e-06	2.19175e-10	1.01018e-08	2.56417e-07	2.41846e-11	5.047e-09	1.57824e-08	1.42496e-12	1.53022e-10	6.78766e-10	-6.71539e-14	4.19262e-12	2.30722e-11	1.72132e-13	9.12933e-14	5.19643e-13	5.30831e-14	-1.30555e-15	-2.26778e-14	1.03546e-17	1.7096e-16	0.19514
																804	0.830847	24.2396	0.000310067	0.69494	0.0324055	7.2754e-07	9.63057e-06	9.40177e-05	6.5053e-09	5.29701e-08	1.74498e-06	2.1516e-10	9.89933e-09	2.51564e-07	2.36127e-11	4.94578e-09	1.54302e-08	1.38528e-12	1.49311e-10	6.61201e-10	-6.94593e-14	4.07428e-12	2.2393e-11	1.7078e-13	8.80509e-14	4.98794e-13	5.31399e-14	-1.39777e-15	-2.33231e-14	1.01036e-17	1.64078e-16	0.194124
																805	0.831953	24.2399	0.000308455	0.695011	0.0322373	7.19964e-07	9.53004e-06	9.30385e-05	6.42693e-09	5.2118e-08	1.71724e-06	2.11226e-10	9.70084e-09	2.46801e-07	2.30542e-11	4.84658e-09	1.50856e-08	1.34669e-12	1.45688e-10	6.44085e-10	-7.16901e-14	3.95925e-12	2.17336e-11	1.69436e-13	8.49144e-14	4.78657e-13	5.31982e-14	-1.48692e-15	-2.39472e-14	9.86251e-18	1.5747e-16	0.193113
																806	0.833059	24.2402	0.000306851	0.695082	0.0320699	7.12467e-07	9.43056e-06	9.20695e-05	6.34978e-09	5.12796e-08	1.68995e-06	2.07372e-10	9.50629e-09	2.42127e-07	2.2509e-11	4.74933e-09	1.47487e-08	1.30916e-12	1.42153e-10	6.27406e-10	-7.38484e-14	3.84744e-12	2.10935e-11	1.68102e-13	8.18804e-14	4.59207e-13	5.3258e-14	-1.57312e-15	-2.45508e-14	9.63086e-18	1.51126e-16	0.192107
																807	0.834165	24.2404	0.000305255	0.695153	0.0319033	7.05047e-07	9.33212e-06	9.11106e-05	6.27383e-09	5.04547e-08	1.66308e-06	2.03595e-10	9.31561e-09	2.37541e-07	2.19767e-11	4.65402e-09	1.44192e-08	1.27265e-12	1.38702e-10	6.11154e-10	-7.59363e-14	3.73875e-12	2.04721e-11	1.66777e-13	7.89458e-14	4.40424e-13	5.33192e-14	-1.65647e-15	-2.51349e-14	9.40828e-18	1.45035e-16	0.191106
																808	0.835271	24.2407	0.000303668	0.695223	0.0317377	6.97705e-07	9.23471e-06	9.01617e-05	6.19905e-09	4.96432e-08	1.63665e-06	1.99895e-10	9.1287e-09	2.3304e-07	2.1457e-11	4.5606e-09	1.40969e-08	1.23714e-12	1.35334e-10	5.95316e-10	-7.79554e-14	3.63311e-12	1.98688e-11	1.6546e-13	7.61075e-14	4.22284e-13	5.33818e-14	-1.73707e-15	-2.57001e-14	9.19438e-18	1.39187e-16	0.190111
																809	0.836376	24.241	0.000302089	0.695293	0.0315728	6.90439e-07	9.13832e-06	8.92227e-05	6.12545e-09	4.88448e-08	1.61063e-06	1.96269e-10	8.94551e-09	2.28623e-07	2.09495e-11	4.46903e-09	1.37817e-08	1.20261e-12	1.32047e-10	5.79884e-10	-7.99078e-14	3.53043e-12	1.92832e-11	1.64151e-13	7.33622e-14	4.04768e-13	5.34457e-14	-1.81502e-15	-2.62471e-14	8.98881e-18	1.33573e-16	0.189121
																810	0.837482	24.2412	0.000300518	0.695363	0.0314089	6.83248e-07	9.04294e-06	8.82936e-05	6.05298e-09	4.80593e-08	1.58502e-06	1.92715e-10	8.76596e-09	2.24289e-07	2.04541e-11	4.37927e-09	1.34735e-08	1.16903e-12	1.28839e-10	5.64846e-10	-8.17954e-14	3.43062e-12	1.87147e-11	1.62852e-13	7.07072e-14	3.87854e-13	5.35111e-14	-1.89043e-15	-2.67767e-14	8.79123e-18	1.28182e-16	0.188136
																811	0.838588	24.2415	0.000298955	0.695432	0.0312458	6.76132e-07	8.94856e-06	8.73741e-05	5.98165e-09	4.72864e-08	1.55982e-06	1.89234e-10	8.58997e-09	2.20036e-07	1.99705e-11	4.2913e-09	1.31721e-08	1.13636e-12	1.25708e-10	5.50193e-10	-8.36199e-14	3.33361e-12	1.81628e-11	1.6156e-13	6.81396e-14	3.71523e-13	5.35779e-14	-1.96338e-15	-2.72895e-14	8.60133e-18	1.23007e-16	0.187156
																812	0.839694	24.2417	0.0002974	0.6955	0.0310835	6.69089e-07	8.85517e-06	8.64642e-05	5.91142e-09	4.6526e-08	1.53502e-06	1.85822e-10	8.41748e-09	2.15862e-07	1.94983e-11	4.20507e-09	1.28773e-08	1.10459e-12	1.22652e-10	5.35916e-10	-8.53831e-14	3.23932e-12	1.76271e-11	1.60276e-13	6.56565e-14	3.55755e-13	5.36461e-14	-2.03398e-15	-2.77862e-14	8.41877e-18	1.18039e-16	0.186182
																813	0.8408	24.242	0.000295854	0.695569	0.0309221	6.6212e-07	8.76275e-06	8.55638e-05	5.84228e-09	4.57779e-08	1.51061e-06	1.82478e-10	8.24841e-09	2.11766e-07	1.90373e-11	4.12056e-09	1.2589e-08	1.0737e-12	1.19669e-10	5.22004e-10	-8.70866e-14	3.14768e-12	1.7107e-11	1.59001e-13	6.32552e-14	3.40533e-13	5.37156e-14	-2.10229e-15	-2.82674e-14	8.24327e-18	1.13269e-16	0.185212
																814	0.841906	24.2423	0.000294315	0.695637	0.0307615	6.55223e-07	8.67131e-06	8.46727e-05	5.77422e-09	4.50419e-08	1.48658e-06	1.79202e-10	8.08271e-09	2.07748e-07	1.85872e-11	4.03773e-09	1.23071e-08	1.04365e-12	1.16758e-10	5.08448e-10	-8.8732e-14	3.0586e-12	1.66022e-11	1.57733e-13	6.09333e-14	3.25838e-13	5.37865e-14	-2.16842e-15	-2.87336e-14	8.07453e-18	1.0869e-16	0.184247
																815	0.843012	24.2425	0.000292785	0.695705	0.0306018	6.48398e-07	8.58082e-06	8.3791e-05	5.70721e-09	4.43177e-08	1.46294e-06	1.75992e-10	7.92031e-09	2.03804e-07	1.81478e-11	3.95654e-09	1.20314e-08	1.01443e-12	1.13917e-10	4.9524e-10	-9.03209e-14	2.97203e-12	1.61122e-11	1.56472e-13	5.86882e-14	3.11653e-13	5.38588e-14	-2.23243e-15	-2.91855e-14	7.91228e-18	1.04294e-16	0.183288
																816	0.844118	24.2428	0.000291262	0.695772	0.0304428	6.41643e-07	8.49127e-06	8.29185e-05	5.64125e-09	4.36052e-08	1.43968e-06	1.72845e-10	7.76113e-09	1.99934e-07	1.77187e-11	3.87696e-09	1.17618e-08	9.86016e-13	1.11144e-10	4.82371e-10	-9.1855e-14	2.88788e-12	1.56365e-11	1.55219e-13	5.65173e-14	2.97961e-13	5.39324e-14	-2.29442e-15	-2.96236e-14	7.75625e-18	1.00074e-16	0.182333
																817	0.845224	24.243	0.000289747	0.695839	0.0302847	6.34958e-07	8.40267e-06	8.20551e-05	5.57631e-09	4.29042e-08	1.41678e-06	1.69762e-10	7.60512e-09	1.96137e-07	1.72999e-11	3.79897e-09	1.14981e-08	9.58382e-13	1.08438e-10	4.69831e-10	-9.33357e-14	2.8061e-12	1.51748e-11	1.53974e-13	5.44185e-14	2.84747e-13	5.40075e-14	-2.35445e-15	-3.00486e-14	7.6062e-18	9.60227e-17	0.181384
																818	0.846329	24.2433	0.00028824	0.695906	0.0301275	6.28343e-07	8.31499e-06	8.12007e-05	5.51239e-09	4.22145e-08	1.39425e-06	1.66741e-10	7.45221e-09	1.92411e-07	1.6891e-11	3.72253e-09	1.12403e-08	9.31509e-13	1.05798e-10	4.57614e-10	-9.47645e-14	2.72662e-12	1.47267e-11	1.52735e-13	5.23893e-14	2.71993e-13	5.40838e-14	-2.41259e-15	-3.04608e-14	7.46187e-18	9.21338e-17	0.180439
																819	0.847435	24.2435	0.000286741	0.695972	0.029971	6.21797e-07	8.22823e-06	8.03552e-05	5.44945e-09	4.15359e-08	1.37207e-06	1.6378e-10	7.30235e-09	1.88754e-07	1.64918e-11	3.64761e-09	1.09882e-08	9.05375e-13	1.0322e-10	4.4571e-10	-9.61427e-14	2.64937e-12	1.42917e-11	1.51504e-13	5.04275e-14	2.59686e-13	5.41616e-14	-2.46893e-15	-3.08607e-14	7.32303e-18	8.84008e-17	0.179499
																820	0.848541	24.2438	0.00028525	0.696038	0.0298154	6.15318e-07	8.14238e-06	7.95185e-05	5.38749e-09	4.08683e-08	1.35024e-06	1.60878e-10	7.15547e-09	1.85167e-07	1.6102e-11	3.57418e-09	1.07416e-08	8.79962e-13	1.00705e-10	4.34112e-10	-9.74716e-14	2.57429e-12	1.38695e-11	1.50279e-13	4.85311e-14	2.47811e-13	5.42406e-14	-2.52351e-15	-3.12489e-14	7.18945e-18	8.48173e-17	0.178564
																821	0.849647	24.244	0.000283767	0.696103	0.0296605	6.08906e-07	8.05743e-06	7.86906e-05	5.3265e-09	4.02114e-08	1.32877e-06	1.58034e-10	7.01152e-09	1.81646e-07	1.57215e-11	3.50221e-09	1.05006e-08	8.5525e-13	9.82503e-11	4.22812e-10	-9.87528e-14	2.50133e-12	1.34596e-11	1.49061e-13	4.66979e-14	2.36353e-13	5.4321e-14	-2.57642e-15	-3.16258e-14	7.06093e-18	8.13775e-17	0.177635
																822	0.850753	24.2443	0.000282291	0.696169	0.0295065	6.02561e-07	7.97336e-06	7.78713e-05	5.26645e-09	3.95652e-08	1.30763e-06	1.55247e-10	6.87044e-09	1.78192e-07	1.535e-11	3.43168e-09	1.02648e-08	8.3122e-13	9.58548e-11	4.11802e-10	-9.99876e-14	2.43041e-12	1.30618e-11	1.4785e-13	4.49259e-14	2.25298e-13	5.44028e-14	-2.62772e-15	-3.19919e-14	6.93726e-18	7.80757e-17	0.176709
																823	0.851859	24.2445	0.000280823	0.696234	0.0293532	5.96282e-07	7.89018e-06	7.70605e-05	5.20734e-09	3.89293e-08	1.28682e-06	1.52515e-10	6.73216e-09	1.74802e-07	1.49873e-11	3.36255e-09	1.00343e-08	8.07852e-13	9.3517e-11	4.01075e-10	-1.01177e-13	2.3615e-12	1.26757e-11	1.46646e-13	4.32132e-14	2.14634e-13	5.44859e-14	-2.67746e-15	-3.23476e-14	6.81825e-18	7.49063e-17	0.175789
																824	0.852965	24.2448	0.000279362	0.696298	0.0292008	5.90068e-07	7.80787e-06	7.62582e-05	5.14914e-09	3.83037e-08	1.26635e-06	1.49838e-10	6.59664e-09	1.71476e-07	1.46333e-11	3.2948e-09	9.80886e-09	7.8513e-13	9.12356e-11	3.90624e-10	-1.02323e-13	2.29452e-12	1.2301e-11	1.45448e-13	4.15578e-14	2.04347e-13	5.45703e-14	-2.72571e-15	-3.26933e-14	6.70369e-18	7.18641e-17	0.174874
																825	0.85407	24.245	0.00027791	0.696363	0.0290491	5.83919e-07	7.72641e-06	7.54643e-05	5.09185e-09	3.76882e-08	1.2462e-06	1.47214e-10	6.46382e-09	1.68213e-07	1.42876e-11	3.22839e-09	9.58843e-09	7.63036e-13	8.90092e-11	3.80442e-10	-1.03425e-13	2.22943e-12	1.19373e-11	1.44256e-13	3.9958e-14	1.94425e-13	5.46561e-14	-2.77251e-15	-3.30294e-14	6.5934e-18	6.89441e-17	0.173963
																826	0.855176	24.2453	0.000276464	0.696426	0.0288982	5.77833e-07	7.64581e-06	7.46786e-05	5.03544e-09	3.70826e-08	1.22638e-06	1.44643e-10	6.33366e-09	1.65011e-07	1.39501e-11	3.16332e-09	9.37289e-09	7.41552e-13	8.68365e-11	3.70523e-10	-1.04486e-13	2.16617e-12	1.15843e-11	1.43071e-13	3.84119e-14	1.84856e-13	5.47431e-14	-2.81793e-15	-3.33563e-14	6.48722e-18	6.61413e-17	0.173057
																827	0.856282	24.2455	0.000275027	0.69649	0.0287481	5.71811e-07	7.56606e-06	7.39011e-05	4.97992e-09	3.64868e-08	1.20686e-06	1.42122e-10	6.20608e-09	1.61869e-07	1.36207e-11	3.09953e-09	9.16213e-09	7.20663e-13	8.47163e-11	3.60858e-10	-1.05507e-13	2.1047e-12	1.12416e-11	1.41892e-13	3.69179e-14	1.75628e-13	5.48315e-14	-2.86203e-15	-3.36744e-14	6.38499e-18	6.34512e-17	0.172156
																828	0.857388	24.2457	0.000273596	0.696553	0.0285988	5.65851e-07	7.48713e-06	7.31318e-05	4.92525e-09	3.59005e-08	1.18766e-06	1.39652e-10	6.08105e-09	1.58786e-07	1.3299e-11	3.03703e-09	8.95604e-09	7.00351e-13	8.26472e-11	3.51443e-10	-1.06488e-13	2.04496e-12	1.09091e-11	1.40718e-13	3.54742e-14	1.66729e-13	5.49213e-14	-2.90484e-15	-3.39841e-14	6.28653e-18	6.08692e-17	0.171259
																829	0.858494	24.246	0.000272173	0.696616	0.0284503	5.59953e-07	7.40904e-06	7.23704e-05	4.87144e-09	3.53237e-08	1.16876e-06	1.37231e-10	5.95852e-09	1.55761e-07	1.2985e-11	2.97576e-09	8.75453e-09	6.80602e-13	8.06281e-11	3.4227e-10	-1.07431e-13	1.9869e-12	1.05864e-11	1.39551e-13	3.40793e-14	1.5815e-13	5.50124e-14	-2.94642e-15	-3.42856e-14	6.1917e-18	5.8391e-17	0.170367
																830	0.8596	24.2462	0.000270758	0.696679	0.0283025	5.54116e-07	7.33176e-06	7.1617e-05	4.81846e-09	3.47562e-08	1.15016e-06	1.34857e-10	5.83843e-09	1.52793e-07	1.26784e-11	2.91572e-09	8.55749e-09	6.614e-13	7.86578e-11	3.33334e-10	-1.08336e-13	1.93048e-12	1.02731e-11	1.38389e-13	3.27317e-14	1.4988e-13	5.51048e-14	-2.98682e-15	-3.45794e-14	6.10034e-18	5.60125e-17	0.16948
																831	0.860706	24.2464	0.00026935	0.696741	0.0281555	5.48339e-07	7.25529e-06	7.08715e-05	4.7663e-09	3.41979e-08	1.13186e-06	1.32531e-10	5.72074e-09	1.49881e-07	1.23791e-11	2.85688e-09	8.36483e-09	6.4273e-13	7.67351e-11	3.24628e-10	-1.09205e-13	1.87566e-12	9.96914e-12	1.37233e-13	3.14297e-14	1.41907e-13	5.51984e-14	-3.02607e-15	-3.48656e-14	6.01232e-18	5.37297e-17	0.168597
																832	0.861812	24.2467	0.000267949	0.696803	0.0280093	5.42623e-07	7.17961e-06	7.01338e-05	4.71495e-09	3.36485e-08	1.11384e-06	1.30251e-10	5.6054e-09	1.47023e-07	1.2087e-11	2.79922e-09	8.17644e-09	6.24578e-13	7.48588e-11	3.16146e-10	-1.10039e-13	1.82238e-12	9.67411e-12	1.36083e-13	3.0172e-14	1.34223e-13	5.52935e-14	-3.06424e-15	-3.51447e-14	5.9275e-18	5.15388e-17	0.167719
																833	0.862917	24.2469	0.000266555	0.696865	0.0278638	5.36965e-07	7.10474e-06	6.94037e-05	4.6644e-09	3.3108e-08	1.09612e-06	1.28016e-10	5.49236e-09	1.4422e-07	1.18017e-11	2.7427e-09	7.99225e-09	6.06929e-13	7.3028e-11	3.07884e-10	-1.10838e-13	1.77061e-12	9.38778e-12	1.34938e-13	2.8957e-14	1.26818e-13	5.53898e-14	-3.10135e-15	-3.54169e-14	5.84575e-18	4.94361e-17	0.166846
																834	0.864023	24.2471	0.000265169	0.696926	0.027719	5.31367e-07	7.03064e-06	6.86812e-05	4.61464e-09	3.25762e-08	1.07867e-06	1.25825e-10	5.38158e-09	1.41469e-07	1.15232e-11	2.68732e-09	7.81215e-09	5.8977e-13	7.12414e-11	2.99835e-10	-1.11604e-13	1.72029e-12	9.10991e-12	1.33799e-13	2.77835e-14	1.19682e-13	5.54876e-14	-3.13746e-15	-3.56826e-14	5.76696e-18	4.74181e-17	0.165977
																835	0.865129	24.2474	0.00026379	0.696987	0.0275751	5.25826e-07	6.95732e-06	6.79663e-05	4.56565e-09	3.2053e-08	1.0615e-06	1.23678e-10	5.27302e-09	1.3877e-07	1.12514e-11	2.63304e-09	7.63605e-09	5.73088e-13	6.94981e-11	2.91994e-10	-1.12338e-13	1.67141e-12	8.84024e-12	1.32665e-13	2.66501e-14	1.12807e-13	5.55865e-14	-3.17259e-15	-3.5942e-14	5.69099e-18	4.54814e-17	0.165113
																836	0.866235	24.2476	0.000262418	0.697048	0.0274318	5.20344e-07	6.88476e-06	6.72588e-05	4.51741e-09	3.15382e-08	1.0446e-06	1.21572e-10	5.16662e-09	1.36122e-07	1.0986e-11	2.57984e-09	7.46387e-09	5.56869e-13	6.77969e-11	2.84355e-10	-1.1304e-13	1.6239e-12	8.57853e-12	1.31536e-13	2.55556e-14	1.06183e-13	5.56868e-14	-3.20679e-15	-3.61953e-14	5.61773e-18	4.36228e-17	0.164253
																837	0.867341	24.2478	0.000261053	0.697108	0.0272893	5.14918e-07	6.81297e-06	6.65587e-05	4.46993e-09	3.10317e-08	1.02798e-06	1.19509e-10	5.06236e-09	1.33523e-07	1.07269e-11	2.52771e-09	7.29552e-09	5.41101e-13	6.6137e-11	2.76914e-10	-1.1371e-13	1.57773e-12	8.32455e-12	1.30412e-13	2.44986e-14	9.98036e-14	5.57883e-14	-3.2401e-15	-3.64429e-14	5.54707e-18	4.18391e-17	0.163398
																838	0.868447	24.2481	0.000259695	0.697168	0.0271476	5.09548e-07	6.74192e-06	6.58659e-05	4.42318e-09	3.05333e-08	1.01161e-06	1.17486e-10	4.96017e-09	1.30974e-07	1.04739e-11	2.47662e-09	7.13092e-09	5.25772e-13	6.45172e-11	2.69665e-10	-1.14351e-13	1.53288e-12	8.07808e-12	1.29294e-13	2.3478e-14	9.36592e-14	5.58913e-14	-3.27254e-15	-3.6685e-14	5.47892e-18	4.01274e-17	0.162547
																839	0.869552	24.2483	0.000258345	0.697228	0.0270066	5.04234e-07	6.67162e-06	6.51804e-05	4.37716e-09	3.0043e-08	9.95509e-07	1.15503e-10	4.86003e-09	1.28473e-07	1.0227e-11	2.42656e-09	6.96999e-09	5.10869e-13	6.29367e-11	2.62604e-10	-1.14963e-13	1.48929e-12	7.8389e-12	1.2818e-13	2.24926e-14	8.77423e-14	5.59956e-14	-3.30417e-15	-3.69218e-14	5.41318e-18	3.84848e-17	0.1617
																840	0.870658	24.2485	0.000257001	0.697287	0.0268663	4.98975e-07	6.60205e-06	6.4502e-05	4.33186e-09	2.95605e-08	9.79661e-07	1.13559e-10	4.76189e-09	1.26019e-07	9.98591e-12	2.37749e-09	6.81264e-09	4.96381e-13	6.13945e-11	2.55725e-10	-1.15547e-13	1.44693e-12	7.60679e-12	1.27072e-13	2.15412e-14	8.20455e-14	5.61011e-14	-3.335e-15	-3.71535e-14	5.34973e-18	3.69085e-17	0.160858
																841	0.871764	24.2487	0.000255664	0.697346	0.0267267	4.93771e-07	6.53321e-06	6.38306e-05	4.28725e-09	2.90858e-08	9.64065e-07	1.11653e-10	4.66572e-09	1.23611e-07	9.75056e-12	2.32941e-09	6.6588e-09	4.82298e-13	5.98897e-11	2.49025e-10	-1.16103e-13	1.40578e-12	7.38155e-12	1.25968e-13	2.06229e-14	7.65616e-14	5.6208e-14	-3.36507e-15	-3.73804e-14	5.28849e-18	3.53958e-17	0.16002
																842	0.87287	24.249	0.000254335	0.697405	0.0265879	4.8862e-07	6.46509e-06	6.31663e-05	4.24334e-09	2.86188e-08	9.48716e-07	1.09784e-10	4.57147e-09	1.21249e-07	9.5208e-12	2.28229e-09	6.50839e-09	4.68606e-13	5.84213e-11	2.42498e-10	-1.16632e-13	1.36579e-12	7.16298e-12	1.24869e-13	1.97364e-14	7.12832e-14	5.63161e-14	-3.3944e-15	-3.76026e-14	5.22936e-18	3.39443e-17	0.159187
																843	0.873976	24.2492	0.000253012	0.697463	0.0264498	4.83523e-07	6.39768e-06	6.25088e-05	4.20011e-09	2.81593e-08	9.33611e-07	1.07953e-10	4.47911e-09	1.18931e-07	9.29649e-12	2.23611e-09	6.36133e-09	4.55297e-13	5.69886e-11	2.3614e-10	-1.17134e-13	1.32693e-12	6.95088e-12	1.23774e-13	1.88809e-14	6.62036e-14	5.64256e-14	-3.42304e-15	-3.78205e-14	5.17228e-18	3.25514e-17	0.158358
																844	0.875082	24.2494	0.000251696	0.697522	0.0263124	4.78479e-07	6.33098e-06	6.18583e-05	4.15755e-09	2.77071e-08	9.18747e-07	1.06157e-10	4.3886e-09	1.16657e-07	9.07752e-12	2.19086e-09	6.21755e-09	4.42359e-13	5.55907e-11	2.29946e-10	-1.17612e-13	1.28917e-12	6.74505e-12	1.22685e-13	1.80552e-14	6.13158e-14	5.65364e-14	-3.45101e-15	-3.80342e-14	5.11716e-18	3.12148e-17	0.157533
																845	0.876187	24.2496	0.000250387	0.697579	0.0261757	4.73488e-07	6.26498e-06	6.12145e-05	4.11566e-09	2.72623e-08	9.04118e-07	1.04396e-10	4.2999e-09	1.14426e-07	8.86375e-12	2.14652e-09	6.07698e-09	4.29782e-13	5.42267e-11	2.23914e-10	-1.18065e-13	1.25249e-12	6.54533e-12	1.216e-13	1.72584e-14	5.66138e-14	5.66486e-14	-3.47834e-15	-3.82439e-14	5.06391e-18	2.99322e-17	0.156713
																846	0.877293	24.2498	0.000249085	0.697637	0.0260397	4.68548e-07	6.19966e-06	6.05774e-05	4.07441e-09	2.68246e-08	8.89722e-07	1.0267e-10	4.21298e-09	1.12238e-07	8.65505e-12	2.10306e-09	5.93955e-09	4.17557e-13	5.28958e-11	2.18037e-10	-1.18493e-13	1.21684e-12	6.35153e-12	1.20519e-13	1.64896e-14	5.20913e-14	5.6762e-14	-3.50505e-15	-3.84497e-14	5.01246e-18	2.87016e-17	0.155897
																847	0.878399	24.2501	0.000247789	0.697694	0.0259044	4.63659e-07	6.13503e-06	5.9947e-05	4.0338e-09	2.63939e-08	8.75554e-07	1.00977e-10	4.12779e-09	1.1009e-07	8.45131e-12	2.06047e-09	5.80518e-09	4.05673e-13	5.15972e-11	2.12313e-10	-1.18898e-13	1.18221e-12	6.16347e-12	1.19442e-13	1.5748e-14	4.77425e-14	5.68767e-14	-3.53116e-15	-3.86519e-14	4.96274e-18	2.75208e-17	0.155085
																848	0.879505	24.2503	0.0002465	0.697751	0.0257699	4.58822e-07	6.07107e-06	5.93231e-05	3.99382e-09	2.59702e-08	8.61612e-07	9.93174e-11	4.04432e-09	1.07983e-07	8.25242e-12	2.01874e-09	5.67382e-09	3.94123e-13	5.03302e-11	2.06738e-10	-1.1928e-13	1.14856e-12	5.98099e-12	1.1837e-13	1.50325e-14	4.35612e-14	5.69927e-14	-3.5567e-15	-3.88505e-14	4.91468e-18	2.63877e-17	0.154278
																849	0.880611	24.2505	0.000245218	0.697808	0.025636	4.54034e-07	6.00778e-06	5.87057e-05	3.95446e-09	2.55533e-08	8.47891e-07	9.76902e-11	3.96252e-09	1.05916e-07	8.05825e-12	1.97785e-09	5.5454e-09	3.82895e-13	4.90939e-11	2.01307e-10	-1.1964e-13	1.11586e-12	5.80392e-12	1.17302e-13	1.43424e-14	3.95419e-14	5.71102e-14	-3.58171e-15	-3.90459e-14	4.86822e-18	2.53006e-17	0.153474
																850	0.881717	24.2507	0.000243943	0.697864	0.0255028	4.49296e-07	5.94515e-06	5.80948e-05	3.91571e-09	2.51431e-08	8.34389e-07	9.60947e-11	3.88236e-09	1.03888e-07	7.86869e-12	1.93777e-09	5.41984e-09	3.71982e-13	4.78877e-11	1.96018e-10	-1.19979e-13	1.08409e-12	5.6321e-12	1.16239e-13	1.36768e-14	3.5679e-14	5.7229e-14	-3.60621e-15	-3.92382e-14	4.82329e-18	2.42575e-17	0.152675
																851	0.882822	24.2509	0.000242674	0.69792	0.0253703	4.44607e-07	5.88318e-06	5.74903e-05	3.87757e-09	2.47395e-08	8.21101e-07	9.45302e-11	3.8038e-09	1.01899e-07	7.68364e-12	1.8985e-09	5.29709e-09	3.61374e-13	4.67109e-11	1.90865e-10	-1.20296e-13	1.05322e-12	5.46539e-12	1.15179e-13	1.3035e-14	3.19677e-14	5.7349e-14	-3.6302e-15	-3.94274e-14	4.77983e-18	2.32566e-17	0.15188
																852	0.883928	24.2511	0.000241412	0.697976	0.0252385	4.39967e-07	5.82186e-06	5.6892e-05	3.84001e-09	2.43424e-08	8.08024e-07	9.29961e-11	3.72683e-09	9.99471e-08	7.50298e-12	1.86002e-09	5.17709e-09	3.51064e-13	4.55626e-11	1.85847e-10	-1.20593e-13	1.02324e-12	5.30363e-12	1.14124e-13	1.24162e-14	2.84027e-14	5.74703e-14	-3.65371e-15	-3.96138e-14	4.73778e-18	2.22964e-17	0.151089
																853	0.885034	24.2513	0.000240156	0.698032	0.0251074	4.35375e-07	5.76117e-06	5.63e-05	3.80303e-09	2.39516e-08	7.95155e-07	9.14917e-11	3.65139e-09	9.80321e-08	7.32662e-12	1.82231e-09	5.05977e-09	3.41044e-13	4.44423e-11	1.80959e-10	-1.20869e-13	9.94099e-13	5.14667e-12	1.13072e-13	1.18197e-14	2.49791e-14	5.75929e-14	-3.67676e-15	-3.97973e-14	4.69708e-18	2.1375e-17	0.150302
																854	0.88614	24.2515	0.000238907	0.698087	0.024977	4.3083e-07	5.70112e-06	5.57141e-05	3.76663e-09	2.35672e-08	7.82491e-07	9.00166e-11	3.57747e-09	9.61535e-08	7.15444e-12	1.78536e-09	4.94508e-09	3.31305e-13	4.33493e-11	1.76198e-10	-1.21127e-13	9.6579e-13	4.99438e-12	1.12025e-13	1.12446e-14	2.16921e-14	5.7717e-14	-3.69939e-15	-3.99784e-14	4.65769e-18	2.04911e-17	0.149519
																855	0.887246	24.2517	0.000237664	0.698142	0.0248472	4.26333e-07	5.6417e-06	5.51344e-05	3.7308e-09	2.31889e-08	7.70027e-07	8.85701e-11	3.50504e-09	9.43104e-08	6.98636e-12	1.74915e-09	4.83296e-09	3.21839e-13	4.22829e-11	1.71561e-10	-1.21366e-13	9.38286e-13	4.84661e-12	1.10981e-13	1.06903e-14	1.85369e-14	5.78424e-14	-3.7216e-15	-4.01571e-14	4.61956e-18	1.9643e-17	0.148741
																856	0.888351	24.252	0.000236428	0.698196	0.0247181	4.21883e-07	5.5829e-06	5.45607e-05	3.69553e-09	2.28167e-08	7.57762e-07	8.71515e-11	3.43405e-09	9.25023e-08	6.82228e-12	1.71367e-09	4.72334e-09	3.12639e-13	4.12425e-11	1.67045e-10	-1.21586e-13	9.11565e-13	4.70324e-12	1.09942e-13	1.01562e-14	1.55092e-14	5.79691e-14	-3.74342e-15	-4.03335e-14	4.58263e-18	1.88294e-17	0.147966
																857	0.889457	24.2522	0.000235199	0.698251	0.0245897	4.17478e-07	5.52471e-06	5.3993e-05	3.66079e-09	2.24505e-08	7.45693e-07	8.57603e-11	3.3645e-09	9.07284e-08	6.66209e-12	1.67889e-09	4.61619e-09	3.03699e-13	4.02274e-11	1.62646e-10	-1.21789e-13	8.85603e-13	4.56414e-12	1.08906e-13	9.64166e-15	1.26051e-14	5.80971e-14	-3.76485e-15	-4.05077e-14	4.54685e-18	1.80488e-17	0.147196
																858	0.890563	24.2524	0.000233975	0.698305	0.0244619	4.1312e-07	5.46713e-06	5.34311e-05	3.6266e-09	2.20902e-08	7.33814e-07	8.43959e-11	3.29634e-09	8.89882e-08	6.5057e-12	1.64482e-09	4.51143e-09	2.9501e-13	3.9237e-11	1.58362e-10	-1.21973e-13	8.60381e-13	4.42917e-12	1.07873e-13	9.14594e-15	9.8201e-15	5.82264e-14	-3.78592e-15	-4.06797e-14	4.51218e-18	1.72999e-17	0.146429
																859	0.891669	24.2526	0.000232758	0.698359	0.0243349	4.08806e-07	5.41015e-06	5.28752e-05	3.59293e-09	2.17357e-08	7.22125e-07	8.30579e-11	3.22955e-09	8.72809e-08	6.35304e-12	1.61144e-09	4.40902e-09	2.86565e-13	3.82708e-11	1.5419e-10	-1.22141e-13	8.35876e-13	4.29822e-12	1.06844e-13	8.66846e-15	7.15018e-15	5.8357e-14	-3.80664e-15	-4.08498e-14	4.47857e-18	1.65815e-17	0.145667
																860	0.892775	24.2528	0.000231548	0.698412	0.0242084	4.04538e-07	5.35377e-06	5.2325e-05	3.55979e-09	2.13868e-08	7.10622e-07	8.17456e-11	3.1641e-09	8.5606e-08	6.204e-12	1.57872e-09	4.30891e-09	2.78359e-13	3.73281e-11	1.50126e-10	-1.22293e-13	8.1207e-13	4.17116e-12	1.05819e-13	8.20863e-15	4.59131e-15	5.84891e-14	-3.82704e-15	-4.10181e-14	4.446e-18	1.58923e-17	0.144908
																861	0.893881	24.253	0.000230343	0.698465	0.0240826	4.00313e-07	5.29798e-06	5.17806e-05	3.52717e-09	2.10436e-08	6.99302e-07	8.04586e-11	3.09996e-09	8.3963e-08	6.0585e-12	1.54666e-09	4.21105e-09	2.70384e-13	3.64084e-11	1.46168e-10	-1.22429e-13	7.88941e-13	4.0479e-12	1.04798e-13	7.76587e-15	2.13982e-15	5.86226e-14	-3.84714e-15	-4.11847e-14	4.41442e-18	1.52311e-17	0.144154
																862	0.894986	24.2532	0.000229145	0.698518	0.0239575	3.96133e-07	5.24277e-06	5.12418e-05	3.49505e-09	2.07059e-08	6.88161e-07	7.91963e-11	3.03712e-09	8.2351e-08	5.91646e-12	1.51525e-09	4.11538e-09	2.62634e-13	3.55111e-11	1.42313e-10	-1.22549e-13	7.66471e-13	3.9283e-12	1.0378e-13	7.33965e-15	-2.07747e-16	5.87573e-14	-3.86692e-15	-4.13497e-14	4.38378e-18	1.45968e-17	0.143403
																863	0.896092	24.2534	0.000227953	0.698571	0.0238331	3.91995e-07	5.18813e-06	5.07087e-05	3.46342e-09	2.03736e-08	6.77198e-07	7.79582e-11	2.97554e-09	8.07697e-08	5.7778e-12	1.48447e-09	4.02186e-09	2.55103e-13	3.46358e-11	1.38559e-10	-1.22653e-13	7.44642e-13	3.81227e-12	1.02765e-13	6.92943e-15	-2.45483e-15	5.88933e-14	-3.88642e-15	-4.1513e-14	4.35404e-18	1.39883e-17	0.142656
																864	0.897198	24.2536	0.000226768	0.698623	0.0237092	3.87901e-07	5.13407e-06	5.01811e-05	3.43229e-09	2.00466e-08	6.66409e-07	7.67437e-11	2.9152e-09	7.92184e-08	5.64243e-12	1.45431e-09	3.93044e-09	2.47785e-13	3.37818e-11	1.34902e-10	-1.22743e-13	7.23434e-13	3.69969e-12	1.01754e-13	6.53468e-15	-4.60496e-15	5.90306e-14	-3.90565e-15	-4.16749e-14	4.32518e-18	1.34046e-17	0.141913
																865	0.898304	24.2538	0.000225588	0.698675	0.023586	3.83849e-07	5.08057e-06	4.9659e-05	3.40164e-09	1.97249e-08	6.55792e-07	7.55526e-11	2.85607e-09	7.76966e-08	5.51027e-12	1.42476e-09	3.84107e-09	2.40674e-13	3.29487e-11	1.31341e-10	-1.22818e-13	7.02832e-13	3.59048e-12	1.00746e-13	6.15489e-15	-6.66161e-15	5.91694e-14	-3.92462e-15	-4.18356e-14	4.29716e-18	1.28447e-17	0.141174
																866	0.89941	24.254	0.000224415	0.698727	0.0234635	3.7984e-07	5.02763e-06	4.91424e-05	3.37147e-09	1.94084e-08	6.45343e-07	7.43842e-11	2.79813e-09	7.62037e-08	5.38126e-12	1.3958e-09	3.75371e-09	2.33764e-13	3.21359e-11	1.27874e-10	-1.2288e-13	6.82817e-13	3.48452e-12	9.97412e-14	5.78955e-15	-8.62796e-15	5.93096e-14	-3.94336e-15	-4.1995e-14	4.26997e-18	1.23075e-17	0.140439
																867	0.900515	24.2542	0.000223247	0.698779	0.0233416	3.75872e-07	4.97525e-06	4.86311e-05	3.34176e-09	1.90969e-08	6.35061e-07	7.32381e-11	2.74135e-09	7.47392e-08	5.25531e-12	1.36742e-09	3.66831e-09	2.2705e-13	3.1343e-11	1.24496e-10	-1.22928e-13	6.63373e-13	3.38172e-12	9.874e-14	5.43823e-15	-1.05069e-14	5.94512e-14	-3.96187e-15	-4.21533e-14	4.24355e-18	1.17923e-17	0.139708
																868	0.901621	24.2543	0.000222086	0.69883	0.0232203	3.71945e-07	4.92341e-06	4.81252e-05	3.31251e-09	1.87905e-08	6.24942e-07	7.21138e-11	2.68572e-09	7.33024e-08	5.13235e-12	1.33962e-09	3.58484e-09	2.20526e-13	3.05694e-11	1.21207e-10	-1.22963e-13	6.44484e-13	3.28199e-12	9.77417e-14	5.10047e-15	-1.23012e-14	5.95941e-14	-3.98015e-15	-4.23104e-14	4.21787e-18	1.12981e-17	0.13898
																869	0.902727	24.2545	0.000220931	0.698881	0.0230997	3.68059e-07	4.87211e-06	4.76245e-05	3.28372e-09	1.84889e-08	6.14984e-07	7.10108e-11	2.63121e-09	7.18931e-08	5.01232e-12	1.31238e-09	3.50324e-09	2.14187e-13	2.98148e-11	1.18004e-10	-1.22984e-13	6.26134e-13	3.18524e-12	9.67463e-14	4.77583e-15	-1.40139e-14	5.97382e-14	-3.99822e-15	-4.24664e-14	4.1929e-18	1.0824e-17	0.138257
																870	0.903833	24.2547	0.000219782	0.698932	0.0229796	3.64213e-07	4.82135e-06	4.71291e-05	3.25537e-09	1.81922e-08	6.05185e-07	6.99289e-11	2.5778e-09	7.05105e-08	4.89513e-12	1.28568e-09	3.42348e-09	2.08027e-13	2.90786e-11	1.14885e-10	-1.22993e-13	6.08308e-13	3.09137e-12	9.57542e-14	4.46386e-15	-1.56479e-14	5.98837e-14	-4.0161e-15	-4.26216e-14	4.16864e-18	1.03693e-17	0.137537
																871	0.904938	24.2549	0.000218639	0.698982	0.0228602	3.60407e-07	4.77111e-06	4.66388e-05	3.22746e-09	1.79003e-08	5.95541e-07	6.88675e-11	2.52546e-09	6.91542e-08	4.78073e-12	1.25953e-09	3.34551e-09	2.02043e-13	2.83604e-11	1.11847e-10	-1.2299e-13	5.90991e-13	3.00031e-12	9.47654e-14	4.16413e-15	-1.7206e-14	6.00307e-14	-4.0338e-15	-4.2776e-14	4.14505e-18	9.93313e-18	0.136821
																872	0.906044	24.2551	0.000217501	0.699033	0.0227415	3.5664e-07	4.72141e-06	4.61536e-05	3.19999e-09	1.76131e-08	5.86051e-07	6.78262e-11	2.47417e-09	6.78237e-08	4.66905e-12	1.2339e-09	3.26929e-09	1.96229e-13	2.76597e-11	1.08889e-10	-1.22975e-13	5.74169e-13	2.91197e-12	9.37796e-14	3.87626e-15	-1.86906e-14	6.01792e-14	-4.05133e-15	-4.29297e-14	4.1221e-18	9.51478e-18	0.136108
																873	0.90715	24.2553	0.00021637	0.699083	0.0226233	3.52913e-07	4.67222e-06	4.56735e-05	3.17295e-09	1.73304e-08	5.76712e-07	6.68046e-11	2.42392e-09	6.65185e-08	4.56002e-12	1.20879e-09	3.1948e-09	1.9058e-13	2.69763e-11	1.06008e-10	-1.22949e-13	5.57827e-13	2.82628e-12	9.27966e-14	3.59988e-15	-2.01042e-14	6.0329e-14	-4.06869e-15	-4.30826e-14	4.09977e-18	9.11351e-18	0.135399
																874	0.908256	24.2555	0.000215244	0.699132	0.0225057	3.49224e-07	4.62354e-06	4.51983e-05	3.14631e-09	1.70523e-08	5.67522e-07	6.58022e-11	2.37468e-09	6.52382e-08	4.45358e-12	1.18418e-09	3.12198e-09	1.85092e-13	2.63095e-11	1.03202e-10	-1.2291e-13	5.41952e-13	2.74314e-12	9.18163e-14	3.33462e-15	-2.14489e-14	6.048e-14	-4.08589e-15	-4.32347e-14	4.07802e-18	8.72864e-18	0.134694
																875	0.909362	24.2557	0.000214125	0.699182	0.0223888	3.45574e-07	4.57538e-06	4.47282e-05	3.12009e-09	1.67787e-08	5.58477e-07	6.48187e-11	2.32644e-09	6.39822e-08	4.34966e-12	1.16007e-09	3.0508e-09	1.79761e-13	2.56591e-11	1.0047e-10	-1.22861e-13	5.26532e-13	2.66249e-12	9.08389e-14	3.08009e-15	-2.27274e-14	6.06324e-14	-4.10294e-15	-4.33863e-14	4.05684e-18	8.3595e-18	0.133993
																876	0.910467	24.2559	0.000213011	0.699231	0.0222725	3.41961e-07	4.52771e-06	4.42629e-05	3.09428e-09	1.65094e-08	5.49577e-07	6.38538e-11	2.27916e-09	6.27502e-08	4.24822e-12	1.13645e-09	2.98123e-09	1.74581e-13	2.50246e-11	9.78096e-11	-1.22802e-13	5.11552e-13	2.58425e-12	8.98645e-14	2.83594e-15	-2.39422e-14	6.07863e-14	-4.11987e-15	-4.35374e-14	4.03623e-18	8.00546e-18	0.133295
																877	0.911573	24.2561	0.000211903	0.69928	0.0221567	3.38386e-07	4.48055e-06	4.38025e-05	3.06888e-09	1.62445e-08	5.40818e-07	6.29071e-11	2.23284e-09	6.15417e-08	4.14918e-12	1.1133e-09	2.91322e-09	1.69549e-13	2.44056e-11	9.52189e-11	-1.22732e-13	4.97e-13	2.50835e-12	8.88931e-14	2.60181e-15	-2.50953e-14	6.09418e-14	-4.13667e-15	-4.36882e-14	4.01615e-18	7.66589e-18	0.132601
																878	0.912679	24.2562	0.000210801	0.699329	0.0220416	3.34848e-07	4.43387e-06	4.33468e-05	3.04386e-09	1.59838e-08	5.32199e-07	6.19782e-11	2.18745e-09	6.03561e-08	4.0525e-12	1.09063e-09	2.84675e-09	1.6466e-13	2.38019e-11	9.2696e-11	-1.22652e-13	4.82865e-13	2.43473e-12	8.79243e-14	2.3774e-15	-2.61887e-14	6.10986e-14	-4.15336e-15	-4.38386e-14	3.99658e-18	7.34022e-18	0.131911
																879	0.913785	24.2564	0.000209704	0.699377	0.0219271	3.31347e-07	4.38769e-06	4.28959e-05	3.01923e-09	1.57273e-08	5.23716e-07	6.10666e-11	2.14298e-09	5.91932e-08	3.9581e-12	1.06841e-09	2.78178e-09	1.59912e-13	2.32129e-11	9.02393e-11	-1.22562e-13	4.69134e-13	2.36331e-12	8.6958e-14	2.16241e-15	-2.72243e-14	6.12567e-14	-4.16992e-15	-4.39885e-14	3.9775e-18	7.02789e-18	0.131224
																880	0.914891	24.2566	0.000208613	0.699425	0.0218131	3.27882e-07	4.34198e-06	4.24497e-05	2.99498e-09	1.54749e-08	5.15369e-07	6.0172e-11	2.09941e-09	5.80524e-08	3.86596e-12	1.04663e-09	2.71827e-09	1.55299e-13	2.26383e-11	8.78471e-11	-1.22462e-13	4.55797e-13	2.29402e-12	8.59942e-14	1.95652e-15	-2.82041e-14	6.1416e-14	-4.18638e-15	-4.41381e-14	3.95888e-18	6.72834e-18	0.130541
																881	0.915996	24.2568	0.000207528	0.699473	0.0216998	3.24453e-07	4.29675e-06	4.20082e-05	2.97111e-09	1.52266e-08	5.07154e-07	5.92942e-11	2.05671e-09	5.69334e-08	3.77599e-12	1.0253e-09	2.6562e-09	1.50818e-13	2.20779e-11	8.55176e-11	-1.22354e-13	4.42841e-13	2.22682e-12	8.50332e-14	1.7594e-15	-2.91303e-14	6.15769e-14	-4.20275e-15	-4.42875e-14	3.94073e-18	6.44106e-18	0.129861
																882	0.917102	24.257	0.000206449	0.699521	0.021587	3.2106e-07	4.252e-06	4.15713e-05	2.94761e-09	1.49823e-08	4.9907e-07	5.84328e-11	2.01488e-09	5.58358e-08	3.68817e-12	1.0044e-09	2.59553e-09	1.46465e-13	2.15312e-11	8.32492e-11	-1.22236e-13	4.30256e-13	2.16162e-12	8.4075e-14	1.57077e-15	-3.00049e-14	6.17394e-14	-4.21904e-15	-4.44369e-14	3.92303e-18	6.16556e-18	0.129185
																883	0.918208	24.2571	0.000205375	0.699568	0.0214748	3.17702e-07	4.20771e-06	4.11389e-05	2.92448e-09	1.47418e-08	4.91115e-07	5.75874e-11	1.97389e-09	5.47591e-08	3.60243e-12	9.83924e-10	2.53622e-09	1.42238e-13	2.09979e-11	8.10404e-11	-1.2211e-13	4.18031e-13	2.09838e-12	8.31194e-14	1.39035e-15	-3.08294e-14	6.19033e-14	-4.23526e-15	-4.45861e-14	3.90575e-18	5.90134e-18	0.128512
																884	0.919314	24.2573	0.000204307	0.699616	0.0213632	3.14378e-07	4.16389e-06	4.0711e-05	2.9017e-09	1.45052e-08	4.83287e-07	5.67577e-11	1.93373e-09	5.37029e-08	3.51872e-12	9.6386e-10	2.47826e-09	1.38131e-13	2.04777e-11	7.88896e-11	-1.21974e-13	4.06157e-13	2.03704e-12	8.21661e-14	1.2179e-15	-3.16054e-14	6.20686e-14	-4.25139e-15	-4.47352e-14	3.88888e-18	5.64797e-18	0.127843
																885	0.920419	24.2575	0.000203244	0.699663	0.0212522	3.1109e-07	4.12052e-06	4.02875e-05	2.87927e-09	1.42724e-08	4.75583e-07	5.59434e-11	1.89438e-09	5.26669e-08	3.437e-12	9.44202e-10	2.42161e-09	1.34142e-13	1.99702e-11	7.67953e-11	-1.2183e-13	3.94623e-13	1.97753e-12	8.12151e-14	1.05316e-15	-3.23345e-14	6.22351e-14	-4.26745e-15	-4.48841e-14	3.8724e-18	5.40499e-18	0.127177
																886	0.921525	24.2577	0.000202187	0.699709	0.0211418	3.07835e-07	4.0776e-06	3.98685e-05	2.85718e-09	1.40434e-08	4.68001e-07	5.51441e-11	1.85582e-09	5.16506e-08	3.35721e-12	9.24941e-10	2.36624e-09	1.30268e-13	1.94753e-11	7.47561e-11	-1.21678e-13	3.83419e-13	1.91981e-12	8.02664e-14	8.9585e-16	-3.30184e-14	6.2403e-14	-4.28344e-15	-4.5033e-14	3.85629e-18	5.17198e-18	0.126515
																887	0.922631	24.2579	0.000201135	0.699756	0.0210319	3.04614e-07	4.03513e-06	3.94539e-05	2.83545e-09	1.3818e-08	4.6054e-07	5.43597e-11	1.81804e-09	5.06538e-08	3.27932e-12	9.0607e-10	2.31212e-09	1.26506e-13	1.89925e-11	7.27704e-11	-1.21519e-13	3.72537e-13	1.86382e-12	7.93204e-14	7.45714e-16	-3.36591e-14	6.25726e-14	-4.2994e-15	-4.51821e-14	3.84056e-18	4.94854e-18	0.125856
																888	0.923737	24.258	0.000200089	0.699802	0.0209226	3.01427e-07	3.99311e-06	3.90435e-05	2.81406e-09	1.35962e-08	4.53198e-07	5.35898e-11	1.78103e-09	4.9676e-08	3.20328e-12	8.87581e-10	2.25923e-09	1.22851e-13	1.85215e-11	7.0837e-11	-1.21352e-13	3.61966e-13	1.80951e-12	7.8377e-14	6.02518e-16	-3.42579e-14	6.27438e-14	-4.31532e-15	-4.53315e-14	3.8252e-18	4.73427e-18	0.125201
																889	0.924842	24.2582	0.000199048	0.699848	0.0208139	2.98272e-07	3.95152e-06	3.86374e-05	2.79299e-09	1.3378e-08	4.45973e-07	5.28341e-11	1.74476e-09	4.87169e-08	3.12905e-12	8.69466e-10	2.20753e-09	1.19302e-13	1.80621e-11	6.89544e-11	-1.21178e-13	3.51699e-13	1.75683e-12	7.74358e-14	4.66054e-16	-3.48161e-14	6.29163e-14	-4.33119e-15	-4.54809e-14	3.81018e-18	4.5288e-18	0.124549
																890	0.925948	24.2584	0.000198012	0.699894	0.0207057	2.95151e-07	3.91037e-06	3.82356e-05	2.77225e-09	1.31633e-08	4.38863e-07	5.20922e-11	1.70923e-09	4.77761e-08	3.05657e-12	8.51717e-10	2.157e-09	1.15856e-13	1.7614e-11	6.71213e-11	-1.20995e-13	3.41726e-13	1.70573e-12	7.64965e-14	3.36113e-16	-3.53348e-14	6.30901e-14	-4.34702e-15	-4.56303e-14	3.79548e-18	4.33179e-18	0.1239
																891	0.927054	24.2585	0.000196982	0.699939	0.0205981	2.92061e-07	3.86965e-06	3.7838e-05	2.75182e-09	1.2952e-08	4.31866e-07	5.13638e-11	1.67441e-09	4.68534e-08	2.98581e-12	8.34328e-10	2.10762e-09	1.12509e-13	1.7177e-11	6.53365e-11	-1.20806e-13	3.32039e-13	1.65617e-12	7.55594e-14	2.1247e-16	-3.58156e-14	6.32653e-14	-4.3628e-15	-4.57798e-14	3.78108e-18	4.14287e-18	0.123255
																892	0.92816	24.2587	0.000195958	0.699984	0.0204911	2.89004e-07	3.82935e-06	3.74444e-05	2.73172e-09	1.27441e-08	4.2498e-07	5.06489e-11	1.6403e-09	4.59482e-08	2.91672e-12	8.17291e-10	2.05936e-09	1.09258e-13	1.67507e-11	6.35987e-11	-1.2061e-13	3.2263e-13	1.60809e-12	7.46247e-14	9.48942e-17	-3.626e-14	6.3442e-14	-4.37857e-15	-4.59297e-14	3.76701e-18	3.96172e-18	0.122613
																893	0.929265	24.2589	0.000194938	0.700029	0.0203846	2.85979e-07	3.78947e-06	3.7055e-05	2.71193e-09	1.25395e-08	4.18204e-07	4.99471e-11	1.60688e-09	4.50604e-08	2.84928e-12	8.006e-10	2.01218e-09	1.06101e-13	1.63348e-11	6.19066e-11	-1.20407e-13	3.13492e-13	1.56146e-12	7.36924e-14	-1.68221e-17	-3.66695e-14	6.36205e-14	-4.39433e-15	-4.60801e-14	3.75324e-18	3.78803e-18	0.121975
																894	0.930371	24.2591	0.000193924	0.700074	0.0202787	2.82984e-07	3.75001e-06	3.66697e-05	2.69245e-09	1.23382e-08	4.11536e-07	4.92581e-11	1.57413e-09	4.41895e-08	2.78344e-12	7.84246e-10	1.96608e-09	1.03036e-13	1.59292e-11	6.02591e-11	-1.20199e-13	3.04615e-13	1.51623e-12	7.27623e-14	-1.22856e-16	-3.7045e-14	6.38005e-14	-4.41008e-15	-4.62308e-14	3.73977e-18	3.62149e-18	0.12134
																895	0.931477	24.2592	0.000192915	0.700119	0.0201733	2.80021e-07	3.71096e-06	3.62883e-05	2.67326e-09	1.21401e-08	4.04974e-07	4.85817e-11	1.54205e-09	4.33353e-08	2.71915e-12	7.68223e-10	1.92102e-09	1.0006e-13	1.55336e-11	5.86551e-11	-1.19983e-13	2.95994e-13	1.47236e-12	7.18341e-14	-2.23376e-16	-3.73875e-14	6.39818e-14	-4.42581e-15	-4.63817e-14	3.72656e-18	3.4618e-18	0.120708
																896	0.932583	24.2594	0.000191912	0.700163	0.0200684	2.77089e-07	3.67232e-06	3.59109e-05	2.65437e-09	1.19452e-08	3.98516e-07	4.79174e-11	1.51062e-09	4.24975e-08	2.65639e-12	7.52526e-10	1.87699e-09	9.71697e-14	1.51477e-11	5.70933e-11	-1.19761e-13	2.87619e-13	1.4298e-12	7.09077e-14	-3.18561e-16	-3.7698e-14	6.41644e-14	-4.44152e-15	-4.65328e-14	3.71361e-18	3.3087e-18	0.12008
																897	0.933688	24.2596	0.000190914	0.700207	0.0199642	2.74187e-07	3.63408e-06	3.55375e-05	2.63578e-09	1.17534e-08	3.92161e-07	4.72652e-11	1.47982e-09	4.16757e-08	2.59511e-12	7.37146e-10	1.83395e-09	9.43634e-14	1.47714e-11	5.55727e-11	-1.19533e-13	2.79486e-13	1.38853e-12	6.99834e-14	-4.08611e-16	-3.79781e-14	6.43484e-14	-4.45722e-15	-4.66843e-14	3.70093e-18	3.1619e-18	0.119454
																898	0.934794	24.2597	0.00018992	0.700251	0.0198604	2.71316e-07	3.59624e-06	3.51679e-05	2.61747e-09	1.15647e-08	3.85908e-07	4.66249e-11	1.44964e-09	4.08696e-08	2.53528e-12	7.22079e-10	1.79189e-09	9.16387e-14	1.44043e-11	5.40922e-11	-1.193e-13	2.71586e-13	1.3485e-12	6.90613e-14	-4.93713e-16	-3.82288e-14	6.45343e-14	-4.47295e-15	-4.68365e-14	3.6885e-18	3.02116e-18	0.118832
																899	0.9359	24.2599	0.000188933	0.700295	0.0197572	2.68474e-07	3.5588e-06	3.48022e-05	2.59946e-09	1.1379e-08	3.79754e-07	4.59962e-11	1.42008e-09	4.00789e-08	2.47688e-12	7.07317e-10	1.75078e-09	8.89932e-14	1.40462e-11	5.26507e-11	-1.19062e-13	2.63913e-13	1.30967e-12	6.81415e-14	-5.74025e-16	-3.84513e-14	6.47219e-14	-4.4887e-15	-4.69893e-14	3.67634e-18	2.88622e-18	0.118214
																900	0.937006	24.2601	0.00018795	0.700338	0.0196545	2.65661e-07	3.52175e-06	3.44403e-05	2.58172e-09	1.11963e-08	3.73697e-07	4.53789e-11	1.39111e-09	3.93035e-08	2.41985e-12	6.92854e-10	1.71061e-09	8.64247e-14	1.3697e-11	5.12473e-11	-1.18817e-13	2.5646e-13	1.27201e-12	6.72234e-14	-6.49681e-16	-3.86462e-14	6.49108e-14	-4.50445e-15	-4.71425e-14	3.6644e-18	2.75685e-18	0.117598
																901	0.938111	24.2602	0.000186972	0.700381	0.0195524	2.62878e-07	3.48508e-06	3.40822e-05	2.56424e-09	1.10165e-08	3.67738e-07	4.47725e-11	1.36273e-09	3.85428e-08	2.36418e-12	6.78685e-10	1.67134e-09	8.3931e-14	1.33564e-11	4.9881e-11	-1.18567e-13	2.49222e-13	1.23548e-12	6.6307e-14	-7.20824e-16	-3.88143e-14	6.51009e-14	-4.5202e-15	-4.7296e-14	3.65267e-18	2.63282e-18	0.116986
																902	0.939217	24.2604	0.000185999	0.700424	0.0194507	2.60124e-07	3.44879e-06	3.37278e-05	2.54704e-09	1.08396e-08	3.61873e-07	4.4177e-11	1.33493e-09	3.77968e-08	2.30982e-12	6.64803e-10	1.63297e-09	8.15101e-14	1.30241e-11	4.85507e-11	-1.18312e-13	2.42192e-13	1.20005e-12	6.53923e-14	-7.87617e-16	-3.89567e-14	6.52925e-14	-4.53595e-15	-4.745e-14	3.64116e-18	2.51391e-18	0.116377
																903	0.940323	24.2605	0.000185032	0.700467	0.0193497	2.57398e-07	3.41289e-06	3.3377e-05	2.53011e-09	1.06655e-08	3.56101e-07	4.35922e-11	1.30769e-09	3.7065e-08	2.25675e-12	6.51203e-10	1.59547e-09	7.91599e-14	1.27001e-11	4.72556e-11	-1.18051e-13	2.35364e-13	1.16569e-12	6.44797e-14	-8.50228e-16	-3.90746e-14	6.54858e-14	-4.55175e-15	-4.76047e-14	3.62987e-18	2.39992e-18	0.115771
																904	0.941429	24.2607	0.000184069	0.700509	0.0192491	2.547e-07	3.37735e-06	3.303e-05	2.51345e-09	1.04942e-08	3.50421e-07	4.3018e-11	1.281e-09	3.63473e-08	2.20493e-12	6.37879e-10	1.55883e-09	7.68783e-14	1.23841e-11	4.59947e-11	-1.17787e-13	2.28732e-13	1.13236e-12	6.35692e-14	-9.08803e-16	-3.9169e-14	6.5681e-14	-4.56759e-15	-4.77603e-14	3.61881e-18	2.29063e-18	0.115168
																905	0.942534	24.2609	0.000183112	0.700552	0.019149	2.52031e-07	3.34219e-06	3.26865e-05	2.49704e-09	1.03257e-08	3.44832e-07	4.2454e-11	1.25485e-09	3.56433e-08	2.15434e-12	6.24826e-10	1.52301e-09	7.46635e-14	1.20758e-11	4.47671e-11	-1.17518e-13	2.22291e-13	1.10004e-12	6.26605e-14	-9.63455e-16	-3.92404e-14	6.58777e-14	-4.58347e-15	-4.79165e-14	3.60794e-18	2.18587e-18	0.114568
																906	0.94364	24.261	0.000182159	0.700594	0.0190495	2.49389e-07	3.3074e-06	3.23466e-05	2.48089e-09	1.01598e-08	3.39332e-07	4.19e-11	1.22923e-09	3.49529e-08	2.10495e-12	6.12038e-10	1.48802e-09	7.25135e-14	1.17752e-11	4.3572e-11	-1.17243e-13	2.16035e-13	1.06869e-12	6.17532e-14	-1.01429e-15	-3.92893e-14	6.60757e-14	-4.59935e-15	-4.80731e-14	3.59726e-18	2.08544e-18	0.113972
																907	0.944746	24.2612	0.000181212	0.700636	0.0189505	2.46775e-07	3.27297e-06	3.20103e-05	2.46497e-09	9.99659e-09	3.33919e-07	4.13557e-11	1.20413e-09	3.42756e-08	2.05672e-12	5.99509e-10	1.45381e-09	7.04267e-14	1.1482e-11	4.24085e-11	-1.16964e-13	2.09959e-13	1.03828e-12	6.08474e-14	-1.06145e-15	-3.93167e-14	6.6275e-14	-4.61525e-15	-4.82302e-14	3.58675e-18	1.98916e-18	0.113378
																908	0.945852	24.2613	0.000180269	0.700677	0.018852	2.44188e-07	3.23889e-06	3.16775e-05	2.44931e-09	9.83599e-09	3.28593e-07	4.08211e-11	1.17954e-09	3.36114e-08	2.00964e-12	5.87235e-10	1.42039e-09	6.8401e-14	1.1196e-11	4.12758e-11	-1.16681e-13	2.04058e-13	1.00879e-12	5.99434e-14	-1.10506e-15	-3.93234e-14	6.64759e-14	-4.6312e-15	-4.83881e-14	3.57643e-18	1.89687e-18	0.112788
																909	0.946957	24.2615	0.000179331	0.700719	0.018754	2.41627e-07	3.20518e-06	3.13481e-05	2.4339e-09	9.67796e-09	3.23351e-07	4.02961e-11	1.15545e-09	3.29599e-08	1.96366e-12	5.7521e-10	1.38772e-09	6.64349e-14	1.09171e-11	4.0173e-11	-1.16393e-13	1.98326e-13	9.80188e-13	5.90414e-14	-1.14527e-15	-3.93106e-14	6.66787e-14	-4.64722e-15	-4.8547e-14	3.5663e-18	1.80841e-18	0.112201
																910	0.948063	24.2616	0.000178398	0.70076	0.0186566	2.39093e-07	3.17181e-06	3.10222e-05	2.41873e-09	9.52245e-09	3.18192e-07	3.97804e-11	1.13185e-09	3.2321e-08	1.91878e-12	5.6343e-10	1.3558e-09	6.45266e-14	1.06451e-11	3.90994e-11	-1.16103e-13	1.9276e-13	9.52448e-13	5.81413e-14	-1.18218e-15	-3.92788e-14	6.68834e-14	-4.66329e-15	-4.87067e-14	3.55636e-18	1.72361e-18	0.111616
																911	0.949169	24.2618	0.00017747	0.700801	0.0185596	2.36586e-07	3.13879e-06	3.06996e-05	2.40379e-09	9.36943e-09	3.13116e-07	3.92737e-11	1.10873e-09	3.16943e-08	1.87495e-12	5.51889e-10	1.32461e-09	6.26745e-14	1.03798e-11	3.80543e-11	-1.15807e-13	1.87353e-13	9.25543e-13	5.72425e-14	-1.21588e-15	-3.92283e-14	6.70894e-14	-4.6794e-15	-4.88671e-14	3.54658e-18	1.64232e-18	0.111035
																912	0.950274	24.262	0.000176547	0.700842	0.0184631	2.34104e-07	3.10612e-06	3.03804e-05	2.38907e-09	9.21886e-09	3.08121e-07	3.87757e-11	1.08607e-09	3.10796e-08	1.83216e-12	5.40583e-10	1.29412e-09	6.08771e-14	1.01211e-11	3.70368e-11	-1.15508e-13	1.82103e-13	8.9945e-13	5.6345e-14	-1.24646e-15	-3.91596e-14	6.72966e-14	-4.69554e-15	-4.9028e-14	3.53693e-18	1.56441e-18	0.110457
																913	0.95138	24.2621	0.000175628	0.700882	0.0183672	2.31649e-07	3.07379e-06	3.00645e-05	2.37458e-09	9.07069e-09	3.03205e-07	3.82865e-11	1.06387e-09	3.04768e-08	1.79037e-12	5.29507e-10	1.26433e-09	5.91327e-14	9.86874e-12	3.60463e-11	-1.15204e-13	1.77003e-13	8.74142e-13	5.54489e-14	-1.27403e-15	-3.90736e-14	6.75053e-14	-4.71172e-15	-4.91895e-14	3.52744e-18	1.48973e-18	0.109882
																914	0.952486	24.2623	0.000174715	0.700922	0.0182717	2.29218e-07	3.04179e-06	2.9752e-05	2.36032e-09	8.92489e-09	2.98367e-07	3.78059e-11	1.04213e-09	2.98855e-08	1.74958e-12	5.18656e-10	1.23522e-09	5.74399e-14	9.62264e-12	3.5082e-11	-1.14897e-13	1.7205e-13	8.49598e-13	5.45546e-14	-1.29874e-15	-3.89712e-14	6.7716e-14	-4.72798e-15	-4.93522e-14	3.51812e-18	1.41815e-18	0.10931
																915	0.953592	24.2624	0.000173806	0.700963	0.0181767	2.26813e-07	3.01013e-06	2.94426e-05	2.34629e-09	8.78142e-09	2.93607e-07	3.73338e-11	1.02083e-09	2.93056e-08	1.70975e-12	5.08025e-10	1.20677e-09	5.57971e-14	9.38263e-12	3.41433e-11	-1.14588e-13	1.6724e-13	8.25794e-13	5.36622e-14	-1.32067e-15	-3.88531e-14	6.79286e-14	-4.74432e-15	-4.95159e-14	3.50896e-18	1.34954e-18	0.108741
																916	0.954697	24.2626	0.000172902	0.701002	0.0180823	2.24433e-07	2.9788e-06	2.91365e-05	2.33248e-09	8.64025e-09	2.88922e-07	3.68699e-11	9.99955e-10	2.87369e-08	1.67085e-12	4.97611e-10	1.17898e-09	5.4203e-14	9.14855e-12	3.32295e-11	-1.14275e-13	1.62568e-13	8.02708e-13	5.27711e-14	-1.33989e-15	-3.87196e-14	6.81429e-14	-4.76073e-15	-4.96806e-14	3.49995e-18	1.28378e-18	0.108175
																917	0.955803	24.2627	0.000172002	0.701042	0.0179883	2.22078e-07	2.94779e-06	2.88336e-05	2.31887e-09	8.50133e-09	2.84312e-07	3.64139e-11	9.79507e-10	2.8179e-08	1.63288e-12	4.87409e-10	1.15181e-09	5.26562e-14	8.92027e-12	3.23399e-11	-1.13958e-13	1.58031e-13	7.80318e-13	5.18812e-14	-1.35648e-15	-3.85708e-14	6.83583e-14	-4.77717e-15	-4.98457e-14	3.49106e-18	1.22076e-18	0.107611
																918	0.956909	24.2629	0.000171107	0.701082	0.0178948	2.19747e-07	2.91711e-06	2.85338e-05	2.30546e-09	8.36463e-09	2.79775e-07	3.59657e-11	9.59475e-10	2.7632e-08	1.5958e-12	4.77415e-10	1.12527e-09	5.11554e-14	8.69764e-12	3.1474e-11	-1.13637e-13	1.53625e-13	7.58603e-13	5.09924e-14	-1.37053e-15	-3.84074e-14	6.8575e-14	-4.79365e-15	-5.00116e-14	3.48229e-18	1.16036e-18	0.107051
																919	0.958014	24.263	0.000170217	0.701121	0.0178018	2.1744e-07	2.88675e-06	2.82372e-05	2.29227e-09	8.23012e-09	2.7531e-07	3.55252e-11	9.3985e-10	2.70954e-08	1.55959e-12	4.67624e-10	1.09933e-09	4.96992e-14	8.48052e-12	3.0631e-11	-1.13313e-13	1.49345e-13	7.37542e-13	5.01052e-14	-1.38215e-15	-3.82303e-14	6.87936e-14	-4.81022e-15	-5.01784e-14	3.47366e-18	1.10247e-18	0.106494
																920	0.95912	24.2632	0.000169332	0.70116	0.0177092	2.15157e-07	2.8567e-06	2.79436e-05	2.27929e-09	8.09775e-09	2.70917e-07	3.50925e-11	9.20623e-10	2.65691e-08	1.52423e-12	4.58032e-10	1.07398e-09	4.82863e-14	8.26878e-12	2.98104e-11	-1.12987e-13	1.45189e-13	7.17118e-13	4.92196e-14	-1.39143e-15	-3.80402e-14	6.90143e-14	-4.82689e-15	-5.03466e-14	3.46518e-18	1.047e-18	0.105939
																921	0.960226	24.2633	0.000168451	0.701199	0.0176172	2.12898e-07	2.82697e-06	2.76531e-05	2.26652e-09	7.96749e-09	2.66593e-07	3.46673e-11	9.01787e-10	2.6053e-08	1.48971e-12	4.48636e-10	1.04921e-09	4.69155e-14	8.06228e-12	2.90116e-11	-1.12659e-13	1.41152e-13	6.9731e-13	4.83356e-14	-1.39844e-15	-3.78374e-14	6.92369e-14	-4.84365e-15	-5.05159e-14	3.45685e-18	9.93827e-19	0.105388
																922	0.961332	24.2635	0.000167575	0.701238	0.0175256	2.10663e-07	2.79755e-06	2.73656e-05	2.25394e-09	7.83932e-09	2.62338e-07	3.42493e-11	8.83334e-10	2.55468e-08	1.45601e-12	4.39431e-10	1.02501e-09	4.55857e-14	7.8609e-12	2.82339e-11	-1.12327e-13	1.37231e-13	6.78099e-13	4.74526e-14	-1.40323e-15	-3.7622e-14	6.94608e-14	-4.86046e-15	-5.06858e-14	3.44862e-18	9.42875e-19	0.104839
																923	0.962437	24.2636	0.000166703	0.701276	0.0174345	2.0845e-07	2.76843e-06	2.70811e-05	2.24154e-09	7.7132e-09	2.58151e-07	3.38382e-11	8.65255e-10	2.50504e-08	1.42309e-12	4.30414e-10	1.00136e-09	4.42957e-14	7.66451e-12	2.7477e-11	-1.11992e-13	1.33424e-13	6.59468e-13	4.65705e-14	-1.40587e-15	-3.73942e-14	6.96858e-14	-4.87731e-15	-5.08564e-14	3.44048e-18	8.9405e-19	0.104293
																924	0.963543	24.2637	0.000165836	0.701314	0.0173439	2.06261e-07	2.73962e-06	2.67996e-05	2.22933e-09	7.58909e-09	2.54031e-07	3.34342e-11	8.47545e-10	2.45635e-08	1.39095e-12	4.2158e-10	9.78247e-10	4.30443e-14	7.47299e-12	2.67402e-11	-1.11653e-13	1.29726e-13	6.41398e-13	4.56896e-14	-1.40644e-15	-3.71549e-14	6.99125e-14	-4.89424e-15	-5.10279e-14	3.43246e-18	8.47262e-19	0.10375
																925	0.964649	24.2639	0.000164973	0.701352	0.0172538	2.04094e-07	2.71111e-06	2.6521e-05	2.21732e-09	7.46696e-09	2.49976e-07	3.30371e-11	8.30194e-10	2.4086e-08	1.35956e-12	4.12926e-10	9.55665e-10	4.18304e-14	7.28621e-12	2.60229e-11	-1.11314e-13	1.26135e-13	6.23874e-13	4.48103e-14	-1.40504e-15	-3.69047e-14	7.01413e-14	-4.91128e-15	-5.12008e-14	3.42457e-18	8.02426e-19	0.10321
																926	0.965754	24.264	0.000164115	0.70139	0.0171641	2.01949e-07	2.6829e-06	2.62453e-05	2.20551e-09	7.34677e-09	2.45986e-07	3.26469e-11	8.13196e-10	2.36177e-08	1.32892e-12	4.04449e-10	9.33599e-10	4.06529e-14	7.10407e-12	2.53248e-11	-1.10972e-13	1.22647e-13	6.0688e-13	4.39324e-14	-1.40175e-15	-3.66442e-14	7.03723e-14	-4.92844e-15	-5.1375e-14	3.41682e-18	7.59461e-19	0.102673
																927	0.96686	24.2642	0.000163261	0.701428	0.0170749	1.99827e-07	2.65498e-06	2.59724e-05	2.19388e-09	7.22851e-09	2.42059e-07	3.22632e-11	7.96544e-10	2.31584e-08	1.299e-12	3.96145e-10	9.12038e-10	3.95108e-14	6.92645e-12	2.46452e-11	-1.10628e-13	1.1926e-13	5.90398e-13	4.30556e-14	-1.39658e-15	-3.63733e-14	7.06049e-14	-4.94568e-15	-5.15502e-14	3.40917e-18	7.18291e-19	0.102138
																928	0.967966	24.2643	0.000162412	0.701466	0.0169861	1.97727e-07	2.62735e-06	2.57024e-05	2.18242e-09	7.11214e-09	2.38195e-07	3.18858e-11	7.8023e-10	2.2708e-08	1.26977e-12	3.88009e-10	8.9097e-10	3.84031e-14	6.75323e-12	2.39836e-11	-1.1028e-13	1.1597e-13	5.74413e-13	4.21796e-14	-1.3896e-15	-3.6092e-14	7.08387e-14	-4.96296e-15	-5.1726e-14	3.4016e-18	6.78845e-19	0.101606
																929	0.969071	24.2645	0.000161567	0.701503	0.0168978	1.95649e-07	2.60001e-06	2.54353e-05	2.17112e-09	6.99762e-09	2.34392e-07	3.15147e-11	7.64248e-10	2.22663e-08	1.24123e-12	3.8004e-10	8.70384e-10	3.73289e-14	6.58431e-12	2.33397e-11	-1.0993e-13	1.12775e-13	5.5891e-13	4.13045e-14	-1.38086e-15	-3.58009e-14	7.10737e-14	-4.98031e-15	-5.19026e-14	3.39411e-18	6.4105e-19	0.101077
																930	0.970177	24.2646	0.000160726	0.70154	0.01681	1.93593e-07	2.57295e-06	2.51709e-05	2.16001e-09	6.88493e-09	2.3065e-07	3.11498e-11	7.48592e-10	2.1833e-08	1.21337e-12	3.72234e-10	8.50269e-10	3.6287e-14	6.41958e-12	2.27129e-11	-1.09578e-13	1.09672e-13	5.43876e-13	4.04307e-14	-1.37045e-15	-3.55008e-14	7.13108e-14	-4.99776e-15	-5.20805e-14	3.38674e-18	6.04837e-19	0.100551
																931	0.971283	24.2647	0.00015989	0.701577	0.0167226	1.91557e-07	2.54618e-06	2.49092e-05	2.14909e-09	6.77404e-09	2.26967e-07	3.07912e-11	7.33254e-10	2.14082e-08	1.18616e-12	3.64586e-10	8.30614e-10	3.52767e-14	6.25894e-12	2.21029e-11	-1.09225e-13	1.06658e-13	5.29295e-13	3.95583e-14	-1.35845e-15	-3.51921e-14	7.15502e-14	-5.01535e-15	-5.226e-14	3.37949e-18	5.70138e-19	0.100027
																932	0.972389	24.2649	0.000159058	0.701614	0.0166357	1.89543e-07	2.51968e-06	2.46503e-05	2.13833e-09	6.66492e-09	2.23343e-07	3.04387e-11	7.18228e-10	2.09915e-08	1.15958e-12	3.57095e-10	8.1141e-10	3.42969e-14	6.10229e-12	2.1509e-11	-1.0887e-13	1.03731e-13	5.15155e-13	3.86871e-14	-1.34488e-15	-3.4875e-14	7.17917e-14	-5.03306e-15	-5.24407e-14	3.37236e-18	5.36893e-19	0.0995066
																933	0.973494	24.265	0.000158231	0.70165	0.0165492	1.8755e-07	2.49346e-06	2.4394e-05	2.12774e-09	6.55754e-09	2.19777e-07	3.00918e-11	7.03508e-10	2.05828e-08	1.13363e-12	3.49756e-10	7.92645e-10	3.33469e-14	5.94954e-12	2.0931e-11	-1.08512e-13	1.00889e-13	5.01442e-13	3.78166e-14	-1.32978e-15	-3.45493e-14	7.20344e-14	-5.05083e-15	-5.26222e-14	3.36529e-18	5.05043e-19	0.0989885
																934	0.9746	24.2652	0.000157407	0.701686	0.0164632	1.85577e-07	2.46752e-06	2.41405e-05	2.11729e-09	6.45187e-09	2.16268e-07	2.97505e-11	6.89088e-10	2.01821e-08	1.10829e-12	3.42568e-10	7.7431e-10	3.24257e-14	5.80057e-12	2.03684e-11	-1.08152e-13	9.81281e-14	4.88141e-13	3.69467e-14	-1.31319e-15	-3.42153e-14	7.22782e-14	-5.06864e-15	-5.28043e-14	3.35829e-18	4.74532e-19	0.0984732
																935	0.975706	24.2653	0.000156589	0.701723	0.0163776	1.83625e-07	2.44184e-06	2.38895e-05	2.10701e-09	6.34789e-09	2.12814e-07	2.94149e-11	6.74961e-10	1.97891e-08	1.08354e-12	3.35526e-10	7.56395e-10	3.15326e-14	5.65531e-12	1.98208e-11	-1.0779e-13	9.54469e-14	4.75242e-13	3.60778e-14	-1.29519e-15	-3.38736e-14	7.25237e-14	-5.08655e-15	-5.29875e-14	3.35137e-18	4.45302e-19	0.0979605
																936	0.976811	24.2654	0.000155774	0.701759	0.0162924	1.81693e-07	2.41643e-06	2.36412e-05	2.0969e-09	6.24557e-09	2.09415e-07	2.90849e-11	6.61122e-10	1.94036e-08	1.05937e-12	3.28628e-10	7.38891e-10	3.06667e-14	5.51366e-12	1.92877e-11	-1.07427e-13	9.28429e-14	4.62733e-13	3.52102e-14	-1.27583e-15	-3.35249e-14	7.27717e-14	-5.10462e-15	-5.31724e-14	3.34458e-18	4.17298e-19	0.0974504
																937	0.977917	24.2656	0.000154964	0.701794	0.0162078	1.79781e-07	2.39129e-06	2.33955e-05	2.08696e-09	6.14487e-09	2.06071e-07	2.87605e-11	6.47565e-10	1.90256e-08	1.03577e-12	3.2187e-10	7.21788e-10	2.98272e-14	5.37553e-12	1.87689e-11	-1.07063e-13	9.03141e-14	4.50602e-13	3.43437e-14	-1.25517e-15	-3.31694e-14	7.3022e-14	-5.12282e-15	-5.33589e-14	3.33789e-18	3.9047e-19	0.0969431
																938	0.979023	24.2657	0.000154157	0.70183	0.0161235	1.77889e-07	2.36641e-06	2.31523e-05	2.07716e-09	6.04579e-09	2.0278e-07	2.84413e-11	6.34284e-10	1.86549e-08	1.01272e-12	3.15251e-10	7.05077e-10	2.90134e-14	5.24083e-12	1.8264e-11	-1.06697e-13	8.7858e-14	4.38836e-13	3.3478e-14	-1.23323e-15	-3.28069e-14	7.3274e-14	-5.14111e-15	-5.35464e-14	3.33128e-18	3.64771e-19	0.0964383
																939	0.980128	24.2658	0.000153355	0.701865	0.0160397	1.76017e-07	2.34179e-06	2.29117e-05	2.06751e-09	5.94828e-09	1.99541e-07	2.81271e-11	6.21274e-10	1.82914e-08	9.90213e-13	3.08767e-10	6.88749e-10	2.82245e-14	5.10949e-12	1.77725e-11	-1.06329e-13	8.54726e-14	4.27425e-13	3.26129e-14	-1.21002e-15	-3.24374e-14	7.35269e-14	-5.15945e-15	-5.37345e-14	3.32472e-18	3.40157e-19	0.0959362
																940	0.981234	24.266	0.000152558	0.7019	0.0159563	1.74164e-07	2.31742e-06	2.26735e-05	2.05799e-09	5.85233e-09	1.96353e-07	2.78179e-11	6.08528e-10	1.79349e-08	9.68226e-13	3.02415e-10	6.72796e-10	2.74599e-14	4.98141e-12	1.72941e-11	-1.05958e-13	8.31558e-14	4.16358e-13	3.17483e-14	-1.1856e-15	-3.20612e-14	7.37812e-14	-5.17787e-15	-5.39234e-14	3.31822e-18	3.16581e-19	0.0954368
																941	0.98234	24.2661	0.000151764	0.701935	0.0158734	1.72331e-07	2.29331e-06	2.24378e-05	2.04863e-09	5.75791e-09	1.93217e-07	2.75138e-11	5.96043e-10	1.75853e-08	9.46755e-13	2.96194e-10	6.57209e-10	2.67187e-14	4.85652e-12	1.68285e-11	-1.05587e-13	8.09057e-14	4.05625e-13	3.08848e-14	-1.16004e-15	-3.16792e-14	7.40378e-14	-5.19643e-15	-5.4114e-14	3.31182e-18	2.93997e-19	0.0949399
																942	0.98333	24.2662	0.000151056	0.701967	0.0157994	1.71889e-07	2.27184e-06	2.22281e-05	1.34152e-09	5.72377e-09	1.90959e-07	1.87515e-11	5.85672e-10	1.72844e-08	8.50537e-13	2.90734e-10	6.43612e-10	2.72005e-14	4.74722e-12	1.64114e-11	-5.50203e-14	7.54124e-14	3.62369e-13	1.58415e-14	-1.32412e-16	-1.39507e-14	3.90694e-14	-2.73632e-15	-2.85212e-14	1.7461e-18	3.84617e-19	0.094497

## Sheet: Fig. S1a-d-A10 8mM
Figure S1. Kinetic characterization of the dynamic library with and without (dA)10 by the kinetic model.
Experimental condition															kinetic model
T 25 mM
EDC 10 mM
pyr 10 mM															1*	N-acylisourea of 1
MES 200 mM, pH 6, 25 degree															3*	N-acylisourea of 3
(dA)10 8mM															n*	N-acylisourea of oligo n
time (min)	EDC (mM)	T* (mM)	T2 (mM)	T3* (mM)	T3(mM)	T4(mM)	T5(mM)									time (h)	1	O-acylurea 1	1*	2	O-acylurea 2	2*	3	O-acylurea 3	3*	4	O-acylurea 4	4*	5	O-acylurea 5	5*	6	O-acylurea 6	6*	7	O-acylurea 7	7*	EDC
0	0	0	0	0	0	0	0								0	0	25	0	0	0	0	0	0	0	0	0	0	0	0	0	0	0	0	0	0	0	0	10
0.05	11.0792	0.118011	0.730913	0	0.110991	0.0354175	0.0119008								1	0.000149	24.9919	0.005506	0.000322	0.001135	1.45e-07	1.77e-08	5.57e-08	6.6e-12	1.33e-12	3.11e-12	3.5e-16	7.07e-17	4.91e-17	9.59e-21	1.26e-23	1.72e-21	2.27e-25	7.4e-79	3.42e-26	8.46e-31	0	9.99278
0.516667	1.5342	0.924622	0.550828	0.137595	0.274159	0.0620676	0.0177765								2	0.00031	24.982	0.009333	0.000827	0.003916	7.33e-07	2.02e-07	6.33e-07	1.1e-10	3.49e-11	1.8e-10	1.85e-14	1.09e-14	5.12e-14	1.76e-18	2.7e-18	1.54e-17	1.71e-22	7.45e-22	3.84e-21	1.73e-26	1.68e-25	9.98494
0.983333	0.137847	0.97405	0.383342	0.116779	0.217138	0.0285748	0.00597528								3	0.000487	24.9704	0.011901	0.001494	0.008107	1.72e-06	8.41e-07	2.53e-06	4.73e-10	2.44e-10	1.76e-09	1.86e-13	1.59e-13	9.79e-13	4.76e-17	7.34e-17	6.66e-16	1.29e-20	4.29e-20	3.76e-19	3.81e-24	2.14e-23	9.97638
1.45	0	1.31109	0.22504	0.0615971	0.151458	0.00747863	0								4	0.000681	24.957	0.013554	0.00231	0.01354	3.05e-06	2.27e-06	6.63e-06	1.28e-09	9.76e-10	8.38e-09	1.01e-12	1.05e-12	7.35e-12	5.44e-16	7.52e-16	8.4e-15	3.21e-19	7.23e-19	7.79e-18	2.11e-22	5.85e-22	9.96698
1.91667	0	1.20389	0.15921	0.0519067	0.1083	0	0								5	0.000895	24.9418	0.014564	0.003271	0.020125	4.72e-06	4.88e-06	1.4e-05	2.73e-09	2.9e-09	2.77e-08	3.95e-12	4.65e-12	3.47e-11	3.64e-15	4.68e-15	5.88e-14	3.68e-18	6.62e-18	7.89e-17	4.12e-21	7.74e-21	9.95659
2.38333	0	1.66667	0.267272	0.0412741	0.0985644	0	0								6	0.001135	24.9247	0.015143	0.004383	0.027849	6.72e-06	9.19e-06	2.61e-05	5.12e-09	7.17e-09	7.4e-08	1.23e-11	1.61e-11	1.25e-10	1.73e-14	2.17e-14	2.92e-13	2.63e-17	4.22e-17	5.31e-16	4.46e-20	6.67e-20	9.945
2.85	0	1.49892	0.103364	0.0303275	0.0759085	0	0								7	0.001406	24.9052	0.015445	0.005659	0.036776	9.07e-06	1.59e-05	4.46e-05	8.84e-09	1.58e-08	1.72e-07	3.29e-11	4.75e-11	3.76e-10	6.54e-14	8.26e-14	1.17e-12	1.39e-16	2.13e-16	2.76e-15	3.35e-19	4.37e-19	9.93194
3.31667	0	1.72753	0.0683396	0.0240018	0.0666218	0	0								8	0.001715	24.8829	0.01558	0.007126	0.047053	1.18e-05	2.6e-05	7.22e-05	1.45e-08	3.23e-08	3.64e-07	7.87e-11	1.26e-10	1.01e-09	2.11e-13	2.77e-13	4.02e-12	6e-16	9.13e-16	1.21e-14	1.99e-18	2.38e-18	9.91707
0.05	11.5271	0.542169	0.912867	0	0.104576	0.0385972	0.011353								9	0.002075	24.857	0.015621	0.008841	0.05905	1.52e-05	4.09e-05	0.000113	2.34e-08	6.29e-08	7.27e-07	1.75e-10	3.13e-10	2.53e-09	6.17e-13	8.57e-13	1.27e-11	2.27e-15	3.57e-15	4.75e-14	1.02e-17	1.16e-17	9.89977
0.516667	2.01684	1.29626	0.628404	0.102961	0.299596	0.0552333	0.0184736								10	0.002501	24.8265	0.015611	0.010865	0.073172	1.93e-05	6.31e-05	0.000173	3.76e-08	1.19e-07	1.4e-06	3.7e-10	7.45e-10	6.03e-09	1.68e-12	2.53e-12	3.76e-11	7.89e-15	1.31e-14	1.75e-13	4.73e-17	5.3e-17	9.87937
0.983333	0.42309	1.17053	0.354298	0.0964558	0.180978	0.0191969	0.0146394								11	0.002973	24.7928	0.015577	0.013105	0.088743	2.35e-05	9.34e-05	0.000255	5.53e-08	2.12e-07	2.53e-06	7.23e-10	1.63e-09	1.33e-08	4.13e-12	6.73e-12	1.01e-10	2.43e-14	4.24e-14	5.7e-13	1.91e-16	2.1e-16	9.85678
1.45	0	1.32839	0.210945	0.0637506	0.10978	0.000135667	0								12	0.003457	24.7585	0.015537	0.01539	0.104568	2.71e-05	0.000131	0.000354	7.18e-08	3.5e-07	4.22e-06	1.28e-09	3.2e-09	2.62e-08	8.84e-12	1.56e-11	2.36e-10	6.36e-14	1.16e-13	1.57e-12	6.31e-16	6.83e-16	9.83372
1.91667	0	1.39635	0.109877	0.0605653	0.0860924	0	0								13	0.003942	24.7243	0.015494	0.017674	0.120322	3.02e-05	0.000175	0.000469	8.7e-08	5.37e-07	6.55e-06	2.07e-09	5.71e-09	4.71e-08	1.69e-11	3.22e-11	4.89e-10	1.45e-13	2.77e-13	3.77e-12	1.76e-15	1.89e-15	9.81065
2.38333	0	1.63917	0.0945542	0.0435173	0.0540153	0	0								14	0.004428	24.6903	0.015452	0.019952	0.135979	3.33e-05	0.000225	0.0006	1.02e-07	7.81e-07	9.6e-06	3.15e-09	9.48e-09	7.85e-08	2.97e-11	6.07e-11	9.24e-10	2.95e-13	5.93e-13	8.08e-12	4.28e-15	4.62e-15	9.78761
2.85	0	1.62403	0.0818473	0.024271	0.0504711	0	0								15	0.004915	24.6564	0.015409	0.022224	0.151538	3.63e-05	0.000282	0.000745	1.18e-07	1.09e-06	1.35e-05	4.57e-09	1.49e-08	1.23e-07	4.87e-11	1.07e-10	1.63e-09	5.51e-13	1.17e-12	1.59e-11	9.36e-15	1.02e-14	9.76459
3.31667	0	1.76398	0.038708	0.0284881	0.0518618	0	0								16	0.005402	24.6226	0.015367	0.024491	0.166999	3.94e-05	0.000344	0.000904	1.35e-07	1.47e-06	1.82e-05	6.38e-09	2.23e-08	1.85e-07	7.57e-11	1.77e-10	2.7e-09	9.61e-13	2.14e-12	2.92e-11	1.88e-14	2.09e-14	9.74161
0.05	5.975	0	0.388147	0	0.0300583	0.0277099	0.0153366								17	0.005891	24.589	0.015324	0.026753	0.182362	4.24e-05	0.000413	0.001079	1.52e-07	1.92e-06	2.4e-05	8.62e-09	3.21e-08	2.67e-07	1.13e-10	2.81e-10	4.27e-09	1.59e-12	3.72e-12	5.06e-11	3.53e-14	4.01e-14	9.71866
0.516667	1.52292	0.928329	0.514052	0.107223	0.318349	0.0726835	0.0150378								18	0.00638	24.5555	0.015282	0.02901	0.197628	4.54e-05	0.000488	0.001267	1.7e-07	2.46e-06	3.08e-05	1.13e-08	4.5e-08	3.74e-07	1.62e-10	4.28e-10	6.49e-09	2.5e-12	6.17e-12	8.37e-11	6.25e-14	7.28e-14	9.69573
0.983333	0.36684	1.17732	0.350455	0.115702	0.1363	0.0197734	0.0121746								19	0.00687	24.5221	0.01524	0.031261	0.212798	4.84e-05	0.00057	0.001469	1.9e-07	3.09e-06	3.88e-05	1.46e-08	6.13e-08	5.09e-07	2.25e-10	6.31e-10	9.55e-09	3.79e-12	9.82e-12	1.33e-10	1.06e-13	1.26e-13	9.67283
1.45	0	1.16898	0.20132	0.0882907	0.0883654	0	0.00575121								20	0.007361	24.4889	0.015198	0.033507	0.22787	5.13e-05	0.000657	0.001685	2.1e-07	3.81e-06	4.81e-05	1.84e-08	8.16e-08	6.77e-07	3.05e-10	9.03e-10	1.36e-08	5.57e-12	1.51e-11	2.04e-10	1.71e-13	2.09e-13	9.64996
1.91667	0	1.11276	0.122372	0.0840287	0.0527061	0	0								21	0.007852	24.4558	0.015156	0.035748	0.242846	5.43e-05	0.00075	0.001915	2.31e-07	4.64e-06	5.86e-05	2.28e-08	1.07e-07	8.83e-07	4.05e-10	1.26e-09	1.9e-08	7.96e-12	2.26e-11	3.04e-10	2.67e-13	3.36e-13	9.62712
2.38333	0	1.23324	0.0898315	0.0461642	0.0528055	0	0								22	0.008345	24.4229	0.015114	0.037984	0.257726	5.73e-05	0.000848	0.002159	2.53e-07	5.57e-06	7.06e-05	2.79e-08	1.37e-07	1.13e-06	5.27e-10	1.73e-09	2.6e-08	1.11e-11	3.28e-11	4.42e-10	4.05e-13	5.24e-13	9.60431
2.85	0	1.38245	0.0847995	0.0351279	0.0420953	0	0								23	0.008838	24.3901	0.015072	0.040215	0.27251	6.02e-05	0.000953	0.002415	2.76e-07	6.62e-06	8.4e-05	3.37e-08	1.73e-07	1.43e-06	6.75e-10	2.32e-09	3.47e-08	1.51e-11	4.67e-11	6.27e-10	5.99e-13	7.94e-13	9.58152
3.31667	0	1.31634	0.0759654	0.0401974	0.0278565	0	0								24	0.009332	24.3574	0.01503	0.042441	0.287198	6.32e-05	0.001063	0.002685	3e-07	7.79e-06	9.89e-05	4.02e-08	2.16e-07	1.78e-06	8.51e-10	3.05e-09	4.57e-08	2.03e-11	6.51e-11	8.72e-10	8.63e-13	1.18e-12	9.55876
															25	0.009827	24.3249	0.014988	0.044662	0.301791	6.61e-05	0.001179	0.002967	3.25e-07	9.09e-06	0.000115	4.75e-08	2.66e-07	2.19e-06	1.06e-09	3.97e-09	5.93e-08	2.67e-11	8.92e-11	1.19e-09	1.22e-12	1.71e-12	9.53602
															26	0.010323	24.2925	0.014946	0.046878	0.316289	6.91e-05	0.001301	0.003262	3.5e-07	1.05e-05	0.000134	5.56e-08	3.24e-07	2.67e-06	1.3e-09	5.09e-09	7.58e-08	3.47e-11	1.2e-10	1.6e-09	1.69e-12	2.42e-12	9.51331
															27	0.01082	24.2602	0.014905	0.049089	0.330691	7.2e-05	0.001427	0.00357	3.77e-07	1.21e-05	0.000154	6.46e-08	3.91e-07	3.21e-06	1.59e-09	6.44e-09	9.58e-08	4.44e-11	1.59e-10	2.12e-09	2.3e-12	3.39e-12	9.49063
															28	0.011317	24.2281	0.014863	0.051296	0.345	7.49e-05	0.00156	0.00389	4.04e-07	1.38e-05	0.000175	7.45e-08	4.68e-07	3.84e-06	1.91e-09	8.06e-09	1.2e-07	5.61e-11	2.09e-10	2.77e-09	3.09e-12	4.66e-12	9.46797
															29	0.011816	24.1962	0.014822	0.053499	0.359213	7.78e-05	0.001697	0.004223	4.32e-07	1.57e-05	0.000199	8.53e-08	5.55e-07	4.55e-06	2.29e-09	9.99e-09	1.48e-07	7.03e-11	2.7e-10	3.57e-09	4.08e-12	6.32e-12	9.44534
															30	0.012315	24.1643	0.01478	0.055696	0.373333	8.07e-05	0.00184	0.004567	4.61e-07	1.77e-05	0.000224	9.71e-08	6.53e-07	5.35e-06	2.71e-09	1.23e-08	1.81e-07	8.7e-11	3.45e-10	4.56e-09	5.33e-12	8.46e-12	9.42274
															31	0.012816	24.1326	0.014739	0.057889	0.387358	8.36e-05	0.001989	0.004923	4.91e-07	1.98e-05	0.000252	1.1e-07	7.64e-07	6.25e-06	3.2e-09	1.49e-08	2.2e-07	1.07e-10	4.37e-10	5.76e-09	6.89e-12	1.12e-11	9.40015
															32	0.013317	24.1011	0.014698	0.060078	0.40129	8.65e-05	0.002142	0.005291	5.22e-07	2.22e-05	0.000281	1.24e-07	8.88e-07	7.25e-06	3.74e-09	1.8e-08	2.65e-07	1.3e-10	5.48e-10	7.21e-09	8.8e-12	1.46e-11	9.3776
															33	0.013819	24.0697	0.014656	0.062262	0.415129	8.93e-05	0.002301	0.00567	5.54e-07	2.47e-05	0.000313	1.39e-07	1.03e-06	8.37e-06	4.34e-09	2.16e-08	3.17e-07	1.57e-10	6.81e-10	8.95e-09	1.11e-11	1.89e-11	9.35506
															34	0.014322	24.0384	0.014615	0.064442	0.428874	9.22e-05	0.002464	0.006061	5.86e-07	2.74e-05	0.000347	1.55e-07	1.18e-06	9.6e-06	5.02e-09	2.58e-08	3.77e-07	1.88e-10	8.4e-10	1.1e-08	1.39e-11	2.43e-11	9.33256
															35	0.014826	24.0072	0.014574	0.066617	0.442526	9.5e-05	0.002633	0.006463	6.19e-07	3.02e-05	0.000383	1.72e-07	1.35e-06	1.1e-05	5.77e-09	3.05e-08	4.45e-07	2.24e-10	1.03e-09	1.34e-08	1.73e-11	3.08e-11	9.31007
															36	0.01533	23.9762	0.014533	0.068789	0.456085	9.79e-05	0.002806	0.006876	6.54e-07	3.33e-05	0.000421	1.91e-07	1.54e-06	1.25e-05	6.6e-09	3.59e-08	5.23e-07	2.65e-10	1.25e-09	1.63e-08	2.14e-11	3.88e-11	9.28761
															37	0.015836	23.9453	0.014493	0.070956	0.469552	0.000101	0.002984	0.0073	6.89e-07	3.65e-05	0.000461	2.1e-07	1.74e-06	1.41e-05	7.51e-09	4.2e-08	6.1e-07	3.12e-10	1.51e-09	1.97e-08	2.62e-11	4.85e-11	9.26518
															38	0.016343	23.9146	0.014452	0.073119	0.482926	0.000104	0.003167	0.007734	7.24e-07	3.99e-05	0.000504	2.31e-07	1.96e-06	1.59e-05	8.52e-09	4.89e-08	7.08e-07	3.65e-10	1.81e-09	2.35e-08	3.18e-11	6.02e-11	9.24276
															39	0.01685	23.884	0.014411	0.075277	0.496208	0.000106	0.003355	0.008179	7.61e-07	4.35e-05	0.000549	2.53e-07	2.21e-06	1.79e-05	9.62e-09	5.66e-08	8.19e-07	4.25e-10	2.16e-09	2.8e-08	3.84e-11	7.42e-11	9.22037
															40	0.017359	23.8535	0.01437	0.077432	0.509397	0.000109	0.003547	0.008635	7.98e-07	4.74e-05	0.000596	2.77e-07	2.47e-06	2e-05	1.08e-08	6.53e-08	9.42e-07	4.93e-10	2.56e-09	3.32e-08	4.61e-11	9.09e-11	9.19801
															41	0.017868	23.8232	0.01433	0.079583	0.522496	0.000112	0.003744	0.0091	8.37e-07	5.14e-05	0.000646	3.02e-07	2.76e-06	2.23e-05	1.21e-08	7.49e-08	1.08e-06	5.69e-10	3.02e-09	3.91e-08	5.5e-11	1.11e-10	9.17566
															42	0.018379	23.793	0.014289	0.08173	0.535502	0.000115	0.003946	0.009576	8.76e-07	5.56e-05	0.000698	3.28e-07	3.07e-06	2.47e-05	1.35e-08	8.57e-08	1.23e-06	6.53e-10	3.55e-09	4.58e-08	6.53e-11	1.34e-10	9.15334
															43	0.01889	23.763	0.014249	0.083873	0.548417	0.000117	0.004152	0.010062	9.16e-07	6.01e-05	0.000753	3.56e-07	3.41e-06	2.74e-05	1.51e-08	9.76e-08	1.4e-06	7.47e-10	4.15e-09	5.35e-08	7.71e-11	1.61e-10	9.13104
															44	0.019403	23.733	0.014209	0.086012	0.561241	0.00012	0.004362	0.010557	9.56e-07	6.48e-05	0.000811	3.85e-07	3.77e-06	3.03e-05	1.67e-08	1.11e-07	1.59e-06	8.51e-10	4.83e-09	6.21e-08	9.06e-11	1.93e-10	9.10877
															45	0.019916	23.7033	0.014168	0.088147	0.573974	0.000123	0.004577	0.011062	9.98e-07	6.97e-05	0.000871	4.15e-07	4.16e-06	3.34e-05	1.85e-08	1.25e-07	1.79e-06	9.67e-10	5.6e-09	7.19e-08	1.06e-10	2.3e-10	9.08651
															46	0.02043	23.6736	0.014128	0.090278	0.586616	0.000126	0.004796	0.011577	1.04e-06	7.48e-05	0.000933	4.47e-07	4.57e-06	3.66e-05	2.04e-08	1.41e-07	2.01e-06	1.09e-09	6.46e-09	8.29e-08	1.24e-10	2.73e-10	9.06428
															47	0.020946	23.6441	0.014088	0.092406	0.599168	0.000128	0.005019	0.012101	1.08e-06	8.01e-05	0.000998	4.81e-07	5.02e-06	4.02e-05	2.25e-08	1.59e-07	2.26e-06	1.23e-09	7.43e-09	9.52e-08	1.43e-10	3.22e-10	9.04207
															48	0.021462	23.6147	0.014048	0.09453	0.611629	0.000131	0.005246	0.012634	1.13e-06	8.57e-05	0.001066	5.16e-07	5.49e-06	4.39e-05	2.47e-08	1.78e-07	2.52e-06	1.39e-09	8.52e-09	1.09e-07	1.66e-10	3.79e-10	9.01988
															49	0.021979	23.5855	0.014008	0.096651	0.624	0.000134	0.005478	0.013176	1.17e-06	9.16e-05	0.001137	5.52e-07	6e-06	4.79e-05	2.71e-08	1.99e-07	2.81e-06	1.56e-09	9.73e-09	1.24e-07	1.91e-10	4.43e-10	8.99772
															50	0.022498	23.5564	0.013968	0.098768	0.636281	0.000136	0.005713	0.013728	1.22e-06	9.77e-05	0.00121	5.91e-07	6.54e-06	5.22e-05	2.96e-08	2.22e-07	3.13e-06	1.74e-09	1.11e-08	1.41e-07	2.19e-10	5.17e-10	8.97557
															51	0.023017	23.5274	0.013928	0.100881	0.648473	0.000139	0.005953	0.014288	1.26e-06	0.000104	0.001286	6.3e-07	7.11e-06	5.67e-05	3.23e-08	2.47e-07	3.47e-06	1.94e-09	1.26e-08	1.6e-07	2.5e-10	6.01e-10	8.95345
															52	0.023537	23.4986	0.013888	0.102991	0.660574	0.000142	0.006196	0.014856	1.31e-06	0.000111	0.001364	6.72e-07	7.72e-06	6.15e-05	3.52e-08	2.73e-07	3.84e-06	2.16e-09	1.42e-08	1.81e-07	2.85e-10	6.97e-10	8.93135
															53	0.024059	23.4699	0.013849	0.105097	0.672587	0.000144	0.006444	0.015434	1.36e-06	0.000117	0.001446	7.15e-07	8.36e-06	6.65e-05	3.82e-08	3.03e-07	4.24e-06	2.39e-09	1.61e-08	2.04e-07	3.24e-10	8.05e-10	8.90926
															54	0.024581	23.4413	0.013809	0.107201	0.68451	0.000147	0.006695	0.016019	1.4e-06	0.000124	0.00153	7.6e-07	9.05e-06	7.18e-05	4.14e-08	3.34e-07	4.67e-06	2.65e-09	1.81e-08	2.29e-07	3.67e-10	9.26e-10	8.8872
															55	0.025104	23.4129	0.013769	0.1093	0.696344	0.000149	0.006949	0.016613	1.45e-06	0.000132	0.001617	8.06e-07	9.77e-06	7.75e-05	4.48e-08	3.68e-07	5.13e-06	2.92e-09	2.03e-08	2.57e-07	4.15e-10	1.06e-09	8.86516
															56	0.025629	23.3846	0.01373	0.111397	0.708089	0.000152	0.007208	0.017215	1.5e-06	0.000139	0.001707	8.54e-07	1.05e-05	8.34e-05	4.85e-08	4.04e-07	5.63e-06	3.22e-09	2.27e-08	2.87e-07	4.68e-10	1.22e-09	8.84314
															57	0.026154	23.3564	0.01369	0.11349	0.719746	0.000155	0.00747	0.017825	1.55e-06	0.000147	0.0018	9.04e-07	1.13e-05	8.97e-05	5.23e-08	4.44e-07	6.16e-06	3.54e-09	2.54e-08	3.2e-07	5.26e-10	1.39e-09	8.82114
															58	0.026681	23.3284	0.013651	0.11558	0.731314	0.000157	0.007736	0.018443	1.6e-06	0.000155	0.001895	9.55e-07	1.22e-05	9.63e-05	5.63e-08	4.86e-07	6.73e-06	3.88e-09	2.83e-08	3.56e-07	5.89e-10	1.58e-09	8.79916
															59	0.027209	23.3005	0.013612	0.117667	0.742794	0.00016	0.008005	0.019068	1.66e-06	0.000164	0.001994	1.01e-06	1.31e-05	0.000103	6.06e-08	5.31e-07	7.34e-06	4.25e-09	3.15e-08	3.95e-07	6.59e-10	1.79e-09	8.77721
															60	0.027737	23.2727	0.013573	0.119751	0.754186	0.000162	0.008277	0.019701	1.71e-06	0.000173	0.002095	1.06e-06	1.4e-05	0.00011	6.5e-08	5.79e-07	7.99e-06	4.65e-09	3.5e-08	4.38e-07	7.35e-10	2.03e-09	8.75527
															61	0.028267	23.2451	0.013533	0.121832	0.76549	0.000165	0.008553	0.020342	1.76e-06	0.000182	0.002199	1.12e-06	1.5e-05	0.000118	6.97e-08	6.31e-07	8.68e-06	5.07e-09	3.87e-08	4.85e-07	8.18e-10	2.29e-09	8.73335
															62	0.028798	23.2176	0.013494	0.12391	0.776707	0.000167	0.008833	0.02099	1.82e-06	0.000191	0.002306	1.18e-06	1.6e-05	0.000126	7.47e-08	6.86e-07	9.42e-06	5.53e-09	4.28e-08	5.35e-07	9.09e-10	2.58e-09	8.71145
															63	0.02933	23.1903	0.013455	0.125984	0.787836	0.00017	0.009115	0.021645	1.87e-06	0.0002	0.002416	1.24e-06	1.71e-05	0.000134	7.99e-08	7.45e-07	1.02e-05	6.01e-09	4.72e-08	5.89e-07	1.01e-09	2.9e-09	8.68957
															64	0.029863	23.1631	0.013416	0.128056	0.798878	0.000172	0.009401	0.022308	1.93e-06	0.00021	0.002528	1.3e-06	1.82e-05	0.000143	8.53e-08	8.08e-07	1.1e-05	6.53e-09	5.2e-08	6.48e-07	1.11e-09	3.25e-09	8.66771
															65	0.030397	23.136	0.013377	0.130125	0.809833	0.000175	0.00969	0.022977	1.98e-06	0.00022	0.002644	1.37e-06	1.94e-05	0.000152	9.1e-08	8.74e-07	1.19e-05	7.07e-09	5.71e-08	7.11e-07	1.23e-09	3.64e-09	8.64587
															66	0.030932	23.1091	0.013339	0.132191	0.820701	0.000177	0.009982	0.023654	2.04e-06	0.000231	0.002763	1.43e-06	2.06e-05	0.000161	9.69e-08	9.45e-07	1.29e-05	7.66e-09	6.27e-08	7.79e-07	1.36e-09	4.06e-09	8.62405
															67	0.031468	23.0822	0.0133	0.134255	0.831482	0.000179	0.010277	0.024337	2.09e-06	0.000241	0.002884	1.5e-06	2.19e-05	0.000171	1.03e-07	1.02e-06	1.38e-05	8.28e-09	6.87e-08	8.52e-07	1.49e-09	4.53e-09	8.60225
															68	0.032006	23.0556	0.013261	0.136315	0.842177	0.000182	0.010575	0.025027	2.15e-06	0.000252	0.003008	1.57e-06	2.32e-05	0.000182	1.1e-07	1.1e-06	1.49e-05	8.93e-09	7.51e-08	9.3e-07	1.64e-09	5.04e-09	8.58047
															69	0.032544	23.029	0.013223	0.138373	0.852786	0.000184	0.010875	0.025723	2.21e-06	0.000264	0.003136	1.64e-06	2.46e-05	0.000192	1.16e-07	1.18e-06	1.6e-05	9.63e-09	8.21e-08	1.01e-06	1.8e-09	5.6e-09	8.5587
															70	0.033084	23.0026	0.013184	0.140428	0.863309	0.000187	0.011179	0.026426	2.27e-06	0.000275	0.003266	1.71e-06	2.6e-05	0.000203	1.24e-07	1.27e-06	1.71e-05	1.04e-08	8.95e-08	1.1e-06	1.97e-09	6.21e-09	8.53696
															71	0.033625	22.9764	0.013146	0.142481	0.873746	0.000189	0.011486	0.027135	2.33e-06	0.000287	0.003399	1.79e-06	2.76e-05	0.000215	1.31e-07	1.37e-06	1.84e-05	1.11e-08	9.74e-08	1.2e-06	2.15e-09	6.87e-09	8.51524
															72	0.034166	22.9502	0.013107	0.144531	0.884097	0.000191	0.011795	0.02785	2.39e-06	0.000299	0.003535	1.87e-06	2.91e-05	0.000227	1.39e-07	1.47e-06	1.97e-05	1.2e-08	1.06e-07	1.3e-06	2.35e-09	7.59e-09	8.49353
															73	0.034709	22.9242	0.013069	0.146578	0.894363	0.000194	0.012107	0.028572	2.45e-06	0.000312	0.003673	1.94e-06	3.07e-05	0.000239	1.47e-07	1.57e-06	2.1e-05	1.28e-08	1.15e-07	1.41e-06	2.55e-09	8.37e-09	8.47184
															74	0.035254	22.8983	0.013031	0.148623	0.904544	0.000196	0.012421	0.029299	2.51e-06	0.000325	0.003815	2.02e-06	3.24e-05	0.000252	1.55e-07	1.68e-06	2.24e-05	1.37e-08	1.25e-07	1.53e-06	2.78e-09	9.22e-09	8.45017
															75	0.035799	22.8726	0.012992	0.150665	0.91464	0.000198	0.012739	0.030032	2.57e-06	0.000338	0.003959	2.11e-06	3.42e-05	0.000266	1.64e-07	1.8e-06	2.39e-05	1.47e-08	1.35e-07	1.65e-06	3.02e-09	1.01e-08	8.42852
															76	0.036345	22.847	0.012954	0.152705	0.924651	0.0002	0.013058	0.030771	2.63e-06	0.000351	0.004107	2.19e-06	3.6e-05	0.000279	1.72e-07	1.92e-06	2.55e-05	1.57e-08	1.46e-07	1.79e-06	3.28e-09	1.11e-08	8.40689
															77	0.036893	22.8215	0.012916	0.154743	0.934577	0.000203	0.01338	0.031516	2.7e-06	0.000365	0.004257	2.28e-06	3.79e-05	0.000294	1.82e-07	2.05e-06	2.71e-05	1.68e-08	1.58e-07	1.93e-06	3.55e-09	1.22e-08	8.38528
															78	0.037442	22.7962	0.012878	0.156778	0.944419	0.000205	0.013705	0.032266	2.76e-06	0.000379	0.00441	2.37e-06	3.98e-05	0.000308	1.91e-07	2.18e-06	2.88e-05	1.79e-08	1.7e-07	2.08e-06	3.84e-09	1.34e-08	8.36368
															79	0.037991	22.771	0.01284	0.158811	0.954177	0.000207	0.014032	0.033022	2.82e-06	0.000394	0.004566	2.46e-06	4.18e-05	0.000324	2.01e-07	2.32e-06	3.06e-05	1.91e-08	1.83e-07	2.23e-06	4.15e-09	1.46e-08	8.34211
															80	0.038543	22.7459	0.012802	0.160841	0.963851	0.000209	0.014361	0.033783	2.89e-06	0.000409	0.004724	2.55e-06	4.39e-05	0.000339	2.12e-07	2.47e-06	3.25e-05	2.03e-08	1.97e-07	2.4e-06	4.48e-09	1.6e-08	8.32055
															81	0.039095	22.721	0.012765	0.16287	0.973441	0.000211	0.014692	0.03455	2.95e-06	0.000424	0.004886	2.64e-06	4.61e-05	0.000356	2.22e-07	2.62e-06	3.44e-05	2.16e-08	2.12e-07	2.58e-06	4.83e-09	1.74e-08	8.29901
															82	0.039648	22.6962	0.012727	0.164896	0.982948	0.000214	0.015026	0.035321	3.02e-06	0.000439	0.00505	2.74e-06	4.83e-05	0.000372	2.33e-07	2.79e-06	3.65e-05	2.29e-08	2.28e-07	2.76e-06	5.2e-09	1.9e-08	8.27749
															83	0.040203	22.6715	0.012689	0.16692	0.992371	0.000216	0.015361	0.036098	3.08e-06	0.000455	0.005217	2.83e-06	5.06e-05	0.00039	2.45e-07	2.96e-06	3.86e-05	2.43e-08	2.45e-07	2.96e-06	5.59e-09	2.06e-08	8.25598
															84	0.040759	22.647	0.012652	0.168942	1.00171	0.000218	0.015699	0.036879	3.15e-06	0.000471	0.005387	2.93e-06	5.29e-05	0.000408	2.57e-07	3.13e-06	4.08e-05	2.58e-08	2.62e-07	3.17e-06	6.01e-09	2.24e-08	8.2345
															85	0.041316	22.6226	0.012614	0.170962	1.01097	0.00022	0.016039	0.037666	3.22e-06	0.000487	0.005559	3.03e-06	5.54e-05	0.000426	2.69e-07	3.32e-06	4.31e-05	2.73e-08	2.81e-07	3.39e-06	6.45e-09	2.43e-08	8.21303
															86	0.041874	22.5983	0.012577	0.172979	1.02014	0.000222	0.016381	0.038457	3.28e-06	0.000504	0.005734	3.14e-06	5.79e-05	0.000445	2.81e-07	3.51e-06	4.55e-05	2.89e-08	3e-07	3.62e-06	6.92e-09	2.64e-08	8.19158
															87	0.042433	22.5742	0.012539	0.174995	1.02924	0.000224	0.016724	0.039253	3.35e-06	0.000521	0.005912	3.24e-06	6.05e-05	0.000464	2.94e-07	3.71e-06	4.8e-05	3.06e-08	3.21e-07	3.86e-06	7.41e-09	2.85e-08	8.17014
															88	0.042994	22.5502	0.012502	0.177009	1.03825	0.000226	0.01707	0.040053	3.42e-06	0.000539	0.006093	3.35e-06	6.31e-05	0.000484	3.08e-07	3.92e-06	5.06e-05	3.23e-08	3.43e-07	4.12e-06	7.93e-09	3.09e-08	8.14873
															89	0.043556	22.5263	0.012465	0.179021	1.04717	0.000228	0.017417	0.040858	3.49e-06	0.000556	0.006276	3.45e-06	6.59e-05	0.000505	3.21e-07	4.14e-06	5.33e-05	3.41e-08	3.66e-07	4.39e-06	8.47e-09	3.33e-08	8.12733
															90	0.044119	22.5026	0.012427	0.181031	1.05602	0.00023	0.017766	0.041668	3.56e-06	0.000574	0.006462	3.56e-06	6.87e-05	0.000526	3.35e-07	4.37e-06	5.61e-05	3.6e-08	3.9e-07	4.67e-06	9.05e-09	3.6e-08	8.10595
															91	0.044683	22.479	0.01239	0.183039	1.06479	0.000232	0.018117	0.042481	3.63e-06	0.000593	0.00665	3.68e-06	7.16e-05	0.000548	3.5e-07	4.61e-06	5.91e-05	3.8e-08	4.15e-07	4.96e-06	9.65e-09	3.88e-08	8.08459
															92	0.045249	22.4555	0.012353	0.185045	1.07347	0.000234	0.018469	0.043299	3.7e-06	0.000612	0.006842	3.79e-06	7.46e-05	0.00057	3.65e-07	4.85e-06	6.21e-05	4e-08	4.42e-07	5.27e-06	1.03e-08	4.18e-08	8.06325
															93	0.045816	22.4322	0.012316	0.18705	1.08207	0.000236	0.018823	0.044121	3.77e-06	0.000631	0.007035	3.9e-06	7.77e-05	0.000593	3.8e-07	5.11e-06	6.52e-05	4.21e-08	4.7e-07	5.6e-06	1.1e-08	4.5e-08	8.04192
															94	0.046384	22.409	0.012279	0.189053	1.09059	0.000238	0.019179	0.044947	3.84e-06	0.00065	0.007231	4.02e-06	8.08e-05	0.000616	3.96e-07	5.38e-06	6.84e-05	4.43e-08	4.99e-07	5.94e-06	1.17e-08	4.84e-08	8.02061
															95	0.046953	22.3859	0.012242	0.191054	1.09904	0.00024	0.019536	0.045777	3.91e-06	0.00067	0.00743	4.14e-06	8.4e-05	0.00064	4.12e-07	5.65e-06	7.18e-05	4.66e-08	5.3e-07	6.3e-06	1.24e-08	5.19e-08	7.99932
															96	0.047524	22.363	0.012205	0.193053	1.1074	0.000242	0.019894	0.046611	3.98e-06	0.00069	0.007631	4.26e-06	8.74e-05	0.000665	4.29e-07	5.94e-06	7.52e-05	4.89e-08	5.62e-07	6.67e-06	1.32e-08	5.57e-08	7.97804
															97	0.048095	22.3402	0.012169	0.195051	1.11568	0.000243	0.020254	0.047448	4.05e-06	0.000711	0.007835	4.38e-06	9.08e-05	0.00069	4.46e-07	6.24e-06	7.88e-05	5.14e-08	5.96e-07	7.06e-06	1.4e-08	5.98e-08	7.95678
															98	0.048669	22.3175	0.012132	0.197047	1.12388	0.000245	0.020615	0.04829	4.12e-06	0.000732	0.008041	4.5e-06	9.43e-05	0.000716	4.64e-07	6.55e-06	8.25e-05	5.39e-08	6.31e-07	7.46e-06	1.48e-08	6.4e-08	7.93554
															99	0.049243	22.295	0.012095	0.199042	1.132	0.000247	0.020978	0.049134	4.19e-06	0.000753	0.00825	4.63e-06	9.78e-05	0.000743	4.81e-07	6.87e-06	8.63e-05	5.65e-08	6.68e-07	7.89e-06	1.57e-08	6.85e-08	7.91432
															100	0.049819	22.2726	0.012059	0.201035	1.14004	0.000249	0.021341	0.049983	4.27e-06	0.000774	0.008461	4.76e-06	0.000101	0.00077	5e-07	7.2e-06	9.03e-05	5.92e-08	7.07e-07	8.33e-06	1.66e-08	7.33e-08	7.89311
															101	0.050396	22.2503	0.012022	0.203026	1.148	0.000251	0.021706	0.050834	4.34e-06	0.000796	0.008675	4.88e-06	0.000105	0.000798	5.19e-07	7.54e-06	9.43e-05	6.2e-08	7.47e-07	8.79e-06	1.76e-08	7.83e-08	7.87192
															102	0.050974	22.2282	0.011986	0.205016	1.15589	0.000252	0.022072	0.05169	4.41e-06	0.000819	0.00889	5.01e-06	0.000109	0.000826	5.38e-07	7.89e-06	9.85e-05	6.49e-08	7.89e-07	9.27e-06	1.86e-08	8.36e-08	7.85075
															103	0.051553	22.2062	0.01195	0.207005	1.16369	0.000254	0.022439	0.052548	4.49e-06	0.000841	0.009108	5.14e-06	0.000113	0.000855	5.58e-07	8.26e-06	0.000103	6.79e-08	8.33e-07	9.77e-06	1.97e-08	8.92e-08	7.82959
															104	0.052134	22.1843	0.011913	0.208992	1.17142	0.000256	0.022807	0.053409	4.56e-06	0.000864	0.009329	5.28e-06	0.000117	0.000885	5.78e-07	8.64e-06	0.000107	7.1e-08	8.78e-07	1.03e-05	2.08e-08	9.51e-08	7.80845
															105	0.052716	22.1625	0.011877	0.210978	1.17907	0.000257	0.023176	0.054274	4.63e-06	0.000887	0.009551	5.41e-06	0.000121	0.000915	5.99e-07	9.03e-06	0.000112	7.41e-08	9.26e-07	1.08e-05	2.19e-08	1.01e-07	7.78733
															106	0.0533	22.1409	0.011841	0.212963	1.18664	0.000259	0.023546	0.055142	4.71e-06	0.000911	0.009776	5.55e-06	0.000125	0.000946	6.2e-07	9.44e-06	0.000117	7.74e-08	9.75e-07	1.14e-05	2.31e-08	1.08e-07	7.76623
															107	0.053885	22.1195	0.011805	0.214946	1.19413	0.000261	0.023917	0.056012	4.78e-06	0.000935	0.010003	5.68e-06	0.00013	0.000977	6.41e-07	9.86e-06	0.000122	8.08e-08	1.03e-06	1.2e-05	2.43e-08	1.15e-07	7.74514
															108	0.054471	22.0981	0.011769	0.216928	1.20155	0.000262	0.024289	0.056886	4.86e-06	0.00096	0.010232	5.82e-06	0.000134	0.00101	6.63e-07	1.03e-05	0.000127	8.43e-08	1.08e-06	1.26e-05	2.56e-08	1.22e-07	7.72407
															109	0.055058	22.0769	0.011733	0.218909	1.20889	0.000264	0.024661	0.057762	4.93e-06	0.000984	0.010464	5.96e-06	0.000139	0.001043	6.86e-07	1.07e-05	0.000132	8.78e-08	1.14e-06	1.32e-05	2.7e-08	1.3e-07	7.70301
															110	0.055647	22.0558	0.011697	0.220888	1.21615	0.000265	0.025034	0.058641	5.01e-06	0.001009	0.010697	6.1e-06	0.000143	0.001076	7.09e-07	1.12e-05	0.000137	9.15e-08	1.19e-06	1.39e-05	2.84e-08	1.38e-07	7.68198
															111	0.056237	22.0348	0.011661	0.222867	1.22334	0.000267	0.025408	0.059523	5.08e-06	0.001035	0.010933	6.25e-06	0.000148	0.00111	7.32e-07	1.17e-05	0.000142	9.53e-08	1.25e-06	1.45e-05	2.98e-08	1.46e-07	7.66096
															112	0.056829	22.014	0.011625	0.224844	1.23044	0.000269	0.025783	0.060407	5.16e-06	0.001061	0.01117	6.39e-06	0.000153	0.001145	7.56e-07	1.22e-05	0.000148	9.92e-08	1.32e-06	1.52e-05	3.13e-08	1.55e-07	7.63995
															113	0.057421	21.9933	0.01159	0.22682	1.23748	0.00027	0.026158	0.061293	5.23e-06	0.001087	0.01141	6.53e-06	0.000157	0.001181	7.81e-07	1.27e-05	0.000154	1.03e-07	1.38e-06	1.6e-05	3.29e-08	1.64e-07	7.61897
															114	0.058016	21.9728	0.011554	0.228795	1.24443	0.000272	0.026533	0.062183	5.31e-06	0.001113	0.011652	6.68e-06	0.000162	0.001217	8.06e-07	1.32e-05	0.00016	1.07e-07	1.45e-06	1.67e-05	3.45e-08	1.74e-07	7.59799
															115	0.058611	21.9523	0.011518	0.230769	1.25131	0.000273	0.026909	0.063074	5.38e-06	0.00114	0.011895	6.83e-06	0.000167	0.001254	8.31e-07	1.37e-05	0.000166	1.12e-07	1.52e-06	1.75e-05	3.62e-08	1.84e-07	7.57704
															116	0.059208	21.932	0.011483	0.232742	1.25812	0.000274	0.027286	0.063968	5.46e-06	0.001168	0.012141	6.98e-06	0.000173	0.001291	8.57e-07	1.43e-05	0.000172	1.16e-07	1.59e-06	1.83e-05	3.79e-08	1.94e-07	7.5561
															117	0.059806	21.9118	0.011447	0.234714	1.26485	0.000276	0.027663	0.064863	5.53e-06	0.001195	0.012388	7.13e-06	0.000178	0.001329	8.83e-07	1.48e-05	0.000178	1.2e-07	1.67e-06	1.92e-05	3.97e-08	2.05e-07	7.53518
															118	0.060406	21.8918	0.011412	0.236685	1.27151	0.000277	0.02804	0.065761	5.61e-06	0.001223	0.012637	7.28e-06	0.000183	0.001368	9.1e-07	1.54e-05	0.000185	1.25e-07	1.74e-06	2e-05	4.15e-08	2.17e-07	7.51428
															119	0.061007	21.8719	0.011377	0.238655	1.27809	0.000279	0.028418	0.066661	5.69e-06	0.001251	0.012888	7.43e-06	0.000189	0.001408	9.37e-07	1.6e-05	0.000191	1.3e-07	1.83e-06	2.09e-05	4.35e-08	2.29e-07	7.49339
															120	0.061609	21.8521	0.011341	0.240624	1.2846	0.00028	0.028795	0.067563	5.76e-06	0.00128	0.013141	7.58e-06	0.000194	0.001448	9.65e-07	1.66e-05	0.000198	1.34e-07	1.91e-06	2.18e-05	4.54e-08	2.41e-07	7.47252
															121	0.062213	21.8324	0.011306	0.242593	1.29103	0.000281	0.029173	0.068467	5.84e-06	0.001309	0.013395	7.74e-06	0.0002	0.001489	9.93e-07	1.72e-05	0.000205	1.39e-07	1.99e-06	2.28e-05	4.75e-08	2.55e-07	7.45167
															122	0.062819	21.8129	0.011271	0.24456	1.29739	0.000283	0.029552	0.069373	5.92e-06	0.001339	0.013652	7.89e-06	0.000206	0.001531	1.02e-06	1.79e-05	0.000212	1.44e-07	2.08e-06	2.38e-05	4.96e-08	2.68e-07	7.43083
															123	0.063425	21.7935	0.011236	0.246527	1.30368	0.000284	0.02993	0.070281	5.99e-06	0.001368	0.01391	8.05e-06	0.000212	0.001573	1.05e-06	1.85e-05	0.00022	1.49e-07	2.18e-06	2.48e-05	5.18e-08	2.83e-07	7.41001
															124	0.064033	21.7742	0.011201	0.248493	1.30989	0.000285	0.030308	0.07119	6.07e-06	0.001398	0.014169	8.21e-06	0.000218	0.001616	1.08e-06	1.92e-05	0.000227	1.55e-07	2.27e-06	2.58e-05	5.41e-08	2.98e-07	7.38921
															125	0.064643	21.7551	0.011166	0.250458	1.31603	0.000286	0.030687	0.072101	6.14e-06	0.001429	0.01443	8.36e-06	0.000224	0.00166	1.11e-06	1.99e-05	0.000235	1.6e-07	2.37e-06	2.69e-05	5.64e-08	3.13e-07	7.36842
															126	0.065254	21.7361	0.011131	0.252423	1.3221	0.000287	0.031065	0.073013	6.22e-06	0.00146	0.014693	8.52e-06	0.00023	0.001704	1.14e-06	2.06e-05	0.000243	1.66e-07	2.47e-06	2.8e-05	5.88e-08	3.29e-07	7.34765
															127	0.065866	21.7172	0.011096	0.254386	1.32809	0.000289	0.031444	0.073927	6.3e-06	0.001491	0.014957	8.68e-06	0.000236	0.001749	1.17e-06	2.14e-05	0.000251	1.71e-07	2.57e-06	2.91e-05	6.12e-08	3.46e-07	7.3269
															128	0.06648	21.6984	0.011061	0.256349	1.33402	0.00029	0.031822	0.074843	6.37e-06	0.001523	0.015223	8.84e-06	0.000242	0.001795	1.2e-06	2.21e-05	0.000259	1.77e-07	2.68e-06	3.03e-05	6.38e-08	3.64e-07	7.30616
															129	0.067095	21.6798	0.011027	0.258312	1.33987	0.000291	0.0322	0.07576	6.45e-06	0.001554	0.01549	9e-06	0.000249	0.001841	1.24e-06	2.29e-05	0.000267	1.83e-07	2.79e-06	3.15e-05	6.64e-08	3.82e-07	7.28544
															130	0.067712	21.6613	0.010992	0.260274	1.34565	0.000292	0.032578	0.076678	6.53e-06	0.001587	0.015759	9.17e-06	0.000256	0.001888	1.27e-06	2.37e-05	0.000276	1.89e-07	2.91e-06	3.27e-05	6.91e-08	4.01e-07	7.26473
															131	0.06833	21.6429	0.010958	0.262235	1.35136	0.000293	0.032956	0.077597	6.6e-06	0.001619	0.016029	9.33e-06	0.000262	0.001936	1.3e-06	2.45e-05	0.000285	1.95e-07	3.03e-06	3.4e-05	7.19e-08	4.2e-07	7.24405
															132	0.068949	21.6247	0.010923	0.264196	1.357	0.000294	0.033333	0.078518	6.68e-06	0.001652	0.0163	9.49e-06	0.000269	0.001985	1.33e-06	2.53e-05	0.000294	2.01e-07	3.15e-06	3.53e-05	7.47e-08	4.41e-07	7.22338
															133	0.06957	21.6066	0.010889	0.266156	1.36257	0.000295	0.033711	0.07944	6.75e-06	0.001686	0.016573	9.66e-06	0.000276	0.002034	1.37e-06	2.62e-05	0.000303	2.08e-07	3.27e-06	3.67e-05	7.76e-08	4.62e-07	7.20272
															134	0.070193	21.5886	0.010854	0.268115	1.36807	0.000296	0.034087	0.080362	6.83e-06	0.001719	0.016847	9.82e-06	0.000283	0.002084	1.4e-06	2.7e-05	0.000312	2.14e-07	3.4e-06	3.81e-05	8.07e-08	4.84e-07	7.18208
															135	0.070817	21.5707	0.01082	0.270074	1.37349	0.000297	0.034464	0.081286	6.91e-06	0.001753	0.017122	9.99e-06	0.00029	0.002134	1.44e-06	2.79e-05	0.000321	2.21e-07	3.53e-06	3.95e-05	8.37e-08	5.07e-07	7.16146
															136	0.071442	21.553	0.010786	0.272033	1.37885	0.000298	0.03484	0.082211	6.98e-06	0.001788	0.017398	1.02e-05	0.000297	0.002186	1.47e-06	2.88e-05	0.000331	2.28e-07	3.67e-06	4.1e-05	8.69e-08	5.3e-07	7.14086
															137	0.072069	21.5354	0.010751	0.273991	1.38414	0.000299	0.035215	0.083137	7.06e-06	0.001823	0.017676	1.03e-05	0.000304	0.002238	1.51e-06	2.98e-05	0.000341	2.34e-07	3.81e-06	4.25e-05	9.02e-08	5.55e-07	7.12027
															138	0.072698	21.5179	0.010717	0.275949	1.38936	0.0003	0.03559	0.084063	7.13e-06	0.001858	0.017954	1.05e-05	0.000312	0.00229	1.54e-06	3.07e-05	0.000351	2.41e-07	3.95e-06	4.4e-05	9.35e-08	5.8e-07	7.0997
															139	0.073328	21.5005	0.010683	0.277906	1.39451	0.000301	0.035965	0.084991	7.21e-06	0.001893	0.018234	1.07e-05	0.000319	0.002343	1.58e-06	3.17e-05	0.000361	2.49e-07	4.1e-06	4.56e-05	9.69e-08	6.06e-07	7.07915
															140	0.073959	21.4833	0.010649	0.279864	1.3996	0.000302	0.036339	0.085919	7.28e-06	0.001929	0.018515	1.08e-05	0.000327	0.002397	1.62e-06	3.27e-05	0.000371	2.56e-07	4.26e-06	4.72e-05	1e-07	6.34e-07	7.05861
															141	0.074592	21.4662	0.010615	0.28182	1.40461	0.000303	0.036712	0.086847	7.36e-06	0.001965	0.018797	1.1e-05	0.000335	0.002452	1.65e-06	3.37e-05	0.000382	2.63e-07	4.41e-06	4.89e-05	1.04e-07	6.62e-07	7.03809
															142	0.075227	21.4492	0.010581	0.283777	1.40956	0.000304	0.037084	0.087777	7.43e-06	0.002002	0.01908	1.12e-05	0.000343	0.002507	1.69e-06	3.47e-05	0.000393	2.71e-07	4.57e-06	5.06e-05	1.08e-07	6.91e-07	7.01759
															143	0.075863	21.4323	0.010547	0.285733	1.41444	0.000304	0.037456	0.088706	7.51e-06	0.002039	0.019364	1.13e-05	0.00035	0.002563	1.73e-06	3.58e-05	0.000403	2.78e-07	4.74e-06	5.23e-05	1.11e-07	7.21e-07	6.9971
															144	0.0765	21.4156	0.010514	0.287688	1.41925	0.000305	0.037827	0.089637	7.58e-06	0.002076	0.019648	1.15e-05	0.000358	0.00262	1.77e-06	3.69e-05	0.000415	2.86e-07	4.91e-06	5.41e-05	1.15e-07	7.52e-07	6.97663
															145	0.077139	21.399	0.01048	0.289644	1.424	0.000306	0.038198	0.090567	7.66e-06	0.002113	0.019934	1.17e-05	0.000367	0.002677	1.81e-06	3.8e-05	0.000426	2.94e-07	5.08e-06	5.59e-05	1.19e-07	7.84e-07	6.95617
[truncated: 2,863 more rows]

## Sheet: Fig. S1e-j
Figure S1. Kinetic characterization of the dynamic library with and without (dA)10 by the kinetic model.
[truncated: 42,197 more rows]
[truncated: 27 more columns]

[truncated: 12 more sheets: Fig. S1k-o, Fig. S2a-h, Fig. S2i-o, Fig. S3a-d, Fig. S3e-j, Fig. S4, Fig.S5c, Fig. S6, Fig. S7, Fig. S19, Fig. S20, Fig. S21]
