# Supplementary material for: Template-based copying in chemically fuelled dynamic combinatorial libraries
Source: Nat Chem. 2024 Jul 16;16(8):1240–9. doi: 10.1038/s41557-024-01570-5 (PMC11321992; doi:10.1038/s41557-024-01570-5)
Supplement: Supplementary file 3 — Source data and unprocessed gel. [file 41557_2024_1570_MOESM3_ESM.zip › Fig3_SD/Fig.3.xlsx]

## Sheet: Fig. 3a
Figure 3a	The template controls the kinetics of the chemical-fueled dynamic combinatorial library.
Experimental condition
T 25 mM
EDC 10 mM
pyr 10 mM
MES 200 mM, pH 6, 25 degree
(dA)10 0 or 8mM
wo template		with template
time (min)	Absorbance at 260nm (mau)	time (min)	Absorbance at 260nm (mau)
14.4816	0.64338	14.4815	1.37492
14.4899	0.33611	14.4898	1.9561
14.4982	1.2889	14.4982	1.7769
14.5066	0.45283	14.5065	2.18062
14.5149	0.13759	14.5148	2.52013
14.5232	1.13169	14.5231	1.69866
14.5315	0.88153	14.5315	3.3287
14.5399	0.8143	14.5398	3.93645
14.5482	0.19417	14.5481	4.84051
14.5565	0.75108	14.5565	5.81656
14.5649	0.32032	14.5648	7.58094
14.5732	0.896	14.5732	10.8669
14.5816	-0.14135	14.5815	14.5205
14.5899	2.13189	14.5898	18.0562
14.5982	1.78281	14.5982	23.3468
14.6066	3.83642	14.6065	27.0283
14.6149	6.19957	14.6148	33.5065
14.6232	9.08778	14.6232	38.6513
14.6316	13.7882	14.6315	42.9707
14.6399	20.2827	14.6398	48.1848
14.6482	24.7695	14.6481	52.7735
14.6565	32.205	14.6565	56.8796
14.6649	38.9574	14.6648	59.7701
14.6732	46.2536	14.6731	63.2822
14.6815	53.3721	14.6815	66.6706
14.6899	58.0768	14.6898	68.7527
14.6982	61.7893	14.6982	69.8432
14.7066	63.8732	14.7065	71.6798
14.7149	62.8439	14.7148	72.498
14.7232	61.1285	14.7232	71.195
14.7316	57.8417	14.7315	70.4012
14.7399	56.3774	14.7398	68.4975
14.7482	51.2612	14.7482	66.1569
14.7566	47.4556	14.7565	63.4944
14.7649	42.584	14.7648	59.4756
14.7732	38.7066	14.7731	58.1265
14.7815	34.8759	14.7815	52.0849
14.7899	30.9782	14.7898	48.4954
14.7982	26.3076	14.7981	44.3087
14.8065	24.2415	14.8065	39.9918
14.8149	22.8805	14.8148	37.0332
14.8232	19.1314	14.8232	33.938
14.8316	17.0154	14.8315	30.2787
14.8399	16.1327	14.8398	27.2528
14.8482	15.0798	14.8482	23.2429
14.8566	13.2199	14.8565	21.9184
14.8649	11.796	14.8648	19.7926
14.8732	10.1361	14.8732	18.1909
14.8815	9.83741	14.8815	17.5846
14.8899	8.97649	14.8898	15.9859
14.8982	8.43869	14.8981	14.4882
14.9065	7.13833	14.9065	13.0451
14.9149	6.82683	14.9148	12.4802
14.9232	6.37711	14.9231	12.8649
14.9315	5.88847	14.9315	10.9169
14.9399	5.22211	14.9398	10.7823
14.9482	4.58273	14.9482	11.015
14.9565	3.99538	14.9565	9.67752
14.9649	3.72662	14.9648	9.36206
14.9732	4.11084	14.9732	8.43636
14.9815	4.46194	14.9815	8.28864
14.9899	4.01941	14.9898	7.95988
14.9982	2.71678	14.9982	8.74701
15.0065	4.29549	15.0065	7.53614
15.0149	2.03373	15.0148	7.79352
15.0232	2.73235	15.0231	7.97955
15.0315	2.42927	15.0315	8.91499
15.0399	2.42818	15.0398	8.28569
15.0482	2.87987	15.0481	8.57722
15.0565	1.74346	15.0565	8.0531
15.0649	2.989	15.0648	9.31044
15.0732	1.91786	15.0732	9.50999
15.0815	1.21418	15.0815	9.93634
15.0899	1.22444	15.0898	9.67752
15.0982	1.2131	15.0982	9.36206
15.1065	2.25743	15.1065	8.43636
15.1149	1.58583	15.1148	8.28864
15.1232	1.34518	15.1232	7.95988
15.1315	2.00752	15.1315	8.74701
15.1399	1.23179	15.1398	7.53614
15.1482	1.30832	15.1481	7.79352
15.1565	0.50292	15.1565	7.97955
15.1649	0.43873	15.1648	8.91499
15.1732	0.34264	15.1731	8.28569
15.1815	0.53946	15.1815	8.57722
15.1899	0.54259	15.1898	8.0531
15.1982	0.25212	15.1981	9.31044
15.2065	0.65623	15.2065	9.50999
15.2149	0.67551	15.2148	9.93634
15.2232	1.03276	15.2231	10.3602
15.2315	1.18862	15.2315	9.93634
15.2399	0.7281	15.2398	9.89417
15.2482	0.5879	15.2481	9.34287
15.2565	0.36305	15.2565	8.83014
15.2649	-0.02462	15.2648	8.69414
15.2732	0.77195	15.2731	8.61921
15.2815	1.40958	15.2815	7.53421
15.2899	0.70747	15.2898	7.02389
15.2982	0.79085	15.2981	7.28144
15.3065	-0.55281	15.3065	5.49328
15.3149	-0.23646	15.3148	6.27539
15.3232	0.67778	15.3231	7.71505
15.3315	1.2578	15.3315	6.2132
15.3399	0.54992	15.3398	7.01019
15.3482	0.51699	15.3481	6.51614
15.3565	0.15464	15.3565	5.80635
15.3649	-0.72087	15.3648	4.99635
15.3732	0.39192	15.3731	5.79162
15.3815	0.35881	15.3815	5.93837
15.3899	0.16	15.3898	5.82057
15.3982	0.51547	15.3981	5.65843
15.4065	1.02638	15.4065	6.06163
15.4149	0.59562	15.4148	5.99403
15.4232	0.60583	15.4231	5.13119
15.4315	0.03116	15.4315	5.1727
15.4399	-0.16867	15.4398	4.42741
15.4482	0.37743	15.4481	4.96224
15.4565	0.12478	15.4565	5.02904
15.4649	0.18986	15.4648	5.59036
15.4732	-0.32167	15.4731	5.14527
15.4815	0.74755	15.4815	5.6027
15.4899	0.70024	15.4898	6.27477
15.4982	0.05649	15.4981	6.79687
15.5065	0.62652	15.5065	7.30937
15.5149	0.47672	15.5148	7.13077
15.5232	1.0325	15.5231	8.47973
15.5315	0.30038	15.5315	9.75994
15.5399	0.40752	15.5398	11.0131
15.5482	0.53992	15.5481	11.5619
15.5565	0.04599	15.5565	12.8088
15.5648	0.45093	15.5648	12.3753
15.5732	-0.10001	15.5731	12.7608
15.5815	-0.97331	15.5815	13.9199
15.5899	-1.38327	15.5898	12.8787
15.5982	0.13029	15.5981	12.9022
15.6065	0.29598	15.6065	12.772
15.6149	0.01644	15.6148	12.7918
15.6232	0.26856	15.6231	12.3212
15.6315	-0.7689	15.6315	10.9106
15.6398	0.30694	15.6398	11.6625
15.6482	-0.69017	15.6481	10.5742
15.6565	0.24112	15.6565	10.7428
15.6648	-0.00501	15.6648	9.84561
15.6732	0.21387	15.6731	10.6302
15.6815	-0.59901	15.6815	9.97182
15.6898	-0.06652	15.6898	9.97096
15.6982	-0.06154	15.6981	10.0796
15.7065	-0.68963	15.7065	11.4877
15.7149	-0.04919	15.7148	12.7156
15.7232	-0.07581	15.7231	14.1837
15.7315	-0.00415	15.7315	15.9991
15.7399	0.50961	15.7398	18.2303
15.7482	-0.14179	15.7481	20.4174
15.7565	-0.8245	15.7565	23.4542
15.7648	-0.19943	15.7648	27.7369
15.7732	-0.50732	15.7731	30.2534
15.7815	0.3436	15.7815	34.007
15.7898	-0.24267	15.7898	35.5592
15.7982	-0.54926	15.7981	37.9832
15.8065	0.14412	15.8065	39.6672
15.8148	-0.96985	15.8148	40.4814
15.8232	-0.9011	15.8231	40.5679
15.8315	-0.58188	15.8315	40.772
15.8399	-0.41321	15.8398	41.7233
15.8482	0.42185	15.8481	40.4583
15.8565	-0.24596	15.8565	38.7115
15.8649	-0.74479	15.8648	37.2538
15.8732	-0.94293	15.8731	35.7941
15.8815	-0.55502	15.8814	34.3384
15.8898	0.20186	15.8898	32.4235
15.8982	0.10208	15.8981	29.75
15.9065	-0.82637	15.9064	28.158
15.9148	-1.65772	15.9148	26.3947
15.9232	-0.49787	15.9231	24.1984
15.9315	-0.9555	15.9314	21.6232
15.9398	-0.56153	15.9398	20.7253
15.9482	0.48065	15.9481	17.9532
15.9565	-0.36102	15.9565	16.483
15.9649	0.5211	15.9648	14.9774
15.9732	-1.14371	15.9731	14.3698
15.9815	-0.37372	15.9815	13.2047
15.9899	-0.95948	15.9898	12.7653
15.9982	-0.40832	15.9981	12.1544
16.0065	-0.68173	16.0065	10.2551
16.0148	-0.87208	16.0148	9.13209
16.0232	-0.84357	16.0231	9.3133
16.0315	-0.36523	16.0314	8.32852
16.0399	-0.32854	16.0398	8.80012
16.0482	-0.90035	16.0481	7.20955
16.0565	-0.03305	16.0565	8.2558
16.0648	-0.18976	16.0648	7.52988
16.0732	-0.10002	16.0731	7.85606
16.0815	-0.53442	16.0815	7.58518
16.0898	-1.04799	16.0898	6.96791
16.0982	-0.39116	16.0981	6.68968
16.1065	-0.68003	16.1064	6.38528
16.1149	-0.63467	16.1148	6.29885
16.1232	-0.18624	16.1231	6.8471
16.1315	0.25393	16.1315	6.91965
16.1398	0.25038	16.1398	6.82958
16.1482	-0.30461	16.1481	5.62831
16.1565	0.25817	16.1564	6.31302
16.1649	-0.80689	16.1648	6.19591
16.1732	-0.59376	16.1731	6.57691
16.1815	0.24525	16.1815	6.20189
16.1898	-0.07834	16.1898	5.83846
16.1982	-0.62264	16.1981	6.0453
16.2065	-0.80229	16.2065	6.34226
16.2148	0.4199	16.2148	5.23868
16.2232	-0.25091	16.2231	4.97424
16.2315	-0.65484	16.2314	6.28913
16.2398	-0.32024	16.2398	5.41831
16.2482	-0.60437	16.2481	5.82713
16.2565	0.3818	16.2565	6.61534
16.2648	-0.35551	16.2648	5.6355
16.2732	-0.45941	16.2731	5.0624
16.2815	0.40056	16.2814	4.74755
16.2898	-0.21111	16.2898	5.25151
16.2982	-0.0968	16.2981	5.45207
16.3065	-0.71344	16.3065	5.77355
16.3148	-0.82269	16.3148	6.26222
16.3232	-0.14157	16.3231	5.18254
16.3315	-0.55948	16.3315	5.23632
16.3398	-1.81075	16.3398	5.66885
16.3482	-0.42384	16.3481	4.59349
16.3565	-0.77745	16.3564	4.34636
16.3648	-1.44114	16.3648	5.23642
16.3732	-0.70905	16.3731	5.12944
16.3815	0.21282	16.3815	5.10472
16.3898	-0.41915	16.3898	4.76658
16.3982	-0.9615	16.3981	4.59711
16.4065	-0.18179	16.4064	6.01987
16.4148	1.25103	16.4148	5.68824
16.4232	-1.13005	16.4231	5.27128
16.4315	-0.6579	16.4315	5.29774
16.4398	-0.50517	16.4398	5.20363
16.4482	-0.74857	16.4481	5.7831
16.4565	-0.51939	16.4565	5.40294
16.4648	-0.38593	16.4648	5.65124
16.4732	-1.09226	16.4731	5.01004
16.4815	-1.16063	16.4814	5.61838
16.4898	-0.95111	16.4898	5.21121
16.4982	-1.88862	16.4981	6.60622
16.5065	-0.21526	16.5065	5.68307
16.5148	-0.55705	16.5148	6.1664
16.5232	0.29125	16.5231	5.4933
16.5315	-0.53269	16.5314	5.19886
16.5398	-0.3503	16.5398	5.95275
16.5482	-1.16873	16.5481	5.54534
16.5565	-0.5081	16.5564	6.72274
16.5648	-0.56424	16.5648	6.8653
16.5732	-1.13509	16.5731	8.97597
16.5815	0.31271	16.5814	10.8444
16.5898	-0.43557	16.5898	14.0151
16.5982	-1.09576	16.5981	18.4921
16.6065	0.02694	16.6064	24.6586
16.6148	-0.45855	16.6148	33.2651
16.6232	-0.3219	16.6231	41.8953
16.6315	-1.4603	16.6314	52.9145
16.6398	-0.82259	16.6398	63.6845
16.6482	0.207	16.6481	75.3825
16.6565	-0.23986	16.6564	85.6372
16.6648	0.52706	16.6648	94.6411
16.6732	-1.19646	16.6731	102.201
16.6815	-0.14688	16.6814	107.507
16.6898	-0.97923	16.6898	110.596
16.6982	-0.01942	16.6981	113.805
16.7065	-0.47431	16.7064	114.56
16.7148	-0.00653	16.7148	113.41
16.7232	1.8683	16.7231	111.682
16.7315	0.8862	16.7314	108.254
16.7398	0.73047	16.7398	104.862
16.7482	1.04318	16.7481	99.8709
16.7565	1.58281	16.7564	94.4548
16.7648	1.36107	16.7648	88.9566
16.7732	2.37708	16.7731	82.9201
16.7815	3.12591	16.7814	75.7662
16.7898	2.26332	16.7898	69.0431
16.7982	1.97972	16.7981	62.4093
16.8065	2.72682	16.8064	55.9852
16.8148	2.96675	16.8148	49.5164
16.8232	1.18496	16.8231	43.9095
16.8315	1.49457	16.8314	38.6437
16.8398	2.04798	16.8398	34.9358
16.8482	1.95639	16.8481	29.8747
16.8565	2.3047	16.8564	27.0742
16.8648	1.0495	16.8648	23.9891
16.8732	1.56488	16.8731	20.4152
16.8815	1.26338	16.8814	19.0945
16.8898	0.7725	16.8898	16.2695
16.8982	0.49155	16.8981	14.9638
16.9065	0.32627	16.9064	13.7931
16.9148	0.71695	16.9148	14.2996
16.9231	0.32773	16.9231	11.5724
16.9315	0.83278	16.9314	11.8759
16.9398	-0.56957	16.9398	10.4345
16.9481	-0.43367	16.9481	10.4932
16.9565	-0.25124	16.9564	9.70052
16.9648	-0.12738	16.9648	9.67967
16.9732	0.75083	16.9731	9.28273
16.9815	0.00356	16.9814	9.66281
16.9898	0.13548	16.9898	8.29984
16.9981	-0.73883	16.9981	8.35292
17.0065	-0.54538	17.0064	9.13479
17.0148	-0.43071	17.0148	8.87976
17.0232	0.00265	17.0231	9.01382
17.0315	-0.13392	17.0314	8.46515
17.0398	0.18502	17.0398	8.90412
17.0481	-0.08429	17.0481	8.87226
17.0565	-0.44377	17.0564	9.07744
17.0648	-0.25718	17.0648	9.31508
17.0731	-0.76619	17.0731	9.11924
17.0815	0.38109	17.0814	9.0675
17.0898	-0.56156	17.0898	8.62011
17.0982	-1.11336	17.0981	8.84513
17.1065	-0.75137	17.1064	9.66028
17.1148	-1.33808	17.1148	8.98224
17.1231	-0.6198	17.1231	9.09391
17.1315	-0.20603	17.1314	9.13368
17.1398	-0.89255	17.1398	8.86852
17.1482	0.43112	17.1481	8.98524
17.1565	-0.1812	17.1564	8.72055
17.1648	-0.99683	17.1648	9.15987
17.1731	-0.59205	17.1731	8.55379
17.1815	-0.29776	17.1814	10.0318
17.1898	-1.34719	17.1898	10.5394
17.1981	-0.94767	17.1981	11.3251
17.2065	-1.03954	17.2064	11.6118
17.2148	0.02172	17.2147	12.9663
17.2232	-0.7974	17.2231	14.8824
17.2315	-0.50832	17.2314	14.9119
17.2398	-1.3294	17.2398	15.9663
17.2481	-1.11025	17.2481	17.5959
17.2565	-0.96116	17.2564	17.2152
17.2648	-0.26606	17.2647	19.3844
17.2732	0.36202	17.2731	19.5642
17.2815	-0.9646	17.2814	20.1033
17.2898	-1.32899	17.2898	20.701
17.2981	-0.64513	17.2981	21.5988
17.3065	-0.96762	17.3064	20.8173
17.3148	-0.58916	17.3148	20.0655
17.3231	-1.4982	17.3231	19.7651
17.3315	-1.38008	17.3314	19.3128
17.3398	-0.66087	17.3397	19.1897
17.3482	-0.65842	17.3481	17.9493
17.3565	0.43361	17.3564	16.6423
17.3648	-1.24771	17.3648	16.4234
17.3731	-0.63259	17.3731	16.8796
17.3815	-1.09462	17.3814	14.9246
17.3898	-0.45859	17.3897	13.7134
17.3982	-0.17948	17.3981	12.5625
17.4065	-0.8003	17.4064	12.2064
17.4148	-0.93688	17.4148	11.6453
17.4231	-1.26723	17.4231	11.4457
17.4315	-0.42287	17.4314	10.4782
17.4398	-0.67183	17.4398	9.3791
17.4481	-0.7173	17.4481	9.32797
17.4565	-0.23636	17.4564	8.66961
17.4648	-0.35269	17.4647	7.44172
17.4732	-0.60233	17.4731	7.39652
17.4815	-0.11447	17.4814	7.4263
17.4898	-0.83739	17.4898	6.98956
17.4981	-0.82871	17.4981	7.917
17.5065	-1.24529	17.5064	6.867
17.5148	-0.44711	17.5147	6.76653
17.5232	-1.0969	17.5231	6.40116
17.5315	-0.57549	17.5314	6.37384
17.5398	-0.14324	17.5398	5.82738
17.5481	-1.3302	17.5481	5.68947
17.5565	-1.30508	17.5564	6.05574
17.5648	-1.02247	17.5648	6.13634
17.5731	-1.0366	17.5731	5.87629
17.5815	-0.81149	17.5814	6.66867
17.5898	-0.78307	17.5897	6.74893
17.5981	-1.56952	17.5981	6.63859
17.6065	-0.29454	17.6064	6.68087
17.6148	-1.60013	17.6148	7.23208
17.6231	-1.46392	17.6231	7.68412
17.6315	-0.69011	17.6314	7.29166
17.6398	-1.16809	17.6397	7.89247
17.6481	-1.48482	17.6481	7.49933
17.6565	-1.00334	17.6564	7.92603
17.6648	-1.39987	17.6648	7.12321
17.6731	-0.29288	17.6731	7.6391
17.6815	-0.94902	17.6814	8.04588
17.6898	-1.32583	17.6898	8.50983
17.6981	-1.09957	17.6981	8.06662
17.7065	-0.8442	17.7064	7.88563
17.7148	-0.48071	17.7147	7.99952
17.7231	-0.67754	17.7231	7.55437
17.7315	-0.79684	17.7314	8.09516
17.7398	-0.8153	17.7398	7.30051
17.7481	-0.94756	17.7481	7.34074
17.7565	-0.78143	17.7564	8.17882
17.7648	-0.89068	17.7647	7.3377
17.7731	-0.08507	17.7731	6.3684
17.7815	-0.83967	17.7814	7.37767
17.7898	-0.52839	17.7898	6.40356
17.7981	-1.20023	17.7981	6.22547
17.8065	-1.488	17.8064	6.70316
17.8148	-0.72938	17.8148	6.45499
17.8231	-1.79736	17.8231	6.68644
17.8315	-0.49158	17.8314	5.90159
17.8398	-0.06124	17.8397	5.70556
17.8481	-0.58844	17.8481	4.53842
17.8565	-1.87233	17.8564	5.20225
17.8648	-0.94654	17.8648	5.23327
17.8731	-0.000659	17.8731	5.28544
17.8815	-0.84057	17.8814	5.75608
17.8898	-0.96041	17.8897	4.81164
17.8981	-0.80819	17.8981	5.2333
17.9065	-1.19462	17.9064	4.60432
17.9148	-0.04604	17.9147	4.39116
17.9231	-0.39193	17.9231	5.34193
17.9315	-1.00732	17.9314	4.4883
17.9398	0.07255	17.9397	4.66688
17.9481	-0.37494	17.9481	4.20299
17.9565	-0.33953	17.9564	3.81831
17.9648	-0.69529	17.9647	2.63258
17.9731	-0.34529	17.9731	3.91476
17.9815	-0.96454	17.9814	3.8821
17.9898	-0.49845	17.9897	3.42142
17.9981	0.03826	17.9981	4.24516
18.0065	-1.04381	18.0064	3.9922
18.0148	-0.0841	18.0147	3.85483
18.0231	-1.37265	18.0231	3.87618
18.0315	-0.14816	18.0314	3.57772
18.0398	-0.63913	18.0397	4.11973
18.0481	-0.58243	18.0481	3.09619
18.0565	-1.61138	18.0564	3.23414
18.0648	-1.41628	18.0647	3.14906
18.0731	-0.63207	18.0731	3.25763
18.0815	-1.28429	18.0814	3.40405
18.0898	-1.18994	18.0897	2.84928
18.0981	-0.39416	18.0981	2.20902
18.1065	-1.41855	18.1064	3.07237
18.1148	0.31079	18.1147	3.45968
18.1231	-0.74179	18.1231	3.9011
18.1315	-1.60543	18.1314	2.98409
18.1398	-1.0637	18.1397	3.44152
18.1481	-1.56033	18.1481	3.44248
18.1565	-1.10649	18.1564	1.80705
18.1648	-1.1555	18.1647	4.0037
18.1731	-0.67036	18.1731	3.48247
18.1815	0.05283	18.1814	2.98076
18.1898	-0.92004	18.1897	2.52696
18.1981	-1.23741	18.1981	3.47836
18.2065	-1.51839	18.2064	3.55814
18.2148	-1.32981	18.2147	2.33557
18.2231	-0.66563	18.2231	3.79963
18.2315	0.15883	18.2314	2.71874
18.2398	-1.68562	18.2397	2.46959
18.2481	-1.66882	18.2481	2.38182
18.2565	-0.33565	18.2564	2.4793
18.2648	-0.65243	18.2647	3.20241
18.2731	-0.82084	18.2731	3.07053
18.2814	-1.36027	18.2814	3.04354
18.2898	-0.99738	18.2897	2.95322
18.2981	-0.40102	18.2981	2.86071
18.3065	-0.26302	18.3064	2.45432
18.3148	-0.36537	18.3147	2.24039
18.3231	-1.12058	18.3231	2.02976
18.3315	-0.42423	18.3314	1.07609
18.3398	-0.6664	18.3397	1.97966
18.3481	-1.01302	18.3481	2.38794
18.3564	0.00884	18.3564	3.06717
18.3648	-0.55456	18.3647	2.00697
18.3731	-0.62147	18.3731	3.25744
18.3815	-1.75264	18.3814	1.88586
18.3898	-1.33656	18.3897	1.82702
18.3981	-0.52994	18.3981	2.73146
18.4064	-0.38646	18.4064	2.7736
18.4148	-0.75247	18.4147	2.86808
18.4231	-0.62531	18.4231	2.80763
18.4315	-0.14816	18.4314	3.37044
18.4398	-1.43112	18.4397	2.66949
18.4481	-1.00839	18.4481	3.96274
18.4565	-1.11545	18.4564	3.84236
18.4648	-0.97838	18.4647	4.38917
18.4731	-0.53146	18.4731	4.91926
18.4814	-1.16876	18.4814	4.85973
18.4898	-1.02573	18.4897	4.12485
18.4981	-0.35159	18.4981	4.34866
18.5065	-0.4748	18.5064	4.45834
18.5148	-1.03999	18.5147	4.54683
18.5231	-0.44792	18.5231	4.56073
18.5314	-0.43689	18.5314	5.31569
18.5398	-0.3725	18.5397	5.62793
18.5481	-0.84153	18.5481	5.17808
18.5565	-0.74019	18.5564	5.22588
18.5648	-0.69761	18.5647	4.75902
18.5731	-1.1268	18.573	4.84884
18.5815	-1.79302	18.5814	5.20748
18.5898	-0.52758	18.5897	4.69398
18.5981	-0.76739	18.5981	5.17764
18.6064	-1.21357	18.6064	4.35603
18.6148	-0.99843	18.6147	3.65305
18.6231	0.24193	18.623	4.13748
18.6315	-0.00493	18.6314	4.13689
18.6398	-0.13494	18.6397	3.89448
18.6481	-0.7447	18.6481	3.90353
18.6564	-0.98971	18.6564	3.23976
18.6648	-0.53859	18.6647	3.65529
18.6731	0.19292	18.673	3.36656
18.6815	-0.46331	18.6814	2.66444
18.6898	-0.65021	18.6897	3.31298
18.6981	-0.43052	18.698	4.40543
18.7065	-0.43049	18.7064	3.76682
18.7148	-0.25624	18.7147	2.22791
18.7231	0.56902	18.7231	2.45496
18.7314	-0.12053	18.7314	2.95169
18.7398	0.54543	18.7397	2.94415
18.7481	-0.06967	18.748	1.58078
18.7565	-0.98195	18.7564	2.65738
18.7648	-0.3894	18.7647	1.72385
18.7731	-0.24658	18.7731	2.5566
18.7814	-0.71313	18.7814	2.80353
18.7898	-0.27319	18.7897	2.23653
18.7981	-0.4091	18.798	3.27685
18.8065	0.15246	18.8064	2.89268
18.8148	-0.57808	18.8147	3.15258
18.8231	-0.01191	18.823	3.0025
18.8315	-0.188	18.8314	1.91804
18.8398	-0.82797	18.8397	2.99914
18.8481	-1.53008	18.8481	3.2105
18.8564	-0.82948	18.8564	2.41661
18.8648	-1.49335	18.8647	1.8224
18.8731	-0.71421	18.873	2.16675
18.8815	-0.25207	18.8814	2.05633
18.8898	-1.22521	18.8897	1.55975
18.8981	-1.13305	18.8981	2.49513
18.9064	-1.24872	18.9064	1.53201
18.9148	-0.74785	18.9147	2.88691
18.9231	-0.22346	18.923	3.23954
18.9315	-0.97443	18.9314	2.02249
18.9398	-0.74287	18.9397	2.23416
18.9481	-0.80329	18.948	1.43372
18.9564	0.12964	18.9564	2.67876
18.9648	-0.50649	18.9647	1.76101
18.9731	-0.628	18.9731	2.24412
18.9814	-0.80181	18.9814	2.62806
18.9898	-1.92792	18.9897	2.63675
18.9981	-0.71499	18.998	1.84811
19.0064	-0.76366	19.0064	1.67771
19.0148	-0.65782	19.0147	2.84939
19.0231	-0.92165	19.0231	2.10577
19.0314	-0.91082	19.0314	1.52639
19.0398	-2.23608	19.0397	2.09913
19.0481	-1.3208	19.048	2.14215
19.0564	-0.82914	19.0564	2.6134
19.0648	-0.71719	19.0647	2.35763
19.0731	-1.83134	19.073	2.73825
19.0814	-1.53892	19.0814	2.03613
19.0898	-0.99832	19.0897	1.23645
19.0981	-1.05097	19.0981	2.73621
19.1064	-0.59074	19.1064	1.69341
19.1148	-1.19975	19.1147	2.37526
19.1231	-1.00171	19.123	2.25331
19.1314	-0.53902	19.1314	1.27926
19.1398	-0.83613	19.1397	1.45255
19.1481	-1.34135	19.1481	1.84892
19.1564	-0.63587	19.1564	2.23514
19.1648	-0.5076	19.1647	2.64771
19.1731	-1.18181	19.173	1.71008
19.1814	-0.83624	19.1814	1.51277
19.1898	-0.4489	19.1897	2.87621
19.1981	-1.31842	19.198	2.75358
19.2064	-1.17267	19.2064	0.9363
19.2148	-0.77199	19.2147	1.34764
19.2231	-1.12246	19.2231	1.40935
19.2314	-1.66473	19.2314	1.55791
19.2398	-0.66257	19.2397	1.19813
19.2481	-0.91693	19.248	1.36518
19.2564	-0.04534	19.2564	0.60493
19.2648	-1.20991	19.2647	1.35998
19.2731	-1.26604	19.273	1.97494
19.2814	-0.73911	19.2814	1.76541
19.2898	-1.15236	19.2897	1.11709
19.2981	-0.47484	19.298	1.95095
19.3064	-0.66618	19.3064	2.09191
19.3148	-1.50207	19.3147	2.79808
19.3231	-1.70728	19.323	2.21841
19.3314	-1.24657	19.3314	1.70664
19.3398	-1.0484	19.3397	2.21202
19.3481	-0.88125	19.348	2.67465
19.3564	-0.58517	19.3564	1.82696
19.3648	-1.10915	19.3647	2.65662
19.3731	-0.97141	19.373	1.66504
19.3814	-0.21925	19.3814	2.34107
19.3898	-1.33261	19.3897	1.2923
19.3981	-0.74047	19.398	1.55193
19.4064	-0.67152	19.4064	2.17198
19.4148	-0.923	19.4147	1.86835
19.4231	-0.83716	19.423	2.1356
19.4314	-0.69067	19.4314	2.00879
19.4398	-1.23165	19.4397	2.46036
19.4481	-1.24819	19.448	2.2279
19.4564	-0.58909	19.4564	2.2135
19.4648	-0.54511	19.4647	1.23279
19.4731	-1.34781	19.473	1.701
19.4814	-1.03307	19.4814	1.40954
19.4898	-0.16235	19.4897	2.3043
19.4981	-1.09396	19.498	1.67173
19.5064	-1.41902	19.5064	1.09914
19.5148	-0.6271	19.5147	0.88625
19.5231	-0.42822	19.523	1.50624
19.5314	-1.06329	19.5314	1.3947
19.5398	-0.22302	19.5397	1.79157
19.5481	-0.39887	19.548	1.78998
19.5564	-0.99639	19.5564	2.17287
19.5648	-1.51492	19.5647	2.09805
19.5731	-1.42373	19.573	1.51628
19.5814	-1.16027	19.5814	2.24723
19.5898	-1.09354	19.5897	2.1099
19.5981	-1.54616	19.598	2.28368
19.6064	-1.10972	19.6064	1.21029
19.6148	-1.0924	19.6147	0.9102
19.6231	-1.02336	19.623	1.83809
19.6314	0.10775	19.6314	1.90443
19.6397	-1.21632	19.6397	1.28225
19.6481	-1.39934	19.648	1.33969
19.6564	-0.52561	19.6564	2.04327
19.6648	-0.08595	19.6647	2.18669
19.6731	-0.7394	19.673	1.57156
19.6814	-0.92452	19.6814	1.12358
19.6898	-0.55711	19.6897	2.46111
19.6981	-1.14467	19.698	1.61968
19.7064	-0.99562	19.7064	1.67292
19.7147	-1.4309	19.7147	1.34365
19.7231	-1.13522	19.723	1.2475
19.7314	-0.86333	19.7314	1.01913
19.7398	-1.31736	19.7397	1.65452
19.7481	-0.7872	19.748	2.27451
19.7564	-1.18742	19.7564	1.90826
19.7647	-0.65156	19.7647	1.45152
19.7731	-0.26675	19.773	2.32908
19.7814	-0.60874	19.7814	2.08247
19.7898	-0.79104	19.7897	1.72577
19.7981	-0.88179	19.798	1.36154
19.8064	-1.5036	19.8064	1.23737
19.8148	-0.51954	19.8147	1.52372
19.8231	-1.7057	19.823	0.91572
19.8314	-1.11442	19.8314	1.07893
19.8397	0.24634	19.8397	1.21383
19.8481	-1.5098	19.848	0.01184
19.8564	-0.58396	19.8564	1.42429
19.8648	-1.03661	19.8647	1.15857
19.8731	-1.37648	19.873	-0.07864
19.8814	-1.25589	19.8814	0.4623
19.8897	-1.43502	19.8897	0.87405
19.8981	-0.41264	19.898	1.80073
19.9064	-0.46506	19.9063	1.89669
19.9148	-0.5862	19.9147	1.4043
19.9231	-0.8304	19.923	1.89828
19.9314	0.03167	19.9313	1.51708
19.9398	-1.19049	19.9397	1.77577
19.9481	-1.01632	19.948	0.50605
19.9564	-0.8303	19.9564	0.7055
19.9647	-1.09136	19.9647	1.34496
19.9731	-1.90016	19.973	2.79798
19.9814	-0.40598	19.9813	1.58202
19.9898	-1.99934	19.9897	0.71901
19.9981	-0.70087	19.998	1.12702
20.0064	-0.91553	20.0064	2.41165

## Sheet: Fig. 3b-d-no A10
Figure 3b-d	The template controls the kinetics of the chemical-fueled dynamic combinatorial library.
Experimental condition																kinetic model
T 25 mM
EDC 10 mM
pyr 10 mM																1*	N-acylisourea of 1
MES 200 mM, pH 6, 25 degree																3*	N-acylisourea of 3
(dA)10 0mM																n*	N-acylisourea of oligo n
																	time (h)	1	O-acylurea 1	1*	2	O-acylurea 2	2*	3	O-acylurea 3	3*	4	O-acylurea 4	4*	5	O-acylurea 5	5*	6	O-acylurea 6	6*	7	O-acylurea 7	7*	8	O-acylurea 8	8*	9	O-acylurea 9	9*	10	O-acylurea 10	10*	EDC
time (min)	EDC (mM)	T* (mM)	T2 (mM)	T3* (mM)	T3(mM)	T4(mM)	T5(mM)									0	0	25	0	0	0	0	0	0	0	0	0	0	0	0	0	0	0	0	0	0	0	0	0	0	0	0	0	0	0	0	0	10
0	0	0	0		0	0	0									1	5.89261e-05	24.997	0.00262207	1.65314e-05	0.0001767	1.16056e-08	3.61903e-11	1.01181e-09	9.34392e-14	2.14524e-16	6.71292e-15	7.5071e-19	1.13628e-21	5.10285e-20	3.8802e-24	1.74018e-27	2.79643e-25	1.3508e-29	0	9.13766e-31	4.83795e-36	0	2.94065e-36	-2.687e-41	0	1.59599e-41	0	0	7.61004e-47	0	0	9.99714
0.05	10.5861	0.16033	1.00443	0	0.07052	0.00516	0.00515									2	0.000117852	24.9938	0.00481586	6.2472e-05	0.000667294	8.50486e-08	5.39232e-10	1.46745e-08	2.69631e-12	1.13835e-14	3.5534e-13	9.02346e-17	2.87386e-19	9.56876e-18	1.71968e-21	4.37661e-24	2.37696e-22	3.45078e-26	7.25976e-29	5.70908e-27	6.81034e-31	1.19057e-33	1.36735e-31	1.37447e-35	1.92272e-38	3.19658e-36	2.76714e-40	2.97231e-43	7.07732e-41	5.34447e-45	4.29773e-48	9.99428
0.0833333	9.55764	0.29626	1.21863	0	0.15599	0.00722	0.00368									3	0.000180212	24.9902	0.00674837	0.000137798	0.0014708	2.77603e-07	2.73974e-09	7.25759e-08	2.00789e-11	1.31472e-13	3.98072e-12	1.52921e-15	7.50465e-18	2.43489e-16	6.67076e-20	2.61855e-22	1.37451e-20	3.10516e-24	1.01757e-26	7.406e-25	1.41962e-28	4.01063e-31	3.94214e-29	6.53497e-33	1.6226e-35	2.10154e-33	3.05682e-37	6.68079e-40	1.1162e-37	1.47185e-41	2.77255e-44	9.99125
0.166667	4.8526	0.43621	0.47672	0	0.01602	0.00465	0.00403									4	0.000244969	24.9862	0.00840389	0.000240118	0.00256087	6.35485e-07	8.68141e-09	2.2404e-07	8.28298e-11	7.49208e-13	2.20163e-11	1.13827e-14	7.69578e-17	2.42007e-15	8.96006e-19	4.83773e-21	2.4463e-19	7.50098e-23	3.37792e-25	2.36285e-23	6.18187e-27	2.39213e-29	2.25051e-27	5.13203e-31	1.74592e-33	2.13563e-31	4.31241e-35	1.3113e-37	2.01264e-35	3.74771e-39	1.02097e-41	9.98811
0.333333	2.13958	0.22274	0.26679	0	0.00637	0.00529	0.0026									5	0.00031236	24.982	0.0098142	0.000368025	0.00392167	1.19858e-06	2.12664e-08	5.35111e-07	2.47643e-10	2.90343e-12	8.28774e-11	5.40449e-14	4.72865e-16	1.44064e-14	6.75628e-18	4.71439e-20	2.29266e-18	8.93462e-22	5.19587e-24	3.48818e-22	1.16309e-25	5.80388e-28	5.23783e-26	1.52611e-29	6.67832e-32	7.83381e-30	2.02671e-33	7.91138e-36	1.16147e-33	2.80239e-37	9.84014e-40	9.98484
0.516667	0.95347	0.63732	0.07688	0	0.00098699	0.0022	0.00112									6	0.000382583	24.9774	0.011007	0.00052026	0.00553883	1.99992e-06	4.42815e-08	1.08731e-06	6.04176e-10	8.82107e-12	2.44796e-10	1.93174e-13	2.10189e-15	6.20713e-14	3.53856e-17	3.0672e-19	1.43433e-17	6.81757e-21	4.92245e-23	3.16923e-21	1.29215e-24	8.00013e-27	6.91665e-25	2.46903e-28	1.33897e-30	1.5044e-28	4.77604e-32	2.3065e-34	3.24311e-32	9.69651e-36	4.20943e-38	9.98144
0.633333	0.38177		0.03135	0	0.00455	0	0									7	0.000455862	24.9725	0.0120081	0.000695785	0.00740033	3.06659e-06	8.24509e-08	1.97733e-06	1.2815e-09	2.26704e-11	6.12171e-10	5.67973e-13	7.47817e-15	2.1421e-13	1.44253e-16	1.5115e-18	6.79923e-17	3.83094e-20	3.34232e-22	2.06371e-20	9.99977e-24	7.47823e-26	6.19082e-24	2.63155e-27	1.72275e-29	1.85207e-27	7.01213e-31	4.08419e-33	5.49265e-31	1.97811e-34	1.03467e-36	9.97788
0.983333	0.12813	0.53352	0.01383	0	0	0	0									8	0.000532451	24.9673	0.0128412	0.000893799	0.00949654	4.42054e-06	1.41508e-07	3.31735e-06	2.45439e-09	5.15792e-11	1.35641e-09	1.44849e-12	2.26251e-14	6.29103e-13	4.89999e-16	6.08496e-18	2.6344e-16	1.72296e-19	1.78093e-21	1.05488e-19	5.94909e-23	5.26952e-25	4.177e-23	2.07071e-26	1.60508e-28	1.65047e-26	7.29926e-30	5.03127e-32	6.46675e-30	2.7491e-33	1.70021e-35	9.97418
1.45	0	0	0.00571	0	0	0	0									9	0.000612637	24.9617	0.0135282	0.00111374	0.0118203	6.07932e-06	2.28296e-07	5.2361e-06	4.34979e-09	1.06988e-10	2.74235e-09	3.31583e-12	6.05359e-14	1.63516e-12	1.44933e-15	2.10157e-17	8.76181e-16	6.54532e-19	7.89711e-21	4.48912e-19	2.89971e-22	2.99741e-24	2.27547e-22	1.29478e-25	1.17097e-27	1.15167e-25	5.85587e-29	4.70791e-31	5.78152e-29	2.85732e-32	2.05945e-34	9.97029
1.91667	0	0	0.00924	0	0	0	0									10	0.000696747	24.9558	0.0140887	0.00135531	0.0143672	8.05701e-06	3.50898e-07	7.8807e-06	7.25395e-09	2.06438e-10	5.16203e-09	6.97512e-12	1.47138e-13	3.86386e-12	3.84725e-15	6.43931e-17	2.58693e-15	2.17922e-18	3.03389e-20	1.65589e-18	1.20963e-21	1.4425e-23	1.04907e-21	6.76582e-25	7.05782e-27	6.64014e-25	3.83351e-28	3.55418e-30	4.17008e-28	2.36757e-31	1.96633e-33	9.96622
0.05	7.35556	0.14983	0.7323	0	0.03948	0.00278	0.00386									11	0.000785151	24.9495	0.0145409	0.00161849	0.0171354	1.0365e-05	5.1882e-07	1.14195e-05	1.15207e-08	3.75935e-10	9.17808e-09	1.37118e-11	3.31196e-13	8.46182e-12	9.36562e-15	1.79307e-16	6.94563e-15	6.52945e-18	1.0394e-19	5.44966e-18	4.4558e-21	6.07454e-23	4.23359e-21	3.06316e-24	3.65242e-26	3.28783e-24	2.1334e-27	2.26051e-29	2.5342e-27	1.63726e-30	1.55278e-32	9.96195
0.0833333	6.90087	0.28112	0.84383	0	0.0616	0.00773	0.00301									12	0.000878276	24.9429	0.014901	0.00190355	0.0201262	1.30131e-05	7.43228e-07	1.60459e-05	1.75815e-08	6.53086e-10	1.55804e-08	2.55061e-11	7.00353e-13	1.74224e-11	2.12475e-14	4.61951e-16	1.72646e-14	1.79556e-17	3.24457e-19	1.63498e-17	1.48348e-20	2.29525e-22	1.53352e-20	1.23426e-23	1.67003e-25	1.43874e-23	1.04051e-26	1.2509e-28	1.34015e-26	9.7768e-30	1.05117e-31	9.95744
0.166667	6.33438	0.47544	0.54682	0	0.02082	0.00563	0.00366									13	0.000976612	24.9358	0.0151833	0.0022111	0.0233442	1.60102e-05	1.03726e-06	2.19838e-05	2.59581e-08	1.09129e-09	2.5461e-08	4.53268e-11	1.40667e-12	3.40976e-11	4.54794e-14	1.11636e-15	4.02801e-14	4.60065e-17	9.38188e-19	4.54603e-17	4.54428e-20	7.93291e-22	5.08284e-20	4.51837e-23	6.89701e-25	5.68795e-23	4.55256e-26	6.17367e-28	6.32186e-26	5.17494e-29	6.27069e-31	9.95269
0.333333	1.81319		0.23086	0	0.00619	0.00439	0.003									14	0.00108073	24.9283	0.0154009	0.00254211	0.0267975	1.93656e-05	1.41646e-06	2.94948e-05	3.72794e-08	1.76543e-09	4.03145e-08	7.7535e-11	2.70689e-12	6.39837e-11	9.27405e-14	2.55817e-15	8.91707e-14	1.11148e-16	2.54588e-18	1.18681e-16	1.29894e-19	2.54637e-21	1.56517e-19	1.52737e-22	2.6178e-24	2.06716e-22	1.82015e-25	2.77111e-27	2.71269e-25	2.47861e-28	3.36887e-30	9.94766
0.516667	0.98524	0.12759	0.11922	0	0.00162	0.0027	0.00085708									15	0.0011913	24.9204	0.0155649	0.00289798	0.0304982	2.30902e-05	1.89932e-06	3.88874e-05	5.23027e-08	2.77958e-09	6.21742e-08	1.28442e-10	5.02576e-12	1.15927e-10	1.81581e-13	5.60771e-15	1.88955e-13	2.5563e-16	6.55214e-18	2.93992e-16	3.50418e-19	7.68505e-21	4.53311e-19	4.83061e-22	9.26108e-24	7.00396e-22	6.74939e-25	1.1493e-26	1.0757e-24	1.09235e-27	1.65899e-29	9.94233
0.633333	0.4388		0.0069	0	0.00335	0	0									16	0.0013091	24.9119	0.0156851	0.0032806	0.0344633	2.71972e-05	2.50805e-06	5.05301e-05	7.19433e-08	4.27778e-09	9.38008e-08	2.07089e-10	9.05531e-12	2.03979e-10	3.43579e-13	1.18448e-14	3.8606e-13	5.64158e-16	1.61333e-17	6.97084e-16	9.00633e-19	2.20314e-20	1.24748e-18	1.44502e-21	3.08965e-23	2.23831e-21	2.35011e-24	4.46254e-26	3.99399e-24	4.49146e-27	7.59901e-29	9.93665
0.05	7.21128	0.13469	0.6771		0.02903	0.00122	0.00336									17	0.00143506	24.9028	0.0157702	0.0036924	0.0387148	3.17045e-05	3.26961e-06	6.48682e-05	9.73143e-08	6.45911e-09	1.38945e-07	3.26349e-10	1.59117e-11	3.50269e-10	6.31697e-13	2.42572e-14	7.65221e-13	1.20278e-15	3.82898e-17	1.59386e-15	2.22297e-18	6.05172e-20	3.2903e-18	4.12637e-21	9.81726e-23	6.81402e-21	7.7647e-24	1.64042e-25	1.40407e-23	1.74342e-26	3.27832e-28	9.93057
0.0833333	6.57934	0.2283	0.6897	0	0.0371	0.00485	0.00204									18	0.00157032	24.8931	0.0158273	0.00413655	0.0432815	3.66355e-05	4.2171e-06	8.24473e-05	1.29781e-07	9.59924e-09	2.02726e-07	5.04512e-10	2.73843e-11	5.89506e-10	1.1339e-12	4.84236e-14	1.47939e-12	2.49174e-15	8.81619e-17	3.53698e-15	5.30583e-18	1.6049e-19	8.38056e-18	1.13387e-20	2.99688e-22	1.99313e-20	2.45655e-23	5.76488e-25	4.71898e-23	6.45458e-26	1.34668e-27	9.92406
0.166667	5.99549	0.4983	0.63417	0	0.02948	0.00804	0.00361									19	0.00171622	24.8827	0.0158623	0.00461704	0.0481999	4.20216e-05	5.39172e-06	0.000103945	1.71039e-07	1.40818e-08	2.92169e-07	7.67587e-10	4.63368e-11	9.76108e-10	1.99548e-12	9.46826e-14	2.80299e-12	5.04199e-15	1.98078e-16	7.66196e-15	1.23222e-17	4.1371e-19	2.07529e-17	3.01974e-20	8.85766e-22	5.64507e-20	7.50282e-23	1.95381e-24	1.52953e-22	2.30029e-25	5.31942e-27	9.91703
0.333333	2.47535	0.21347	0.31495	0	0.0079	0.00426	0.00311									20	0.00187443	24.8714	0.0158803	0.00513895	0.0535164	4.79049e-05	6.84557e-06	0.000130218	2.23218e-07	2.04447e-08	4.17019e-07	1.15274e-09	7.73613e-11	1.5957e-09	3.45618e-12	1.82142e-13	5.22781e-12	1.00127e-14	4.36594e-16	1.62885e-14	2.80032e-17	1.04316e-18	5.02752e-17	7.84597e-20	2.55306e-21	1.55918e-19	2.22882e-22	6.43792e-24	4.8195e-22	7.95872e-25	2.03893e-26	9.90942
0.516667	0.95313	0.66759	0.04826	0	0.01916	0.00103	0.00109									21	0.00204703	24.8592	0.0158852	0.00570872	0.0592896	5.43411e-05	8.64557e-06	0.000162361	2.89045e-07	2.9451e-08	5.90948e-07	1.71353e-09	1.27866e-10	2.58404e-09	5.91287e-12	3.46192e-13	9.63834e-12	1.96025e-14	9.48922e-16	3.41554e-14	6.26104e-17	2.58834e-18	1.19861e-16	2.0013e-19	7.22571e-21	4.22828e-19	6.48591e-22	2.07846e-23	1.48765e-21	2.69512e-24	7.65023e-26	9.90113
0.633333	0.6809		0.02121	0	0.00437	0	0									22	0.00223664	24.8458	0.01588	0.00633463	0.0655945	6.14043e-05	1.08793e-05	0.00020181	3.72067e-07	4.21979e-08	8.33439e-07	2.52799e-09	2.09928e-10	4.15876e-09	1.00275e-11	6.52851e-13	1.76388e-11	3.80014e-14	2.04409e-15	7.0999e-14	1.38455e-16	6.35756e-18	2.8288e-16	5.04253e-19	2.02181e-20	1.13344e-18	1.86195e-21	6.62536e-23	4.5326e-21	9.00512e-24	2.83444e-25	9.89203
																23	0.00244663	24.8311	0.015867	0.00702742	0.072528	6.9193e-05	1.36641e-05	0.000250473	4.77e-07	6.02919e-08	1.17278e-06	3.71174e-09	3.43523e-10	6.67447e-09	1.69183e-11	1.22684e-12	3.21794e-11	7.32799e-14	4.38699e-15	1.47065e-13	3.04478e-16	1.55539e-17	6.64908e-16	1.26302e-18	5.63265e-20	3.02424e-18	5.31143e-21	2.10189e-22	1.37386e-20	2.99365e-23	1.04644e-24	9.88195
																24	0.00268143	24.8148	0.0158476	0.00780126	0.0802166	7.78396e-05	1.71602e-05	0.00031096	6.10269e-07	8.6138e-08	1.65101e-06	5.43944e-09	5.62366e-10	1.07211e-08	2.85077e-11	2.30817e-12	5.87932e-11	1.41243e-13	9.43399e-15	3.05244e-13	6.6976e-16	3.81556e-17	1.56674e-15	3.16629e-18	1.57441e-19	8.09233e-18	1.51733e-20	6.69399e-22	4.17792e-20	9.99131e-23	3.88772e-24	9.87071
																25	0.00294696	24.7965	0.0158228	0.00867521	0.0888292	8.75234e-05	2.15936e-05	0.000386922	7.80861e-07	1.23435e-07	2.33227e-06	7.98191e-09	9.24862e-10	1.73066e-08	4.81813e-11	4.37082e-12	1.08137e-10	2.73589e-13	2.04588e-14	6.38864e-13	1.48335e-15	9.45657e-17	3.72842e-15	8.00578e-18	4.45371e-19	2.19006e-17	4.37911e-20	2.16116e-21	1.28693e-19	3.3821e-22	1.46986e-23	9.858
																26	0.00325146	24.7756	0.0157927	0.00967572	0.0985976	9.8493e-05	2.72925e-05	0.000483646	1.00178e-06	1.78066e-07	3.31794e-06	1.17727e-08	1.53566e-09	2.82138e-08	8.20954e-11	8.38343e-12	2.01471e-10	5.36011e-13	4.50876e-14	1.35849e-12	3.33351e-15	2.38941e-16	9.04023e-15	2.06027e-17	1.28835e-18	6.05572e-17	1.29021e-19	7.15648e-21	4.06153e-19	1.1754e-21	5.73192e-23	9.84346
																27	0.00360678	24.7516	0.0157567	0.0108408	0.10985	0.000111103	3.47547e-05	0.000609097	1.29261e-06	2.59796e-07	4.77515e-06	1.75354e-08	2.5907e-09	4.67391e-08	1.41926e-10	1.64189e-11	3.83226e-10	1.0708e-12	1.0197e-13	2.96301e-12	7.67638e-15	6.22621e-16	2.25855e-14	5.45895e-17	3.86182e-18	1.73296e-16	3.93226e-19	2.46716e-20	1.33252e-18	4.25934e-21	2.34542e-22	9.82651
																28	0.00403093	24.7232	0.0157135	0.0122282	0.12308	0.000125885	4.47773e-05	0.000775949	1.68451e-06	3.85795e-07	6.99579e-06	2.6547e-08	4.47951e-09	7.93538e-08	2.51136e-10	3.32011e-11	7.5232e-10	2.20555e-12	2.39873e-13	6.71649e-12	1.8359e-14	1.69987e-15	5.90442e-14	1.51294e-16	1.22152e-17	5.22417e-16	1.26242e-18	9.03878e-20	4.63655e-18	1.644e-20	1.03117e-21	9.80633
																29	0.00455373	24.6888	0.0156605	0.0139332	0.139087	0.000143702	5.87465e-05	0.00100608	2.23123e-06	5.88862e-07	1.05339e-05	4.12532e-08	8.04632e-09	1.39913e-07	4.61031e-10	7.0525e-11	1.55002e-09	4.7649e-12	5.99347e-13	1.61482e-11	4.65602e-14	4.98391e-15	1.6543e-13	4.49439e-16	4.19429e-17	1.70523e-15	4.39054e-18	3.63347e-19	1.76493e-17	6.98557e-20	5.05394e-21	9.78151
																30	0.00522425	24.6454	0.0155929	0.0161119	0.159144	0.000165915	7.91673e-05	0.00133858	3.02886e-06	9.36059e-07	1.65132e-05	6.66639e-08	1.52889e-08	2.60763e-07	8.93907e-10	1.61052e-10	3.42797e-09	1.10455e-11	1.63591e-12	4.23196e-11	1.28713e-13	1.62194e-14	5.1296e-13	1.47809e-15	1.6239e-16	6.25323e-15	1.71673e-17	1.67296e-18	7.66254e-17	3.41482e-19	2.90141e-20	9.74978
																31	0.00596234	24.5988	0.0155193	0.0184997	0.180621	0.000189557	0.00010474	0.00174986	4.02264e-06	1.4443e-06	2.51709e-05	1.04146e-07	2.7875e-08	4.67335e-07	1.65521e-09	3.4871e-10	7.21207e-09	2.41732e-11	4.18591e-12	1.04401e-10	3.32248e-13	4.8939e-14	1.48168e-12	4.49054e-15	5.76591e-16	2.11367e-14	6.13521e-17	6.98693e-18	3.03389e-16	1.50761e-18	1.49424e-19	9.71498
																32	0.00667463	24.5548	0.015449	0.0207939	0.200768	0.000211596	0.000132327	0.00218835	5.0869e-06	2.07289e-06	3.5781e-05	1.50705e-07	4.59748e-08	7.60274e-07	2.75839e-09	6.63591e-10	1.34111e-08	4.6299e-11	9.15423e-12	2.21713e-10	7.30305e-13	1.22787e-13	3.58923e-12	1.13091e-14	1.65681e-15	5.83706e-14	1.7697e-16	2.29836e-17	9.55936e-16	5.19111e-18	5.86525e-19	9.68152
																33	0.00738572	24.5119	0.0153794	0.0230744	0.220328	0.000232856	0.000162553	0.00266364	6.24306e-06	2.84685e-06	4.8746e-05	2.08133e-07	7.13447e-08	1.16608e-06	4.31088e-09	1.1675e-09	2.31333e-08	8.17452e-11	1.8196e-11	4.298e-10	1.45502e-12	2.7537e-13	7.81143e-12	2.53899e-14	4.18609e-15	1.42543e-13	4.47592e-16	6.54017e-17	2.62136e-15	1.53548e-17	1.95111e-18	9.64824
																34	0.00810164	24.4696	0.0153101	0.0253607	0.239478	0.000253534	0.000195542	0.00317701	7.49288e-06	3.78336e-06	6.43305e-05	2.77629e-07	1.058e-07	1.71154e-06	6.42291e-09	1.93746e-09	3.77268e-08	1.35846e-10	3.36833e-11	7.78337e-10	2.69436e-12	5.67978e-13	1.56936e-11	5.2327e-14	9.60828e-15	3.1755e-13	1.02646e-15	1.67013e-16	6.47999e-15	4.05433e-17	5.73492e-18	9.61486
																35	0.00882111	24.4282	0.0152411	0.0276486	0.25819	0.000273602	0.000231127	0.00372526	8.82726e-06	4.89166e-06	8.26654e-05	3.59781e-07	1.51061e-07	2.42141e-06	9.19715e-09	3.06218e-09	5.87071e-08	2.14662e-10	5.8756e-11	1.33147e-09	4.69452e-12	1.09243e-12	2.94889e-11	1.00424e-13	2.03541e-14	6.5511e-13	2.1696e-15	3.89608e-16	1.46871e-14	9.73601e-17	1.51973e-17	9.58144
																36	0.00954383	24.3874	0.0151725	0.0299371	0.276464	0.000293062	0.000269183	0.00430582	1.02388e-05	6.18051e-06	0.000103874	4.5512e-07	2.08944e-07	3.32156e-06	1.27403e-08	4.64631e-09	8.78308e-08	3.25232e-10	9.75213e-11	2.17147e-09	7.77375e-12	1.98177e-12	5.23872e-11	1.81584e-13	4.03174e-14	1.26717e-12	4.28346e-15	8.42571e-16	3.09526e-14	2.15924e-16	3.6918e-17	9.548
																37	0.0102699	24.3475	0.0151042	0.0322267	0.294308	0.000311929	0.000309602	0.00491649	1.17209e-05	7.65807e-06	0.000128069	5.64115e-07	2.81359e-07	4.43885e-06	1.71623e-08	6.81124e-09	1.27101e-07	4.75593e-10	1.5521e-10	3.40116e-09	1.23322e-11	3.4218e-12	8.8752e-11	3.12247e-13	7.54568e-14	2.32108e-12	7.984e-15	1.70919e-15	6.13383e-14	4.47739e-16	8.33208e-17	9.51452
																38	0.0109993	24.3082	0.0150363	0.0345174	0.311731	0.000330214	0.000352277	0.00555514	1.32674e-05	9.33143e-06	0.000155347	6.87139e-07	3.70265e-07	5.80055e-06	2.25739e-08	9.69492e-09	1.78759e-07	6.74725e-10	2.38311e-10	5.14596e-09	1.88596e-11	5.66374e-12	1.44367e-10	5.14362e-13	1.34531e-13	4.05754e-12	1.41671e-14	3.28238e-15	1.1531e-13	8.76498e-16	1.76556e-16	9.48101
																39	0.0117322	24.2697	0.0149686	0.0368094	0.328741	0.000347929	0.000397105	0.00621967	1.48722e-05	1.12066e-05	0.000185787	8.24474e-07	4.77666e-07	7.43414e-06	2.90858e-08	1.3452e-08	2.45274e-07	9.32514e-10	3.54717e-10	7.55576e-09	2.79428e-11	9.03799e-12	2.267e-10	8.16434e-13	2.29991e-13	6.81183e-12	2.4092e-14	6.0118e-15	2.07091e-13	1.63244e-15	3.54232e-16	9.44747
																40	0.0124685	24.2319	0.0149014	0.0391026	0.345345	0.000365086	0.000443981	0.00690809	1.65295e-05	1.32887e-05	0.000219452	9.76321e-07	6.05593e-07	9.36715e-06	3.68079e-08	1.82539e-08	3.2934e-07	1.25971e-09	5.13854e-10	1.08068e-08	4.02726e-11	1.39693e-11	3.45185e-10	1.25461e-12	3.79026e-13	1.10382e-11	3.94773e-14	1.05643e-14	3.57361e-13	2.91086e-15	6.77563e-16	9.4139
																41	0.0132083	24.1949	0.0148344	0.0413973	0.36155	0.000381694	0.000492806	0.00761847	1.82337e-05	1.55819e-05	0.00025639	1.1428e-06	7.56094e-07	1.1627e-05	4.58481e-08	2.42887e-08	4.33867e-07	1.66788e-09	7.26817e-10	1.51032e-08	5.66491e-11	2.09927e-11	5.11509e-10	1.8738e-12	6.04785e-13	1.73376e-11	6.26091e-14	1.78998e-14	5.95334e-13	4.99522e-15	1.2426e-15	9.3803
																42	0.0139515	24.1585	0.0147677	0.0436935	0.377364	0.000397766	0.000543481	0.00834895	1.99795e-05	1.80894e-05	0.000296639	1.32397e-06	9.31223e-07	1.42408e-05	5.63121e-08	3.17607e-08	5.61968e-07	2.16935e-09	1.00649e-09	2.06784e-08	7.79865e-11	3.07702e-11	7.39901e-10	2.72877e-12	9.3776e-13	2.64879e-11	9.64608e-14	2.93637e-14	9.61243e-13	8.28547e-15	2.19526e-15	9.34667
																43	0.0146983	24.1228	0.0147014	0.0459912	0.392794	0.000413311	0.000595909	0.00909775	2.17618e-05	2.08137e-05	0.00034022	1.51982e-06	1.13303e-06	1.72353e-05	6.83024e-08	4.08905e-08	7.16946e-07	2.77711e-09	1.36765e-09	2.77964e-08	1.05316e-10	4.41084e-11	1.04743e-09	3.88528e-12	1.41733e-12	3.94776e-11	1.44824e-13	4.67984e-14	1.50927e-12	1.33319e-14	3.75095e-15	9.31301
																44	0.0154487	24.0878	0.0146354	0.0482907	0.407847	0.00042834	0.000649997	0.00986315	2.35757e-05	2.37565e-05	0.000387144	1.73026e-06	1.36355e-06	2.06367e-05	8.19178e-08	5.19138e-08	9.02286e-07	3.5048e-09	1.82709e-09	3.67525e-08	1.3979e-10	6.19765e-11	1.4543e-09	5.42111e-12	2.0935e-12	5.7542e-11	2.12448e-13	7.26752e-14	2.31092e-12	2.08746e-14	6.21968e-15	9.27932
																45	0.0162026	24.0535	0.0145696	0.0505919	0.422529	0.000442864	0.000705652	0.0106435	2.54165e-05	2.69187e-05	0.00043741	1.95516e-06	1.62478e-06	2.44703e-05	9.72528e-08	6.50818e-08	1.12163e-06	4.36656e-09	2.40368e-09	4.78741e-08	1.82679e-10	8.5524e-11	1.98412e-09	7.42715e-12	3.02876e-12	8.22013e-11	3.05187e-13	1.10247e-13	3.45889e-12	3.18897e-14	1.00375e-14	9.24559
																46	0.0169601	24.0198	0.0145041	0.0528949	0.436847	0.000456892	0.000762783	0.0114372	2.72799e-05	3.03006e-05	0.000491007	2.19433e-06	1.91871e-06	2.8761e-05	1.14397e-07	8.06597e-08	1.37878e-06	5.37703e-09	3.11848e-09	6.1521e-08	2.35377e-10	1.16099e-10	2.66419e-09	1.00083e-11	4.30009e-12	1.15301e-10	4.30159e-13	1.63726e-13	5.07143e-12	4.76408e-14	1.58053e-14	9.21183
																47	0.0177213	23.9869	0.014439	0.0551998	0.450808	0.000470435	0.000821304	0.0122427	2.91615e-05	3.39015e-05	0.000547915	2.44754e-06	2.24728e-06	3.35324e-05	1.33436e-07	9.89264e-08	1.67765e-06	6.5512e-09	3.99479e-09	7.80857e-08	2.99397e-10	1.55269e-10	3.52577e-09	1.32844e-11	6.00119e-12	1.59055e-10	5.95897e-13	2.3848e-13	7.29712e-12	6.97373e-14	2.43355e-14	9.17804
																48	0.0184861	23.9545	0.0143741	0.0575066	0.464419	0.000483502	0.000881127	0.0130586	3.10573e-05	3.77205e-05	0.000608102	2.7145e-06	2.61235e-06	3.88074e-05	1.54448e-07	1.20174e-07	2.02228e-06	7.90438e-09	5.05818e-09	9.79933e-08	3.76368e-10	2.04833e-10	4.6043e-09	1.7391e-11	8.24473e-12	2.16088e-10	8.12518e-13	3.4126e-13	1.03202e-11	1.00199e-13	3.67085e-14	9.14422
																49	0.0192547	23.9228	0.0143095	0.0598156	0.477684	0.000496103	0.000942167	0.0138834	3.29634e-05	4.17558e-05	0.000671529	2.99489e-06	3.01578e-06	4.46078e-05	1.77507e-07	1.44706e-07	2.41682e-06	9.45209e-09	6.33658e-09	1.21701e-07	4.68037e-10	2.66846e-10	5.93965e-09	2.24802e-11	1.11648e-11	2.89478e-10	1.09188e-12	4.80446e-13	1.43662e-11	1.41524e-13	5.43383e-14	9.11037
																50	0.020027	23.8917	0.0142451	0.0621266	0.490611	0.000508247	0.00100434	0.0147158	3.48762e-05	4.60051e-05	0.000738149	3.28835e-06	3.45931e-06	5.09543e-05	2.02681e-07	1.72837e-07	2.86548e-06	1.121e-08	7.86028e-09	1.49699e-07	5.76257e-10	3.43631e-10	7.57632e-09	2.8721e-11	1.49193e-11	3.82805e-10	1.44776e-12	6.6632e-13	1.97083e-11	1.96767e-13	7.90496e-14	9.07648
																51	0.020803	23.8613	0.014181	0.0644398	0.503206	0.000519944	0.00106757	0.0155545	3.67921e-05	5.04657e-05	0.000807908	3.59448e-06	3.94466e-06	5.78662e-05	2.3003e-07	2.04893e-07	3.37253e-06	1.31937e-08	9.66196e-09	1.82506e-07	7.02987e-10	4.37797e-10	9.56361e-09	3.62999e-11	1.96927e-11	5.00192e-10	1.89598e-12	9.11364e-13	2.66739e-11	2.69618e-13	1.13166e-13	9.04256
																52	0.0215828	23.8315	0.0141172	0.0667552	0.515474	0.000531202	0.00113178	0.0163983	3.87079e-05	5.51341e-05	0.000880744	3.91285e-06	4.47344e-06	6.53618e-05	2.5961e-07	2.41208e-07	3.94232e-06	1.5419e-08	1.17767e-08	2.20674e-07	8.50288e-10	5.52257e-10	1.19558e-08	4.54213e-11	2.56987e-11	6.4635e-10	2.45458e-12	1.23058e-12	3.56511e-11	3.64484e-13	1.59611e-13	9.00861
																53	0.0223664	23.8023	0.0140536	0.069073	0.527421	0.00054203	0.00119688	0.0172459	4.06203e-05	6.00066e-05	0.000956589	4.24301e-06	5.0472e-06	7.34581e-05	2.91468e-07	2.82124e-07	4.57918e-06	1.79014e-08	1.42418e-08	2.64781e-07	1.02031e-09	6.90238e-10	1.48121e-08	5.63077e-11	3.31827e-11	8.2662e-10	3.14398e-12	1.64182e-12	4.70967e-11	4.86583e-13	2.22021e-13	8.97463
																54	0.0231539	23.7736	0.0139903	0.0713931	0.539054	0.000552438	0.00126281	0.0180963	4.25264e-05	6.5079e-05	0.00103537	4.58446e-06	5.66741e-06	8.21706e-05	3.25647e-07	3.27991e-07	5.28749e-06	2.06563e-08	1.70972e-08	3.15434e-07	1.21528e-09	8.55294e-10	1.81973e-08	6.91997e-11	4.24245e-11	1.04702e-09	3.98706e-12	2.16617e-12	6.15428e-11	6.42029e-13	3.04873e-13	8.94061
																55	0.0239452	23.7456	0.0139272	0.0737156	0.550377	0.000562434	0.00132949	0.0189483	4.44232e-05	7.03466e-05	0.001117	4.93672e-06	6.33544e-06	9.15138e-05	3.62181e-07	3.79165e-07	6.0716e-06	2.36988e-08	2.03849e-08	3.73267e-07	1.43752e-09	1.05132e-09	2.21809e-08	8.43559e-11	5.37413e-11	1.31426e-09	5.00937e-12	2.82833e-12	7.96054e-11	8.37925e-13	4.13621e-13	8.90657
																56	0.0247404	23.7182	0.0138643	0.0760406	0.561396	0.000572026	0.00139684	0.0198008	4.63082e-05	7.58044e-05	0.00120141	5.29925e-06	7.05258e-06	0.0001015	4.01099e-07	4.36006e-07	6.93584e-06	2.70437e-08	2.41493e-08	4.38937e-07	1.68941e-09	1.28258e-09	2.68381e-08	1.02053e-10	6.74903e-11	1.63583e-09	6.23914e-12	3.65697e-12	1.01991e-10	1.08246e-12	5.54856e-13	8.87249
																57	0.0255396	23.6913	0.0138017	0.0783681	0.572117	0.000581222	0.0014648	0.020653	4.81788e-05	8.1447e-05	0.0012885	5.67151e-06	7.82002e-06	0.000112142	4.42422e-07	4.98878e-07	7.8845e-06	3.07052e-08	2.84369e-08	5.13123e-07	1.97337e-09	1.55366e-09	3.22492e-08	1.22585e-10	8.40709e-11	2.01998e-09	7.70745e-12	4.68521e-12	1.29506e-10	1.38499e-12	7.36468e-13	8.83837
																58	0.0263427	23.6651	0.0137393	0.0806983	0.582544	0.000590032	0.0015333	0.0215037	5.00325e-05	8.72687e-05	0.00137818	6.05294e-06	8.63886e-06	0.000123448	4.86165e-07	5.6815e-07	8.92183e-06	3.46974e-08	3.32964e-08	5.96526e-07	2.2919e-09	1.86955e-09	3.84998e-08	1.46263e-10	1.03928e-10	2.47578e-09	9.44828e-12	5.951e-12	1.63064e-10	1.75616e-12	9.67828e-13	8.80423
																59	0.0271499	23.6393	0.0136772	0.083031	0.592684	0.000598463	0.00160227	0.0223522	5.18672e-05	9.32634e-05	0.00147035	6.44298e-06	9.51009e-06	0.000135429	5.32336e-07	6.4419e-07	1.0052e-05	3.90335e-08	3.87785e-08	6.89865e-07	2.64751e-09	2.23559e-09	4.56808e-08	1.73415e-10	1.27553e-10	3.01314e-09	1.14986e-11	7.49756e-12	2.03692e-10	2.20795e-12	1.25998e-12	8.77006
																60	0.027961	23.6142	0.0136152	0.0853665	0.60254	0.000606522	0.00167164	0.0231975	5.36806e-05	9.94248e-05	0.00156492	6.84104e-06	1.04346e-05	0.00014809	5.80937e-07	7.27367e-07	1.12791e-05	4.37264e-08	4.49359e-08	7.93875e-07	3.04274e-09	2.65752e-09	5.38878e-08	2.04383e-10	1.55488e-10	3.64282e-09	1.38983e-11	9.37382e-12	2.52539e-10	2.75379e-12	1.62586e-12	8.73585
																61	0.0287762	23.5896	0.0135535	0.0877046	0.612119	0.000614218	0.00174136	0.0240388	5.54707e-05	0.000105746	0.00166178	7.24654e-06	1.14132e-05	0.000161438	6.31963e-07	8.1805e-07	1.2607e-05	4.87881e-08	5.18231e-08	9.09306e-07	3.48018e-09	3.14144e-09	6.32219e-08	2.39527e-10	1.88327e-10	4.37649e-09	1.66904e-11	1.16349e-11	3.10886e-10	3.40863e-12	2.08047e-12	8.70161
																62	0.0295955	23.5655	0.013492	0.0900456	0.621425	0.000621558	0.00181135	0.0248754	5.72358e-05	0.000112221	0.00176082	7.65888e-06	1.24466e-05	0.000175478	6.85403e-07	9.16608e-07	1.40397e-05	5.423e-08	5.94963e-08	1.03692e-06	3.96237e-09	3.69384e-09	7.37887e-08	2.79218e-10	2.26718e-10	5.2267e-09	1.99209e-11	1.43425e-11	3.80149e-10	4.18902e-12	2.64119e-12	8.66733
																63	0.0304189	23.542	0.0134306	0.0923894	0.630463	0.000628551	0.00188157	0.0257064	5.89739e-05	0.000118843	0.00186194	8.07745e-06	1.35353e-05	0.000190212	7.4124e-07	1.0234e-06	1.55809e-05	6.00629e-08	6.80134e-08	1.17748e-06	4.49189e-09	4.32157e-09	8.56985e-08	3.23841e-10	2.71364e-10	6.2069e-09	2.36388e-11	1.75653e-11	4.61887e-10	5.11319e-12	3.3279e-12	8.63303
																64	0.0312465	23.519	0.0133695	0.094736	0.639238	0.000635202	0.00195194	0.0265312	6.06835e-05	0.000125603	0.00196503	8.50167e-06	1.46799e-05	0.000205642	7.99449e-07	1.1388e-06	1.72341e-05	6.62964e-08	7.74337e-08	1.33177e-06	5.07127e-09	5.03189e-09	9.90659e-08	3.73792e-10	3.23027e-10	7.33146e-09	2.78961e-11	2.13795e-11	5.5781e-10	6.20106e-12	4.16335e-12	8.59869
																65	0.0320782	23.4965	0.0133086	0.0970856	0.647754	0.00064152	0.00202242	0.027349	6.23631e-05	0.000132496	0.00206997	8.93092e-06	1.58807e-05	0.000221768	8.60003e-07	1.26315e-06	1.90029e-05	7.29397e-08	8.78177e-08	1.50056e-06	5.70303e-09	5.83239e-09	1.1401e-07	4.29477e-10	3.82525e-10	8.61566e-09	3.27476e-11	2.58693e-11	6.6978e-10	7.47436e-12	5.1733e-12	8.56433
																66	0.0329142	23.4746	0.0132479	0.0994382	0.656016	0.000647512	0.00209294	0.0281593	6.40111e-05	0.000139513	0.00217666	9.3646e-06	1.7138e-05	0.000238589	9.22866e-07	1.3968e-06	2.08905e-05	8.00008e-08	9.92274e-08	1.68464e-06	6.38966e-09	6.73104e-09	1.30653e-07	4.91311e-10	4.5074e-10	1.00757e-08	3.8251e-11	3.1127e-11	7.99821e-10	8.95662e-12	6.38685e-12	8.52993
																67	0.0337544	23.4531	0.0131873	0.101794	0.664028	0.000653184	0.00216346	0.0289613	6.56263e-05	0.000146646	0.00228498	9.8021e-06	1.84519e-05	0.000256103	9.87997e-07	1.54011e-06	2.29e-05	8.7487e-08	1.11726e-07	1.88479e-06	7.13357e-09	7.73616e-09	1.49121e-07	5.59717e-10	5.28611e-10	1.17286e-08	4.44666e-11	3.72536e-11	9.50121e-10	1.06732e-11	7.83667e-12	8.4955
																68	0.0345989	23.4322	0.013127	0.104152	0.671795	0.000658544	0.00223391	0.0297546	6.72074e-05	0.000153889	0.00239481	1.02428e-05	1.98225e-05	0.000274306	1.05535e-06	1.69339e-06	2.50342e-05	9.54046e-08	1.25376e-07	2.10179e-06	7.93712e-09	8.85642e-09	1.69545e-07	6.35122e-10	6.17141e-10	1.35924e-08	5.14574e-11	4.43592e-11	1.12304e-09	1.26514e-11	9.55928e-12	8.46103
																69	0.0354478	23.4117	0.0130668	0.106514	0.679321	0.000663598	0.00230425	0.0305386	6.87534e-05	0.000161233	0.00250605	1.06862e-05	2.12498e-05	0.000293193	1.12488e-06	1.85699e-06	2.72961e-05	1.03759e-07	1.40243e-07	2.33639e-06	8.80261e-09	1.01008e-08	1.92055e-07	7.17957e-10	7.17393e-10	1.56858e-08	5.92886e-11	5.25631e-11	1.32109e-09	1.49203e-11	1.15953e-11	8.42654
																70	0.036301	23.3918	0.0130068	0.108879	0.686611	0.000668353	0.00237442	0.0313128	7.02631e-05	0.00016867	0.00261857	1.11316e-05	2.27336e-05	0.000312757	1.19652e-06	2.03122e-06	2.9688e-05	1.12554e-07	1.56391e-07	2.58938e-06	9.73224e-09	1.14786e-08	2.16788e-07	8.08657e-10	8.30494e-10	1.80284e-08	6.80277e-11	6.19946e-11	1.54698e-09	1.75108e-11	1.39896e-11	8.39201
																71	0.0371586	23.3723	0.012947	0.111247	0.693668	0.000672816	0.00244438	0.0320767	7.17357e-05	0.000176192	0.00273226	1.15785e-05	2.42736e-05	0.000332992	1.27021e-06	2.21637e-06	3.22123e-05	1.21794e-07	1.73886e-07	2.86148e-06	1.07281e-08	1.29994e-08	2.4388e-07	9.07657e-10	9.57629e-10	2.06408e-08	7.77443e-11	7.27924e-11	1.80357e-09	2.04559e-11	1.67918e-11	8.35745
																72	0.0380206	23.3533	0.0128873	0.113618	0.700497	0.000676993	0.00251407	0.0328297	7.31701e-05	0.000183791	0.00284701	1.20262e-05	2.58696e-05	0.000353889	1.3459e-06	2.41276e-06	3.4871e-05	1.3148e-07	1.92793e-07	3.15344e-06	1.17923e-08	1.46731e-08	2.7347e-07	1.01539e-09	1.10005e-09	2.35439e-08	8.85096e-11	8.51058e-11	2.09392e-09	2.379e-11	2.00563e-11	8.32286
																73	0.0388871	23.3348	0.0128278	0.115993	0.707102	0.00068089	0.00258346	0.0335716	7.45658e-05	0.00019146	0.00296269	1.24742e-05	2.7521e-05	0.000375437	1.4235e-06	2.62066e-06	3.76662e-05	1.41615e-07	2.13178e-07	3.46597e-06	1.29266e-08	1.65098e-08	3.05698e-07	1.13228e-09	1.25906e-09	2.67598e-08	1.00397e-10	9.90941e-11	2.42122e-09	2.75497e-11	2.38426e-11	8.28824
																74	0.0397582	23.3167	0.0127685	0.11837	0.713487	0.000684514	0.0026525	0.0343018	7.59219e-05	0.000199191	0.0030792	1.2922e-05	2.92273e-05	0.000397627	1.50295e-06	2.84033e-06	4.05993e-05	1.52197e-07	2.35105e-07	3.79977e-06	1.41329e-08	1.85199e-08	3.40705e-07	1.25876e-09	1.43602e-09	3.03108e-08	1.13479e-10	1.14927e-10	2.78886e-09	3.17729e-11	2.82153e-11	8.25359
																75	0.0406337	23.2991	0.0127093	0.120751	0.719655	0.00068787	0.00272114	0.0350201	7.72379e-05	0.000206974	0.00319642	1.3369e-05	3.09878e-05	0.000420445	1.58418e-06	3.07204e-06	4.36718e-05	1.63227e-07	2.5864e-07	4.15552e-06	1.54127e-08	2.07139e-08	3.78632e-07	1.39524e-09	1.63237e-09	3.42202e-08	1.27833e-10	1.32785e-10	3.2004e-09	3.64993e-11	3.32449e-11	8.21891
																76	0.0415139	23.282	0.0126503	0.123136	0.72561	0.000690965	0.00278934	0.035726	7.85131e-05	0.000214803	0.00331423	1.38147e-05	3.28018e-05	0.000443878	1.66709e-06	3.31603e-06	4.6885e-05	1.74703e-07	2.83847e-07	4.53386e-06	1.67677e-08	2.31026e-08	4.1962e-07	1.54213e-09	1.84958e-09	3.85115e-08	1.43534e-10	1.5286e-10	3.65952e-09	4.17702e-11	3.90071e-11	8.18419
																77	0.0423987	23.2653	0.0125914	0.125523	0.731357	0.000693805	0.00285705	0.0364192	7.97471e-05	0.000222668	0.00343253	1.42585e-05	3.46685e-05	0.000467914	1.75161e-06	3.57251e-06	5.02397e-05	1.86622e-07	3.10788e-07	4.93543e-06	1.81992e-08	2.56969e-08	4.63809e-07	1.69984e-09	2.08918e-09	4.32089e-08	1.60657e-10	1.75352e-10	4.17011e-09	4.76282e-11	4.55837e-11	8.14944
																78	0.0432882	23.249	0.0125327	0.127914	0.736898	0.000696394	0.00292425	0.0370994	8.09394e-05	0.000230563	0.0035512	1.46999e-05	3.6587e-05	0.000492535	1.83764e-06	3.8417e-06	5.37366e-05	1.98979e-07	3.39527e-07	5.36081e-06	1.97083e-08	2.85078e-08	5.11339e-07	1.86873e-09	2.35275e-09	4.8337e-08	1.7928e-10	2.00473e-10	4.73616e-09	5.4117e-11	5.30626e-11	8.11467
																79	0.0441823	23.2332	0.0124741	0.130309	0.742238	0.00069874	0.00299088	0.0377664	8.20898e-05	0.00023848	0.00367014	1.51384e-05	3.85561e-05	0.000517728	1.9251e-06	4.1238e-06	5.73762e-05	2.11771e-07	3.70125e-07	5.81056e-06	2.12962e-08	3.15466e-08	5.62348e-07	2.04919e-09	2.64193e-09	5.39204e-08	1.99479e-10	2.28447e-10	5.36182e-09	6.12819e-11	6.15374e-11	8.07986
																80	0.0450813	23.2178	0.0124156	0.132707	0.747379	0.000700847	0.00305692	0.0384198	8.31979e-05	0.000246409	0.00378922	1.55735e-05	4.05749e-05	0.000543474	2.0139e-06	4.41897e-06	6.11587e-05	2.24991e-07	4.02642e-07	6.28523e-06	2.29638e-08	3.48243e-08	6.16972e-07	2.24158e-09	2.95838e-09	5.99844e-08	2.2133e-10	2.59505e-10	6.05138e-09	6.91687e-11	7.11082e-11	8.04502
																81	0.045985	23.2028	0.0123573	0.135108	0.752326	0.000702722	0.00312232	0.0390594	8.42634e-05	0.000254345	0.00390835	1.60048e-05	4.26421e-05	0.000569756	2.10394e-06	4.72737e-06	6.50839e-05	2.38632e-07	4.37136e-07	6.78531e-06	2.47117e-08	3.83523e-08	6.75344e-07	2.44621e-09	3.30382e-09	6.65542e-08	2.44906e-10	2.93889e-10	6.80924e-09	7.78245e-11	8.18812e-11	8.01015
																82	0.0468936	23.1883	0.0122991	0.137513	0.757082	0.000704369	0.00318706	0.0396849	8.52862e-05	0.000262278	0.00402742	1.64318e-05	4.47565e-05	0.000596555	2.19512e-06	5.04915e-06	6.91517e-05	2.52686e-07	4.73663e-07	7.31124e-06	2.65405e-08	4.21417e-08	7.37594e-07	2.66342e-09	3.68e-09	7.36552e-08	2.70281e-10	3.31852e-10	7.6399e-09	8.72966e-11	9.39689e-11	7.97525
																83	0.047807	23.1742	0.012241	0.139922	0.76165	0.000705794	0.00325109	0.0402963	8.62661e-05	0.000270202	0.00414633	1.6854e-05	4.69166e-05	0.000623853	2.28735e-06	5.38442e-06	7.33614e-05	2.67145e-07	5.1228e-07	7.86346e-06	2.84506e-08	4.62039e-08	8.0385e-07	2.89349e-09	4.08869e-09	8.13126e-08	2.97528e-10	3.73654e-10	8.54798e-09	9.76331e-11	1.0749e-10	7.94031
																84	0.0487254	23.1604	0.0121831	0.142334	0.766034	0.000707001	0.00331438	0.0408932	8.72032e-05	0.000278109	0.00426496	1.7271e-05	4.91212e-05	0.000651628	2.38052e-06	5.73328e-06	7.77123e-05	2.81998e-07	5.53037e-07	8.44234e-06	3.04422e-08	5.055e-08	8.74232e-07	3.1367e-09	4.53172e-09	8.95518e-08	3.26716e-10	4.19565e-10	9.53815e-09	1.08882e-10	1.22569e-10	7.90535
																85	0.0496487	23.1471	0.0121253	0.144749	0.770236	0.000707997	0.0033769	0.0414756	8.80973e-05	0.000285991	0.00438323	1.76824e-05	5.13687e-05	0.00067986	2.47453e-06	6.09582e-06	8.22033e-05	2.97236e-07	5.95986e-07	9.04822e-06	3.25152e-08	5.51909e-08	9.48861e-07	3.39329e-09	5.0109e-09	9.83978e-08	3.57912e-10	4.69864e-10	1.06152e-08	1.21092e-10	1.39337e-10	7.87036
																86	0.050577	23.1342	0.0120676	0.147168	0.77426	0.000708786	0.00343862	0.0420432	8.89484e-05	0.000293841	0.00450103	1.80878e-05	5.36574e-05	0.000708528	2.56928e-06	6.47209e-06	8.6833e-05	3.12846e-07	6.41174e-07	9.68139e-06	3.46696e-08	6.01378e-08	1.02785e-06	3.66348e-09	5.5281e-09	1.07875e-07	3.91182e-10	5.24834e-10	1.17839e-08	1.34311e-10	1.57932e-10	7.83533
																87	0.0515104	23.1217	0.01201	0.149591	0.778109	0.000709372	0.00349951	0.042596	8.97566e-05	0.000301652	0.00461826	1.84867e-05	5.59859e-05	0.00073761	2.66466e-06	6.86215e-06	9.15999e-05	3.28816e-07	6.88648e-07	1.03421e-05	3.69048e-08	6.54012e-08	1.1113e-06	3.94747e-09	6.08516e-09	1.18009e-07	4.26586e-10	5.84769e-10	1.30491e-08	1.48587e-10	1.78495e-10	7.80028
																88	0.0524489	23.1095	0.0119525	0.152017	0.781786	0.000709762	0.00355954	0.0431338	9.05221e-05	0.000309417	0.00473483	1.88788e-05	5.83524e-05	0.000767083	2.76056e-06	7.26599e-06	9.65023e-05	3.45133e-07	7.38448e-07	1.10305e-05	3.92203e-08	7.09918e-08	1.19932e-06	4.24541e-09	6.68396e-09	1.28822e-07	4.64184e-10	6.49968e-10	1.44156e-08	1.63967e-10	2.01175e-10	7.76519
																89	0.0533925	23.0977	0.0118951	0.154447	0.785293	0.000709959	0.00361868	0.0436564	9.12449e-05	0.000317129	0.00485064	1.92638e-05	6.07551e-05	0.000796924	2.85689e-06	7.68364e-06	0.000101538	3.61782e-07	7.90615e-07	1.17468e-05	4.16155e-08	7.69198e-08	1.29201e-06	4.55744e-09	7.32636e-09	1.40338e-07	5.04029e-10	7.20733e-10	1.58884e-08	1.80497e-10	2.26125e-10	7.73008
																90	0.0543413	23.0864	0.0118379	0.156881	0.788635	0.000709969	0.00367691	0.0441639	9.19253e-05	0.000324781	0.00496561	1.96413e-05	6.31922e-05	0.000827109	2.95354e-06	8.11505e-06	0.000106705	3.78749e-07	8.45186e-07	1.24911e-05	4.40892e-08	8.31952e-08	1.38945e-06	4.88367e-09	8.01423e-09	1.5258e-07	5.46172e-10	7.97375e-10	1.74723e-08	1.98223e-10	2.53504e-10	7.69493
																91	0.0552954	23.0753	0.0117807	0.159318	0.791814	0.000709795	0.00373419	0.0446561	9.25635e-05	0.000332367	0.00507964	2.00109e-05	6.56618e-05	0.000857615	3.05039e-06	8.5602e-06	0.000112	3.96018e-07	9.02192e-07	1.32635e-05	4.66404e-08	8.98278e-08	1.49171e-06	5.22416e-09	8.74941e-09	1.65569e-07	5.90658e-10	8.80203e-10	1.91721e-08	2.17187e-10	2.83475e-10	7.65976
																92	0.0562547	23.0647	0.0117236	0.161759	0.794832	0.000709443	0.00379051	0.045133	9.31596e-05	0.000339879	0.00519266	2.03724e-05	6.81621e-05	0.000888416	3.14734e-06	9.01901e-06	0.000117422	4.13573e-07	9.61664e-07	1.40639e-05	4.92678e-08	9.68269e-08	1.59889e-06	5.57894e-09	9.53373e-09	1.79327e-07	6.3753e-10	9.69535e-10	2.09925e-08	2.37433e-10	3.16205e-10	7.62456
																93	0.0572193	23.0544	0.0116667	0.164203	0.797692	0.000708917	0.00384585	0.0455945	9.37141e-05	0.000347313	0.00530456	2.07255e-05	7.0691e-05	0.000919487	3.24429e-06	9.4914e-06	0.000122966	4.31397e-07	1.02363e-06	1.48923e-05	5.19697e-08	1.04201e-07	1.71104e-06	5.94802e-09	1.0369e-08	1.93874e-07	6.86822e-10	1.06569e-09	2.29381e-08	2.59e-10	3.51866e-10	7.58933
																94	0.0581893	23.0445	0.0116098	0.166651	0.800397	0.00070822	0.00390017	0.0460405	9.42271e-05	0.00035466	0.00541527	2.10698e-05	7.32464e-05	0.000950804	3.34112e-06	9.97725e-06	0.000128629	4.49471e-07	1.08811e-06	1.57485e-05	5.47444e-08	1.1196e-07	1.82821e-06	6.33136e-09	1.1257e-08	2.09227e-07	7.38566e-10	1.16897e-09	2.50136e-08	2.81927e-10	3.90631e-10	7.55406
																95	0.0591647	23.0349	0.011553	0.169103	0.802951	0.000707359	0.00395345	0.0464711	9.46991e-05	0.000361916	0.00552472	2.14051e-05	7.58264e-05	0.000982341	3.43774e-06	1.04764e-05	0.000134409	4.67778e-07	1.15512e-06	1.66325e-05	5.75901e-08	1.2011e-07	1.95046e-06	6.72889e-09	1.21994e-08	2.25406e-07	7.92787e-10	1.27971e-09	2.72234e-08	3.06248e-10	4.32678e-10	7.51878
																96	0.0601456	23.0257	0.0114963	0.171558	0.805354	0.000706336	0.00400568	0.0468863	9.51305e-05	0.000369074	0.00563282	2.17312e-05	7.84288e-05	0.00101407	3.53403e-06	1.09888e-05	0.000140302	4.86299e-07	1.22468e-06	1.75441e-05	6.05047e-08	1.28659e-07	2.07783e-06	7.1405e-09	1.3198e-08	2.42425e-07	8.49502e-10	1.39821e-09	2.95718e-08	3.31999e-10	4.78187e-10	7.48346
																97	0.0611319	23.0168	0.0114397	0.174017	0.807611	0.000705155	0.00405683	0.0472859	9.55216e-05	0.000376129	0.00573949	2.20478e-05	8.10514e-05	0.00104597	3.62989e-06	1.15142e-05	0.000146303	5.05015e-07	1.29679e-06	1.84828e-05	6.34858e-08	1.37615e-07	2.21034e-06	7.56605e-09	1.42543e-08	2.60301e-07	9.08727e-10	1.5248e-09	3.20629e-08	3.59207e-10	5.27337e-10	7.44811
																98	0.0621238	23.0083	0.0113832	0.176479	0.809723	0.000703822	0.00410689	0.0476701	9.58728e-05	0.000383075	0.00584467	2.23546e-05	8.3692e-05	0.00107801	3.72522e-06	1.20524e-05	0.000152409	5.23905e-07	1.37147e-06	1.94486e-05	6.6531e-08	1.46984e-07	2.34801e-06	8.00536e-09	1.537e-08	2.79047e-07	9.70465e-10	1.65976e-09	3.47005e-08	3.87901e-10	5.8031e-10	7.41274
																99	0.0631213	23.0001	0.0113268	0.178945	0.811693	0.00070234	0.00415583	0.0480389	9.61846e-05	0.000389907	0.00594827	2.26516e-05	8.63485e-05	0.00111016	3.81991e-06	1.26032e-05	0.000158615	5.42949e-07	1.44871e-06	2.04408e-05	6.96377e-08	1.56771e-07	2.49085e-06	8.4582e-09	1.65465e-08	2.98674e-07	1.03472e-09	1.80341e-09	3.74885e-08	4.18105e-10	6.37289e-10	7.37734
																100	0.0641244	22.9922	0.0112704	0.181414	0.813524	0.000700712	0.00420364	0.0483922	9.64576e-05	0.00039662	0.00605024	2.29384e-05	8.90186e-05	0.00114241	3.91386e-06	1.31663e-05	0.000164917	5.62126e-07	1.52852e-06	2.14592e-05	7.2803e-08	1.66982e-07	2.63886e-06	8.92433e-09	1.77852e-08	3.19194e-07	1.10148e-09	1.95605e-09	4.04303e-08	4.49837e-10	6.98453e-10	7.34192
																101	0.0651331	22.9846	0.0112141	0.183887	0.815217	0.000698944	0.0042503	0.0487301	9.6692e-05	0.000403208	0.00615051	2.3215e-05	9.16999e-05	0.00117471	4.00698e-06	1.37415e-05	0.00017131	5.81416e-07	1.61087e-06	2.25033e-05	7.6024e-08	1.7762e-07	2.79203e-06	9.40343e-09	1.90875e-08	3.40613e-07	1.17073e-09	2.11794e-09	4.35291e-08	4.83115e-10	7.63983e-10	7.30647
																102	0.0661475	22.9774	0.0111579	0.186364	0.816776	0.000697038	0.0042958	0.0490527	9.68886e-05	0.000409667	0.00624901	2.34811e-05	9.43902e-05	0.00120705	4.09916e-06	1.43285e-05	0.000177789	6.00797e-07	1.69577e-06	2.35724e-05	7.92975e-08	1.8869e-07	2.95033e-06	9.89518e-09	2.04546e-08	3.62939e-07	1.24245e-09	2.28938e-09	4.67879e-08	5.17949e-10	8.34055e-10	7.271
																103	0.0671677	22.9705	0.0111018	0.188843	0.818202	0.000694998	0.00434011	0.04936	9.70478e-05	0.000415991	0.00634568	2.37366e-05	9.7087e-05	0.00123939	4.1903e-06	1.4927e-05	0.00018435	6.20246e-07	1.7832e-06	2.46661e-05	8.26202e-08	2.00194e-07	3.11373e-06	1.03992e-08	2.18877e-08	3.86177e-07	1.31662e-09	2.47061e-09	5.02091e-08	5.54349e-10	9.08843e-10	7.2355
																104	0.0681936	22.9639	0.0110458	0.191326	0.819498	0.000692829	0.00438323	0.049652	9.71702e-05	0.000422178	0.00644046	2.39813e-05	9.97882e-05	0.00127172	4.28031e-06	1.55367e-05	0.000190987	6.39741e-07	1.87312e-06	2.57836e-05	8.59887e-08	2.12135e-07	3.28218e-06	1.09151e-08	2.33877e-08	4.10329e-07	1.39319e-09	2.6619e-09	5.37952e-08	5.92318e-10	9.88516e-10	7.19998
																105	0.0692252	22.9576	0.0109898	0.193812	0.820666	0.000690533	0.00442514	0.0499289	9.72563e-05	0.000428221	0.00653329	2.42152e-05	0.000102491	0.00130399	4.3691e-06	1.61571e-05	0.000197695	6.59261e-07	1.96553e-06	2.69243e-05	8.93993e-08	2.24513e-07	3.45561e-06	1.14424e-08	2.49556e-08	4.35396e-07	1.47212e-09	2.86347e-09	5.75479e-08	6.31853e-10	1.07324e-09	7.16444
																106	0.0702626	22.9516	0.0109339	0.196302	0.821709	0.000688115	0.00446583	0.0501907	9.73068e-05	0.000434117	0.00662411	2.44381e-05	0.000105194	0.00133619	4.45658e-06	1.6788e-05	0.000204467	6.78782e-07	2.06037e-06	2.80873e-05	9.28483e-08	2.37329e-07	3.63397e-06	1.19806e-08	2.65922e-08	4.61375e-07	1.55336e-09	3.07555e-09	6.14689e-08	6.72948e-10	1.16317e-09	7.12889
																107	0.0713059	22.9459	0.0108781	0.198794	0.822627	0.000685578	0.00450529	0.0504375	9.73221e-05	0.000439862	0.00671289	2.465e-05	0.000107893	0.00136829	4.54264e-06	1.74288e-05	0.0002113	6.98282e-07	2.15761e-06	2.92718e-05	9.63318e-08	2.50581e-07	3.81716e-06	1.25293e-08	2.8298e-08	4.88262e-07	1.63685e-09	3.29832e-09	6.55592e-08	7.15592e-10	1.25845e-09	7.09331
																108	0.0723549	22.9405	0.0108223	0.201289	0.823425	0.000682925	0.0045435	0.0506693	9.73031e-05	0.000445453	0.00679955	2.48507e-05	0.000110587	0.00140026	4.62721e-06	1.80793e-05	0.000218185	7.17737e-07	2.25722e-06	3.04771e-05	9.98457e-08	2.64269e-07	4.00509e-06	1.30877e-08	3.00736e-08	5.16052e-07	1.72252e-09	3.53198e-09	6.98195e-08	7.59767e-10	1.35924e-09	7.05772
																109	0.0734097	22.9354	0.0107667	0.203787	0.824103	0.000680161	0.00458045	0.0508864	9.72502e-05	0.000450884	0.00688406	2.50403e-05	0.000113274	0.00143208	4.7102e-06	1.87389e-05	0.000225118	7.37125e-07	2.35913e-06	3.1702e-05	1.03386e-07	2.7839e-07	4.19764e-06	1.36554e-08	3.19193e-08	5.44734e-07	1.81029e-09	3.77666e-09	7.425e-08	8.05451e-10	1.46565e-09	7.02211
																110	0.0744703	22.9306	0.0107111	0.206287	0.824664	0.000677289	0.00461614	0.0510887	9.71643e-05	0.000456154	0.00696636	2.52185e-05	0.00011595	0.0014637	4.79152e-06	1.94071e-05	0.000232091	7.56421e-07	2.4633e-06	3.29456e-05	1.06948e-07	2.92939e-07	4.39469e-06	1.42317e-08	3.38352e-08	5.74297e-07	1.90008e-09	4.03251e-09	7.88503e-08	8.52616e-10	1.57781e-09	6.98649
																111	0.0755366	22.9261	0.0106556	0.208789	0.82511	0.000674312	0.00465055	0.0512764	9.70458e-05	0.000461258	0.00704641	2.53855e-05	0.000118613	0.00149512	4.87109e-06	2.00835e-05	0.000239099	7.75602e-07	2.56965e-06	3.42069e-05	1.10527e-07	3.07911e-07	4.5961e-06	1.48159e-08	3.58213e-08	6.04726e-07	1.9918e-09	4.29961e-09	8.36195e-08	9.01227e-10	1.69582e-09	6.95087
																112	0.0766086	22.9218	0.0106002	0.211294	0.825444	0.000671234	0.00468367	0.0514496	9.68956e-05	0.000466194	0.00712418	2.55411e-05	0.00012126	0.0015263	4.94883e-06	2.07674e-05	0.000246135	7.94644e-07	2.67812e-06	3.54846e-05	1.14119e-07	3.233e-07	4.80171e-06	1.54072e-08	3.78773e-08	6.36002e-07	2.08533e-09	4.57803e-09	8.85562e-08	9.51242e-10	1.81977e-09	6.91525
																113	0.077686	22.9179	0.0105448	0.2138	0.825666	0.000668059	0.0047155	0.0516084	9.67144e-05	0.000470958	0.0071996	2.56854e-05	0.00012389	0.0015572	5.02465e-06	2.14584e-05	0.000253191	8.13523e-07	2.78863e-06	3.67775e-05	1.1772e-07	3.39097e-07	5.01134e-06	1.6005e-08	4.00026e-08	6.68104e-07	2.18057e-09	4.8678e-09	9.36583e-08	1.00261e-09	1.94973e-09	6.87962
																114	0.0787689	22.9142	0.0104896	0.216307	0.82578	0.000664791	0.00474603	0.051753	9.65029e-05	0.000475547	0.00727264	2.58183e-05	0.000126499	0.00158781	5.09849e-06	2.21558e-05	0.000260261	8.32214e-07	2.90109e-06	3.80843e-05	1.21323e-07	3.55293e-07	5.2248e-06	1.66083e-08	4.21965e-08	7.01007e-07	2.27739e-09	5.16891e-09	9.89228e-08	1.05529e-09	2.08576e-09	6.84401
																115	0.079857	22.9107	0.0104345	0.218814	0.825787	0.000661433	0.00477524	0.0518836	9.62619e-05	0.000479959	0.00734327	2.59399e-05	0.000129084	0.00161809	5.17026e-06	2.28588e-05	0.000267335	8.50692e-07	3.01539e-06	3.94036e-05	1.24923e-07	3.71876e-07	5.44187e-06	1.72163e-08	4.44579e-08	7.34681e-07	2.37565e-09	5.48129e-09	1.04346e-07	1.10919e-09	2.22787e-09	6.80841
																116	0.0809499	22.9076	0.0103795	0.221322	0.82569	0.000657991	0.00480314	0.0520001	9.59923e-05	0.000484191	0.00741143	2.60501e-05	0.000131643	0.001648	5.23988e-06	2.35668e-05	0.000274407	8.68932e-07	3.13142e-06	4.07337e-05	1.28516e-07	3.88832e-07	5.66229e-06	1.7828e-08	4.67853e-08	7.6909e-07	2.47521e-09	5.80481e-09	1.09923e-07	1.16426e-09	2.37606e-09	6.77285
																117	0.0820473	22.9047	0.0103246	0.223827	0.825491	0.000654468	0.0048297	0.0521029	9.56949e-05	0.00048824	0.00747709	2.61491e-05	0.000134172	0.00167753	5.30728e-06	2.42789e-05	0.000281466	8.86906e-07	3.24906e-06	4.2073e-05	1.32096e-07	4.06142e-07	5.8858e-06	1.84425e-08	4.91767e-08	8.04194e-07	2.57589e-09	6.13929e-09	1.15648e-07	1.22041e-09	2.53029e-09	6.73733
																118	0.0831487	22.902	0.0102699	0.226331	0.825193	0.000650869	0.00485493	0.0521921	9.53708e-05	0.000492103	0.00754021	2.62369e-05	0.000136669	0.00170662	5.37238e-06	2.49943e-05	0.000288504	9.04587e-07	3.36814e-06	4.34194e-05	1.35655e-07	4.23787e-07	6.11206e-06	1.90586e-08	5.16296e-08	8.39943e-07	2.67752e-09	6.48443e-09	1.21514e-07	1.27754e-09	2.69047e-09	6.70187
																119	0.0842533	22.8997	0.0102155	0.228829	0.824797	0.000647201	0.00487881	0.0522678	9.5021e-05	0.000495777	0.00760073	2.63136e-05	0.00013913	0.00173525	5.4351e-06	2.57118e-05	0.00029551	9.21945e-07	3.4885e-06	4.47709e-05	1.39188e-07	4.41742e-07	6.34071e-06	1.9675e-08	5.41408e-08	8.76281e-07	2.77988e-09	6.83985e-09	1.27512e-07	1.33553e-09	2.85645e-09	6.66649
																120	0.0853602	22.8975	0.0101612	0.231322	0.824308	0.00064347	0.00490134	0.0523303	9.46468e-05	0.000499261	0.00765861	2.63792e-05	0.00014155	0.00176337	5.49537e-06	2.64302e-05	0.000302471	9.38952e-07	3.60993e-06	4.6125e-05	1.42688e-07	4.59977e-07	6.57134e-06	2.02906e-08	5.67064e-08	9.1314e-07	2.88277e-09	7.20505e-09	1.3363e-07	1.39426e-09	3.02804e-09	6.63124
																121	0.0864683	22.8956	0.0101073	0.233805	0.823729	0.000639684	0.0049225	0.0523799	9.42495e-05	0.00050255	0.00771381	2.6434e-05	0.000143927	0.00179094	5.5531e-06	2.71483e-05	0.000309375	9.55574e-07	3.7322e-06	4.74789e-05	1.46147e-07	4.78456e-07	6.80345e-06	2.09038e-08	5.93217e-08	9.50443e-07	2.98591e-09	7.57938e-09	1.39857e-07	1.45359e-09	3.20497e-09	6.59613
																122	0.0875761	22.894	0.0100537	0.236275	0.823062	0.000635849	0.0049423	0.0524168	9.38307e-05	0.000505645	0.00776628	2.6478e-05	0.000146255	0.00181791	5.60823e-06	2.78646e-05	0.000316208	9.71782e-07	3.85504e-06	4.88299e-05	1.49558e-07	4.97141e-07	7.03653e-06	2.15133e-08	6.1981e-08	9.88105e-07	3.08906e-09	7.96208e-09	1.46178e-07	1.51335e-09	3.38688e-09	6.56123
																123	0.0886824	22.8926	0.0100006	0.238731	0.822313	0.000631976	0.00496073	0.0524413	9.33919e-05	0.000508542	0.007816	2.65116e-05	0.000148531	0.00184424	5.66069e-06	2.85777e-05	0.000322957	9.87546e-07	3.9782e-06	5.01748e-05	1.52913e-07	5.1599e-07	7.27004e-06	2.21175e-08	6.46785e-08	1.02603e-06	3.19195e-09	8.35229e-09	1.52577e-07	1.57339e-09	3.57338e-09	6.52656
																124	0.0897857	22.8914	0.00994794	0.241169	0.821486	0.000628071	0.00497781	0.052454	9.29348e-05	0.000511243	0.00786296	2.65351e-05	0.000150752	0.0018699	5.71047e-06	2.92862e-05	0.000329609	1.00284e-06	4.10141e-06	5.1511e-05	1.56205e-07	5.34961e-07	7.50344e-06	2.27151e-08	6.7408e-08	1.06414e-06	3.29431e-09	8.74915e-09	1.59039e-07	1.63353e-09	3.76408e-09	6.49216
																125	0.0908851	22.8904	0.00989581	0.243586	0.820585	0.000624142	0.00499354	0.0524552	9.24609e-05	0.00051375	0.00790717	2.65488e-05	0.000152914	0.00189485	5.75754e-06	2.99888e-05	0.000336155	1.01765e-06	4.22446e-06	5.2836e-05	1.5943e-07	5.54017e-07	7.7363e-06	2.33051e-08	7.01643e-08	1.10234e-06	3.39592e-09	9.15185e-09	1.65549e-07	1.69363e-09	3.95857e-09	6.45807
																126	0.0919801	22.8897	0.00984422	0.245983	0.819613	0.000620194	0.00500797	0.0524454	9.19716e-05	0.000516066	0.00794867	2.6553e-05	0.000155017	0.00191909	5.80192e-06	3.0685e-05	0.000342588	1.03197e-06	4.34717e-06	5.41483e-05	1.62584e-07	5.73132e-07	7.96827e-06	2.38865e-08	7.29428e-08	1.14058e-06	3.49662e-09	9.55975e-09	1.72097e-07	1.75358e-09	4.15655e-09	6.4243
																127	0.0930707	22.8891	0.00979315	0.248358	0.818575	0.000616231	0.00502113	0.052425	9.14679e-05	0.000518196	0.00798753	2.65481e-05	0.000157061	0.00194261	5.84366e-06	3.13742e-05	0.000348906	1.04579e-06	4.46945e-06	5.54467e-05	1.65665e-07	5.92285e-07	8.19912e-06	2.44587e-08	7.57406e-08	1.17882e-06	3.59627e-09	9.97235e-09	1.78673e-07	1.81329e-09	4.35777e-09	6.39085
																128	0.094157	22.8888	0.0097426	0.250714	0.817474	0.000612253	0.00503306	0.0523945	9.09507e-05	0.000520145	0.00802383	2.65345e-05	0.000159045	0.00196543	5.8828e-06	3.20561e-05	0.000355107	1.05911e-06	4.59122e-06	5.67308e-05	1.6867e-07	6.11462e-07	8.42869e-06	2.50213e-08	7.85552e-08	1.21701e-06	3.69478e-09	1.03893e-08	1.85271e-07	1.87269e-09	4.56204e-09	6.35769
																129	0.0952396	22.8886	0.00969254	0.25305	0.816311	0.000608264	0.0050438	0.0523544	9.04209e-05	0.000521918	0.00805763	2.65125e-05	0.000160971	0.00198756	5.91941e-06	3.27307e-05	0.00036119	1.07194e-06	4.71243e-06	5.79999e-05	1.716e-07	6.30652e-07	8.65686e-06	2.55741e-08	8.13848e-08	1.25514e-06	3.79207e-09	1.08103e-08	1.91886e-07	1.93172e-09	4.76918e-09	6.32483
																130	0.0963188	22.8886	0.00964293	0.255368	0.81509	0.000604263	0.00505338	0.0523049	8.98791e-05	0.000523522	0.00808901	2.64823e-05	0.000162839	0.002009	5.95353e-06	3.33977e-05	0.000367157	1.08428e-06	4.83302e-06	5.92538e-05	1.74454e-07	6.49845e-07	8.88349e-06	2.61166e-08	8.42275e-08	1.29317e-06	3.88806e-09	1.12349e-08	1.98511e-07	1.99033e-09	4.97902e-09	6.29224
																131	0.097395	22.8888	0.00959377	0.257669	0.813813	0.000600252	0.00506185	0.0522464	8.93259e-05	0.00052496	0.00811805	2.64444e-05	0.00016465	0.00202976	5.98522e-06	3.40571e-05	0.000373006	1.09613e-06	4.95296e-06	6.0492e-05	1.77231e-07	6.69029e-07	9.10849e-06	2.66485e-08	8.70814e-08	1.33108e-06	3.98267e-09	1.1663e-08	2.05142e-07	2.04846e-09	5.19141e-09	6.25992
																132	0.0984686	22.8892	0.00954501	0.259953	0.812482	0.000596232	0.00506923	0.0521793	8.87621e-05	0.000526237	0.00814479	2.63989e-05	0.000166405	0.00204986	6.01453e-06	3.47088e-05	0.000378738	1.1075e-06	5.07219e-06	6.17142e-05	1.7993e-07	6.88194e-07	9.33173e-06	2.71696e-08	8.99445e-08	1.36885e-06	4.07584e-09	1.20941e-08	2.11773e-07	2.10605e-09	5.40615e-09	6.22784
																133	0.0995397	22.8897	0.00949666	0.262222	0.811099	0.000592204	0.00507555	0.052104	8.81883e-05	0.000527359	0.00816931	2.63462e-05	0.000168103	0.00206931	6.04151e-06	3.53525e-05	0.000384351	1.1184e-06	5.19066e-06	6.29199e-05	1.82552e-07	7.07329e-07	9.55309e-06	2.76796e-08	9.2815e-08	1.40645e-06	4.16749e-09	1.2528e-08	2.18399e-07	2.16304e-09	5.62307e-09	6.19599
																134	0.100609	22.8904	0.00944869	0.264476	0.809666	0.00058817	0.00508085	0.0520205	8.7605e-05	0.000528328	0.00819165	2.62866e-05	0.000169746	0.0020881	6.06621e-06	3.59881e-05	0.000389846	1.12882e-06	5.30831e-06	6.41086e-05	1.85094e-07	7.26422e-07	9.77243e-06	2.81782e-08	9.56905e-08	1.44384e-06	4.25756e-09	1.29642e-08	2.25013e-07	2.21939e-09	5.84196e-09	6.16438
																135	0.101676	22.8912	0.00940109	0.266716	0.808185	0.000584129	0.00508514	0.0519294	8.70129e-05	0.000529148	0.00821188	2.62202e-05	0.000171334	0.00210625	6.08867e-06	3.66154e-05	0.000395222	1.13876e-06	5.42507e-06	6.52798e-05	1.87558e-07	7.45459e-07	9.98963e-06	2.86651e-08	9.85689e-08	1.48101e-06	4.34598e-09	1.34024e-08	2.31608e-07	2.27503e-09	6.0626e-09	6.13298
																136	0.102741	22.8921	0.00935385	0.268941	0.806657	0.000580085	0.00508847	0.0518309	8.64125e-05	0.000529824	0.00823004	2.61474e-05	0.000172867	0.00212376	6.10894e-06	3.72341e-05	0.000400477	1.14824e-06	5.54089e-06	6.64331e-05	1.89941e-07	7.64427e-07	1.02045e-05	2.914e-08	1.01448e-07	1.51792e-06	4.43266e-09	1.38422e-08	2.3818e-07	2.3299e-09	6.28479e-09	6.10181
																137	0.103804	22.8932	0.00930696	0.271152	0.805085	0.000576038	0.00509084	0.0517251	8.58045e-05	0.000530359	0.00824618	2.60683e-05	0.000174346	0.00214063	6.12706e-06	3.78441e-05	0.00040561	1.15725e-06	5.6557e-06	6.75678e-05	1.92244e-07	7.83314e-07	1.0417e-05	2.96027e-08	1.04325e-07	1.55453e-06	4.51754e-09	1.42832e-08	2.44722e-07	2.38396e-09	6.50829e-09	6.07084
																138	0.104866	22.8945	0.00926041	0.273349	0.80347	0.00057199	0.0050923	0.0516125	8.51894e-05	0.000530758	0.00826034	2.59833e-05	0.00017577	0.00215688	6.14308e-06	3.84452e-05	0.000410622	1.16581e-06	5.76943e-06	6.86835e-05	1.94466e-07	8.02105e-07	1.06269e-05	3.0053e-08	1.07198e-07	1.59084e-06	4.60057e-09	1.47249e-08	2.51227e-07	2.43713e-09	6.73287e-09	6.04008
																139	0.105927	22.8958	0.00921419	0.275533	0.801815	0.000567941	0.00509285	0.0514932	8.45677e-05	0.000531022	0.00827259	2.58925e-05	0.00017714	0.00217251	6.15704e-06	3.9037e-05	0.00041551	1.1739e-06	5.88204e-06	6.97797e-05	1.96607e-07	8.2079e-07	1.08342e-05	3.04906e-08	1.10064e-07	1.62679e-06	4.68167e-09	1.51671e-08	2.57689e-07	2.48938e-09	6.95832e-09	6.00952
																140	0.106986	22.8973	0.0091683	0.277705	0.800119	0.000563893	0.00509253	0.0513675	8.39399e-05	0.000531156	0.00828296	2.57963e-05	0.000178456	0.00218751	6.16899e-06	3.96196e-05	0.000420275	1.18154e-06	5.99346e-06	7.0856e-05	1.98667e-07	8.39353e-07	1.10386e-05	3.09153e-08	1.12922e-07	1.66238e-06	4.7608e-09	1.56092e-08	2.64103e-07	2.54066e-09	7.1844e-09	5.97917
																141	0.108043	22.8989	0.00912273	0.279863	0.798386	0.000559847	0.00509135	0.0512357	8.33066e-05	0.000531164	0.0082915	2.56947e-05	0.00017972	0.00220191	6.17896e-06	4.01925e-05	0.000424916	1.18873e-06	6.10362e-06	7.1912e-05	2.00645e-07	8.57784e-07	1.12401e-05	3.1327e-08	1.15769e-07	1.69756e-06	4.83789e-09	1.60509e-08	2.70463e-07	2.5909e-09	7.41088e-09	5.949
																142	0.109099	22.9007	0.00907747	0.282008	0.796616	0.000555804	0.00508935	0.0510979	8.26681e-05	0.000531049	0.00829824	2.55881e-05	0.00018093	0.0022157	6.18701e-06	4.07558e-05	0.000429431	1.19547e-06	6.21248e-06	7.29472e-05	2.02542e-07	8.76071e-07	1.14385e-05	3.17255e-08	1.18603e-07	1.73232e-06	4.9129e-09	1.64918e-08	2.76762e-07	2.64007e-09	7.63752e-09	5.91903
																143	0.110154	22.9025	0.00903252	0.284141	0.79481	0.000551765	0.00508653	0.0509544	8.2025e-05	0.000530813	0.00830325	2.54766e-05	0.000182088	0.00222889	6.19317e-06	4.13091e-05	0.000433822	1.20178e-06	6.31998e-06	7.39612e-05	2.04357e-07	8.942e-07	1.16338e-05	3.21106e-08	1.21421e-07	1.76663e-06	4.98578e-09	1.69316e-08	2.82996e-07	2.68813e-09	7.86411e-09	5.88924
																144	0.111208	22.9045	0.00898787	0.286262	0.792971	0.000547731	0.00508293	0.0508054	8.13777e-05	0.000530461	0.00830655	2.53604e-05	0.000183194	0.00224149	6.19748e-06	4.18525e-05	0.000438087	1.20765e-06	6.42608e-06	7.49538e-05	2.0609e-07	9.12161e-07	1.18258e-05	3.24822e-08	1.24222e-07	1.80046e-06	5.05648e-09	1.73697e-08	2.89159e-07	2.73503e-09	8.09041e-09	5.85964
																145	0.112261	22.9065	0.00894351	0.288371	0.7911	0.000543703	0.00507856	0.0506511	8.07265e-05	0.000529995	0.0083082	2.52398e-05	0.000184249	0.0022535	6.2e-06	4.23856e-05	0.000442227	1.21309e-06	6.53071e-06	7.59245e-05	2.07742e-07	9.29943e-07	1.20144e-05	3.28402e-08	1.27003e-07	1.8338e-06	5.12497e-09	1.78059e-08	2.95246e-07	2.78074e-09	8.3162e-09	5.83022
																146	0.113312	22.9087	0.00889944	0.290468	0.789197	0.000539682	0.00507345	0.0504917	8.00719e-05	0.000529419	0.00830822	2.51149e-05	0.000185253	0.00226493	6.20076e-06	4.29084e-05	0.000446241	1.2181e-06	6.63383e-06	7.68731e-05	2.09312e-07	9.47535e-07	1.21996e-05	3.31845e-08	1.29762e-07	1.86661e-06	5.19122e-09	1.82397e-08	3.01252e-07	2.82521e-09	8.54125e-09	5.80098
																147	0.114363	22.9109	0.00885566	0.292553	0.787264	0.000535668	0.00506761	0.0503274	7.94143e-05	0.000528735	0.00830667	2.49859e-05	0.000186206	0.00227579	6.1998e-06	4.34208e-05	0.000450129	1.22269e-06	6.7354e-06	7.77993e-05	2.10802e-07	9.64926e-07	1.23812e-05	3.35151e-08	1.32497e-07	1.89889e-06	5.25518e-09	1.86708e-08	3.07171e-07	2.86842e-09	8.76535e-09	5.77192
																148	0.115413	22.9133	0.00881215	0.294627	0.785302	0.000531663	0.00506106	0.0501584	7.8754e-05	0.000527948	0.00830358	2.4853e-05	0.000187109	0.00228608	6.19717e-06	4.39226e-05	0.000453891	1.22687e-06	6.83537e-06	7.87028e-05	2.1221e-07	9.82105e-07	1.25591e-05	3.38318e-08	1.35207e-07	1.9306e-06	5.31683e-09	1.90988e-08	3.13e-07	2.91034e-09	8.98828e-09	5.74303
																149	0.116461	22.9157	0.00876892	0.296689	0.783313	0.000527667	0.00505382	0.0499848	7.80914e-05	0.000527058	0.00829899	2.47164e-05	0.000187962	0.00229581	6.19291e-06	4.44137e-05	0.000457527	1.23065e-06	6.93371e-06	7.95835e-05	2.13539e-07	9.99064e-07	1.27334e-05	3.41346e-08	1.37889e-07	1.96173e-06	5.37615e-09	1.95235e-08	3.18733e-07	2.95093e-09	9.20982e-09	5.71431
																150	0.117509	22.9183	0.00872596	0.29874	0.781296	0.00052368	0.00504591	0.0498069	7.74267e-05	0.000526071	0.00829294	2.45762e-05	0.000188767	0.00230498	6.18706e-06	4.4894e-05	0.000461038	1.23402e-06	7.03036e-06	8.04409e-05	2.14788e-07	1.01579e-06	1.29038e-05	3.44234e-08	1.40542e-07	1.99226e-06	5.43311e-09	1.99443e-08	3.24366e-07	2.99017e-09	9.42976e-09	5.68576
																151	0.118557	22.9209	0.00868326	0.30078	0.779254	0.000519705	0.00503735	0.0496248	7.67604e-05	0.000524988	0.00828546	2.44326e-05	0.000189523	0.00231361	6.17966e-06	4.53635e-05	0.000464424	1.23699e-06	7.1253e-06	8.12751e-05	2.15957e-07	1.03228e-06	1.30704e-05	3.46984e-08	1.43163e-07	2.02217e-06	5.48769e-09	2.03611e-08	3.29896e-07	3.02803e-09	9.64791e-09	5.65737
																152	0.119603	22.9236	0.00864082	0.302809	0.777187	0.00051574	0.00502816	0.0494387	7.60927e-05	0.000523812	0.0082766	2.42858e-05	0.000190231	0.0023217	6.17074e-06	4.5822e-05	0.000467684	1.23957e-06	7.21848e-06	8.20858e-05	2.17048e-07	1.04852e-06	1.3233e-05	3.49594e-08	1.45752e-07	2.05145e-06	5.53988e-09	2.07734e-08	3.35317e-07	3.06449e-09	9.86404e-09	5.62915
																153	0.120649	22.9263	0.00859863	0.304827	0.775097	0.000511788	0.00501835	0.0492487	7.54239e-05	0.000522547	0.00826638	2.41359e-05	0.000190892	0.00232925	6.16036e-06	4.62694e-05	0.00047082	1.24177e-06	7.30987e-06	8.28728e-05	2.1806e-07	1.0645e-06	1.33916e-05	3.52065e-08	1.48305e-07	2.08007e-06	5.58966e-09	2.11809e-08	3.40627e-07	3.09954e-09	1.0078e-08	5.60109
																154	0.121694	22.9292	0.0085567	0.306835	0.772983	0.000507847	0.00500794	0.049055	7.47543e-05	0.000521194	0.00825485	2.39831e-05	0.000191506	0.00233628	6.14854e-06	4.67058e-05	0.000473832	1.2436e-06	7.39945e-06	8.36361e-05	2.18995e-07	1.08022e-06	1.35461e-05	3.54396e-08	1.50822e-07	2.10803e-06	5.63703e-09	2.15834e-08	3.45821e-07	3.13315e-09	1.02895e-08	5.57319
																155	0.122739	22.9321	0.00851501	0.308832	0.770848	0.00050392	0.00499695	0.0488577	7.40842e-05	0.000519756	0.00824204	2.38276e-05	0.000192073	0.00234278	6.13534e-06	4.71309e-05	0.00047672	1.24505e-06	7.48717e-06	8.43754e-05	2.19854e-07	1.09567e-06	1.36965e-05	3.56589e-08	1.53302e-07	2.13531e-06	5.68197e-09	2.19805e-08	3.50897e-07	3.16531e-09	1.04985e-08	5.54544
																156	0.123783	22.9351	0.00847357	0.310819	0.768691	0.000500006	0.0049854	0.048657	7.34138e-05	0.000518237	0.00822798	2.36694e-05	0.000192595	0.00234878	6.12078e-06	4.75449e-05	0.000479485	1.24614e-06	7.57301e-06	8.50908e-05	2.20636e-07	1.11083e-06	1.38428e-05	3.58644e-08	1.55741e-07	2.1619e-06	5.72449e-09	2.23719e-08	3.55851e-07	3.19601e-09	1.07046e-08	5.51785
																157	0.124826	22.9382	0.00843237	0.312795	0.766515	0.000496106	0.00497329	0.0484531	7.27433e-05	0.000516638	0.00821271	2.35087e-05	0.000193073	0.00235427	6.10491e-06	4.79476e-05	0.000482128	1.24687e-06	7.65695e-06	8.57821e-05	2.21344e-07	1.1257e-06	1.39848e-05	3.60562e-08	1.5814e-07	2.18777e-06	5.76457e-09	2.27574e-08	3.60679e-07	3.22523e-09	1.09079e-08	5.49041
																158	0.125869	22.9414	0.0083914	0.314761	0.764318	0.00049222	0.00496064	0.048246	7.20731e-05	0.000514963	0.00819626	2.33457e-05	0.000193505	0.00235927	6.08777e-06	4.8339e-05	0.000484649	1.24725e-06	7.73895e-06	8.64493e-05	2.21977e-07	1.14029e-06	1.41226e-05	3.62342e-08	1.60496e-07	2.21294e-06	5.80224e-09	2.31366e-08	3.65379e-07	3.25297e-09	1.1108e-08	5.46313
																159	0.126912	22.9446	0.00835067	0.316717	0.762103	0.000488349	0.00494748	0.0480359	7.14033e-05	0.000513213	0.00817866	2.31805e-05	0.000193894	0.00236377	6.06938e-06	4.8719e-05	0.000487049	1.24728e-06	7.819e-06	8.70924e-05	2.22536e-07	1.15457e-06	1.42561e-05	3.63987e-08	1.62808e-07	2.23737e-06	5.83748e-09	2.35093e-08	3.69949e-07	3.27922e-09	1.13048e-08	5.43599
																160	0.127954	22.9479	0.00831016	0.318663	0.759871	0.000484494	0.00493381	0.047823	7.07342e-05	0.00051139	0.00815995	2.30132e-05	0.00019424	0.00236779	6.0498e-06	4.90877e-05	0.000489329	1.24698e-06	7.89707e-06	8.77113e-05	2.23024e-07	1.16854e-06	1.43853e-05	3.65496e-08	1.65076e-07	2.26107e-06	5.8703e-09	2.38753e-08	3.74386e-07	3.30397e-09	1.14982e-08	5.409
																161	0.128995	22.9512	0.00826989	0.3206	0.75762	0.000480654	0.00491965	0.0476072	7.00659e-05	0.000509499	0.00814015	2.2844e-05	0.000194543	0.00237134	6.02905e-06	4.9445e-05	0.000491489	1.24635e-06	7.97315e-06	8.8306e-05	2.23439e-07	1.1822e-06	1.45101e-05	3.66872e-08	1.67297e-07	2.28402e-06	5.90072e-09	2.42343e-08	3.78687e-07	3.32723e-09	1.1688e-08	5.38216
																162	0.130037	22.9546	0.00822984	0.322526	0.755354	0.00047683	0.00490502	0.0473889	6.93987e-05	0.00050754	0.0081193	2.26729e-05	0.000194805	0.00237442	6.00717e-06	4.97909e-05	0.000493531	1.24539e-06	8.0472e-06	8.88765e-05	2.23785e-07	1.19554e-06	1.46306e-05	3.68115e-08	1.6947e-07	2.30622e-06	5.92874e-09	2.4586e-08	3.8285e-07	3.34898e-09	1.1874e-08	5.35546
																163	0.131078	22.958	0.00819	0.324443	0.753071	0.000473023	0.00488992	0.047168	6.87327e-05	0.000505516	0.00809742	2.25001e-05	0.000195025	0.00237704	5.9842e-06	5.01254e-05	0.000495456	1.24411e-06	8.11923e-06	8.94229e-05	2.2406e-07	1.20856e-06	1.47466e-05	3.69227e-08	1.71595e-07	2.32765e-06	5.95438e-09	2.49303e-08	3.86874e-07	3.36924e-09	1.20561e-08	5.3289
																164	0.132118	22.9615	0.00815039	0.32635	0.750774	0.000469233	0.00487438	0.0469448	6.80682e-05	0.00050343	0.00807455	2.23257e-05	0.000195204	0.0023792	5.96017e-06	5.04485e-05	0.000497263	1.24253e-06	8.18921e-06	8.99452e-05	2.24268e-07	1.22125e-06	1.48583e-05	3.70208e-08	1.7367e-07	2.34832e-06	5.97765e-09	2.52669e-08	3.90757e-07	3.388e-09	1.22342e-08	5.30248
																165	0.133159	22.9651	0.00811099	0.328248	0.748462	0.000465459	0.00485841	0.0467193	6.74053e-05	0.000501283	0.00805071	2.21498e-05	0.000195344	0.00238092	5.93512e-06	5.07603e-05	0.000498956	1.24065e-06	8.25713e-06	9.04434e-05	2.24408e-07	1.23361e-06	1.49655e-05	3.7106e-08	1.75694e-07	2.36821e-06	5.99857e-09	2.55957e-08	3.94496e-07	3.40526e-09	1.24081e-08	5.27621
																166	0.134199	22.9687	0.0080718	0.330136	0.746136	0.000461703	0.00484201	0.0464916	6.67441e-05	0.000499077	0.00802594	2.19725e-05	0.000195444	0.00238221	5.90908e-06	5.10606e-05	0.000500533	1.23846e-06	8.32297e-06	9.09177e-05	2.24482e-07	1.24563e-06	1.50683e-05	3.71786e-08	1.77667e-07	2.38732e-06	6.01717e-09	2.59163e-08	3.98091e-07	3.42105e-09	1.25778e-08	5.25007
																167	0.135239	22.9724	0.00803283	0.332015	0.743796	0.000457965	0.0048252	0.0462618	6.60849e-05	0.000496815	0.00800025	2.1794e-05	0.000195506	0.00238306	5.88209e-06	5.13496e-05	0.000501998	1.23599e-06	8.38674e-06	9.13681e-05	2.24491e-07	1.25731e-06	1.51666e-05	3.72386e-08	1.79587e-07	2.40566e-06	6.03346e-09	2.62287e-08	4.01541e-07	3.43535e-09	1.27431e-08	5.22407
																168	0.136278	22.9761	0.00799406	0.333884	0.741444	0.000454245	0.00480801	0.04603	6.54278e-05	0.000494499	0.00797369	2.16143e-05	0.000195529	0.00238349	5.85417e-06	5.16273e-05	0.00050335	1.23324e-06	8.44841e-06	9.17947e-05	2.24436e-07	1.26864e-06	1.52605e-05	3.72861e-08	1.81454e-07	2.4232e-06	6.04747e-09	2.65327e-08	4.04844e-07	3.44818e-09	1.29038e-08	5.19821
																169	0.137318	22.9798	0.00795549	0.335745	0.73908	0.000450543	0.00479042	0.0457964	6.47729e-05	0.000492131	0.00794627	2.14335e-05	0.000195516	0.0023835	5.82537e-06	5.18937e-05	0.000504591	1.23021e-06	8.50799e-06	9.21977e-05	2.24318e-07	1.27963e-06	1.53499e-05	3.73215e-08	1.83267e-07	2.43996e-06	6.05922e-09	2.68281e-08	4.07999e-07	3.45956e-09	1.30599e-08	5.17248
																170	0.138357	22.9836	0.00791713	0.337596	0.736704	0.00044686	0.00477247	0.0455611	6.41204e-05	0.000489713	0.00791802	2.12517e-05	0.000195465	0.00238311	5.79571e-06	5.21488e-05	0.000505722	1.22692e-06	8.56546e-06	9.25771e-05	2.24138e-07	1.29027e-06	1.54349e-05	3.73448e-08	1.85025e-07	2.45593e-06	6.06873e-09	2.71148e-08	4.11005e-07	3.46948e-09	1.32113e-08	5.14688
																171	0.139397	22.9875	0.00787897	0.339438	0.734317	0.000443195	0.00475416	0.045324	6.34704e-05	0.000487247	0.00788897	2.10691e-05	0.000195379	0.00238231	5.76523e-06	5.23927e-05	0.000506745	1.22336e-06	8.62082e-06	9.29331e-05	2.23899e-07	1.30055e-06	1.55155e-05	3.73563e-08	1.86728e-07	2.47111e-06	6.07605e-09	2.73926e-08	4.13863e-07	3.47797e-09	1.3358e-08	5.12141
																172	0.140436	22.9914	0.00784101	0.341272	0.73192	0.00043955	0.00473551	0.0450854	6.2823e-05	0.000484734	0.00785914	2.08856e-05	0.000195257	0.00238112	5.73395e-06	5.26254e-05	0.00050766	1.21955e-06	8.67407e-06	9.32658e-05	2.236e-07	1.31048e-06	1.55917e-05	3.73561e-08	1.88374e-07	2.48549e-06	6.08119e-09	2.76615e-08	4.16571e-07	3.48505e-09	1.34997e-08	5.09608
																173	0.141475	22.9953	0.00780324	0.343096	0.729512	0.000435923	0.00471652	0.0448452	6.21784e-05	0.000482177	0.00782856	2.07015e-05	0.000195101	0.00237954	5.70191e-06	5.28471e-05	0.000508469	1.21549e-06	8.72521e-06	9.35754e-05	2.23243e-07	1.32006e-06	1.56634e-05	3.73444e-08	1.89964e-07	2.49909e-06	6.0842e-09	2.79211e-08	4.19129e-07	3.49071e-09	1.36364e-08	5.07087
																174	0.142514	22.9993	0.00776567	0.344912	0.727095	0.000432316	0.00469721	0.0446037	6.15367e-05	0.000479577	0.00779725	2.05167e-05	0.000194911	0.00237759	5.66914e-06	5.30576e-05	0.000509173	1.21119e-06	8.77424e-06	9.38621e-05	2.2283e-07	1.32927e-06	1.57307e-05	3.73214e-08	1.91497e-07	2.51189e-06	6.08509e-09	2.81716e-08	4.21538e-07	3.495e-09	1.37682e-08	5.04579
																175	0.143552	23.0033	0.00772829	0.346718	0.724669	0.000428729	0.00467758	0.0443608	6.08979e-05	0.000476936	0.00776523	2.03314e-05	0.000194687	0.00237527	5.63567e-06	5.32571e-05	0.000509773	1.20666e-06	8.82115e-06	9.41261e-05	2.22361e-07	1.33813e-06	1.57937e-05	3.72874e-08	1.92972e-07	2.52391e-06	6.08391e-09	2.84128e-08	4.23797e-07	3.49791e-09	1.38948e-08	5.02084
																176	0.144591	23.0073	0.0076911	0.348517	0.722234	0.000425161	0.00465765	0.0441167	6.02622e-05	0.000474257	0.00773254	2.01456e-05	0.000194431	0.00237258	5.60152e-06	5.34457e-05	0.000510272	1.2019e-06	8.86595e-06	9.43675e-05	2.21838e-07	1.34662e-06	1.58523e-05	3.72426e-08	1.9439e-07	2.53514e-06	6.08069e-09	2.86445e-08	4.25906e-07	3.49947e-09	1.40163e-08	4.99602
																177	0.14563	23.0114	0.00765409	0.350306	0.719791	0.000421613	0.00463744	0.0438714	5.96297e-05	0.00047154	0.00769919	1.99595e-05	0.000194142	0.00236953	5.56673e-06	5.36234e-05	0.00051067	1.19692e-06	8.90865e-06	9.45866e-05	2.21262e-07	1.35475e-06	1.59066e-05	3.71871e-08	1.95749e-07	2.54558e-06	6.07547e-09	2.88668e-08	4.27865e-07	3.4997e-09	1.41325e-08	4.97132
																178	0.146669	23.0155	0.00761728	0.352087	0.71734	0.000418085	0.00461694	0.043625	5.90004e-05	0.000468787	0.00766521	1.9773e-05	0.000193822	0.00236613	5.53133e-06	5.37904e-05	0.000510968	1.19173e-06	8.94925e-06	9.47835e-05	2.20635e-07	1.36252e-06	1.59566e-05	3.71211e-08	1.9705e-07	2.55525e-06	6.06829e-09	2.90795e-08	4.29676e-07	3.49863e-09	1.42435e-08	4.94674
																179	0.147708	23.0196	0.00758064	0.353859	0.714882	0.000414578	0.00459618	0.0433776	5.83746e-05	0.000466	0.00763061	1.95863e-05	0.000193472	0.0023624	5.49533e-06	5.39466e-05	0.000511169	1.18633e-06	8.98775e-06	9.49585e-05	2.19957e-07	1.36993e-06	1.60024e-05	3.7045e-08	1.98292e-07	2.56414e-06	6.05917e-09	2.92826e-08	4.31338e-07	3.49627e-09	1.43493e-08	4.92229
																180	0.148746	23.0238	0.00754419	0.355623	0.712417	0.00041109	0.00457515	0.0431292	5.77521e-05	0.000463181	0.00759543	1.93995e-05	0.000193092	0.00235832	5.45877e-06	5.40921e-05	0.000511273	1.18073e-06	9.02416e-06	9.51118e-05	2.1923e-07	1.37697e-06	1.60439e-05	3.69589e-08	1.99476e-07	2.57226e-06	6.04817e-09	2.94761e-08	4.32853e-07	3.49264e-09	1.44496e-08	4.89796
																181	0.149785	23.028	0.00750793	0.357379	0.709945	0.000407624	0.00455388	0.04288	5.71333e-05	0.000460331	0.00755967	1.92126e-05	0.000192682	0.00235392	5.42168e-06	5.42271e-05	0.000511282	1.17493e-06	9.0585e-06	9.52437e-05	2.18456e-07	1.38366e-06	1.60812e-05	3.68631e-08	2.006e-07	2.57961e-06	6.03532e-09	2.96598e-08	4.34221e-07	3.48778e-09	1.45447e-08	4.87375
																182	0.150824	23.0322	0.00747184	0.359126	0.707467	0.000404177	0.00453237	0.04263	5.6518e-05	0.000457452	0.00752337	1.90256e-05	0.000192243	0.0023492	5.38407e-06	5.43516e-05	0.000511197	1.16895e-06	9.09076e-06	9.53543e-05	2.17635e-07	1.38998e-06	1.61143e-05	3.67577e-08	2.01665e-07	2.5862e-06	6.02066e-09	2.98339e-08	4.35442e-07	3.4817e-09	1.46343e-08	4.84966
																183	0.151863	23.0365	0.00743593	0.360865	0.704983	0.000400751	0.00451062	0.0423792	5.59064e-05	0.000454545	0.00748654	1.88386e-05	0.000191776	0.00234417	5.34599e-06	5.44658e-05	0.00051102	1.16279e-06	9.12097e-06	9.5444e-05	2.16769e-07	1.39593e-06	1.61433e-05	3.6643e-08	2.02672e-07	2.59203e-06	6.00423e-09	2.99982e-08	4.36519e-07	3.47442e-09	1.47186e-08	4.82569
																184	0.152902	23.0407	0.00740019	0.362596	0.702494	0.000397346	0.00448866	0.0421278	5.52985e-05	0.000451612	0.0074492	1.86518e-05	0.000191282	0.00233882	5.30744e-06	5.45696e-05	0.000510753	1.15645e-06	9.14912e-06	9.5513e-05	2.15859e-07	1.40153e-06	1.61682e-05	3.65193e-08	2.03619e-07	2.59712e-06	5.98607e-09	3.01527e-08	4.37452e-07	3.46599e-09	1.47975e-08	4.80184
																185	0.153941	23.045	0.00736463	0.364318	0.7	0.000393962	0.00446648	0.0418758	5.46945e-05	0.000448654	0.00741138	1.84651e-05	0.000190761	0.00233318	5.26846e-06	5.46633e-05	0.000510397	1.14995e-06	9.17524e-06	9.55616e-05	2.14906e-07	1.40677e-06	1.61891e-05	3.63867e-08	2.04508e-07	2.60146e-06	5.96624e-09	3.02975e-08	4.38243e-07	3.45641e-09	1.4871e-08	4.77811
																186	0.15498	23.0494	0.00732924	0.366032	0.697501	0.000390599	0.0044441	0.0416232	5.40943e-05	0.000445672	0.00737308	1.82786e-05	0.000190214	0.00232724	5.22907e-06	5.47469e-05	0.000509953	1.14328e-06	9.19934e-06	9.559e-05	2.13912e-07	1.41165e-06	1.62059e-05	3.62456e-08	2.05338e-07	2.60507e-06	5.94476e-09	3.04326e-08	4.38892e-07	3.44572e-09	1.49391e-08	4.75449
																187	0.15602	23.0537	0.00729403	0.367739	0.694998	0.000387257	0.00442152	0.0413701	5.34981e-05	0.000442668	0.00733434	1.80924e-05	0.000189642	0.00232102	5.1893e-06	5.48205e-05	0.000509423	1.13646e-06	9.22143e-06	9.55985e-05	2.12878e-07	1.41618e-06	1.62189e-05	3.6096e-08	2.06109e-07	2.60795e-06	5.92168e-09	3.05579e-08	4.39402e-07	3.43395e-09	1.50018e-08	4.73099
																188	0.157059	23.0581	0.00725898	0.369437	0.692491	0.000383935	0.00439876	0.0411166	5.29058e-05	0.000439644	0.00729517	1.79065e-05	0.000189044	0.00231452	5.14916e-06	5.48843e-05	0.000508808	1.12948e-06	9.24152e-06	9.55874e-05	2.11805e-07	1.42035e-06	1.62279e-05	3.59384e-08	2.06822e-07	2.61011e-06	5.89705e-09	3.06735e-08	4.39774e-07	3.42112e-09	1.50591e-08	4.7076
																189	0.158099	23.0625	0.0072241	0.371127	0.68998	0.000380635	0.00437583	0.0408627	5.23176e-05	0.0004366	0.00725558	1.7721e-05	0.000188423	0.00230775	5.10868e-06	5.49382e-05	0.00050811	1.12237e-06	9.25964e-06	9.5557e-05	2.10695e-07	1.42417e-06	1.6233e-05	3.57728e-08	2.07476e-07	2.61157e-06	5.87091e-09	3.07795e-08	4.40009e-07	3.40725e-09	1.5111e-08	4.68433
																190	0.159138	23.0669	0.0071894	0.372809	0.687465	0.000377356	0.00435272	0.0406085	5.17334e-05	0.000433537	0.0072156	1.75359e-05	0.000187777	0.00230071	5.06788e-06	5.49825e-05	0.000507331	1.11511e-06	9.27579e-06	9.55075e-05	2.09548e-07	1.42764e-06	1.62344e-05	3.55996e-08	2.08073e-07	2.61232e-06	5.84329e-09	3.08758e-08	4.4011e-07	3.39239e-09	1.51577e-08	4.66117
																191	0.160178	23.0713	0.00715485	0.374483	0.684948	0.000374098	0.00432945	0.040354	5.11534e-05	0.000430458	0.00717525	1.73512e-05	0.000187109	0.00229341	5.02678e-06	5.50173e-05	0.000506472	1.10772e-06	9.29001e-06	9.54393e-05	2.08366e-07	1.43076e-06	1.6232e-05	3.5419e-08	2.08612e-07	2.61238e-06	5.81426e-09	3.09626e-08	4.40077e-07	3.37655e-09	1.5199e-08	4.63812
																192	0.161218	23.0758	0.00712048	0.37615	0.682427	0.000370861	0.00430603	0.0400994	5.05775e-05	0.000427364	0.00713453	1.71671e-05	0.000186418	0.00228586	4.98541e-06	5.50426e-05	0.000505534	1.10021e-06	9.30229e-06	9.53527e-05	2.0715e-07	1.43354e-06	1.62259e-05	3.52312e-08	2.09094e-07	2.61176e-06	5.78384e-09	3.10398e-08	4.39914e-07	3.35977e-09	1.5235e-08	4.61518
																193	0.162258	23.0802	0.00708626	0.377808	0.679904	0.000367646	0.00428247	0.0398445	5.00058e-05	0.000424254	0.00709347	1.69835e-05	0.000185705	0.00227806	4.94378e-06	5.50586e-05	0.00050452	1.09257e-06	9.31267e-06	9.5248e-05	2.05902e-07	1.43598e-06	1.62161e-05	3.50364e-08	2.09519e-07	2.61046e-06	5.75209e-09	3.11075e-08	4.39621e-07	3.34207e-09	1.52658e-08	4.59236
																194	0.163298	23.0847	0.00705221	0.379459	0.677379	0.000364451	0.00425876	0.0395896	4.94384e-05	0.000421132	0.00705209	1.68005e-05	0.000184972	0.00227002	4.90191e-06	5.50655e-05	0.00050343	1.08482e-06	9.32117e-06	9.51254e-05	2.04622e-07	1.43807e-06	1.62028e-05	3.48349e-08	2.09888e-07	2.6085e-06	5.71905e-09	3.11658e-08	4.39202e-07	3.32348e-09	1.52914e-08	4.56965
																195	0.164339	23.0892	0.00701832	0.381102	0.674852	0.000361278	0.00423493	0.0393345	4.88752e-05	0.000417997	0.00701039	1.66182e-05	0.000184217	0.00226175	4.85983e-06	5.50632e-05	0.000502266	1.07696e-06	9.3278e-06	9.49853e-05	2.03312e-07	1.43983e-06	1.61859e-05	3.4627e-08	2.10201e-07	2.6059e-06	5.68476e-09	3.12149e-08	4.38657e-07	3.30404e-09	1.53118e-08	4.54704
																196	0.16538	23.0937	0.00698459	0.382737	0.672323	0.000358127	0.00421097	0.0390795	4.83164e-05	0.000414851	0.0069684	1.64365e-05	0.000183443	0.00225325	4.81756e-06	5.5052e-05	0.00050103	1.06899e-06	9.33258e-06	9.4828e-05	2.01973e-07	1.44126e-06	1.61655e-05	3.44127e-08	2.10459e-07	2.60265e-06	5.64926e-09	3.12546e-08	4.3799e-07	3.28377e-09	1.53271e-08	4.52455
																197	0.166421	23.0982	0.00695102	0.384365	0.669792	0.000354996	0.0041869	0.0388245	4.77618e-05	0.000411695	0.00692613	1.62556e-05	0.000182649	0.00224453	4.7751e-06	5.5032e-05	0.000499724	1.06092e-06	9.33554e-06	9.46539e-05	2.00606e-07	1.44236e-06	1.61418e-05	3.41924e-08	2.10661e-07	2.59877e-06	5.6126e-09	3.12852e-08	4.37202e-07	3.26269e-09	1.53374e-08	4.50216
																198	0.167462	23.1028	0.0069176	0.385985	0.66726	0.000351887	0.00416272	0.0385695	4.72116e-05	0.00040853	0.0068836	1.60754e-05	0.000181836	0.00223559	4.73249e-06	5.50033e-05	0.000498348	1.05276e-06	9.3367e-06	9.44631e-05	1.99212e-07	1.44313e-06	1.61147e-05	3.39664e-08	2.1081e-07	2.59427e-06	5.57483e-09	3.13068e-08	4.36296e-07	3.24085e-09	1.53427e-08	4.47988
																199	0.168503	23.1073	0.00688435	0.387597	0.664728	0.000348799	0.00413844	0.0383147	4.66658e-05	0.000405356	0.00684081	1.5896e-05	0.000181005	0.00222645	4.68973e-06	5.4966e-05	0.000496904	1.04451e-06	9.33608e-06	9.42562e-05	1.97793e-07	1.44358e-06	1.60843e-05	3.37347e-08	2.10904e-07	2.58916e-06	5.53598e-09	3.13194e-08	4.35273e-07	3.21827e-09	1.53431e-08	4.45771
																200	0.169545	23.1119	0.00685124	0.389202	0.662194	0.000345733	0.00411406	0.03806	4.61243e-05	0.000402176	0.00679779	1.57174e-05	0.000180156	0.0022171	4.64685e-06	5.49203e-05	0.000495395	1.03618e-06	9.33371e-06	9.40333e-05	1.96349e-07	1.44371e-06	1.60506e-05	3.34977e-08	2.10946e-07	2.58346e-06	5.4961e-09	3.13231e-08	4.34137e-07	3.19497e-09	1.53385e-08	4.43564
																201	0.170586	23.1165	0.0068183	0.3908	0.65966	0.000342687	0.00408959	0.0378055	4.55873e-05	0.00039899	0.00675455	1.55397e-05	0.00017929	0.00220756	4.60386e-06	5.48663e-05	0.000493821	1.02777e-06	9.3296e-06	9.37948e-05	1.94882e-07	1.44353e-06	1.60138e-05	3.32556e-08	2.10935e-07	2.57717e-06	5.45523e-09	3.13181e-08	4.3289e-07	3.17099e-09	1.53292e-08	4.41368
																202	0.171628	23.121	0.0067855	0.39239	0.657126	0.000339663	0.00406504	0.0375512	4.50547e-05	0.000395799	0.00671111	1.53629e-05	0.000178408	0.00219782	4.56078e-06	5.4804e-05	0.000492183	1.01928e-06	9.32379e-06	9.3541e-05	1.93392e-07	1.44304e-06	1.59739e-05	3.30085e-08	2.10873e-07	2.57031e-06	5.41342e-09	3.13044e-08	4.31534e-07	3.14635e-09	1.53152e-08	4.39182
																203	0.172671	23.1256	0.00675286	0.393972	0.654592	0.00033666	0.00404041	0.0372972	4.45265e-05	0.000392604	0.00666747	1.5187e-05	0.000177509	0.0021879	4.51762e-06	5.47338e-05	0.000490485	1.01072e-06	9.31629e-06	9.32723e-05	1.91882e-07	1.44224e-06	1.59309e-05	3.27568e-08	2.10759e-07	2.56289e-06	5.3707e-09	3.12823e-08	4.30071e-07	3.12109e-09	1.52964e-08	4.37007
																204	0.173713	23.1302	0.00672037	0.395547	0.652058	0.000333679	0.00401572	0.0370435	4.40028e-05	0.000389406	0.00662365	1.5012e-05	0.000176595	0.0021778	4.47441e-06	5.46556e-05	0.000488726	1.0021e-06	9.30714e-06	9.29889e-05	1.90351e-07	1.44114e-06	1.5885e-05	3.25006e-08	2.10595e-07	2.55492e-06	5.32712e-09	3.12517e-08	4.28504e-07	3.09522e-09	1.52731e-08	4.34843
																205	0.174756	23.1348	0.00668803	0.397115	0.649524	0.000330718	0.00399096	0.0367901	4.34836e-05	0.000386205	0.00657966	1.4838e-05	0.000175666	0.00216753	4.43115e-06	5.45696e-05	0.000486908	9.93416e-07	9.29635e-06	9.26913e-05	1.88801e-07	1.43974e-06	1.58361e-05	3.22401e-08	2.10381e-07	2.54642e-06	5.28271e-09	3.12129e-08	4.26837e-07	3.06879e-09	1.52453e-08	4.32688
																206	0.175799	23.1394	0.00665584	0.398675	0.64699	0.000327779	0.00396614	0.0365371	4.29688e-05	0.000383002	0.00653552	1.46649e-05	0.000174722	0.00215709	4.38786e-06	5.4476e-05	0.000485034	9.84677e-07	9.28396e-06	9.23797e-05	1.87234e-07	1.43805e-06	1.57844e-05	3.19756e-08	2.10119e-07	2.53739e-06	5.23753e-09	3.11659e-08	4.2507e-07	3.04182e-09	1.52131e-08	4.30544
																207	0.176842	23.1441	0.0066238	0.400228	0.644458	0.00032486	0.00394126	0.0362845	4.24584e-05	0.000379799	0.00649123	1.44929e-05	0.000173765	0.00214648	4.34456e-06	5.43749e-05	0.000483104	9.75887e-07	9.26999e-06	9.20544e-05	1.85649e-07	1.43607e-06	1.57299e-05	3.17072e-08	2.09808e-07	2.52785e-06	5.19161e-09	3.11109e-08	4.23207e-07	3.01433e-09	1.51765e-08	4.2841
																208	0.177886	23.1487	0.00659191	0.401774	0.641926	0.000321963	0.00391634	0.0360324	4.19526e-05	0.000376596	0.00644682	1.43219e-05	0.000172794	0.00213572	4.30125e-06	5.42663e-05	0.000481119	9.67048e-07	9.25446e-06	9.17158e-05	1.84049e-07	1.43381e-06	1.56727e-05	3.14352e-08	2.0945e-07	2.51781e-06	5.14498e-09	3.10481e-08	4.2125e-07	2.98635e-09	1.51357e-08	4.26286
																209	0.17893	23.1533	0.00656016	0.403313	0.639396	0.000319087	0.00389138	0.0357807	4.14512e-05	0.000373394	0.00640229	1.4152e-05	0.00017181	0.00212481	4.25796e-06	5.41506e-05	0.000479082	9.58167e-07	9.2374e-06	9.13643e-05	1.82433e-07	1.43126e-06	1.56129e-05	3.11597e-08	2.09045e-07	2.50728e-06	5.09769e-09	3.09776e-08	4.19202e-07	2.95792e-09	1.50907e-08	4.24173
																210	0.179974	23.158	0.00652856	0.404844	0.636867	0.000316232	0.00386639	0.0355295	4.09544e-05	0.000370194	0.00635765	1.39832e-05	0.000170814	0.00211375	4.21469e-06	5.40277e-05	0.000476994	9.49246e-07	9.21885e-06	9.1e-05	1.80804e-07	1.42845e-06	1.55504e-05	3.0881e-08	2.08595e-07	2.49628e-06	5.04978e-09	3.08995e-08	4.17066e-07	2.92905e-09	1.50416e-08	4.22069
																211	0.181018	23.1626	0.00649711	0.406369	0.634339	0.000313397	0.00384136	0.0352788	4.0462e-05	0.000366996	0.00631291	1.38155e-05	0.000169806	0.00210255	4.17146e-06	5.38979e-05	0.000474857	9.4029e-07	9.19882e-06	9.06234e-05	1.79161e-07	1.42536e-06	1.54854e-05	3.05992e-08	2.081e-07	2.48482e-06	5.00129e-09	3.0814e-08	4.14843e-07	2.89977e-09	1.49885e-08	4.19975
																212	0.182063	23.1672	0.00646579	0.407886	0.631813	0.000310584	0.0038163	0.0350288	3.99741e-05	0.000363801	0.00626809	1.36489e-05	0.000168786	0.00209121	4.12828e-06	5.37612e-05	0.00047267	9.31303e-07	9.17734e-06	9.02349e-05	1.77506e-07	1.42202e-06	1.5418e-05	3.03146e-08	2.07561e-07	2.47292e-06	4.95225e-09	3.07212e-08	4.12538e-07	2.87011e-09	1.49315e-08	4.17892
																213	0.183108	23.1719	0.00643463	0.409396	0.629289	0.000307791	0.00379123	0.0347792	3.94906e-05	0.000360609	0.0062232	1.34834e-05	0.000167755	0.00207974	4.08517e-06	5.36178e-05	0.000470437	9.22289e-07	9.15444e-06	8.98346e-05	1.7584e-07	1.41841e-06	1.53482e-05	3.00273e-08	2.06979e-07	2.46057e-06	4.90269e-09	3.06213e-08	4.10152e-07	2.84009e-09	1.48707e-08	4.15818
																214	0.184153	23.1765	0.0064036	0.410899	0.626767	0.000305019	0.00376613	0.0345303	3.90117e-05	0.000357423	0.00617825	1.33191e-05	0.000166714	0.00206815	4.04212e-06	5.34679e-05	0.000468159	9.13251e-07	9.13016e-06	8.94229e-05	1.74164e-07	1.41455e-06	1.5276e-05	2.97376e-08	2.06355e-07	2.44781e-06	4.85267e-09	3.05144e-08	4.07687e-07	2.80975e-09	1.48062e-08	4.13754
																215	0.185199	23.1812	0.00637272	0.412395	0.624246	0.000302268	0.00374103	0.0342821	3.85372e-05	0.000354241	0.00613324	1.3156e-05	0.000165663	0.00205643	3.99917e-06	5.33115e-05	0.000465836	9.04192e-07	9.10451e-06	8.90002e-05	1.72479e-07	1.41043e-06	1.52016e-05	2.94455e-08	2.05689e-07	2.43463e-06	4.8022e-09	3.04007e-08	4.05148e-07	2.77909e-09	1.47381e-08	4.11699
																216	0.186244	23.1858	0.00634197	0.413884	0.621729	0.000299538	0.00371592	0.0340345	3.80671e-05	0.000351065	0.00608819	1.2994e-05	0.000164602	0.0020446	3.95631e-06	5.31489e-05	0.000463471	8.95118e-07	9.07752e-06	8.85668e-05	1.70784e-07	1.40608e-06	1.5125e-05	2.91513e-08	2.04983e-07	2.42106e-06	4.75133e-09	3.02804e-08	4.02536e-07	2.74816e-09	1.46665e-08	4.09655
																217	0.187291	23.1905	0.00631137	0.415366	0.619214	0.000296828	0.00369081	0.0337876	3.76015e-05	0.000347896	0.0060431	1.28333e-05	0.000163533	0.00203266	3.91356e-06	5.29801e-05	0.000461064	8.8603e-07	9.04923e-06	8.8123e-05	1.69082e-07	1.40149e-06	1.50463e-05	2.88552e-08	2.04237e-07	2.4071e-06	4.70009e-09	3.01536e-08	3.99853e-07	2.71696e-09	1.45914e-08	4.0762
																218	0.188337	23.1951	0.0062809	0.416841	0.616701	0.000294138	0.00366569	0.0335414	3.71404e-05	0.000344733	0.00599799	1.26738e-05	0.000162454	0.00202061	3.87092e-06	5.28053e-05	0.000458618	8.76933e-07	9.01966e-06	8.7669e-05	1.67374e-07	1.39666e-06	1.49655e-05	2.85573e-08	2.03453e-07	2.39277e-06	4.64851e-09	3.00204e-08	3.97103e-07	2.68553e-09	1.45131e-08	4.05594
																219	0.189384	23.1998	0.00625058	0.418309	0.614191	0.000291469	0.00364059	0.0332959	3.66837e-05	0.000341578	0.00595287	1.25155e-05	0.000161367	0.00200846	3.82842e-06	5.26246e-05	0.000456132	8.67829e-07	8.98883e-06	8.72053e-05	1.65659e-07	1.3916e-06	1.48827e-05	2.82578e-08	2.02631e-07	2.37808e-06	4.59663e-09	2.98811e-08	3.94288e-07	2.65389e-09	1.44315e-08	4.03579
																220	0.190431	23.2044	0.00622039	0.41977	0.611684	0.00028882	0.00361549	0.0330512	3.62314e-05	0.000338431	0.00590775	1.23584e-05	0.000160273	0.00199621	3.78605e-06	5.24381e-05	0.00045361	8.58722e-07	8.95679e-06	8.67321e-05	1.63939e-07	1.38632e-06	1.47979e-05	2.79569e-08	2.01772e-07	2.36304e-06	4.54448e-09	2.97358e-08	3.9141e-07	2.62206e-09	1.43467e-08	4.01572
																221	0.191478	23.2091	0.00619034	0.421225	0.60918	0.000286192	0.00359042	0.0328073	3.57835e-05	0.000335293	0.00586262	1.22026e-05	0.000159171	0.00198387	3.74383e-06	5.2246e-05	0.000451051	8.49615e-07	8.92355e-06	8.62497e-05	1.62214e-07	1.38083e-06	1.47113e-05	2.76547e-08	2.00877e-07	2.34767e-06	4.49209e-09	2.95847e-08	3.88473e-07	2.59006e-09	1.4259e-08	3.99576
																222	0.192526	23.2137	0.00616042	0.422672	0.606679	0.000283584	0.00356535	0.0325642	3.53401e-05	0.000332164	0.00581752	1.2048e-05	0.000158062	0.00197144	3.70176e-06	5.20485e-05	0.000448458	8.40511e-07	8.88914e-06	8.57585e-05	1.60486e-07	1.37512e-06	1.46229e-05	2.73514e-08	1.99947e-07	2.33197e-06	4.4395e-09	2.94279e-08	3.85478e-07	2.55792e-09	1.41683e-08	3.97588
																223	0.193574	23.2184	0.00613065	0.424113	0.604182	0.000280996	0.00354032	0.0323219	3.4901e-05	0.000329044	0.00577243	1.18947e-05	0.000156946	0.00195893	3.65986e-06	5.18456e-05	0.000445831	8.31413e-07	8.85359e-06	8.52587e-05	1.58754e-07	1.3692e-06	1.45327e-05	2.70471e-08	1.98984e-07	2.31597e-06	4.38672e-09	2.92657e-08	3.82429e-07	2.52565e-09	1.40748e-08	3.9561
																224	0.194623	23.223	0.006101	0.425547	0.601688	0.000278428	0.0035153	0.0320804	3.44662e-05	0.000325935	0.00572737	1.17427e-05	0.000155825	0.00194634	3.61812e-06	5.16375e-05	0.000443172	8.22323e-07	8.81694e-06	8.47507e-05	1.57021e-07	1.36309e-06	1.44409e-05	2.6742e-08	1.97987e-07	2.29966e-06	4.33379e-09	2.90981e-08	3.79327e-07	2.49327e-09	1.39786e-08	3.93642
																225	0.195671	23.2277	0.00607149	0.426975	0.599198	0.00027588	0.00349032	0.0318398	3.40359e-05	0.000322836	0.00568234	1.1592e-05	0.000154697	0.00193367	3.57657e-06	5.14244e-05	0.000440482	8.13246e-07	8.7792e-06	8.42347e-05	1.55285e-07	1.35677e-06	1.43474e-05	2.64362e-08	1.96958e-07	2.28308e-06	4.28075e-09	2.89253e-08	3.76175e-07	2.46081e-09	1.38798e-08	3.91682
																226	0.196721	23.2323	0.00604211	0.428395	0.596711	0.000273352	0.00346537	0.0316001	3.36098e-05	0.000319749	0.00563737	1.14425e-05	0.000153564	0.00192093	3.53521e-06	5.12063e-05	0.000437763	8.04183e-07	8.74041e-06	8.37111e-05	1.53549e-07	1.35027e-06	1.42524e-05	2.613e-08	1.95898e-07	2.26621e-06	4.22761e-09	2.87475e-08	3.72976e-07	2.42829e-09	1.37784e-08	3.89732
																227	0.19777	23.2369	0.00601287	0.429809	0.594228	0.000270843	0.00344046	0.0313612	3.31881e-05	0.000316672	0.00559244	1.12944e-05	0.000152427	0.00190812	3.49404e-06	5.09834e-05	0.000435015	7.95136e-07	8.70059e-06	8.318e-05	1.51813e-07	1.34358e-06	1.41559e-05	2.58233e-08	1.94808e-07	2.24909e-06	4.1744e-09	2.8565e-08	3.69732e-07	2.39571e-09	1.36746e-08	3.87791
																228	0.19882	23.2416	0.00598376	0.431216	0.591749	0.000268355	0.00341559	0.0311233	3.27707e-05	0.000313608	0.00554758	1.11475e-05	0.000151284	0.00189525	3.45308e-06	5.07557e-05	0.00043224	7.86109e-07	8.65978e-06	8.2642e-05	1.50077e-07	1.3367e-06	1.40579e-05	2.55164e-08	1.93688e-07	2.23172e-06	4.12116e-09	2.83777e-08	3.66446e-07	2.36311e-09	1.35685e-08	3.85859
																229	0.19987	23.2462	0.00595478	0.432617	0.589274	0.000265886	0.00339076	0.0308863	3.23575e-05	0.000310557	0.00550278	1.1002e-05	0.000150137	0.00188232	3.41232e-06	5.05236e-05	0.000429439	7.77104e-07	8.61799e-06	8.20971e-05	1.48341e-07	1.32966e-06	1.39586e-05	2.52094e-08	1.9254e-07	2.2141e-06	4.0679e-09	2.8186e-08	3.63119e-07	2.3305e-09	1.34602e-08	3.83937
																230	0.20092	23.2508	0.00592593	0.434011	0.586803	0.000263437	0.00336598	0.0306502	3.19486e-05	0.000307518	0.00545806	1.08577e-05	0.000148987	0.00186933	3.37179e-06	5.0287e-05	0.000426613	7.68124e-07	8.57526e-06	8.15457e-05	1.46608e-07	1.32244e-06	1.38579e-05	2.49024e-08	1.91364e-07	2.19627e-06	4.01466e-09	2.79899e-08	3.59754e-07	2.29789e-09	1.33497e-08	3.82023
																231	0.201971	23.2554	0.00589721	0.435399	0.584336	0.000261007	0.00334125	0.0304151	3.1544e-05	0.000304492	0.00541342	1.07148e-05	0.000147832	0.0018563	3.33147e-06	5.00461e-05	0.000423763	7.5917e-07	8.53162e-06	8.09881e-05	1.44877e-07	1.31506e-06	1.3756e-05	2.45955e-08	1.90162e-07	2.17821e-06	3.96145e-09	2.77897e-08	3.56354e-07	2.26531e-09	1.32372e-08	3.80118
																232	0.203022	23.26	0.00586862	0.43678	0.581874	0.000258596	0.00331657	0.030181	3.11436e-05	0.00030148	0.00536886	1.05732e-05	0.000146675	0.00184321	3.29138e-06	4.98011e-05	0.000420891	7.50245e-07	8.48709e-06	8.04245e-05	1.43148e-07	1.30752e-06	1.36529e-05	2.42889e-08	1.88935e-07	2.15995e-06	3.90831e-09	2.75854e-08	3.52921e-07	2.23277e-09	1.31228e-08	3.78223
																233	0.204074	23.2646	0.00584016	0.438154	0.579416	0.000256205	0.00329195	0.0299478	3.07473e-05	0.000298482	0.00532441	1.04329e-05	0.000145515	0.00183008	3.25153e-06	4.9552e-05	0.000417997	7.41351e-07	8.4417e-06	7.98553e-05	1.41423e-07	1.29982e-06	1.35486e-05	2.39827e-08	1.87683e-07	2.1415e-06	3.85524e-09	2.73774e-08	3.49457e-07	2.20028e-09	1.30065e-08	3.76336
																234	0.205125	23.2692	0.00581183	0.439523	0.576963	0.000253833	0.00326739	0.0297157	3.03553e-05	0.000295497	0.00528005	1.0294e-05	0.000144352	0.00181691	3.21192e-06	4.9299e-05	0.000415083	7.32491e-07	8.39548e-06	7.92806e-05	1.39702e-07	1.29198e-06	1.34433e-05	2.3677e-08	1.86407e-07	2.12287e-06	3.80228e-09	2.71656e-08	3.45963e-07	2.16786e-09	1.28885e-08	3.74458
																235	0.206178	23.2738	0.00578362	0.440884	0.574515	0.00025148	0.00324289	0.0294845	2.99674e-05	0.000292528	0.00523579	1.01564e-05	0.000143187	0.0018037	3.17255e-06	4.90422e-05	0.00041215	7.23665e-07	8.34845e-06	7.87008e-05	1.37986e-07	1.28399e-06	1.33369e-05	2.33719e-08	1.85108e-07	2.10406e-06	3.74945e-09	2.69504e-08	3.42443e-07	2.13553e-09	1.27688e-08	3.72589
																236	0.20723	23.2784	0.00575554	0.442239	0.572071	0.000249146	0.00321845	0.0292544	2.95836e-05	0.000289573	0.00519166	1.00201e-05	0.00014202	0.00179046	3.13343e-06	4.87817e-05	0.000409199	7.14877e-07	8.30064e-06	7.81161e-05	1.36274e-07	1.27586e-06	1.32296e-05	2.30676e-08	1.83787e-07	2.0851e-06	3.69676e-09	2.67317e-08	3.38899e-07	2.1033e-09	1.26476e-08	3.70729
																237	0.208283	23.283	0.00572759	0.443588	0.569632	0.00024683	0.00319409	0.0290253	2.92039e-05	0.000286634	0.00514763	9.88509e-06	0.000140851	0.00177719	3.09457e-06	4.85177e-05	0.00040623	7.06128e-07	8.25208e-06	7.75268e-05	1.34568e-07	1.2676e-06	1.31213e-05	2.2764e-08	1.82445e-07	2.06598e-06	3.64425e-09	2.65099e-08	3.35332e-07	2.07119e-09	1.25249e-08	3.68877
																238	0.209336	23.2876	0.00569977	0.44493	0.567198	0.000244534	0.00316979	0.0287973	2.88283e-05	0.00028371	0.00510374	9.75144e-06	0.000139681	0.00176389	3.05596e-06	4.82503e-05	0.000403245	6.97419e-07	8.20279e-06	7.69332e-05	1.32867e-07	1.25921e-06	1.30121e-05	2.24614e-08	1.81084e-07	2.04673e-06	3.59192e-09	2.62851e-08	3.31745e-07	2.0392e-09	1.24009e-08	3.67035
																239	0.21039	23.2921	0.00567207	0.446267	0.564769	0.000242257	0.00314556	0.0285703	2.84568e-05	0.000280801	0.00505997	9.61912e-06	0.00013851	0.00175057	3.01762e-06	4.79795e-05	0.000400246	6.88753e-07	8.15281e-06	7.63354e-05	1.31173e-07	1.2507e-06	1.29022e-05	2.21598e-08	1.79702e-07	2.02734e-06	3.53979e-09	2.60574e-08	3.28139e-07	2.00735e-09	1.22755e-08	3.65201
																240	0.211444	23.2967	0.00564449	0.447596	0.562345	0.000239998	0.00312141	0.0283444	2.80893e-05	0.000277909	0.00501634	9.48812e-06	0.000137338	0.00173723	2.97955e-06	4.77056e-05	0.000397232	6.80132e-07	8.10215e-06	7.57338e-05	1.29486e-07	1.24207e-06	1.27915e-05	2.18594e-08	1.78303e-07	2.00784e-06	3.48789e-09	2.58269e-08	3.24517e-07	1.97565e-09	1.2149e-08	3.63375
																241	0.212498	23.3013	0.00561704	0.44892	0.559926	0.000237757	0.00309734	0.0281196	2.77258e-05	0.000275033	0.00497284	9.35845e-06	0.000136166	0.00172387	2.94175e-06	4.74285e-05	0.000394205	6.71556e-07	8.05084e-06	7.51285e-05	1.27806e-07	1.23332e-06	1.26801e-05	2.15601e-08	1.76886e-07	1.98822e-06	3.43623e-09	2.55939e-08	3.20881e-07	1.94412e-09	1.20213e-08	3.61559
																242	0.213552	23.3058	0.00558971	0.450237	0.557512	0.000235535	0.00307334	0.0278958	2.73663e-05	0.000272173	0.0049295	9.2301e-06	0.000134994	0.00171049	2.90423e-06	4.71486e-05	0.000391167	6.63028e-07	7.9989e-06	7.45199e-05	1.26134e-07	1.22447e-06	1.2568e-05	2.12621e-08	1.75452e-07	1.96851e-06	3.38483e-09	2.53584e-08	3.17232e-07	1.91276e-09	1.18926e-08	3.5975
																243	0.214607	23.3103	0.00556251	0.451548	0.555104	0.000233331	0.00304943	0.0276732	2.70107e-05	0.000269331	0.0048863	9.10307e-06	0.000133822	0.0016971	2.86699e-06	4.68657e-05	0.000388117	6.54549e-07	7.94637e-06	7.39081e-05	1.24469e-07	1.21551e-06	1.24553e-05	2.09656e-08	1.74003e-07	1.9487e-06	3.3337e-09	2.51207e-08	3.13572e-07	1.88159e-09	1.1763e-08	3.57951
																244	0.215663	23.3149	0.00553543	0.452853	0.552701	0.000231146	0.0030256	0.0274516	2.66591e-05	0.000266505	0.00484325	8.97736e-06	0.00013265	0.00168371	2.83003e-06	4.65802e-05	0.000385057	6.4612e-07	7.89327e-06	7.32934e-05	1.22814e-07	1.20645e-06	1.2342e-05	2.06705e-08	1.72538e-07	1.92882e-06	3.28286e-09	2.48808e-08	3.09903e-07	1.85062e-09	1.16325e-08	3.56159
																245	0.216718	23.3194	0.00550847	0.454151	0.550304	0.000228978	0.00300186	0.0272312	2.63114e-05	0.000263696	0.00480037	8.85296e-06	0.000131479	0.00167031	2.79335e-06	4.6292e-05	0.000381988	6.37743e-07	7.83961e-06	7.2676e-05	1.21167e-07	1.1973e-06	1.22283e-05	2.03769e-08	1.71059e-07	1.90886e-06	3.23233e-09	2.46389e-08	3.06228e-07	1.81985e-09	1.15013e-08	3.54377
																246	0.217774	23.3239	0.00548163	0.455443	0.547912	0.000226829	0.0029782	0.0270119	2.59675e-05	0.000260905	0.00475765	8.72988e-06	0.000130309	0.0016569	2.75696e-06	4.60013e-05	0.00037891	6.29419e-07	7.78543e-06	7.20561e-05	1.19529e-07	1.18805e-06	1.2114e-05	2.0085e-08	1.69568e-07	1.88884e-06	3.18211e-09	2.43952e-08	3.02547e-07	1.7893e-09	1.13693e-08	3.52602
																247	0.218831	23.3284	0.00545491	0.45673	0.545526	0.000224697	0.00295464	0.0267937	2.56275e-05	0.000258131	0.00471509	8.60811e-06	0.00012914	0.0016435	2.72087e-06	4.57083e-05	0.000375825	6.2115e-07	7.73076e-06	7.1434e-05	1.179e-07	1.17873e-06	1.19994e-05	1.97947e-08	1.68063e-07	1.86876e-06	3.13223e-09	2.41498e-08	2.98862e-07	1.75897e-09	1.12367e-08	3.50836
																248	0.219887	23.3329	0.00542831	0.45801	0.543146	0.000222583	0.00293116	0.0265767	2.52913e-05	0.000255375	0.00467271	8.48765e-06	0.000127972	0.0016301	2.68507e-06	4.54129e-05	0.000372733	6.12936e-07	7.6756e-06	7.08099e-05	1.16282e-07	1.16932e-06	1.18843e-05	1.95063e-08	1.66547e-07	1.84864e-06	3.08269e-09	2.39028e-08	2.95175e-07	1.72888e-09	1.11036e-08	3.49079
																249	0.220945	23.3373	0.00540183	0.459284	0.540771	0.000220487	0.00290778	0.0263608	2.49589e-05	0.000252637	0.0046305	8.36848e-06	0.000126806	0.00161671	2.64956e-06	4.51153e-05	0.000369636	6.04778e-07	7.61999e-06	7.0184e-05	1.14674e-07	1.15983e-06	1.1769e-05	1.92196e-08	1.6502e-07	1.82848e-06	3.03351e-09	2.36544e-08	2.91488e-07	1.69903e-09	1.097e-08	3.47329
																250	0.222002	23.3418	0.00537548	0.460552	0.538402	0.000218408	0.0028845	0.0261461	2.46303e-05	0.000249917	0.00458847	8.25062e-06	0.000125642	0.00160332	2.61436e-06	4.48157e-05	0.000366534	5.96678e-07	7.56396e-06	6.95564e-05	1.13076e-07	1.15028e-06	1.16533e-05	1.89349e-08	1.63482e-07	1.80829e-06	2.98469e-09	2.34047e-08	2.87802e-07	1.66943e-09	1.08361e-08	3.45588
																251	0.22306	23.3463	0.00534924	0.461814	0.536039	0.000216347	0.00286131	0.0259325	2.43054e-05	0.000247215	0.00454663	8.13404e-06	0.000124479	0.00158994	2.57945e-06	4.45141e-05	0.000363427	5.88637e-07	7.50751e-06	6.89275e-05	1.11489e-07	1.14065e-06	1.15374e-05	1.86521e-08	1.61936e-07	1.78808e-06	2.93626e-09	2.31538e-08	2.84119e-07	1.64008e-09	1.07018e-08	3.43855
																252	0.224118	23.3507	0.00532311	0.463069	0.533682	0.000214304	0.00283822	0.0257201	2.39842e-05	0.000244531	0.00450497	8.01876e-06	0.000123319	0.00157658	2.54485e-06	4.42106e-05	0.000360318	5.80656e-07	7.45068e-06	6.82974e-05	1.09913e-07	1.13096e-06	1.14213e-05	1.83713e-08	1.6038e-07	1.76786e-06	2.88822e-09	2.29018e-08	2.8044e-07	1.611e-09	1.05672e-08	3.42131
																253	0.225176	23.3551	0.00529711	0.464319	0.531331	0.000212277	0.00281523	0.0255088	2.36667e-05	0.000241866	0.0044635	7.90475e-06	0.000122162	0.00156323	2.51055e-06	4.39054e-05	0.000357206	5.72736e-07	7.39349e-06	6.76662e-05	1.08348e-07	1.12122e-06	1.13051e-05	1.80926e-08	1.58817e-07	1.74763e-06	2.84057e-09	2.2649e-08	2.76766e-07	1.58219e-09	1.04325e-08	3.40414
																254	0.226235	23.3596	0.00527122	0.465563	0.528986	0.000210268	0.00279234	0.0252987	2.33529e-05	0.00023922	0.00442223	7.79203e-06	0.000121007	0.00154989	2.47656e-06	4.35984e-05	0.000354092	5.64877e-07	7.33596e-06	6.70343e-05	1.06794e-07	1.11142e-06	1.11887e-05	1.7816e-08	1.57247e-07	1.7274e-06	2.79334e-09	2.23953e-08	2.731e-07	1.55366e-09	1.02977e-08	3.38706
																255	0.227295	23.364	0.00524545	0.466801	0.526648	0.000208276	0.00276956	0.0250898	2.30426e-05	0.000236593	0.00438115	7.68057e-06	0.000119856	0.00153658	2.44287e-06	4.32899e-05	0.000350977	5.5708e-07	7.27811e-06	6.64017e-05	1.05253e-07	1.10156e-06	1.10723e-05	1.75416e-08	1.5567e-07	1.70719e-06	2.74653e-09	2.2141e-08	2.69442e-07	1.52541e-09	1.01628e-08	3.37005
																256	0.228354	23.3684	0.0052198	0.468033	0.524315	0.000206301	0.00274688	0.0248821	2.2736e-05	0.000233984	0.00434027	7.57039e-06	0.000118707	0.00152329	2.4095e-06	4.29799e-05	0.000347862	5.49346e-07	7.21996e-06	6.57687e-05	1.03723e-07	1.09166e-06	1.09558e-05	1.72694e-08	1.54087e-07	1.68698e-06	2.70014e-09	2.18861e-08	2.65793e-07	1.49745e-09	1.00279e-08	3.35313
																257	0.229414	23.3728	0.00519426	0.46926	0.521989	0.000204342	0.0027243	0.0246756	2.24329e-05	0.000231394	0.00429959	7.46146e-06	0.000117561	0.00151003	2.37643e-06	4.26686e-05	0.000344748	5.41677e-07	7.16153e-06	6.51354e-05	1.02206e-07	1.08172e-06	1.08393e-05	1.69995e-08	1.52499e-07	1.66681e-06	2.65419e-09	2.16308e-08	2.62156e-07	1.46977e-09	9.89313e-09	3.33629
																258	0.230474	23.3771	0.00516884	0.47048	0.519668	0.000202401	0.00270184	0.0244702	2.21333e-05	0.000228823	0.00425912	7.35378e-06	0.00011642	0.00149679	2.34367e-06	4.23559e-05	0.000341635	5.34072e-07	7.10285e-06	6.45021e-05	1.00701e-07	1.07174e-06	1.07228e-05	1.67318e-08	1.50907e-07	1.64666e-06	2.60868e-09	2.13751e-08	2.58531e-07	1.4424e-09	9.75847e-09	3.31952
																259	0.231535	23.3815	0.00514353	0.471694	0.517355	0.000200476	0.00267948	0.0242661	2.18373e-05	0.000226272	0.00421886	7.24735e-06	0.000115281	0.00148358	2.31123e-06	4.20421e-05	0.000338523	5.26532e-07	7.04394e-06	6.38688e-05	9.92084e-08	1.06173e-06	1.06064e-05	1.64666e-08	1.49311e-07	1.62654e-06	2.56363e-09	2.11193e-08	2.54919e-07	1.41533e-09	9.624e-09	3.30284
																260	0.232596	23.3859	0.00511834	0.472903	0.515047	0.000198567	0.00265723	0.0240631	2.15447e-05	0.000223739	0.00417881	7.14216e-06	0.000114147	0.00147039	2.27909e-06	4.17271e-05	0.000335415	5.19058e-07	6.98481e-06	6.32358e-05	9.77287e-08	1.05168e-06	1.04901e-05	1.62037e-08	1.47711e-07	1.60647e-06	2.51902e-09	2.08633e-08	2.51322e-07	1.38856e-09	9.48979e-09	3.28624
																261	0.233657	23.3902	0.00509326	0.474106	0.512746	0.000196675	0.00263509	0.0238614	2.12556e-05	0.000221226	0.00413897	7.03821e-06	0.000113016	0.00145725	2.24727e-06	4.14111e-05	0.000332309	5.1165e-07	6.92548e-06	6.26032e-05	9.62619e-08	1.04161e-06	1.03739e-05	1.59432e-08	1.4611e-07	1.58645e-06	2.47488e-09	2.06073e-08	2.4774e-07	1.36211e-09	9.35588e-09	3.26971
																262	0.234719	23.3945	0.00506829	0.475303	0.510452	0.000194799	0.00261306	0.0236608	2.09699e-05	0.000218733	0.00409935	6.93547e-06	0.00011189	0.00144413	2.21577e-06	4.10942e-05	0.000329208	5.04309e-07	6.86597e-06	6.19712e-05	9.48082e-08	1.03151e-06	1.02579e-05	1.56852e-08	1.44506e-07	1.56649e-06	2.43121e-09	2.03514e-08	2.44176e-07	1.33596e-09	9.22234e-09	3.25326
																263	0.235781	23.3989	0.00504344	0.476494	0.508164	0.00019294	0.00259115	0.0234615	2.06876e-05	0.000216258	0.00405994	6.83396e-06	0.000110768	0.00143105	2.18457e-06	4.07764e-05	0.000326111	4.97035e-07	6.80631e-06	6.134e-05	9.33678e-08	1.0214e-06	1.01421e-05	1.54297e-08	1.42901e-07	1.54658e-06	2.38802e-09	2.00957e-08	2.40629e-07	1.31014e-09	9.08921e-09	3.23689
																264	0.236843	23.4032	0.0050187	0.47768	0.505882	0.000191096	0.00256935	0.0232634	2.04086e-05	0.000213803	0.00402076	6.73366e-06	0.00010965	0.00141801	2.15369e-06	4.04579e-05	0.000323019	4.8983e-07	6.74651e-06	6.07096e-05	9.19407e-08	1.01126e-06	1.00266e-05	1.51766e-08	1.41296e-07	1.52674e-06	2.34529e-09	1.98403e-08	2.37101e-07	1.28463e-09	8.95653e-09	3.2206
																265	0.237906	23.4075	0.00499407	0.478859	0.503608	0.000189269	0.00254767	0.0230664	2.0133e-05	0.000211368	0.0039818	6.63456e-06	0.000108537	0.00140501	2.12312e-06	4.01387e-05	0.000319933	4.82692e-07	6.68659e-06	6.00803e-05	9.05271e-08	1.00112e-06	9.91126e-06	1.49262e-08	1.3969e-07	1.50697e-06	2.30306e-09	1.95853e-08	2.33592e-07	1.25944e-09	8.82437e-09	3.20438
																266	0.238969	23.4117	0.00496955	0.480034	0.501339	0.000187457	0.0025261	0.0228707	1.98607e-05	0.000208952	0.00394306	6.53666e-06	0.000107429	0.00139206	2.09287e-06	3.98189e-05	0.000316853	4.75623e-07	6.62656e-06	5.94522e-05	8.9127e-08	9.90961e-07	9.79625e-06	1.46782e-08	1.38085e-07	1.48728e-06	2.2613e-09	1.93308e-08	2.30104e-07	1.23457e-09	8.69277e-09	3.18825
																267	0.240033	23.416	0.00494515	0.481202	0.499078	0.000185661	0.00250465	0.0226762	1.95916e-05	0.000206556	0.00390455	6.43994e-06	0.000106326	0.00137914	2.06293e-06	3.94986e-05	0.00031378	4.68623e-07	6.56645e-06	5.88254e-05	8.77407e-08	9.80798e-07	9.68157e-06	1.44329e-08	1.36481e-07	1.46768e-06	2.22004e-09	1.90769e-08	2.26638e-07	1.21003e-09	8.56177e-09	3.17219
																268	0.241096	23.4203	0.00492085	0.482365	0.496823	0.000183881	0.00248331	0.0224829	1.93258e-05	0.000204179	0.00386627	6.34441e-06	0.000105227	0.00136627	2.03331e-06	3.91779e-05	0.000310714	4.61691e-07	6.50627e-06	5.82001e-05	8.63682e-08	9.70631e-07	9.56723e-06	1.41902e-08	1.34878e-07	1.44816e-06	2.17927e-09	1.88236e-08	2.23194e-07	1.18581e-09	8.43141e-09	3.1562
																269	0.242161	23.4245	0.00489666	0.483522	0.494575	0.000182117	0.0024621	0.0222909	1.90632e-05	0.000201822	0.00382821	6.25004e-06	0.000104134	0.00135344	2.00399e-06	3.88568e-05	0.000307657	4.5483e-07	6.44604e-06	5.75763e-05	8.50096e-08	9.60465e-07	9.45327e-06	1.39501e-08	1.33278e-07	1.42873e-06	2.13899e-09	1.85711e-08	2.19774e-07	1.16192e-09	8.30175e-09	3.14029
																270	0.243225	23.4287	0.00487259	0.484674	0.492334	0.000180367	0.002441	0.0221	1.88038e-05	0.000199485	0.00379039	6.15684e-06	0.000103046	0.00134067	1.975e-06	3.85354e-05	0.000304608	4.48037e-07	6.38577e-06	5.69544e-05	8.36649e-08	9.50301e-07	9.33972e-06	1.37126e-08	1.3168e-07	1.4094e-06	2.09921e-09	1.83193e-08	2.16377e-07	1.13836e-09	8.17281e-09	3.12446
																271	0.24429	23.4329	0.00484862	0.48582	0.490099	0.000178634	0.00242002	0.0219104	1.85475e-05	0.000197167	0.00375281	6.06479e-06	0.000101964	0.00132794	1.94631e-06	3.82138e-05	0.000301568	4.41315e-07	6.32549e-06	5.63342e-05	8.23344e-08	9.40143e-07	9.2266e-06	1.34778e-08	1.30085e-07	1.39016e-06	2.05993e-09	1.80685e-08	2.13006e-07	1.11513e-09	8.04463e-09	3.1087
																272	0.245355	23.4371	0.00482476	0.486961	0.487872	0.000176915	0.00239917	0.0217219	1.82943e-05	0.000194869	0.00371545	5.97389e-06	0.000100887	0.00131526	1.91793e-06	3.78921e-05	0.000298537	4.34662e-07	6.2652e-06	5.57161e-05	8.10179e-08	9.29994e-07	9.11392e-06	1.32457e-08	1.28494e-07	1.37104e-06	2.02115e-09	1.78187e-08	2.09659e-07	1.09223e-09	7.91726e-09	3.09302
																273	0.246421	23.4413	0.00480101	0.488096	0.485651	0.000175212	0.00237843	0.0215347	1.80443e-05	0.000192591	0.00367834	5.88413e-06	9.98155e-05	0.00130263	1.88987e-06	3.75703e-05	0.000295517	4.2808e-07	6.20493e-06	5.51001e-05	7.97155e-08	9.19856e-07	9.00173e-06	1.30162e-08	1.26906e-07	1.35202e-06	1.98287e-09	1.75699e-08	2.06339e-07	1.06966e-09	7.79073e-09	3.07741
																274	0.247486	23.4455	0.00477737	0.489225	0.483437	0.000173523	0.00235782	0.0213487	1.77973e-05	0.000190332	0.00364146	5.79549e-06	9.87499e-05	0.00129006	1.86211e-06	3.72485e-05	0.000292507	4.21567e-07	6.14468e-06	5.44862e-05	7.84274e-08	9.09733e-07	8.89004e-06	1.27895e-08	1.25323e-07	1.33312e-06	1.9451e-09	1.73223e-08	2.03045e-07	1.04742e-09	7.66507e-09	3.06188
																275	0.248553	23.4496	0.00475384	0.490349	0.48123	0.00017185	0.00233733	0.021164	1.75533e-05	0.000188093	0.00360482	5.70797e-06	9.76901e-05	0.00127755	1.83467e-06	3.69268e-05	0.000289508	4.15125e-07	6.08448e-06	5.38748e-05	7.71535e-08	8.99627e-07	8.77887e-06	1.25654e-08	1.23745e-07	1.31433e-06	1.90783e-09	1.70758e-08	1.99779e-07	1.02551e-09	7.54032e-09	3.04642
																276	0.249619	23.4538	0.00473041	0.491468	0.47903	0.000170191	0.00231696	0.0209804	1.73124e-05	0.000185873	0.00356842	5.62157e-06	9.66363e-05	0.00126508	1.80753e-06	3.66052e-05	0.00028652	4.08753e-07	6.02433e-06	5.32657e-05	7.5894e-08	8.89541e-07	8.66825e-06	1.23441e-08	1.22173e-07	1.29567e-06	1.87106e-09	1.68306e-08	1.96541e-07	1.00393e-09	7.4165e-09	3.03103
																277	0.250686	23.4579	0.00470709	0.492581	0.476837	0.000168547	0.00229671	0.0207981	1.70744e-05	0.000183674	0.00353226	5.53627e-06	9.55885e-05	0.00125268	1.7807e-06	3.62838e-05	0.000283544	4.02451e-07	5.96426e-06	5.26592e-05	7.46487e-08	8.79477e-07	8.55819e-06	1.21254e-08	1.20606e-07	1.27713e-06	1.8348e-09	1.65868e-08	1.93331e-07	9.82685e-10	7.29365e-09	3.01572
																278	0.251753	23.462	0.00468388	0.493689	0.474652	0.000166918	0.00227659	0.0206169	1.68394e-05	0.000181493	0.00349634	5.45206e-06	9.45468e-05	0.00124033	1.75418e-06	3.59627e-05	0.00028058	3.9622e-07	5.90427e-06	5.20554e-05	7.34177e-08	8.69438e-07	8.44872e-06	1.19095e-08	1.19045e-07	1.25872e-06	1.79904e-09	1.63443e-08	1.90151e-07	9.61764e-10	7.17179e-09	3.00048
																279	0.252821	23.4661	0.00466077	0.494791	0.472473	0.000165303	0.00225659	0.020437	1.66072e-05	0.000179333	0.00346066	5.36893e-06	9.35114e-05	0.00122805	1.72796e-06	3.5642e-05	0.000277629	3.90058e-07	5.84438e-06	5.14543e-05	7.22011e-08	8.59427e-07	8.33986e-06	1.16962e-08	1.17491e-07	1.24043e-06	1.76378e-09	1.61032e-08	1.86999e-07	9.4117e-10	7.05096e-09	2.98531
																280	0.253889	23.4702	0.00463776	0.495888	0.470301	0.000163703	0.00223672	0.0202583	1.6378e-05	0.000177191	0.00342523	5.28688e-06	9.24822e-05	0.00121582	1.70204e-06	3.53216e-05	0.000274691	3.83967e-07	5.7846e-06	5.08561e-05	7.09989e-08	8.49445e-07	8.23162e-06	1.14857e-08	1.15944e-07	1.22229e-06	1.72903e-09	1.58637e-08	1.83878e-07	9.20904e-10	6.93117e-09	2.97022
																281	0.254957	23.4743	0.00461487	0.49698	0.468136	0.000162117	0.00221697	0.0200808	1.61517e-05	0.00017507	0.00339005	5.20589e-06	9.14594e-05	0.00120366	1.67643e-06	3.50017e-05	0.000271766	3.77945e-07	5.72494e-06	5.02607e-05	6.98109e-08	8.39495e-07	8.12402e-06	1.12779e-08	1.14404e-07	1.20427e-06	1.69478e-09	1.56258e-08	1.80787e-07	9.00963e-10	6.81245e-09	2.9552
																282	0.256025	23.4784	0.00459207	0.498067	0.465979	0.000160545	0.00219735	0.0199046	1.59281e-05	0.000172967	0.0033551	5.12596e-06	9.04431e-05	0.00119156	1.65112e-06	3.46823e-05	0.000268855	3.71993e-07	5.66543e-06	4.96685e-05	6.86373e-08	8.29579e-07	8.01708e-06	1.10729e-08	1.12872e-07	1.1864e-06	1.66102e-09	1.53894e-08	1.77727e-07	8.81347e-10	6.69482e-09	2.94025
																283	0.257094	23.4824	0.00456938	0.499148	0.463829	0.000158987	0.00217785	0.0197295	1.57074e-05	0.000170885	0.00332041	5.04708e-06	8.94333e-05	0.00117952	1.62611e-06	3.43634e-05	0.000265958	3.66111e-07	5.60606e-06	4.90793e-05	6.74781e-08	8.197e-07	7.91082e-06	1.08705e-08	1.11348e-07	1.16867e-06	1.62777e-09	1.51547e-08	1.74697e-07	8.62053e-10	6.5783e-09	2.92537
																284	0.258164	23.4864	0.0045468	0.500223	0.461685	0.000157443	0.00215848	0.0195556	1.54894e-05	0.000168821	0.00328596	4.96924e-06	8.84301e-05	0.00116754	1.6014e-06	3.40452e-05	0.000263076	3.60299e-07	5.54685e-06	4.84933e-05	6.63331e-08	8.0986e-07	7.80525e-06	1.06708e-08	1.09832e-07	1.15109e-06	1.59502e-09	1.49217e-08	1.717e-07	8.43081e-10	6.46292e-09	2.91056
																285	0.259233	23.4905	0.00452432	0.501294	0.459549	0.000155913	0.00213923	0.019383	1.52742e-05	0.000166777	0.00325176	4.89242e-06	8.74335e-05	0.00115564	1.57699e-06	3.37277e-05	0.000260208	3.54556e-07	5.48782e-06	4.79107e-05	6.52024e-08	8.0006e-07	7.70039e-06	1.04739e-08	1.08325e-07	1.13365e-06	1.56276e-09	1.46905e-08	1.68734e-07	8.24427e-10	6.34869e-09	2.89582
																286	0.260303	23.4945	0.00450194	0.502359	0.45742	0.000154397	0.00212011	0.0192115	1.50617e-05	0.000164752	0.0032178	4.81662e-06	8.64437e-05	0.0011438	1.55287e-06	3.34109e-05	0.000257356	3.48882e-07	5.42897e-06	4.73313e-05	6.40859e-08	7.90302e-07	7.59625e-06	1.02796e-08	1.06826e-07	1.11636e-06	1.53099e-09	1.4461e-08	1.658e-07	8.06091e-10	6.23562e-09	2.88116
																287	0.261373	23.4984	0.00447966	0.50342	0.455299	0.000152895	0.00210112	0.0190412	1.48519e-05	0.000162746	0.00318409	4.74183e-06	8.54606e-05	0.00113202	1.52904e-06	3.30949e-05	0.000254518	3.43277e-07	5.37031e-06	4.67554e-05	6.29837e-08	7.80589e-07	7.49284e-06	1.0088e-08	1.05337e-07	1.09922e-06	1.49971e-09	1.42334e-08	1.62898e-07	7.88071e-10	6.12375e-09	2.86656
																288	0.262444	23.5024	0.00445748	0.504474	0.453184	0.000151406	0.00208225	0.0188722	1.46448e-05	0.00016076	0.00315063	4.66805e-06	8.44844e-05	0.00112031	1.50551e-06	3.27797e-05	0.000251697	3.37741e-07	5.31186e-06	4.6183e-05	6.18957e-08	7.70922e-07	7.39019e-06	9.89907e-09	1.03858e-07	1.08224e-06	1.46892e-09	1.40077e-08	1.60029e-07	7.70363e-10	6.01307e-09	2.85204
																289	0.263515	23.5064	0.00443541	0.505524	0.451077	0.00014993	0.00206351	0.0187043	1.44403e-05	0.000158792	0.00311742	4.59525e-06	8.35151e-05	0.00110868	1.48226e-06	3.24654e-05	0.000248891	3.32273e-07	5.25363e-06	4.56142e-05	6.08217e-08	7.61303e-07	7.28829e-06	9.71282e-09	1.02388e-07	1.06541e-06	1.43862e-09	1.37839e-08	1.57192e-07	7.52967e-10	5.90361e-09	2.83758
																290	0.264586	23.5103	0.00441344	0.506569	0.448977	0.000148468	0.00204489	0.0185377	1.42384e-05	0.000156843	0.00308446	4.52343e-06	8.25527e-05	0.00109711	1.45931e-06	3.21521e-05	0.000246102	3.26873e-07	5.19562e-06	4.5049e-05	5.97619e-08	7.51735e-07	7.18717e-06	9.52922e-09	1.00928e-07	1.04874e-06	1.4088e-09	1.35621e-08	1.54389e-07	7.35878e-10	5.79537e-09	2.8232
																291	0.265657	23.5142	0.00439157	0.507608	0.446885	0.000147019	0.0020264	0.0183722	1.40391e-05	0.000154914	0.00305175	4.45259e-06	8.15973e-05	0.00108561	1.43664e-06	3.18397e-05	0.000243329	3.21541e-07	5.13785e-06	4.44875e-05	5.87161e-08	7.42217e-07	7.08683e-06	9.34826e-09	9.94785e-08	1.03223e-06	1.37946e-09	1.33422e-08	1.51618e-07	7.19096e-10	5.68837e-09	2.80888
																292	0.266729	23.5181	0.0043698	0.508643	0.4448	0.000145584	0.00200804	0.0182079	1.38424e-05	0.000153003	0.00301929	4.3827e-06	8.0649e-05	0.00107418	1.41426e-06	3.15284e-05	0.000240572	3.16276e-07	5.08032e-06	4.39297e-05	5.76842e-08	7.32753e-07	6.98729e-06	9.16994e-09	9.80395e-08	1.01587e-06	1.35059e-09	1.31244e-08	1.48881e-07	7.02616e-10	5.58262e-09	2.79463
																293	0.267801	23.522	0.00434813	0.509672	0.442722	0.000144161	0.00198981	0.0180448	1.36481e-05	0.000151111	0.00298707	4.31377e-06	7.97077e-05	0.00106283	1.39216e-06	3.12181e-05	0.000237833	3.11079e-07	5.02305e-06	4.33758e-05	5.66662e-08	7.23343e-07	6.88856e-06	8.99423e-09	9.66112e-08	9.99679e-07	1.3222e-09	1.29085e-08	1.46177e-07	6.86438e-10	5.47813e-09	2.78045
																294	0.268874	23.5259	0.00432656	0.510696	0.440651	0.000142751	0.0019717	0.0178829	1.34564e-05	0.000149238	0.00295511	4.24578e-06	7.87736e-05	0.00105154	1.37034e-06	3.09089e-05	0.000235111	3.05948e-07	4.96604e-06	4.28257e-05	5.56621e-08	7.13989e-07	6.79064e-06	8.82112e-09	9.51938e-08	9.83648e-07	1.29428e-09	1.26948e-08	1.43507e-07	6.70557e-10	5.37491e-09	2.76634
																295	0.269946	23.5298	0.00430508	0.511716	0.438587	0.000141355	0.00195372	0.0177221	1.32671e-05	0.000147383	0.00292339	4.17873e-06	7.78465e-05	0.00104033	1.3488e-06	3.06009e-05	0.000232407	3.00884e-07	4.9093e-06	4.22795e-05	5.46718e-08	7.04693e-07	6.69354e-06	8.65061e-09	9.37876e-08	9.67782e-07	1.26683e-09	1.24832e-08	1.4087e-07	6.54971e-10	5.27296e-09	2.7523
																296	0.271019	23.5336	0.00428371	0.51273	0.436531	0.000139971	0.00193586	0.0175625	1.30803e-05	0.000145547	0.00289192	4.1126e-06	7.69267e-05	0.00102919	1.32754e-06	3.02941e-05	0.00022972	2.95886e-07	4.85284e-06	4.17374e-05	5.36952e-08	6.95456e-07	6.59728e-06	8.48266e-09	9.23927e-08	9.5208e-07	1.23983e-09	1.22737e-08	1.38266e-07	6.39677e-10	5.17229e-09	2.73832
																297	0.272093	23.5375	0.00426244	0.513739	0.434483	0.000138599	0.00191814	0.0174041	1.28959e-05	0.000143729	0.0028607	4.04738e-06	7.60141e-05	0.00101813	1.30655e-06	2.99886e-05	0.000227051	2.90954e-07	4.79667e-06	4.11992e-05	5.27321e-08	6.86279e-07	6.50186e-06	8.31726e-09	9.10093e-08	9.36544e-07	1.2133e-09	1.20663e-08	1.35697e-07	6.24672e-10	5.0729e-09	2.72441
																298	0.273166	23.5413	0.00424126	0.514743	0.432442	0.00013724	0.00190053	0.0172469	1.27139e-05	0.00014193	0.00282973	3.98307e-06	7.51087e-05	0.00100714	1.28584e-06	2.96843e-05	0.0002244	2.86087e-07	4.74079e-06	4.06651e-05	5.17827e-08	6.77163e-07	6.40728e-06	8.15441e-09	8.96376e-08	9.21175e-07	1.18722e-09	1.18611e-08	1.3316e-07	6.09953e-10	4.97481e-09	2.71057
																299	0.27424	23.5451	0.00422018	0.515743	0.430408	0.000135894	0.00188306	0.0170908	1.25343e-05	0.000140149	0.00279901	3.91966e-06	7.42106e-05	0.000996226	1.26539e-06	2.93813e-05	0.000221767	2.81285e-07	4.68522e-06	4.01351e-05	5.08466e-08	6.6811e-07	6.31356e-06	7.99407e-09	8.82777e-08	9.05972e-07	1.16159e-09	1.1658e-08	1.30658e-07	5.95517e-10	4.87801e-09	2.6968
																300	0.275315	23.5489	0.0041992	0.516737	0.428381	0.00013456	0.00186571	0.0169359	1.2357e-05	0.000138386	0.00276854	3.85713e-06	7.33197e-05	0.000985386	1.24522e-06	2.90796e-05	0.000219152	2.76548e-07	4.62996e-06	3.96092e-05	4.9924e-08	6.59121e-07	6.22071e-06	7.83624e-09	8.69299e-08	8.90938e-07	1.13641e-09	1.14572e-08	1.28189e-07	5.81361e-10	4.7825e-09	2.68309
																301	0.276389	23.5527	0.00417832	0.517727	0.426362	0.000133239	0.00184849	0.0167822	1.2182e-05	0.000136642	0.00273831	3.79548e-06	7.24362e-05	0.000974621	1.22531e-06	2.87794e-05	0.000216557	2.71874e-07	4.57501e-06	3.90875e-05	4.90146e-08	6.50197e-07	6.12871e-06	7.68089e-09	8.55942e-08	8.76072e-07	1.11166e-09	1.12586e-08	1.25754e-07	5.67481e-10	4.6883e-09	2.66945
																302	0.277464	23.5564	0.00415753	0.518711	0.42435	0.000131929	0.00183139	0.0166296	1.20093e-05	0.000134915	0.00270833	3.73469e-06	7.156e-05	0.000963933	1.20567e-06	2.84805e-05	0.000213979	2.67264e-07	4.52038e-06	3.85701e-05	4.81184e-08	6.41339e-07	6.0376e-06	7.528e-09	8.42707e-08	8.61375e-07	1.08736e-09	1.10622e-08	1.23352e-07	5.53874e-10	4.59539e-09	2.65587
																303	0.278539	23.5602	0.00413684	0.519691	0.422346	0.000130632	0.00181442	0.0164781	1.18389e-05	0.000133206	0.0026786	3.67477e-06	7.06911e-05	0.00095332	1.18629e-06	2.81831e-05	0.000211421	2.62718e-07	4.46609e-06	3.80568e-05	4.72353e-08	6.32547e-07	5.94736e-06	7.37755e-09	8.29597e-08	8.46847e-07	1.06349e-09	1.08681e-08	1.20984e-07	5.40537e-10	4.50379e-09	2.64236
																304	0.279615	23.5639	0.00411624	0.520666	0.420349	0.000129346	0.00179757	0.0163278	1.16707e-05	0.000131515	0.00264912	3.61569e-06	6.98296e-05	0.000942785	1.16717e-06	2.78872e-05	0.000208882	2.58234e-07	4.41213e-06	3.75479e-05	4.63653e-08	6.23824e-07	5.858e-06	7.22952e-09	8.16612e-08	8.32489e-07	1.04005e-09	1.06762e-08	1.18649e-07	5.27466e-10	4.41349e-09	2.62892
																305	0.280691	23.5676	0.00409574	0.521636	0.418359	0.000128073	0.00178085	0.0161786	1.15047e-05	0.000129842	0.00261988	3.55745e-06	6.89754e-05	0.000932326	1.14831e-06	2.75927e-05	0.000206361	2.53812e-07	4.35851e-06	3.70432e-05	4.55081e-08	6.15169e-07	5.76952e-06	7.0839e-09	8.03753e-08	8.183e-07	1.01703e-09	1.04865e-08	1.16348e-07	5.14658e-10	4.32448e-09	2.61554
																306	0.281767	23.5713	0.00407534	0.522601	0.416377	0.000126811	0.00176425	0.0160306	1.13409e-05	0.000128186	0.00259089	3.50004e-06	6.81286e-05	0.000921944	1.1297e-06	2.72999e-05	0.00020386	2.49452e-07	4.30524e-06	3.65429e-05	4.46637e-08	6.06584e-07	5.68194e-06	6.94065e-09	7.91021e-08	8.04282e-07	9.94433e-10	1.02992e-08	1.14079e-07	5.0211e-10	4.23678e-09	2.60223
																307	0.282843	23.575	0.00405503	0.523562	0.414402	0.000125561	0.00174778	0.0158837	1.11793e-05	0.000126548	0.00256214	3.44346e-06	6.72892e-05	0.00091164	1.11135e-06	2.70086e-05	0.000201379	2.45153e-07	4.25232e-06	3.6047e-05	4.3832e-08	5.98069e-07	5.59525e-06	6.79977e-09	7.78417e-08	7.90433e-07	9.72249e-10	1.01141e-08	1.11844e-07	4.89818e-10	4.15036e-09	2.58898
																308	0.28392	23.5787	0.00403481	0.524517	0.412435	0.000124322	0.00173143	0.0157379	1.10198e-05	0.000124927	0.00253364	3.38768e-06	6.64571e-05	0.000901413	1.09325e-06	2.67188e-05	0.000198916	2.40915e-07	4.19976e-06	3.55554e-05	4.30129e-08	5.89625e-07	5.50945e-06	6.66121e-09	7.65943e-08	7.76755e-07	9.50476e-10	9.93126e-09	1.09642e-07	4.77779e-10	4.06524e-09	2.57579
																309	0.284997	23.5823	0.00401469	0.525468	0.410475	0.000123095	0.00171521	0.0155933	1.08624e-05	0.000123324	0.00250538	3.33271e-06	6.56325e-05	0.000891264	1.0754e-06	2.64307e-05	0.000196474	2.36737e-07	4.14756e-06	3.50682e-05	4.22063e-08	5.81253e-07	5.42456e-06	6.52497e-09	7.53598e-08	7.63246e-07	9.29109e-10	9.75073e-09	1.07473e-07	4.65989e-10	3.98141e-09	2.56267
																310	0.286074	23.5859	0.00399466	0.526415	0.408522	0.00012188	0.00169911	0.0154497	1.07071e-05	0.000121737	0.00247736	3.27853e-06	6.48152e-05	0.000881193	1.05779e-06	2.61443e-05	0.00019405	2.32619e-07	4.09573e-06	3.45854e-05	4.1412e-08	5.72954e-07	5.34056e-06	6.39103e-09	7.41383e-08	7.49907e-07	9.08142e-10	9.5725e-09	1.05336e-07	4.54445e-10	3.89886e-09	2.54961
																311	0.287152	23.5896	0.00397473	0.527356	0.406577	0.000120676	0.00168313	0.0153073	1.05539e-05	0.000120168	0.00244959	3.22513e-06	6.40053e-05	0.000871201	1.04043e-06	2.58595e-05	0.000191647	2.2856e-07	4.04427e-06	3.41071e-05	4.063e-08	5.64728e-07	5.25746e-06	6.25934e-09	7.29299e-08	7.36737e-07	8.8757e-10	9.39655e-09	1.03232e-07	4.43143e-10	3.81759e-09	2.53662
																312	0.28823	23.5932	0.00395489	0.528293	0.404639	0.000119483	0.00166728	0.015166	1.04027e-05	0.000118616	0.00242206	3.17251e-06	6.32027e-05	0.000861287	1.02332e-06	2.55764e-05	0.000189263	2.2456e-07	3.99318e-06	3.36332e-05	3.98602e-08	5.56575e-07	5.17526e-06	6.1299e-09	7.17347e-08	7.23737e-07	8.67389e-10	9.22289e-09	1.0116e-07	4.3208e-10	3.7376e-09	2.52369
																313	0.289308	23.5968	0.00393514	0.529225	0.402709	0.000118301	0.00165155	0.0150258	1.02535e-05	0.00011708	0.00239477	3.12066e-06	6.24076e-05	0.000851451	1.00644e-06	2.5295e-05	0.0001869	2.20618e-07	3.94248e-06	3.31638e-05	3.91024e-08	5.48497e-07	5.09397e-06	6.00268e-09	7.05527e-08	7.10905e-07	8.47594e-10	9.05152e-09	9.91199e-08	4.21252e-10	3.65887e-09	2.51082
																314	0.290386	23.6003	0.00391548	0.530153	0.400786	0.00011713	0.00163594	0.0148867	1.01064e-05	0.000115562	0.00236772	3.06956e-06	6.16198e-05	0.000841694	9.89798e-07	2.50153e-05	0.000184556	2.16734e-07	3.89216e-06	3.26988e-05	3.83565e-08	5.40493e-07	5.01358e-06	5.87766e-09	6.93839e-08	6.98242e-07	8.2818e-10	8.88243e-09	9.7112e-08	4.10656e-10	3.5814e-09	2.49801
																315	0.291465	23.6039	0.00389591	0.531076	0.398871	0.00011597	0.00162045	0.0147487	9.96115e-06	0.00011406	0.00234091	3.01922e-06	6.08393e-05	0.000832015	9.73393e-07	2.47374e-05	0.000182232	2.12907e-07	3.84222e-06	3.22383e-05	3.76225e-08	5.32565e-07	4.93409e-06	5.7548e-09	6.82283e-08	6.85746e-07	8.09142e-10	8.71563e-09	9.51358e-08	4.00287e-10	3.50518e-09	2.48527
																316	0.292544	23.6074	0.00387644	0.531994	0.396963	0.000114821	0.00160509	0.0146118	9.81791e-06	0.000112574	0.00231434	2.96961e-06	6.00662e-05	0.000822416	9.57221e-07	2.44613e-05	0.000179928	2.09137e-07	3.79268e-06	3.17823e-05	3.69001e-08	5.24711e-07	4.8555e-06	5.6341e-09	6.70861e-08	6.73418e-07	7.90474e-10	8.55111e-09	9.31911e-08	3.90143e-10	3.43022e-09	2.47259
																317	0.293623	23.611	0.00385705	0.532908	0.395062	0.000113683	0.00158985	0.0144759	9.67658e-06	0.000111105	0.00228801	2.92073e-06	5.93005e-05	0.000812895	9.4128e-07	2.4187e-05	0.000177644	2.05422e-07	3.74352e-06	3.13308e-05	3.61893e-08	5.16934e-07	4.77782e-06	5.51551e-09	6.59571e-08	6.61257e-07	7.72173e-10	8.38886e-09	9.12777e-08	3.8022e-10	3.35649e-09	2.45997
																318	0.294703	23.6145	0.00383776	0.533818	0.393169	0.000112556	0.00157472	0.0143412	9.53716e-06	0.000109652	0.00226191	2.87258e-06	5.8542e-05	0.000803452	9.25567e-07	2.39144e-05	0.00017538	2.01763e-07	3.69477e-06	3.08838e-05	3.54899e-08	5.09233e-07	4.70104e-06	5.39903e-09	6.48414e-08	6.49261e-07	7.54232e-10	8.22889e-09	8.93953e-08	3.70515e-10	3.28399e-09	2.44741
																319	0.295783	23.618	0.00381856	0.534722	0.391283	0.000111439	0.00155972	0.0142075	9.39962e-06	0.000108215	0.00223605	2.82514e-06	5.77909e-05	0.000794089	9.1008e-07	2.36437e-05	0.000173137	1.98159e-07	3.64641e-06	3.04413e-05	3.48019e-08	5.01609e-07	4.62516e-06	5.28462e-09	6.37391e-08	6.37431e-07	7.36647e-10	8.07117e-09	8.75437e-08	3.61024e-10	3.21271e-09	2.43491
																320	0.296863	23.6215	0.00379945	0.535622	0.389405	0.000110333	0.00154484	0.0140749	9.26394e-06	0.000106795	0.00221043	2.7784e-06	5.7047e-05	0.000784804	8.94817e-07	2.33749e-05	0.000170913	1.9461e-07	3.59846e-06	3.00033e-05	3.41251e-08	4.94061e-07	4.55017e-06	5.17225e-09	6.26501e-08	6.25765e-07	7.19413e-10	7.91571e-09	8.57227e-08	3.51743e-10	3.14265e-09	2.42248
																321	0.297943	23.6249	0.00378042	0.536518	0.387534	0.000109237	0.00153008	0.0139433	9.13009e-06	0.00010539	0.00218504	2.73236e-06	5.63105e-05	0.000775598	8.79775e-07	2.31079e-05	0.00016871	1.91114e-07	3.55091e-06	2.95698e-05	3.34594e-08	4.86591e-07	4.47609e-06	5.06191e-09	6.15744e-08	6.14264e-07	7.02524e-10	7.7625e-09	8.39319e-08	3.42669e-10	3.07378e-09	2.4101
																322	0.299024	23.6284	0.00376149	0.537409	0.38567	0.000108151	0.00151543	0.0138128	8.99806e-06	0.000104001	0.00215988	2.687e-06	5.55811e-05	0.000766471	8.64952e-07	2.28428e-05	0.000166526	1.87672e-07	3.50376e-06	2.91408e-05	3.28046e-08	4.79197e-07	4.40289e-06	4.95356e-09	6.0512e-08	6.02925e-07	6.85977e-10	7.61152e-09	8.21712e-08	3.33798e-10	3.00612e-09	2.39779
																323	0.300105	23.6318	0.00374264	0.538296	0.383814	0.000107076	0.00150091	0.0136834	8.86782e-06	0.000102627	0.00213496	2.64233e-06	5.4859e-05	0.000757423	8.50345e-07	2.25795e-05	0.000164363	1.84282e-07	3.45702e-06	2.87163e-05	3.21607e-08	4.71881e-07	4.33059e-06	4.84719e-09	5.9463e-08	5.91748e-07	6.69765e-10	7.46277e-09	8.04402e-08	3.25128e-10	2.93963e-09	2.38553
																324	0.301186	23.6352	0.00372389	0.539178	0.381965	0.000106011	0.0014865	0.013555	8.73935e-06	0.00010127	0.00211026	2.59833e-06	5.41441e-05	0.000748453	8.35953e-07	2.23182e-05	0.00016222	1.80944e-07	3.4107e-06	2.82963e-05	3.15275e-08	4.64643e-07	4.25918e-06	4.74277e-09	5.84271e-08	5.80732e-07	6.53883e-10	7.31624e-09	7.87387e-08	3.16654e-10	2.87432e-09	2.37334
																325	0.302267	23.6386	0.00370522	0.540056	0.380124	0.000104955	0.00147221	0.0134276	8.61263e-06	9.99275e-05	0.0020858	2.55499e-06	5.34364e-05	0.000739562	8.21773e-07	2.20588e-05	0.000160098	1.77659e-07	3.36478e-06	2.78808e-05	3.09049e-08	4.57482e-07	4.18865e-06	4.64027e-09	5.74045e-08	5.69876e-07	6.38328e-10	7.17191e-09	7.70664e-08	3.08373e-10	2.81017e-09	2.3612
																326	0.303349	23.642	0.00368664	0.54093	0.37829	0.00010391	0.00145803	0.0133013	8.48763e-06	9.86006e-05	0.00206156	2.5123e-06	5.27359e-05	0.000730748	8.07802e-07	2.18013e-05	0.000157995	1.74424e-07	3.31928e-06	2.74697e-05	3.02928e-08	4.50398e-07	4.11901e-06	4.53966e-09	5.63952e-08	5.59179e-07	6.23093e-10	7.02977e-09	7.5423e-08	3.00282e-10	2.74717e-09	2.34913
																327	0.304431	23.6454	0.00366815	0.541799	0.376463	0.000102875	0.00144398	0.0131761	8.36435e-06	9.72888e-05	0.00203756	2.47026e-06	5.20425e-05	0.000722014	7.94039e-07	2.15457e-05	0.000155912	1.71239e-07	3.27419e-06	2.70631e-05	2.96911e-08	4.43392e-07	4.05025e-06	4.44093e-09	5.53989e-08	5.48641e-07	6.08174e-10	6.88981e-09	7.38082e-08	2.92377e-10	2.68531e-09	2.33711
																328	0.305513	23.6487	0.00364974	0.542664	0.374644	0.00010185	0.00143004	0.0130518	8.24275e-06	9.59922e-05	0.00201378	2.42886e-06	5.13562e-05	0.000713357	7.80481e-07	2.12921e-05	0.00015385	1.68105e-07	3.22952e-06	2.6661e-05	2.90995e-08	4.36464e-07	3.98236e-06	4.34405e-09	5.44159e-08	5.38259e-07	5.93565e-10	6.75201e-09	7.22218e-08	2.84655e-10	2.62457e-09	2.32516
																329	0.306595	23.6521	0.00363142	0.543524	0.372832	0.000100834	0.00141621	0.0129286	8.12282e-06	9.47105e-05	0.00199023	2.38809e-06	5.0677e-05	0.000704778	7.67125e-07	2.10404e-05	0.000151807	1.6502e-07	3.18526e-06	2.62634e-05	2.85181e-08	4.29614e-07	3.91535e-06	4.24898e-09	5.34459e-08	5.28033e-07	5.79263e-10	6.61636e-09	7.06634e-08	2.77113e-10	2.56496e-09	2.31326
																330	0.307678	23.6554	0.00361319	0.54438	0.371028	9.98282e-05	0.0014025	0.0128064	8.00453e-06	9.34437e-05	0.0019669	2.34793e-06	5.00048e-05	0.000696277	7.5397e-07	2.07907e-05	0.000149785	1.61984e-07	3.14143e-06	2.58702e-05	2.79466e-08	4.22841e-07	3.8492e-06	4.15571e-09	5.24889e-08	5.17962e-07	5.65261e-10	6.48285e-09	6.91327e-08	2.69747e-10	2.50645e-09	2.30142
																331	0.308761	23.6587	0.00359504	0.545232	0.36923	9.88318e-05	0.00138891	0.0126852	7.88786e-06	9.21915e-05	0.00194379	2.3084e-06	4.93396e-05	0.000687854	7.41013e-07	2.05429e-05	0.000147783	1.58996e-07	3.09801e-06	2.54814e-05	2.7385e-08	4.16145e-07	3.78392e-06	4.06422e-09	5.1545e-08	5.08044e-07	5.51556e-10	6.35147e-09	6.76294e-08	2.62555e-10	2.44903e-09	2.28964
																332	0.309844	23.662	0.00357698	0.54608	0.36744	9.78449e-05	0.00137542	0.012565	7.77281e-06	9.0954e-05	0.00192091	2.26946e-06	4.86815e-05	0.000679508	7.28251e-07	2.02971e-05	0.0001458	1.56056e-07	3.055e-06	2.5097e-05	2.68332e-08	4.09527e-07	3.7195e-06	3.97447e-09	5.06139e-08	4.98278e-07	5.38142e-10	6.22218e-09	6.61533e-08	2.55532e-10	2.39269e-09	2.27791
																333	0.310928	23.6653	0.003559	0.546923	0.365658	9.68674e-05	0.00136205	0.0124458	7.65933e-06	8.9731e-05	0.00189825	2.23113e-06	4.80303e-05	0.00067124	7.15684e-07	2.00533e-05	0.000143838	1.53163e-07	3.01242e-06	2.4717e-05	2.62909e-08	4.02986e-07	3.65593e-06	3.88644e-09	4.96958e-08	4.88664e-07	5.25014e-10	6.09499e-09	6.47039e-08	2.48676e-10	2.33742e-09	2.26625
																334	0.312012	23.6686	0.00354111	0.547762	0.363882	9.58993e-05	0.0013488	0.0123275	7.54743e-06	8.85223e-05	0.00187581	2.19339e-06	4.7386e-05	0.000663048	7.03307e-07	1.98115e-05	0.000141895	1.50316e-07	2.97026e-06	2.43414e-05	2.57582e-08	3.96522e-07	3.59321e-06	3.8001e-09	4.87904e-08	4.79199e-07	5.12168e-10	5.96986e-09	6.32811e-08	2.41983e-10	2.28321e-09	2.25464
																335	0.313096	23.6718	0.00352331	0.548597	0.362114	9.49404e-05	0.00133565	0.0122103	7.43707e-06	8.73278e-05	0.00185358	2.15623e-06	4.67486e-05	0.000654933	6.91119e-07	1.95717e-05	0.000139972	1.47515e-07	2.92851e-06	2.39702e-05	2.52348e-08	3.90136e-07	3.53134e-06	3.71544e-09	4.78978e-08	4.69883e-07	4.99599e-10	5.84679e-09	6.18844e-08	2.3545e-10	2.23003e-09	2.24309
																336	0.31418	23.6751	0.00350559	0.549428	0.360354	9.39907e-05	0.00132262	0.0120941	7.32823e-06	8.61474e-05	0.00183158	2.11964e-06	4.61181e-05	0.000646895	6.79118e-07	1.93338e-05	0.000138069	1.4476e-07	2.88719e-06	2.36033e-05	2.47206e-08	3.83825e-07	3.47031e-06	3.63243e-09	4.70178e-08	4.60714e-07	4.87302e-10	5.72576e-09	6.05136e-08	2.29075e-10	2.17789e-09	2.23159
																337	0.315264	23.6783	0.00348795	0.550254	0.3586	9.305e-05	0.0013097	0.0119788	7.22091e-06	8.49811e-05	0.00180979	2.08362e-06	4.54944e-05	0.000638933	6.67302e-07	1.9098e-05	0.000136186	1.4205e-07	2.84628e-06	2.32408e-05	2.42156e-08	3.77592e-07	3.41011e-06	3.55104e-09	4.61504e-08	4.5169e-07	4.75273e-10	5.60674e-09	5.91683e-08	2.22854e-10	2.12677e-09	2.22015
																338	0.316349	23.6815	0.00347039	0.551076	0.356854	9.21184e-05	0.00129689	0.0118645	7.11507e-06	8.38286e-05	0.00178822	2.04816e-06	4.48774e-05	0.000631047	6.55667e-07	1.88642e-05	0.000134322	1.39384e-07	2.8058e-06	2.28825e-05	2.37195e-08	3.71434e-07	3.35074e-06	3.47124e-09	4.52956e-08	4.42812e-07	4.63506e-10	5.48973e-09	5.78482e-08	2.16783e-10	2.07665e-09	2.20877
																339	0.317434	23.6847	0.00345292	0.551895	0.355115	9.11957e-05	0.00128419	0.0117512	7.01071e-06	8.26898e-05	0.00176686	2.01325e-06	4.42673e-05	0.000623237	6.44213e-07	1.86323e-05	0.000132478	1.36762e-07	2.76573e-06	2.25286e-05	2.32323e-08	3.65353e-07	3.29219e-06	3.39302e-09	4.44532e-08	4.34076e-07	4.51998e-10	5.37469e-09	5.65531e-08	2.10861e-10	2.02752e-09	2.19745
																340	0.318519	23.6879	0.00343554	0.552709	0.353384	9.02819e-05	0.00127159	0.0116388	6.90779e-06	8.15647e-05	0.00174571	1.97889e-06	4.36638e-05	0.000615502	6.32936e-07	1.84025e-05	0.000130654	1.34183e-07	2.72608e-06	2.21789e-05	2.27539e-08	3.59347e-07	3.23446e-06	3.31635e-09	4.36231e-08	4.25482e-07	4.40744e-10	5.26162e-09	5.52825e-08	2.05084e-10	1.97936e-09	2.18618
																341	0.319605	23.691	0.00341823	0.553518	0.351659	8.93768e-05	0.00125911	0.0115274	6.80631e-06	8.0453e-05	0.00172477	1.94507e-06	4.3067e-05	0.000607843	6.21835e-07	1.81747e-05	0.000128849	1.31647e-07	2.68685e-06	2.18335e-05	2.22841e-08	3.53417e-07	3.17755e-06	3.2412e-09	4.28053e-08	4.17028e-07	4.29738e-10	5.15049e-09	5.40361e-08	1.99449e-10	1.93218e-09	2.17496
																342	0.32069	23.6942	0.00340101	0.554324	0.349942	8.84805e-05	0.00124673	0.011417	6.70625e-06	7.93547e-05	0.00170404	1.91177e-06	4.24768e-05	0.000600258	6.10908e-07	1.79489e-05	0.000127063	1.29153e-07	2.64804e-06	2.14923e-05	2.18228e-08	3.47561e-07	3.12144e-06	3.16756e-09	4.19997e-08	4.08714e-07	4.18978e-10	5.04128e-09	5.28137e-08	1.93953e-10	1.88594e-09	2.1638
																343	0.321776	23.6973	0.00338387	0.555126	0.348232	8.75928e-05	0.00123447	0.0113074	6.60758e-06	7.82697e-05	0.00168353	1.879e-06	4.18933e-05	0.000592748	6.00152e-07	1.77251e-05	0.000125296	1.267e-07	2.60964e-06	2.11553e-05	2.13699e-08	3.41781e-07	3.06613e-06	3.09539e-09	4.12061e-08	4.00536e-07	4.08458e-10	4.93397e-09	5.16148e-08	1.88594e-10	1.84064e-09	2.1527
																344	0.322862	23.7004	0.00336681	0.555924	0.346529	8.67136e-05	0.0012223	0.0111988	6.51029e-06	7.71978e-05	0.00166322	1.84675e-06	4.13162e-05	0.000585313	5.89564e-07	1.75033e-05	0.000123549	1.24289e-07	2.57165e-06	2.08225e-05	2.09253e-08	3.36074e-07	3.01161e-06	3.02468e-09	4.04246e-08	3.92495e-07	3.98174e-10	4.82855e-09	5.04392e-08	1.83368e-10	1.79627e-09	2.14165
																345	0.323949	23.7035	0.00334983	0.556717	0.344834	8.58429e-05	0.00121025	0.0110912	6.41437e-06	7.61389e-05	0.00164311	1.815e-06	4.07457e-05	0.000577951	5.79144e-07	1.72835e-05	0.00012182	1.21918e-07	2.53408e-06	2.04938e-05	2.04888e-08	3.30442e-07	2.95788e-06	2.95539e-09	3.96549e-08	3.84588e-07	3.88121e-10	4.72499e-09	4.92866e-08	1.78272e-10	1.75281e-09	2.13066
																346	0.325035	23.7066	0.00333293	0.557507	0.343145	8.49806e-05	0.0011983	0.0109845	6.31979e-06	7.50929e-05	0.00162321	1.78376e-06	4.01817e-05	0.000570663	5.68888e-07	1.70658e-05	0.000120111	1.19587e-07	2.49693e-06	2.01693e-05	2.00604e-08	3.24883e-07	2.90493e-06	2.88752e-09	3.88971e-08	3.76815e-07	3.78296e-10	4.62327e-09	4.81566e-08	1.73305e-10	1.71024e-09	2.11972
																347	0.326122	23.7097	0.00331612	0.558293	0.341464	8.41267e-05	0.00118645	0.0108786	6.22654e-06	7.40597e-05	0.00160352	1.75301e-06	3.96241e-05	0.000563448	5.58796e-07	1.685e-05	0.000118421	1.17296e-07	2.46018e-06	1.98489e-05	1.96398e-08	3.19398e-07	2.85275e-06	2.82103e-09	3.8151e-08	3.69173e-07	3.68694e-10	4.52337e-09	4.70489e-08	1.68463e-10	1.66856e-09	2.10883
																348	0.327209	23.7127	0.00329938	0.559074	0.33979	8.32809e-05	0.00117471	0.0107737	6.13459e-06	7.30391e-05	0.00158402	1.72275e-06	3.90729e-05	0.000556306	5.48863e-07	1.66362e-05	0.000116749	1.15043e-07	2.42385e-06	1.95325e-05	1.92271e-08	3.13985e-07	2.80135e-06	2.7559e-09	3.74164e-08	3.61661e-07	3.5931e-10	4.42527e-09	4.59632e-08	1.63743e-10	1.62776e-09	2.098
																349	0.328296	23.7158	0.00328272	0.559852	0.338123	8.24434e-05	0.00116308	0.0106697	6.04395e-06	7.2031e-05	0.00156473	1.69297e-06	3.8528e-05	0.000549236	5.39089e-07	1.64245e-05	0.000115096	1.12829e-07	2.38793e-06	1.92202e-05	1.88221e-08	3.08644e-07	2.7507e-06	2.69212e-09	3.66934e-08	3.54278e-07	3.50142e-10	4.32895e-09	4.48991e-08	1.59143e-10	1.58781e-09	2.08722
																350	0.329384	23.7188	0.00326615	0.560626	0.336463	8.1614e-05	0.00115154	0.0105667	5.95458e-06	7.10354e-05	0.00154563	1.66367e-06	3.79894e-05	0.000542239	5.29472e-07	1.62147e-05	0.000113462	1.10653e-07	2.35241e-06	1.8912e-05	1.84246e-08	3.03376e-07	2.7008e-06	2.62964e-09	3.59818e-08	3.47023e-07	3.41184e-10	4.23439e-09	4.38564e-08	1.54661e-10	1.5487e-09	2.0765
																351	0.330472	23.7218	0.00324965	0.561395	0.334811	8.07926e-05	0.00114011	0.0104645	5.86647e-06	7.0052e-05	0.00152674	1.63483e-06	3.74571e-05	0.000535314	5.20009e-07	1.60069e-05	0.000111846	1.08514e-07	2.3173e-06	1.86077e-05	1.80346e-08	2.98179e-07	2.65166e-06	2.56847e-09	3.52815e-08	3.39892e-07	3.32432e-10	4.14156e-09	4.28346e-08	1.50294e-10	1.51043e-09	2.06582
																352	0.33156	23.7248	0.00323323	0.562161	0.333165	7.99792e-05	0.00112878	0.0103632	5.7796e-06	6.90808e-05	0.00150803	1.60646e-06	3.6931e-05	0.00052846	5.10698e-07	1.58011e-05	0.000110249	1.06412e-07	2.28259e-06	1.83074e-05	1.7652e-08	2.93052e-07	2.60325e-06	2.50856e-09	3.45923e-08	3.32887e-07	3.23883e-10	4.05044e-09	4.18336e-08	1.46038e-10	1.47297e-09	2.05521
																353	0.332648	23.7278	0.00321689	0.562923	0.331527	7.91736e-05	0.00111755	0.0102627	5.69396e-06	6.81217e-05	0.00148953	1.57854e-06	3.6411e-05	0.000521677	5.01537e-07	1.55974e-05	0.00010867	1.04346e-07	2.24829e-06	1.8011e-05	1.72766e-08	2.87997e-07	2.55558e-06	2.44991e-09	3.39143e-08	3.26003e-07	3.15533e-10	3.96102e-09	4.08529e-08	1.41893e-10	1.43633e-09	2.04464
																354	0.333736	23.7308	0.00320063	0.563682	0.329895	7.83759e-05	0.00110642	0.0101632	5.60954e-06	6.71745e-05	0.00147122	1.55107e-06	3.58972e-05	0.000514964	4.92525e-07	1.53955e-05	0.000107109	1.02316e-07	2.21438e-06	1.77185e-05	1.69083e-08	2.83011e-07	2.50863e-06	2.39249e-09	3.32472e-08	3.19241e-07	3.07378e-10	3.87327e-09	3.98923e-08	1.37855e-10	1.40047e-09	2.03413
																355	0.334825	23.7337	0.00318445	0.564436	0.328271	7.7586e-05	0.00109539	0.0100645	5.52631e-06	6.62391e-05	0.0014531	1.52405e-06	3.53894e-05	0.000508322	4.83659e-07	1.51957e-05	0.000105567	1.00321e-07	2.18088e-06	1.743e-05	1.6547e-08	2.78094e-07	2.46241e-06	2.33628e-09	3.2591e-08	3.12599e-07	2.99413e-10	3.78717e-09	3.89514e-08	1.33921e-10	1.36539e-09	2.02367
																356	0.335913	23.7366	0.00316834	0.565186	0.326653	7.68037e-05	0.00108446	0.0099667	5.44426e-06	6.53154e-05	0.00143517	1.49746e-06	3.48877e-05	0.00050175	4.74937e-07	1.49979e-05	0.000104042	9.83613e-08	2.14777e-06	1.71452e-05	1.61926e-08	2.73247e-07	2.41689e-06	2.28125e-09	3.19455e-08	3.06075e-07	2.91636e-10	3.7027e-09	3.803e-08	1.30091e-10	1.33108e-09	2.01326
																357	0.337002	23.7396	0.00315231	0.565933	0.325043	7.6029e-05	0.00107363	0.00986975	5.36338e-06	6.44032e-05	0.00141743	1.4713e-06	3.43919e-05	0.000495248	4.66358e-07	1.4802e-05	0.000102535	9.64357e-08	2.11506e-06	1.68643e-05	1.58451e-08	2.68468e-07	2.37208e-06	2.22739e-09	3.13107e-08	2.99667e-07	2.84042e-10	3.61983e-09	3.71277e-08	1.2636e-10	1.29752e-09	2.0029
																358	0.338092	23.7425	0.00313636	0.566676	0.32344	7.52619e-05	0.0010629	0.00977366	5.28365e-06	6.35026e-05	0.00139988	1.44556e-06	3.39021e-05	0.000488814	4.57919e-07	1.4608e-05	0.000101046	9.4544e-08	2.08274e-06	1.65872e-05	1.55042e-08	2.63757e-07	2.32797e-06	2.17467e-09	3.06864e-08	2.93375e-07	2.76628e-10	3.53855e-09	3.62441e-08	1.22728e-10	1.26471e-09	1.99259
																359	0.339181	23.7454	0.00312048	0.567415	0.321843	7.45023e-05	0.00105226	0.00967842	5.20505e-06	6.26132e-05	0.00138252	1.42024e-06	3.34182e-05	0.000482449	4.49618e-07	1.44161e-05	9.95745e-05	9.26856e-08	2.05081e-06	1.63139e-05	1.51699e-08	2.59113e-07	2.28455e-06	2.12308e-09	3.00725e-08	2.87196e-07	2.6939e-10	3.45883e-09	3.53791e-08	1.19191e-10	1.23262e-09	1.98234
																360	0.340271	23.7483	0.00310469	0.56815	0.320254	7.375e-05	0.00104172	0.00958402	5.12758e-06	6.17351e-05	0.00136534	1.39534e-06	3.29402e-05	0.000476152	4.41454e-07	1.4226e-05	9.81206e-05	9.086e-08	2.01927e-06	1.60442e-05	1.48421e-08	2.54536e-07	2.24181e-06	2.0726e-09	2.94689e-08	2.81129e-07	2.62324e-10	3.38065e-09	3.45323e-08	1.15748e-10	1.20125e-09	1.97214
																361	0.341361	23.7511	0.00308896	0.568882	0.318672	7.30051e-05	0.00103128	0.00949046	5.05121e-06	6.08682e-05	0.00134835	1.37084e-06	3.24679e-05	0.000469923	4.33425e-07	1.40379e-05	9.66841e-05	8.90668e-08	1.98812e-06	1.57783e-05	1.45206e-08	2.50025e-07	2.19974e-06	2.0232e-09	2.88755e-08	2.75173e-07	2.55427e-10	3.30399e-09	3.37033e-08	1.12397e-10	1.17058e-09	1.96198
																362	0.342451	23.754	0.00307332	0.56961	0.317096	7.22675e-05	0.00102093	0.00939773	4.97593e-06	6.00122e-05	0.00133154	1.34674e-06	3.20014e-05	0.000463761	4.25528e-07	1.38518e-05	9.52648e-05	8.73055e-08	1.95735e-06	1.5516e-05	1.42054e-08	2.4558e-07	2.15835e-06	1.97487e-09	2.82921e-08	2.69326e-07	2.48696e-10	3.22882e-09	3.2892e-08	1.09134e-10	1.1406e-09	1.95188
																363	0.343541	23.7568	0.00305775	0.570334	0.315528	7.15371e-05	0.00101068	0.00930582	4.90172e-06	5.91671e-05	0.00131491	1.32303e-06	3.15406e-05	0.000457666	4.17762e-07	1.36676e-05	9.38627e-05	8.55756e-08	1.92696e-06	1.52574e-05	1.38964e-08	2.412e-07	2.11762e-06	1.92758e-09	2.77187e-08	2.63587e-07	2.42127e-10	3.15514e-09	3.20979e-08	1.05959e-10	1.11129e-09	1.94183
																364	0.344631	23.7597	0.00304225	0.571054	0.313966	7.08139e-05	0.00100052	0.00921474	4.82858e-06	5.83328e-05	0.00129846	1.29971e-06	3.10854e-05	0.000451638	4.10125e-07	1.34852e-05	9.24777e-05	8.38767e-08	1.89695e-06	1.50024e-05	1.35935e-08	2.36884e-07	2.07754e-06	1.88132e-09	2.71552e-08	2.57954e-07	2.35716e-10	3.08291e-09	3.13209e-08	1.02869e-10	1.08266e-09	1.93183
																365	0.345722	23.7625	0.00302683	0.571771	0.312411	7.00977e-05	0.000990452	0.00912446	4.75649e-06	5.75091e-05	0.00128219	1.27678e-06	3.06358e-05	0.000445675	4.02616e-07	1.33048e-05	9.11095e-05	8.22082e-08	1.86732e-06	1.47509e-05	1.32965e-08	2.32633e-07	2.0381e-06	1.83607e-09	2.66013e-08	2.52426e-07	2.29461e-10	3.01211e-09	3.05605e-08	9.98619e-11	1.05468e-09	1.92188
																366	0.346813	23.7653	0.00301148	0.572484	0.310863	6.93885e-05	0.000980478	0.009035	4.68543e-06	5.6696e-05	0.00126609	1.25422e-06	3.01918e-05	0.000439778	3.95232e-07	1.31263e-05	8.97581e-05	8.05698e-08	1.83806e-06	1.45029e-05	1.30054e-08	2.28444e-07	1.99931e-06	1.79181e-09	2.60571e-08	2.47001e-07	2.23358e-10	2.94272e-09	2.98166e-08	9.6936e-11	1.02733e-09	1.91198
																367	0.347904	23.768	0.00299621	0.573194	0.309322	6.86863e-05	0.000970596	0.00894634	4.61539e-06	5.58934e-05	0.00125017	1.23204e-06	2.97533e-05	0.000433947	3.87971e-07	1.29497e-05	8.84234e-05	7.89609e-08	1.80918e-06	1.42585e-05	1.27201e-08	2.24319e-07	1.96115e-06	1.74852e-09	2.55224e-08	2.41677e-07	2.17403e-10	2.87472e-09	2.90888e-08	9.40893e-11	1.00062e-09	1.90212
																368	0.348995	23.7708	0.00298101	0.5739	0.307788	6.7991e-05	0.000960805	0.00885848	4.54635e-06	5.5101e-05	0.00123443	1.21022e-06	2.93203e-05	0.00042818	3.80833e-07	1.2775e-05	8.71052e-05	7.73812e-08	1.78066e-06	1.40175e-05	1.24404e-08	2.20255e-07	1.92361e-06	1.70618e-09	2.4997e-08	2.36454e-07	2.11595e-10	2.80809e-09	2.83768e-08	9.13199e-11	9.74532e-10	1.89232
																369	0.350086	23.7736	0.00296588	0.574602	0.306261	6.73025e-05	0.000951105	0.00877141	4.47831e-06	5.43189e-05	0.00121886	1.18876e-06	2.88927e-05	0.000422477	3.73814e-07	1.26022e-05	8.58033e-05	7.58301e-08	1.75251e-06	1.378e-05	1.21664e-08	2.16253e-07	1.88669e-06	1.66477e-09	2.44809e-08	2.3133e-07	2.05929e-10	2.74281e-09	2.76804e-08	8.8626e-11	9.49045e-10	1.88257
																370	0.351178	23.7763	0.00295083	0.575301	0.30474	6.66207e-05	0.000941495	0.00868512	4.41125e-06	5.35469e-05	0.00120346	1.16765e-06	2.84705e-05	0.000416838	3.66914e-07	1.24312e-05	8.45178e-05	7.43073e-08	1.72472e-06	1.35459e-05	1.18978e-08	2.12312e-07	1.85038e-06	1.62428e-09	2.39739e-08	2.26303e-07	2.00402e-10	2.67886e-09	2.69993e-08	8.60056e-11	9.24154e-10	1.87286
																371	0.35227	23.779	0.00293585	0.575996	0.303226	6.59457e-05	0.000931974	0.00859962	4.34516e-06	5.27849e-05	0.00118823	1.1469e-06	2.80536e-05	0.000411262	3.60131e-07	1.22621e-05	8.32484e-05	7.28122e-08	1.6973e-06	1.33151e-05	1.16346e-08	2.08432e-07	1.81467e-06	1.5847e-09	2.34759e-08	2.21372e-07	1.95012e-10	2.61621e-09	2.63332e-08	8.34571e-11	8.99846e-10	1.8632
																372	0.353362	23.7818	0.00292094	0.576687	0.301719	6.52773e-05	0.000922542	0.00851488	4.28002e-06	5.20328e-05	0.00117316	1.12649e-06	2.76419e-05	0.000405749	3.53462e-07	1.20948e-05	8.19949e-05	7.13445e-08	1.67023e-06	1.30877e-05	1.13767e-08	2.04611e-07	1.77956e-06	1.54599e-09	2.29868e-08	2.16535e-07	1.89756e-10	2.55485e-09	2.56818e-08	8.09786e-11	8.76111e-10	1.8536
																373	0.354454	23.7845	0.00290611	0.577375	0.300219	6.46154e-05	0.000913198	0.00843092	4.21582e-06	5.12905e-05	0.00115827	1.10643e-06	2.72355e-05	0.000400298	3.46907e-07	1.19293e-05	8.07574e-05	6.99038e-08	1.64352e-06	1.28636e-05	1.1124e-08	2.00849e-07	1.74503e-06	1.50815e-09	2.25065e-08	2.11791e-07	1.8463e-10	2.49475e-09	2.50449e-08	7.85685e-11	8.52937e-10	1.84404
																374	0.355546	23.7871	0.00289135	0.57806	0.298725	6.39601e-05	0.000903942	0.00834772	4.15255e-06	5.05578e-05	0.00114354	1.08669e-06	2.68343e-05	0.00039491	3.40463e-07	1.17657e-05	7.95355e-05	6.84896e-08	1.61716e-06	1.26428e-05	1.08764e-08	1.97145e-07	1.71108e-06	1.47116e-09	2.20349e-08	2.0714e-07	1.79632e-10	2.4359e-09	2.44221e-08	7.6225e-11	8.30313e-10	1.83452
																375	0.356639	23.7898	0.00287666	0.578741	0.297238	6.33112e-05	0.000894772	0.00826528	4.0902e-06	4.98348e-05	0.00112898	1.06729e-06	2.64381e-05	0.000389582	3.3413e-07	1.16039e-05	7.83293e-05	6.71015e-08	1.59115e-06	1.24252e-05	1.06338e-08	1.935e-07	1.67771e-06	1.435e-09	2.15719e-08	2.02578e-07	1.74758e-10	2.37827e-09	2.38134e-08	7.39465e-11	8.08228e-10	1.82506
																376	0.357731	23.7925	0.00286204	0.579418	0.295758	6.26688e-05	0.000885688	0.00818358	4.02875e-06	4.91212e-05	0.00111457	1.04821e-06	2.60471e-05	0.000384316	3.27904e-07	1.14439e-05	7.71386e-05	6.57391e-08	1.56549e-06	1.22108e-05	1.03962e-08	1.89912e-07	1.6449e-06	1.39965e-09	2.11172e-08	1.98105e-07	1.70007e-10	2.32184e-09	2.32182e-08	7.17314e-11	7.86672e-10	1.81564
																377	0.358824	23.7951	0.00284749	0.580092	0.294285	6.20327e-05	0.00087669	0.00810264	3.96819e-06	4.84169e-05	0.00110033	1.02945e-06	2.56611e-05	0.00037911	3.21786e-07	1.12857e-05	7.59632e-05	6.44019e-08	1.54017e-06	1.19995e-05	1.01635e-08	1.8638e-07	1.61265e-06	1.3651e-09	2.06709e-08	1.9372e-07	1.65376e-10	2.2666e-09	2.26365e-08	6.95781e-11	7.65634e-10	1.80627
																378	0.359917	23.7978	0.00283301	0.580763	0.292818	6.14028e-05	0.000867776	0.00802243	3.9085e-06	4.77219e-05	0.00108626	1.01101e-06	2.52801e-05	0.000373964	3.15772e-07	1.11293e-05	7.48029e-05	6.30896e-08	1.51519e-06	1.17914e-05	9.9355e-09	1.82904e-07	1.58095e-06	1.33134e-09	2.02328e-08	1.89421e-07	1.60861e-10	2.21252e-09	2.2068e-08	6.74851e-11	7.45103e-10	1.79695
																379	0.36101	23.8004	0.0028186	0.58143	0.291358	6.07792e-05	0.000858947	0.00794296	3.84969e-06	4.70361e-05	0.00107234	9.92874e-07	2.4904e-05	0.000368878	3.09862e-07	1.09746e-05	7.36578e-05	6.18018e-08	1.49056e-06	1.15864e-05	9.7122e-09	1.79484e-07	1.5498e-06	1.29835e-09	1.98028e-08	1.85206e-07	1.56461e-10	2.15959e-09	2.15124e-08	6.54507e-11	7.2507e-10	1.78767
																380	0.362104	23.803	0.00280427	0.582094	0.289904	6.01617e-05	0.000850201	0.00786422	3.79173e-06	4.63593e-05	0.00105857	9.75045e-07	2.45328e-05	0.000363851	3.04054e-07	1.08217e-05	7.25276e-05	6.05381e-08	1.46625e-06	1.13845e-05	9.4935e-09	1.76118e-07	1.51918e-06	1.26611e-09	1.93808e-08	1.81075e-07	1.52172e-10	2.10778e-09	2.09694e-08	6.34736e-11	7.05523e-10	1.77844
																381	0.363197	23.8056	0.00279	0.582754	0.288457	5.95503e-05	0.000841538	0.0077862	3.73461e-06	4.56915e-05	0.00104497	9.57518e-07	2.41664e-05	0.000358882	2.98346e-07	1.06706e-05	7.14121e-05	5.92981e-08	1.44228e-06	1.11856e-05	9.27931e-09	1.72806e-07	1.4891e-06	1.2346e-09	1.89666e-08	1.77026e-07	1.47992e-10	2.05707e-09	2.04389e-08	6.15523e-11	6.86454e-10	1.76926
																382	0.364291	23.8082	0.0027758	0.583411	0.287017	5.8945e-05	0.000832958	0.00770891	3.67833e-06	4.50325e-05	0.00103151	9.40286e-07	2.38048e-05	0.000353972	2.92738e-07	1.05212e-05	7.03114e-05	5.80814e-08	1.41864e-06	1.09897e-05	9.06957e-09	1.69548e-07	1.45953e-06	1.20382e-09	1.85602e-08	1.73058e-07	1.43919e-10	2.00746e-09	1.99205e-08	5.96854e-11	6.67852e-10	1.76012
																383	0.365385	23.8107	0.00276167	0.584065	0.285583	5.83457e-05	0.000824459	0.00763232	3.62286e-06	4.43823e-05	0.00101821	9.23347e-07	2.3448e-05	0.000349119	2.87226e-07	1.03735e-05	6.92251e-05	5.68876e-08	1.39533e-06	1.07968e-05	8.86417e-09	1.66343e-07	1.43048e-06	1.17375e-09	1.81614e-08	1.69169e-07	1.3995e-10	1.9589e-09	1.9414e-08	5.78714e-11	6.49708e-10	1.75103
																384	0.366479	23.8133	0.00274761	0.584715	0.284155	5.77523e-05	0.000816041	0.00755644	3.56821e-06	4.37407e-05	0.00100507	9.06694e-07	2.30959e-05	0.000344323	2.81811e-07	1.02275e-05	6.81532e-05	5.57163e-08	1.37234e-06	1.06068e-05	8.66306e-09	1.6319e-07	1.40194e-06	1.14437e-09	1.77702e-08	1.65358e-07	1.36082e-10	1.9114e-09	1.89193e-08	5.6109e-11	6.32011e-10	1.74199
																385	0.367573	23.8158	0.00273362	0.585362	0.282734	5.71648e-05	0.000807703	0.00748126	3.51435e-06	4.31077e-05	0.000992072	8.90324e-07	2.27484e-05	0.000339584	2.7649e-07	1.00833e-05	6.70956e-05	5.45672e-08	1.34967e-06	1.04197e-05	8.46615e-09	1.60089e-07	1.3739e-06	1.11567e-09	1.73863e-08	1.61624e-07	1.32315e-10	1.86493e-09	1.84361e-08	5.43968e-11	6.14753e-10	1.73299
																386	0.368668	23.8183	0.0027197	0.586005	0.28132	5.65831e-05	0.000799445	0.00740678	3.46128e-06	4.24832e-05	0.000979226	8.74233e-07	2.24055e-05	0.000334901	2.71262e-07	9.94071e-06	6.60521e-05	5.344e-08	1.32732e-06	1.02355e-05	8.27335e-09	1.57038e-07	1.34636e-06	1.08764e-09	1.70098e-08	1.57966e-07	1.28644e-10	1.81947e-09	1.7964e-08	5.27336e-11	5.97923e-10	1.72403
																387	0.369762	23.8209	0.00270584	0.586645	0.279912	5.60072e-05	0.000791266	0.00733299	3.40898e-06	4.1867e-05	0.000966527	8.58416e-07	2.20672e-05	0.000330274	2.66126e-07	9.79982e-06	6.50226e-05	5.23342e-08	1.30528e-06	1.00541e-05	8.08461e-09	1.54038e-07	1.3193e-06	1.06026e-09	1.66405e-08	1.54382e-07	1.25068e-10	1.775e-09	1.7503e-08	5.11181e-11	5.81514e-10	1.71512
																388	0.370857	23.8234	0.00269206	0.587282	0.278511	5.5437e-05	0.000783165	0.00725989	3.35745e-06	4.1259e-05	0.000953975	8.42868e-07	2.17334e-05	0.000325701	2.6108e-07	9.66059e-06	6.40069e-05	5.12494e-08	1.28355e-06	9.87549e-06	7.89983e-09	1.51088e-07	1.29273e-06	1.03352e-09	1.62782e-08	1.50871e-07	1.21585e-10	1.73151e-09	1.70528e-08	4.95491e-11	5.65516e-10	1.70626
																389	0.371952	23.8258	0.00267834	0.587916	0.277116	5.48725e-05	0.000775142	0.00718746	3.30668e-06	4.06592e-05	0.000941568	8.27586e-07	2.1404e-05	0.000321184	2.56122e-07	9.52302e-06	6.30049e-05	5.01854e-08	1.26213e-06	9.69968e-06	7.71896e-09	1.48187e-07	1.26663e-06	1.0074e-09	1.59229e-08	1.47431e-07	1.18192e-10	1.68898e-09	1.66132e-08	4.80253e-11	5.49919e-10	1.69744
																390	0.373047	23.8283	0.00266468	0.588546	0.275727	5.43136e-05	0.000767197	0.00711572	3.25665e-06	4.00675e-05	0.000929306	8.12566e-07	2.10791e-05	0.000316721	2.51252e-07	9.38709e-06	6.20165e-05	4.91418e-08	1.24102e-06	9.5266e-06	7.54191e-09	1.45334e-07	1.24099e-06	9.81895e-10	1.55745e-08	1.44063e-07	1.14888e-10	1.64739e-09	1.6184e-08	4.65454e-11	5.34716e-10	1.68866
																391	0.374142	23.8308	0.0026511	0.589174	0.274345	5.37602e-05	0.000759328	0.00704464	3.20736e-06	3.94838e-05	0.000917186	7.97803e-07	2.07585e-05	0.000312312	2.46468e-07	9.25278e-06	6.10416e-05	4.81183e-08	1.22021e-06	9.35622e-06	7.36861e-09	1.42529e-07	1.21582e-06	9.5699e-10	1.52329e-08	1.40763e-07	1.1167e-10	1.60671e-09	1.57649e-08	4.51085e-11	5.19897e-10	1.67993
																392	0.375238	23.8332	0.00263758	0.589797	0.272969	5.32123e-05	0.000751534	0.00697422	3.15879e-06	3.8908e-05	0.000905207	7.83293e-07	2.04423e-05	0.000307956	2.41768e-07	9.12009e-06	6.00799e-05	4.71144e-08	1.19969e-06	9.18851e-06	7.199e-09	1.39772e-07	1.1911e-06	9.32671e-10	1.48979e-08	1.37532e-07	1.08537e-10	1.56695e-09	1.53557e-08	4.37133e-11	5.05455e-10	1.67124
																393	0.376333	23.8357	0.00262413	0.590418	0.2716	5.26699e-05	0.000743817	0.00690446	3.11093e-06	3.83399e-05	0.000893368	7.69032e-07	2.01303e-05	0.000303653	2.37152e-07	8.98901e-06	5.91314e-05	4.61299e-08	1.17948e-06	9.02344e-06	7.033e-09	1.37061e-07	1.16682e-06	9.08927e-10	1.45695e-08	1.34368e-07	1.05485e-10	1.52807e-09	1.49563e-08	4.23587e-11	4.9138e-10	1.6626
																394	0.377429	23.8381	0.00261074	0.591036	0.270237	5.21329e-05	0.000736173	0.00683536	3.06377e-06	3.77795e-05	0.000881668	7.55017e-07	1.98226e-05	0.000299402	2.32618e-07	8.85951e-06	5.81959e-05	4.51645e-08	1.15956e-06	8.86098e-06	6.87055e-09	1.34396e-07	1.14299e-06	8.85746e-10	1.42475e-08	1.3127e-07	1.02514e-10	1.49007e-09	1.45664e-08	4.10436e-11	4.77666e-10	1.654
																395	0.378525	23.8405	0.00259742	0.59165	0.26888	5.16012e-05	0.000728604	0.00676691	3.01731e-06	3.72268e-05	0.000870105	7.41244e-07	1.9519e-05	0.000295203	2.28164e-07	8.7316e-06	5.72733e-05	4.42177e-08	1.13992e-06	8.7011e-06	6.71158e-09	1.31777e-07	1.11959e-06	8.63115e-10	1.39319e-08	1.28236e-07	9.96217e-11	1.45292e-09	1.41858e-08	3.9767e-11	4.64302e-10	1.64545
																396	0.379621	23.8429	0.00258416	0.592261	0.267529	5.10749e-05	0.000721109	0.0066991	2.97154e-06	3.66816e-05	0.000858678	7.27708e-07	1.92196e-05	0.000291056	2.2379e-07	8.60525e-06	5.63635e-05	4.32894e-08	1.12058e-06	8.54375e-06	6.55602e-09	1.29202e-07	1.09662e-06	8.41022e-10	1.36225e-08	1.25266e-07	9.68055e-11	1.41661e-09	1.38144e-08	3.85278e-11	4.51283e-10	1.63693
																397	0.380717	23.8453	0.00257097	0.592869	0.266185	5.05537e-05	0.000713686	0.00663192	2.92644e-06	3.61438e-05	0.000847386	7.14406e-07	1.89243e-05	0.000286959	2.19494e-07	8.48045e-06	5.54663e-05	4.23791e-08	1.10151e-06	8.38892e-06	6.40381e-09	1.26672e-07	1.07408e-06	8.19457e-10	1.33193e-08	1.22358e-07	9.4064e-11	1.38112e-09	1.34519e-08	3.73251e-11	4.38599e-10	1.62846
																398	0.381813	23.8477	0.00255785	0.593474	0.264847	5.00378e-05	0.000706335	0.00656538	2.88201e-06	3.56133e-05	0.000836228	7.01335e-07	1.8633e-05	0.000282913	2.15275e-07	8.35719e-06	5.45816e-05	4.14866e-08	1.08273e-06	8.23656e-06	6.25488e-09	1.24185e-07	1.05194e-06	7.98407e-10	1.30221e-08	1.19511e-07	9.13953e-11	1.34644e-09	1.30982e-08	3.61578e-11	4.26244e-10	1.62004
																399	0.382909	23.85	0.00254479	0.594076	0.263515	4.95271e-05	0.000699057	0.00649947	2.83823e-06	3.50901e-05	0.000825201	6.8849e-07	1.83457e-05	0.000278917	2.11132e-07	8.23545e-06	5.37092e-05	4.06116e-08	1.06423e-06	8.08665e-06	6.10917e-09	1.21742e-07	1.03022e-06	7.77862e-10	1.27308e-08	1.16725e-07	8.87977e-11	1.31255e-09	1.27531e-08	3.50249e-11	4.1421e-10	1.61165
																400	0.384006	23.8524	0.00253179	0.594675	0.262189	4.90214e-05	0.000691849	0.00643418	2.79509e-06	3.45741e-05	0.000814306	6.75867e-07	1.80624e-05	0.000274971	2.07063e-07	8.11523e-06	5.28491e-05	3.97537e-08	1.046e-06	7.93916e-06	5.96661e-09	1.19341e-07	1.00889e-06	7.57811e-10	1.24454e-08	1.13997e-07	8.62695e-11	1.27944e-09	1.24164e-08	3.39256e-11	4.02489e-10	1.60331
																401	0.385103	23.8547	0.00251885	0.59527	0.26087	4.85208e-05	0.000684711	0.00636951	2.7526e-06	3.40651e-05	0.00080354	6.63465e-07	1.77831e-05	0.000271073	2.03067e-07	7.99652e-06	5.2001e-05	3.89126e-08	1.02804e-06	7.79405e-06	5.82715e-09	1.16982e-07	9.87969e-07	7.38243e-10	1.21657e-08	1.11328e-07	8.3809e-11	1.24708e-09	1.20878e-08	3.2859e-11	3.91075e-10	1.59501
																402	0.3862	23.857	0.00250599	0.595863	0.259557	4.80252e-05	0.000677644	0.00630545	2.71074e-06	3.35631e-05	0.000792903	6.51278e-07	1.75075e-05	0.000267224	1.99143e-07	7.87928e-06	5.1165e-05	3.80881e-08	1.01035e-06	7.6513e-06	5.69073e-09	1.14664e-07	9.67433e-07	7.19147e-10	1.18917e-08	1.08716e-07	8.14144e-11	1.21548e-09	1.17673e-08	3.1824e-11	3.79959e-10	1.58675
																403	0.387297	23.8594	0.00249318	0.596452	0.25825	4.75345e-05	0.000670646	0.006242	2.66949e-06	3.3068e-05	0.000782393	6.39303e-07	1.72359e-05	0.000263423	1.9529e-07	7.76352e-06	5.03407e-05	3.72798e-08	9.92926e-07	7.51087e-06	5.55729e-09	1.12387e-07	9.47281e-07	7.00513e-10	1.16233e-08	1.06159e-07	7.90843e-11	1.1846e-09	1.14547e-08	3.08199e-11	3.69136e-10	1.57854
																404	0.388394	23.8617	0.00248044	0.597039	0.256949	4.70488e-05	0.000663716	0.00617915	2.62886e-06	3.25798e-05	0.000772008	6.27538e-07	1.6968e-05	0.00025967	1.91507e-07	7.64923e-06	4.95282e-05	3.64876e-08	9.75764e-07	7.37273e-06	5.42676e-09	1.1015e-07	9.27508e-07	6.82332e-10	1.13603e-08	1.03658e-07	7.68169e-11	1.15444e-09	1.11497e-08	2.98458e-11	3.58599e-10	1.57036
																405	0.389491	23.8639	0.00246776	0.597622	0.255654	4.65679e-05	0.000656855	0.0061169	2.58883e-06	3.20983e-05	0.000761748	6.15978e-07	1.67038e-05	0.000255964	1.87792e-07	7.53638e-06	4.87272e-05	3.5711e-08	9.58862e-07	7.23686e-06	5.29909e-09	1.07952e-07	9.08107e-07	6.64592e-10	1.11027e-08	1.0121e-07	7.46108e-11	1.12498e-09	1.08523e-08	2.89008e-11	3.4834e-10	1.56223
																406	0.390589	23.8662	0.00245514	0.598202	0.254365	4.60918e-05	0.000650061	0.00605524	2.54939e-06	3.16235e-05	0.000751612	6.0462e-07	1.64433e-05	0.000252305	1.84145e-07	7.42497e-06	4.79377e-05	3.49498e-08	9.42217e-07	7.10322e-06	5.17422e-09	1.05794e-07	8.89072e-07	6.47285e-10	1.08504e-08	9.88151e-08	7.24643e-11	1.09621e-09	1.05622e-08	2.79842e-11	3.38353e-10	1.55414
																407	0.391686	23.8685	0.00244258	0.59878	0.253082	4.56205e-05	0.000643334	0.00599417	2.51054e-06	3.11552e-05	0.000741598	5.93461e-07	1.61865e-05	0.000248692	1.80565e-07	7.31497e-06	4.71595e-05	3.42038e-08	9.25824e-07	6.97178e-06	5.05211e-09	1.03674e-07	8.70397e-07	6.304e-10	1.06032e-08	9.64721e-08	7.03762e-11	1.06812e-09	1.02793e-08	2.70952e-11	3.28632e-10	1.54609
																408	0.392784	23.8707	0.00243009	0.599354	0.251806	4.51539e-05	0.000636673	0.00593369	2.47226e-06	3.06934e-05	0.000731704	5.82499e-07	1.59333e-05	0.000245125	1.77049e-07	7.20639e-06	4.63925e-05	3.34726e-08	9.09683e-07	6.84252e-06	4.93269e-09	1.01592e-07	8.52078e-07	6.13929e-10	1.03612e-08	9.41799e-08	6.83448e-11	1.04068e-09	1.00034e-08	2.62329e-11	3.1917e-10	1.53808
																409	0.393882	23.873	0.00241766	0.599925	0.250535	4.4692e-05	0.000630078	0.00587378	2.43456e-06	3.02381e-05	0.000721931	5.71728e-07	1.56837e-05	0.000241603	1.73598e-07	7.0992e-06	4.56365e-05	3.2756e-08	8.93789e-07	6.71539e-06	4.8159e-09	9.95477e-08	8.34107e-07	5.97861e-10	1.01241e-08	9.19377e-08	6.63687e-11	1.01389e-09	9.73442e-09	2.53967e-11	3.09961e-10	1.53011
																410	0.39498	23.8752	0.00240529	0.600494	0.24927	4.42347e-05	0.000623549	0.00581444	2.39741e-06	2.9789e-05	0.000712276	5.61147e-07	1.54376e-05	0.000238125	1.7021e-07	6.9934e-06	4.48914e-05	3.20538e-08	8.78139e-07	6.59039e-06	4.70171e-09	9.75398e-08	8.1648e-07	5.82189e-10	9.89198e-09	8.97445e-08	6.44466e-11	9.87735e-10	9.47215e-09	2.45858e-11	3.00999e-10	1.52218
																411	0.396078	23.8774	0.00239298	0.601059	0.248011	4.37821e-05	0.000617084	0.00575567	2.36082e-06	2.93463e-05	0.000702738	5.50753e-07	1.5195e-05	0.000234693	1.66883e-07	6.88896e-06	4.41572e-05	3.13656e-08	8.62732e-07	6.46747e-06	4.59005e-09	9.55683e-08	7.99191e-07	5.66903e-10	9.66468e-09	8.75993e-08	6.25772e-11	9.62198e-10	9.21646e-09	2.37995e-11	2.92279e-10	1.51429
																412	0.397176	23.8796	0.00238073	0.601622	0.246759	4.33339e-05	0.000610683	0.00569746	2.32477e-06	2.89097e-05	0.000693317	5.40542e-07	1.49559e-05	0.000231304	1.63618e-07	6.78588e-06	4.34336e-05	3.06913e-08	8.47562e-07	6.34661e-06	4.48087e-09	9.36325e-08	7.82234e-07	5.51994e-10	9.44214e-09	8.55012e-08	6.0759e-11	9.37269e-10	8.96718e-09	2.30371e-11	2.83794e-10	1.50644
																413	0.398274	23.8818	0.00236854	0.602182	0.245512	4.28903e-05	0.000604345	0.00563982	2.28927e-06	2.84792e-05	0.00068401	5.30511e-07	1.47202e-05	0.000227959	1.60413e-07	6.68414e-06	4.27206e-05	3.00305e-08	8.32629e-07	6.22777e-06	4.37413e-09	9.17318e-08	7.65604e-07	5.37454e-10	9.22425e-09	8.34494e-08	5.89907e-11	9.12935e-10	8.72419e-09	2.22979e-11	2.75538e-10	1.49863
																414	0.399373	23.884	0.00235642	0.602738	0.244271	4.24511e-05	0.000598071	0.00558273	2.25429e-06	2.80548e-05	0.000674817	5.20657e-07	1.44878e-05	0.000224657	1.57267e-07	6.58374e-06	4.2018e-05	2.93831e-08	8.17929e-07	6.11094e-06	4.26977e-09	8.98658e-08	7.49296e-07	5.23275e-10	9.01094e-09	8.14428e-08	5.72712e-11	8.89182e-10	8.48733e-09	2.15813e-11	2.67507e-10	1.49086
																415	0.400471	23.8862	0.00234435	0.603292	0.243036	4.20163e-05	0.000591859	0.00552618	2.21983e-06	2.76363e-05	0.000665737	5.10978e-07	1.42587e-05	0.000221398	1.54179e-07	6.48465e-06	4.13257e-05	2.87487e-08	8.03458e-07	5.99608e-06	4.16775e-09	8.8034e-08	7.33304e-07	5.09448e-10	8.80213e-09	7.94807e-08	5.55991e-11	8.66e-10	8.25647e-09	2.08866e-11	2.59693e-10	1.48313
																416	0.40157	23.8884	0.00233234	0.603843	0.241806	4.15859e-05	0.000585709	0.00547018	2.18589e-06	2.72236e-05	0.000656768	5.0147e-07	1.4033e-05	0.00021818	1.51148e-07	6.38686e-06	4.06437e-05	2.81272e-08	7.89215e-07	5.88316e-06	4.06802e-09	8.62358e-08	7.17623e-07	4.95965e-10	8.59774e-09	7.75622e-08	5.39733e-11	8.43375e-10	8.03147e-09	2.02132e-11	2.52093e-10	1.47544
																417	0.402669	23.8905	0.00232039	0.604392	0.240583	4.11599e-05	0.00057962	0.00541472	2.15245e-06	2.68168e-05	0.000647909	4.92132e-07	1.38105e-05	0.000215005	1.48173e-07	6.29037e-06	3.99716e-05	2.75183e-08	7.75196e-07	5.77216e-06	3.97052e-09	8.44707e-08	7.02247e-07	4.82819e-10	8.39767e-09	7.56864e-08	5.23925e-11	8.21296e-10	7.81219e-09	1.95604e-11	2.44701e-10	1.46779
																418	0.403768	23.8926	0.00230851	0.604937	0.239365	4.07381e-05	0.000573591	0.0053598	2.11952e-06	2.64157e-05	0.00063916	4.82959e-07	1.35911e-05	0.000211871	1.45253e-07	6.19515e-06	3.93095e-05	2.69217e-08	7.61399e-07	5.66305e-06	3.87523e-09	8.27382e-08	6.87172e-07	4.70002e-10	8.20187e-09	7.38525e-08	5.08556e-11	7.99751e-10	7.59851e-09	1.89278e-11	2.37512e-10	1.46018
																419	0.404867	23.8948	0.00229668	0.605479	0.238154	4.03206e-05	0.000567624	0.00530541	2.08708e-06	2.60203e-05	0.000630519	4.73949e-07	1.3375e-05	0.000208777	1.42388e-07	6.1012e-06	3.86572e-05	2.63373e-08	7.4782e-07	5.5558e-06	3.78208e-09	8.10377e-08	6.72393e-07	4.57505e-10	8.01023e-09	7.20596e-08	4.93615e-11	7.78729e-10	7.39029e-09	1.83146e-11	2.3052e-10	1.45261
																420	0.405966	23.8969	0.00228491	0.606019	0.236948	3.99072e-05	0.000561715	0.00525154	2.05512e-06	2.56304e-05	0.000621984	4.65099e-07	1.3162e-05	0.000205724	1.39576e-07	6.00851e-06	3.80147e-05	2.57648e-08	7.34457e-07	5.45039e-06	3.69104e-09	7.93689e-08	6.57905e-07	4.45322e-10	7.8227e-09	7.03069e-08	4.7909e-11	7.58218e-10	7.18741e-09	1.77204e-11	2.23721e-10	1.44507
																421	0.407066	23.899	0.00227319	0.606556	0.235747	3.94981e-05	0.000555866	0.0051982	2.02364e-06	2.52461e-05	0.000613555	4.56408e-07	1.29521e-05	0.000202712	1.36816e-07	5.91705e-06	3.73817e-05	2.5204e-08	7.21308e-07	5.34679e-06	3.60206e-09	7.77312e-08	6.43702e-07	4.33446e-10	7.63919e-09	6.85937e-08	4.64971e-11	7.38208e-10	6.98974e-09	1.71446e-11	2.1711e-10	1.43758
																422	0.408165	23.9011	0.00226154	0.60709	0.234553	3.9093e-05	0.000550076	0.00514537	1.99264e-06	2.48672e-05	0.000605231	4.47872e-07	1.27452e-05	0.000199738	1.34107e-07	5.82682e-06	3.67582e-05	2.46547e-08	7.08368e-07	5.24498e-06	3.5151e-09	7.6124e-08	6.29779e-07	4.21869e-10	7.45963e-09	6.69192e-08	4.51248e-11	7.18687e-10	6.79716e-09	1.65866e-11	2.10681e-10	1.43012
																423	0.409265	23.9032	0.00224994	0.607622	0.233364	3.86921e-05	0.000544343	0.00509305	1.9621e-06	2.44936e-05	0.00059701	4.39488e-07	1.25414e-05	0.000196804	1.31449e-07	5.7378e-06	3.6144e-05	2.41166e-08	6.95637e-07	5.14492e-06	3.43012e-09	7.4547e-08	6.16133e-07	4.10585e-10	7.28394e-09	6.52825e-08	4.37909e-11	6.99645e-10	6.60956e-09	1.6046e-11	2.04432e-10	1.4227
																424	0.410365	23.9052	0.0022384	0.60815	0.232181	3.82952e-05	0.000538668	0.00504125	1.93202e-06	2.41254e-05	0.000588892	4.31254e-07	1.23405e-05	0.000193909	1.28841e-07	5.64998e-06	3.5539e-05	2.35896e-08	6.8311e-07	5.04659e-06	3.34708e-09	7.29997e-08	6.02758e-07	3.99586e-10	7.11206e-09	6.3683e-08	4.24945e-11	6.81072e-10	6.42681e-09	1.55222e-11	1.98356e-10	1.41532
																425	0.411464	23.9073	0.00222692	0.608676	0.231003	3.79023e-05	0.00053305	0.00498994	1.90239e-06	2.37624e-05	0.000580875	4.23168e-07	1.21425e-05	0.000191052	1.26282e-07	5.56336e-06	3.49432e-05	2.30734e-08	6.70785e-07	4.94997e-06	3.26593e-09	7.14815e-08	5.89649e-07	3.88865e-10	6.9439e-09	6.21197e-08	4.12346e-11	6.62956e-10	6.2488e-09	1.50147e-11	1.9245e-10	1.40797
																426	0.412564	23.9093	0.0022155	0.609199	0.229832	3.75133e-05	0.000527489	0.00493914	1.8732e-06	2.34046e-05	0.000572958	4.15226e-07	1.19475e-05	0.000188232	1.23771e-07	5.4779e-06	3.43564e-05	2.25679e-08	6.5866e-07	4.85503e-06	3.18664e-09	6.9992e-08	5.76802e-07	3.78417e-10	6.7794e-09	6.05921e-08	4.00102e-11	6.45289e-10	6.07541e-09	1.45231e-11	1.8671e-10	1.40066
																427	0.413664	23.9114	0.00220413	0.60972	0.228665	3.71283e-05	0.000521984	0.00488883	1.84446e-06	2.30519e-05	0.00056514	4.07428e-07	1.17554e-05	0.000185451	1.21307e-07	5.39362e-06	3.37784e-05	2.20728e-08	6.46732e-07	4.76175e-06	3.10916e-09	6.85308e-08	5.64213e-07	3.68235e-10	6.61849e-09	5.90995e-08	3.88205e-11	6.28059e-10	5.90655e-09	1.40469e-11	1.8113e-10	1.39339
																428	0.414765	23.9134	0.00219282	0.610237	0.227505	3.67472e-05	0.000516534	0.00483901	1.81614e-06	2.27042e-05	0.000557421	3.99769e-07	1.1566e-05	0.000182706	1.18889e-07	5.31048e-06	3.32093e-05	2.1588e-08	6.34997e-07	4.6701e-06	3.03346e-09	6.70973e-08	5.51876e-07	3.58313e-10	6.4611e-09	5.76409e-08	3.76644e-11	6.11258e-10	5.7421e-09	1.35856e-11	1.75707e-10	1.38616
																429	0.415865	23.9154	0.00218157	0.610752	0.22635	3.63699e-05	0.000511139	0.00478968	1.78825e-06	2.23615e-05	0.000549798	3.92249e-07	1.13795e-05	0.000179998	1.16517e-07	5.22848e-06	3.26488e-05	2.11132e-08	6.23455e-07	4.58005e-06	2.95951e-09	6.56912e-08	5.39787e-07	3.48644e-10	6.30716e-09	5.62159e-08	3.65411e-11	5.94875e-10	5.58195e-09	1.31389e-11	1.70437e-10	1.37897
																430	0.416965	23.9174	0.00217037	0.611265	0.2252	3.59964e-05	0.000505799	0.00474083	1.76079e-06	2.20236e-05	0.000542271	3.84864e-07	1.11957e-05	0.000177326	1.1419e-07	5.14761e-06	3.20968e-05	2.06482e-08	6.12102e-07	4.49159e-06	2.88725e-09	6.4312e-08	5.27942e-07	3.39223e-10	6.1566e-09	5.48236e-08	3.54498e-11	5.78901e-10	5.426e-09	1.27061e-11	1.65316e-10	1.37181
																431	0.418066	23.9194	0.00215923	0.611774	0.224056	3.56268e-05	0.000500512	0.00469246	1.73373e-06	2.16907e-05	0.00053484	3.77612e-07	1.10147e-05	0.000174691	1.11907e-07	5.06785e-06	3.15533e-05	2.01929e-08	6.00934e-07	4.40469e-06	2.81667e-09	6.29592e-08	5.16337e-07	3.30043e-10	6.00936e-09	5.34635e-08	3.43895e-11	5.63328e-10	5.27416e-09	1.22871e-11	1.60339e-10	1.36468
																432	0.419166	23.9214	0.00214814	0.612281	0.222918	3.52608e-05	0.000495279	0.00464456	1.70709e-06	2.13625e-05	0.000527502	3.70491e-07	1.08363e-05	0.00017209	1.09667e-07	4.9892e-06	3.10181e-05	1.97471e-08	5.89951e-07	4.31932e-06	2.74772e-09	6.16324e-08	5.04967e-07	3.21099e-10	5.86538e-09	5.21348e-08	3.33595e-11	5.48145e-10	5.12631e-09	1.18812e-11	1.55504e-10	1.3576
																433	0.420267	23.9234	0.00213711	0.612786	0.221785	3.48986e-05	0.000490099	0.00459713	1.68084e-06	2.1039e-05	0.000520257	3.63499e-07	1.06606e-05	0.000169525	1.07469e-07	4.91163e-06	3.04912e-05	1.93106e-08	5.79149e-07	4.23547e-06	2.68036e-09	6.03312e-08	4.93829e-07	3.12385e-10	5.72459e-09	5.08369e-08	3.23589e-11	5.33345e-10	4.98238e-09	1.14882e-11	1.50807e-10	1.35055
																434	0.421368	23.9253	0.00212613	0.613288	0.220657	3.454e-05	0.000484972	0.00455016	1.655e-06	2.07201e-05	0.000513104	3.56633e-07	1.04875e-05	0.000166994	1.05313e-07	4.83514e-06	2.99724e-05	1.88832e-08	5.68527e-07	4.1531e-06	2.61457e-09	5.90551e-08	4.82917e-07	3.03896e-10	5.58693e-09	4.95691e-08	3.13869e-11	5.18918e-10	4.84225e-09	1.11077e-11	1.46243e-10	1.34353
																435	0.422469	23.9273	0.00211521	0.613787	0.219535	3.4185e-05	0.000479896	0.00450366	1.62954e-06	2.04059e-05	0.000506042	3.49892e-07	1.0317e-05	0.000164497	1.03198e-07	4.75971e-06	2.94616e-05	1.84648e-08	5.5808e-07	4.0722e-06	2.55031e-09	5.78037e-08	4.72228e-07	2.95626e-10	5.45233e-09	4.83309e-08	3.04428e-11	5.04856e-10	4.70583e-09	1.07393e-11	1.4181e-10	1.33655
																436	0.42357	23.9292	0.00210434	0.614283	0.218419	3.38337e-05	0.000474873	0.00445761	1.60446e-06	2.00962e-05	0.00049907	3.43273e-07	1.0149e-05	0.000162035	1.01124e-07	4.68534e-06	2.89587e-05	1.80551e-08	5.47807e-07	3.99275e-06	2.48754e-09	5.65767e-08	4.61758e-07	2.8757e-10	5.32074e-09	4.71215e-08	2.95259e-11	4.9115e-10	4.57305e-09	1.03826e-11	1.37504e-10	1.32961
																437	0.424671	23.9312	0.00209353	0.614777	0.217308	3.34859e-05	0.0004699	0.00441202	1.57977e-06	1.9791e-05	0.000492186	3.36774e-07	9.98361e-06	0.000159606	9.9089e-08	4.61201e-06	2.84636e-05	1.76541e-08	5.37706e-07	3.91471e-06	2.42624e-09	5.53735e-08	4.51502e-07	2.79723e-10	5.19209e-09	4.59404e-08	2.86353e-11	4.77793e-10	4.4438e-09	1.00372e-11	1.33322e-10	1.3227
																438	0.425772	23.9331	0.00208277	0.615269	0.216202	3.31416e-05	0.000464977	0.00436687	1.55545e-06	1.94901e-05	0.00048539	3.30393e-07	9.82066e-06	0.00015721	9.70929e-08	4.53971e-06	2.79762e-05	1.72614e-08	5.27774e-07	3.83807e-06	2.36637e-09	5.41939e-08	4.41458e-07	2.7208e-10	5.06633e-09	4.4787e-08	2.77704e-11	4.64776e-10	4.318e-09	9.70287e-12	1.29259e-10	1.31583
																439	0.426874	23.935	0.00207207	0.615758	0.215101	3.28008e-05	0.000460105	0.00432217	1.5315e-06	1.91937e-05	0.000478681	3.24128e-07	9.66017e-06	0.000154846	9.51351e-08	4.46843e-06	2.74965e-05	1.68771e-08	5.18008e-07	3.76282e-06	2.3079e-09	5.30373e-08	4.3162e-07	2.64636e-10	4.9434e-09	4.36607e-08	2.69305e-11	4.52091e-10	4.19557e-09	9.37924e-12	1.25314e-10	1.309
																440	0.427975	23.9369	0.00206142	0.616244	0.214006	3.24635e-05	0.000455283	0.00427791	1.50791e-06	1.89015e-05	0.000472059	3.17978e-07	9.5021e-06	0.000152515	9.32147e-08	4.39815e-06	2.70242e-05	1.65008e-08	5.08407e-07	3.68891e-06	2.2508e-09	5.19035e-08	4.21986e-07	2.57385e-10	4.82324e-09	4.25609e-08	2.61149e-11	4.39731e-10	4.07642e-09	9.06597e-12	1.21483e-10	1.30219
																441	0.429077	23.9388	0.00205082	0.616728	0.212916	3.21296e-05	0.000450509	0.00423409	1.48468e-06	1.86136e-05	0.00046552	3.11939e-07	9.34642e-06	0.000150216	9.13311e-08	4.32887e-06	2.65593e-05	1.61325e-08	4.98967e-07	3.61634e-06	2.19505e-09	5.07919e-08	4.12552e-07	2.50324e-10	4.70579e-09	4.1487e-08	2.53229e-11	4.27688e-10	3.96047e-09	8.76275e-12	1.17763e-10	1.29543
																442	0.430178	23.9407	0.00204027	0.617209	0.211832	3.17991e-05	0.000445784	0.0041907	1.46179e-06	1.83298e-05	0.000459066	3.06011e-07	9.1931e-06	0.000147949	8.94837e-08	4.26057e-06	2.61017e-05	1.5772e-08	4.89688e-07	3.54508e-06	2.1406e-09	4.97023e-08	4.03313e-07	2.43447e-10	4.59101e-09	4.04386e-08	2.45539e-11	4.15955e-10	3.84764e-09	8.46929e-12	1.1415e-10	1.28869
																443	0.43128	23.9425	0.00202978	0.617688	0.210753	3.14719e-05	0.000441108	0.00414774	1.43926e-06	1.80502e-05	0.000452695	3.00191e-07	9.0421e-06	0.000145712	8.76719e-08	4.19324e-06	2.56513e-05	1.54191e-08	4.80565e-07	3.47512e-06	2.08744e-09	4.86342e-08	3.94266e-07	2.36751e-10	4.47884e-09	3.94149e-08	2.38073e-11	4.04524e-10	3.73785e-09	8.18526e-12	1.10643e-10	1.282
																444	0.432382	23.9444	0.00201934	0.618164	0.209679	3.11481e-05	0.000436479	0.0041052	1.41707e-06	1.77746e-05	0.000446406	2.94478e-07	8.8934e-06	0.000143507	8.5895e-08	4.12687e-06	2.5208e-05	1.50738e-08	4.71597e-07	3.40643e-06	2.03553e-09	4.75873e-08	3.85408e-07	2.3023e-10	4.36921e-09	3.84156e-08	2.30824e-11	3.93388e-10	3.63103e-09	7.9104e-12	1.07238e-10	1.27533
																445	0.433484	23.9463	0.00200895	0.618638	0.20861	3.08275e-05	0.000431898	0.00406308	1.39521e-06	1.75031e-05	0.000440199	2.88869e-07	8.74697e-06	0.000141332	8.41523e-08	4.06145e-06	2.47718e-05	1.47357e-08	4.62783e-07	3.33899e-06	1.98486e-09	4.65612e-08	3.76736e-07	2.23881e-10	4.26209e-09	3.74401e-08	2.23787e-11	3.8254e-10	3.5271e-09	7.64442e-12	1.03932e-10	1.2687
																446	0.434586	23.9481	0.00199862	0.619109	0.207546	3.05102e-05	0.000427363	0.00402138	1.37369e-06	1.72355e-05	0.000434071	2.83363e-07	8.60277e-06	0.000139187	8.24433e-08	3.99696e-06	2.43424e-05	1.44049e-08	4.54118e-07	3.27278e-06	1.93538e-09	4.55555e-08	3.68244e-07	2.17699e-10	4.15742e-09	3.64878e-08	2.16955e-11	3.71974e-10	3.42599e-09	7.38704e-12	1.00724e-10	1.26211
																447	0.435688	23.9499	0.00198834	0.619578	0.206488	3.01961e-05	0.000422875	0.0039801	1.35249e-06	1.69718e-05	0.000428023	2.77958e-07	8.46077e-06	0.000137072	8.07673e-08	3.93341e-06	2.39198e-05	1.40811e-08	4.45603e-07	3.20778e-06	1.88707e-09	4.45699e-08	3.59931e-07	2.11679e-10	4.05515e-09	3.55583e-08	2.10323e-11	3.61682e-10	3.32764e-09	7.138e-12	9.76087e-11	1.25555
																448	0.43679	23.9518	0.0019781	0.620045	0.205435	2.98853e-05	0.000418433	0.00393922	1.33162e-06	1.6712e-05	0.000422053	2.72652e-07	8.32094e-06	0.000134987	7.91238e-08	3.87076e-06	2.3504e-05	1.37643e-08	4.37233e-07	3.14397e-06	1.83991e-09	4.3604e-08	3.51793e-07	2.05819e-10	3.95522e-09	3.4651e-08	2.03886e-11	3.51659e-10	3.23196e-09	6.89704e-12	9.45854e-11	1.24902
																449	0.437892	23.9536	0.00196792	0.620509	0.204387	2.95775e-05	0.000414036	0.00389875	1.31106e-06	1.6456e-05	0.000416161	2.67444e-07	8.18327e-06	0.00013293	7.75121e-08	3.80902e-06	2.30948e-05	1.34542e-08	4.29007e-07	3.08134e-06	1.79388e-09	4.26575e-08	3.43826e-07	2.00114e-10	3.8576e-09	3.37655e-08	1.97638e-11	3.41897e-10	3.13889e-09	6.66392e-12	9.1651e-11	1.24253
																450	0.438995	23.9554	0.00195779	0.62097	0.203344	2.9273e-05	0.000409685	0.00385869	1.29082e-06	1.62037e-05	0.000410345	2.62332e-07	8.0477e-06	0.000130902	7.59317e-08	3.74818e-06	2.26922e-05	1.31508e-08	4.20923e-07	3.01986e-06	1.74894e-09	4.173e-08	3.36028e-07	1.9456e-10	3.76223e-09	3.29013e-08	1.91573e-11	3.32391e-10	3.04836e-09	6.43839e-12	8.88033e-11	1.23606
																451	0.440097	23.9572	0.00194772	0.62143	0.202306	2.89715e-05	0.000405378	0.00381902	1.27088e-06	1.59552e-05	0.000404605	2.57314e-07	7.91423e-06	0.000128903	7.43821e-08	3.68821e-06	2.2296e-05	1.28539e-08	4.12978e-07	2.95951e-06	1.70507e-09	4.08212e-08	3.28395e-07	1.89153e-10	3.66907e-09	3.2058e-08	1.85688e-11	3.23134e-10	2.96032e-09	6.22021e-12	8.60397e-11	1.22964
																452	0.4412	23.9589	0.00193769	0.621886	0.201273	2.8673e-05	0.000401115	0.00377975	1.25124e-06	1.57102e-05	0.00039894	2.52388e-07	7.78281e-06	0.000126931	7.28626e-08	3.62912e-06	2.19061e-05	1.25633e-08	4.05172e-07	2.90028e-06	1.66226e-09	3.99307e-08	3.20923e-07	1.8389e-10	3.57806e-09	3.12349e-08	1.79975e-11	3.14121e-10	2.87469e-09	6.00916e-12	8.33579e-11	1.22324
																453	0.442303	23.9607	0.00192771	0.622341	0.200246	2.83776e-05	0.000396897	0.00374086	1.23191e-06	1.54689e-05	0.000393349	2.47553e-07	7.65342e-06	0.000124987	7.13727e-08	3.57089e-06	2.15225e-05	1.2279e-08	3.975e-07	2.84215e-06	1.62046e-09	3.90583e-08	3.1361e-07	1.78767e-10	3.48917e-09	3.04318e-08	1.74432e-11	3.05344e-10	2.79142e-09	5.80501e-12	8.07558e-11	1.21688
																454	0.443405	23.9625	0.00191778	0.622793	0.199223	2.80853e-05	0.000392721	0.00370237	1.21287e-06	1.52312e-05	0.000387831	2.42808e-07	7.52603e-06	0.000123071	6.99119e-08	3.51351e-06	2.11451e-05	1.20008e-08	3.89963e-07	2.7851e-06	1.57967e-09	3.82036e-08	3.06454e-07	1.73781e-10	3.40235e-09	2.96482e-08	1.69053e-11	2.968e-10	2.71044e-09	5.60755e-12	7.8231e-11	1.21055
																455	0.444508	23.9642	0.00190791	0.623243	0.198205	2.77959e-05	0.000388589	0.00366426	1.19412e-06	1.49969e-05	0.000382385	2.3815e-07	7.40062e-06	0.000121181	6.84796e-08	3.45696e-06	2.07738e-05	1.17287e-08	3.82556e-07	2.72911e-06	1.53986e-09	3.73662e-08	2.99449e-07	1.68928e-10	3.31756e-09	2.88836e-08	1.63833e-11	2.88481e-10	2.6317e-09	5.41657e-12	7.57814e-11	1.20425
																456	0.445611	23.966	0.00189808	0.62369	0.197193	2.75094e-05	0.000384499	0.00362653	1.17566e-06	1.47661e-05	0.000377011	2.33578e-07	7.27715e-06	0.000119319	6.70754e-08	3.40125e-06	2.04085e-05	1.14624e-08	3.75279e-07	2.67417e-06	1.50101e-09	3.65459e-08	2.92595e-07	1.64205e-10	3.23474e-09	2.81376e-08	1.58768e-11	2.80382e-10	2.55513e-09	5.23186e-12	7.34049e-11	1.19799
																457	0.446714	23.9677	0.0018883	0.624135	0.196185	2.72259e-05	0.000380452	0.00358917	1.15747e-06	1.45387e-05	0.000371708	2.29091e-07	7.15561e-06	0.000117482	6.56987e-08	3.34636e-06	2.00491e-05	1.12019e-08	3.6813e-07	2.62025e-06	1.4631e-09	3.57424e-08	2.85887e-07	1.59608e-10	3.15387e-09	2.74098e-08	1.53854e-11	2.72499e-10	2.48069e-09	5.05323e-12	7.10994e-11	1.19176
																458	0.447817	23.9694	0.00187857	0.624578	0.195182	2.69452e-05	0.000376446	0.00355219	1.13957e-06	1.43147e-05	0.000366474	2.24688e-07	7.03596e-06	0.000115672	6.43489e-08	3.29227e-06	1.96956e-05	1.0947e-08	3.61106e-07	2.56734e-06	1.4261e-09	3.49553e-08	2.79324e-07	1.55135e-10	3.07489e-09	2.66997e-08	1.49086e-11	2.64826e-10	2.40831e-09	4.88049e-12	6.88631e-11	1.18555
																459	0.44892	23.9712	0.00186889	0.625018	0.194184	2.66674e-05	0.000372481	0.00351558	1.12194e-06	1.40939e-05	0.000361309	2.20366e-07	6.91817e-06	0.000113887	6.30257e-08	3.23898e-06	1.93478e-05	1.06977e-08	3.54206e-07	2.51543e-06	1.38999e-09	3.41843e-08	2.72902e-07	1.50782e-10	2.99778e-09	2.6007e-08	1.4446e-11	2.57356e-10	2.33794e-09	4.71346e-12	6.66939e-11	1.17939
																460	0.450024	23.9729	0.00185926	0.625456	0.193191	2.63925e-05	0.000368558	0.00347934	1.10458e-06	1.38765e-05	0.000356212	2.16124e-07	6.80223e-06	0.000112128	6.17284e-08	3.18648e-06	1.90056e-05	1.04538e-08	3.47427e-07	2.46449e-06	1.35475e-09	3.34292e-08	2.66618e-07	1.46546e-10	2.92248e-09	2.53314e-08	1.39973e-11	2.50087e-10	2.26953e-09	4.55194e-12	6.45899e-11	1.17325
																461	0.451127	23.9746	0.00184968	0.625892	0.192203	2.61203e-05	0.000364675	0.00344346	1.08748e-06	1.36623e-05	0.000351183	2.11961e-07	6.6881e-06	0.000110394	6.04568e-08	3.13476e-06	1.86691e-05	1.02151e-08	3.40768e-07	2.41451e-06	1.32037e-09	3.26896e-08	2.6047e-07	1.42424e-10	2.84896e-09	2.46723e-08	1.3562e-11	2.43012e-10	2.20303e-09	4.39577e-12	6.25492e-11	1.16714
																462	0.452231	23.9763	0.00184014	0.626326	0.19122	2.58509e-05	0.000360832	0.00340793	1.07064e-06	1.34512e-05	0.00034622	2.07876e-07	6.57576e-06	0.000108684	5.92101e-08	3.08381e-06	1.83381e-05	9.98173e-09	3.34228e-07	2.36547e-06	1.28683e-09	3.19653e-08	2.54454e-07	1.38413e-10	2.77718e-09	2.40294e-08	1.31397e-11	2.36127e-10	2.13839e-09	4.24478e-12	6.05702e-11	1.16107
																463	0.453334	23.9779	0.00183066	0.626757	0.190242	2.55843e-05	0.000357029	0.00337277	1.05406e-06	1.32433e-05	0.000341323	2.03866e-07	6.46518e-06	0.000106999	5.79881e-08	3.03362e-06	1.80125e-05	9.75341e-09	3.27803e-07	2.31736e-06	1.2541e-09	3.1256e-08	2.4857e-07	1.34511e-10	2.7071e-09	2.34024e-08	1.27301e-11	2.29426e-10	2.07556e-09	4.0988e-12	5.8651e-11	1.15503
																464	0.454438	23.9796	0.00182122	0.627186	0.189268	2.53204e-05	0.000353265	0.00333796	1.03774e-06	1.30385e-05	0.00033649	1.99932e-07	6.35635e-06	0.000105338	5.67902e-08	2.98417e-06	1.76923e-05	9.53008e-09	3.21492e-07	2.27017e-06	1.22217e-09	3.05613e-08	2.42813e-07	1.30715e-10	2.63868e-09	2.27909e-08	1.23328e-11	2.22907e-10	2.0145e-09	3.95767e-12	5.679e-11	1.14902
																465	0.455541	23.9813	0.00181183	0.627613	0.1883	2.50592e-05	0.00034954	0.0033035	1.02166e-06	1.28367e-05	0.000331722	1.96071e-07	6.24923e-06	0.000103701	5.5616e-08	2.93547e-06	1.73773e-05	9.31164e-09	3.15294e-07	2.22387e-06	1.19101e-09	2.98811e-08	2.37181e-07	1.27021e-10	2.5719e-09	2.21945e-08	1.19474e-11	2.16563e-10	1.95514e-09	3.82125e-12	5.49854e-11	1.14303
																466	0.456645	23.9829	0.00180248	0.628037	0.187336	2.48006e-05	0.000345854	0.00326938	1.00584e-06	1.26379e-05	0.000327018	1.92282e-07	6.14379e-06	0.000102087	5.4465e-08	2.88749e-06	1.70675e-05	9.09798e-09	3.09207e-07	2.17845e-06	1.16062e-09	2.92151e-08	2.31673e-07	1.23428e-10	2.50671e-09	2.16129e-08	1.15737e-11	2.1039e-10	1.89746e-09	3.68937e-12	5.32356e-11	1.13708
																467	0.457749	23.9846	0.00179319	0.62846	0.186377	2.45447e-05	0.000342206	0.00323561	9.90248e-07	1.24421e-05	0.000322376	1.88564e-07	6.04003e-06	0.000100497	5.33369e-08	2.84024e-06	1.67628e-05	8.88902e-09	3.03228e-07	2.13389e-06	1.13097e-09	2.85629e-08	2.26284e-07	1.19933e-10	2.44308e-09	2.10458e-08	1.12112e-11	2.04384e-10	1.84141e-09	3.56189e-12	5.15392e-11	1.13117
																468	0.458853	23.9862	0.00178394	0.62888	0.185422	2.42914e-05	0.000338596	0.00320217	9.749e-07	1.22492e-05	0.000317796	1.84915e-07	5.93791e-06	9.89298e-05	5.22311e-08	2.79369e-06	1.64632e-05	8.68464e-09	2.97357e-07	2.09019e-06	1.10204e-09	2.79243e-08	2.21014e-07	1.16532e-10	2.38097e-09	2.04927e-08	1.08597e-11	1.98542e-10	1.78693e-09	3.43868e-12	4.98945e-11	1.12528
																469	0.459957	23.9878	0.00177474	0.629298	0.184473	2.40407e-05	0.000335023	0.00316908	9.59788e-07	1.20592e-05	0.000313277	1.81335e-07	5.8374e-06	9.7385e-05	5.11474e-08	2.74785e-06	1.61686e-05	8.48476e-09	2.91591e-07	2.04732e-06	1.07382e-09	2.72992e-08	2.15859e-07	1.13225e-10	2.32035e-09	1.99535e-08	1.05188e-11	1.92858e-10	1.734e-09	3.31959e-12	4.83001e-11	1.11942
																470	0.461061	23.9894	0.00176558	0.629714	0.183528	2.37926e-05	0.000331487	0.00313631	9.44906e-07	1.1872e-05	0.000308819	1.77821e-07	5.73849e-06	9.58627e-05	5.00851e-08	2.7027e-06	1.58788e-05	8.28928e-09	2.85929e-07	2.00528e-06	1.0463e-09	2.66871e-08	2.10817e-07	1.10008e-10	2.26119e-09	1.94277e-08	1.01883e-11	1.87329e-10	1.68257e-09	3.2045e-12	4.67545e-11	1.11359
																471	0.462165	23.9911	0.00175647	0.630127	0.182587	2.35469e-05	0.000327988	0.00310388	9.30253e-07	1.16877e-05	0.00030442	1.74374e-07	5.64116e-06	9.43624e-05	4.90441e-08	2.65823e-06	1.55939e-05	8.09812e-09	2.80369e-07	1.96404e-06	1.01945e-09	2.60879e-08	2.05886e-07	1.06878e-10	2.20346e-09	1.89151e-08	9.8678e-12	1.81951e-10	1.6326e-09	3.09327e-12	4.52562e-11	1.10779
																472	0.463269	23.9927	0.0017474	0.630539	0.181652	2.33038e-05	0.000324526	0.00307178	9.15825e-07	1.15061e-05	0.00030008	1.70992e-07	5.54537e-06	9.28838e-05	4.80238e-08	2.61444e-06	1.53138e-05	7.91117e-09	2.7491e-07	1.9236e-06	9.93267e-10	2.55013e-08	2.01064e-07	1.03835e-10	2.14712e-09	1.84153e-08	9.55703e-12	1.76719e-10	1.58404e-09	2.98578e-12	4.3804e-11	1.10202
																473	0.464373	23.9942	0.00173839	0.630948	0.180721	2.30632e-05	0.000321099	0.00303999	9.01618e-07	1.13272e-05	0.000295799	1.67673e-07	5.45111e-06	9.14268e-05	4.70238e-08	2.57131e-06	1.50383e-05	7.72836e-09	2.6955e-07	1.88393e-06	9.67726e-10	2.49271e-08	1.96349e-07	1.00875e-10	2.09214e-09	1.7928e-08	9.25572e-12	1.71631e-10	1.53687e-09	2.8819e-12	4.23965e-11	1.09628
																474	0.465478	23.9958	0.00172941	0.631355	0.179794	2.28251e-05	0.000317709	0.00300853	8.87629e-07	1.1151e-05	0.000291575	1.64416e-07	5.35836e-06	8.9991e-05	4.60439e-08	2.52884e-06	1.47674e-05	7.5496e-09	2.64286e-07	1.84503e-06	9.42815e-10	2.4365e-08	1.91738e-07	9.79958e-11	2.03849e-09	1.7453e-08	8.9636e-12	1.66683e-10	1.49105e-09	2.78153e-12	4.10324e-11	1.09057
																475	0.466582	23.9974	0.00172049	0.63176	0.178873	2.25894e-05	0.000314353	0.00297739	8.73855e-07	1.09774e-05	0.000287408	1.61221e-07	5.26709e-06	8.85762e-05	4.50835e-08	2.48702e-06	1.45011e-05	7.3748e-09	2.59119e-07	1.80689e-06	9.1852e-10	2.38148e-08	1.87229e-07	9.51962e-11	1.98614e-09	1.699e-08	8.68039e-12	1.6187e-10	1.44653e-09	2.68455e-12	3.97103e-11	1.08489
																476	0.467687	23.999	0.0017116	0.632163	0.177955	2.23561e-05	0.000311032	0.00294656	8.60292e-07	1.08065e-05	0.000283297	1.58086e-07	5.17728e-06	8.7182e-05	4.41424e-08	2.44584e-06	1.42392e-05	7.20388e-09	2.54046e-07	1.76948e-06	8.94827e-10	2.32763e-08	1.8282e-07	9.24737e-11	1.93507e-09	1.65387e-08	8.40583e-12	1.5719e-10	1.40329e-09	2.59084e-12	3.84292e-11	1.07924
																477	0.468791	24.0005	0.00170277	0.632564	0.177043	2.21251e-05	0.000307746	0.00291605	8.46938e-07	1.06381e-05	0.000279241	1.55009e-07	5.08892e-06	8.58083e-05	4.32201e-08	2.40528e-06	1.39817e-05	7.03676e-09	2.49065e-07	1.7328e-06	8.7172e-10	2.27493e-08	1.78509e-07	8.98262e-11	1.88524e-09	1.60988e-08	8.13968e-12	1.52639e-10	1.36129e-09	2.50031e-12	3.71877e-11	1.07362
																478	0.469896	24.0021	0.00169398	0.632963	0.176135	2.18966e-05	0.000304495	0.00288584	8.33789e-07	1.04723e-05	0.000275241	1.51992e-07	5.00197e-06	8.44547e-05	4.23164e-08	2.36535e-06	1.37286e-05	6.87336e-09	2.44175e-07	1.69683e-06	8.49187e-10	2.22334e-08	1.74295e-07	8.72519e-11	1.83663e-09	1.567e-08	7.88168e-12	1.48213e-10	1.32049e-09	2.41285e-12	3.59848e-11	1.06803
																479	0.471001	24.0036	0.00168523	0.633359	0.175231	2.16704e-05	0.000301277	0.00285594	8.20842e-07	1.0309e-05	0.000271294	1.49031e-07	4.91642e-06	8.3121e-05	4.14308e-08	2.32604e-06	1.34798e-05	6.7136e-09	2.39375e-07	1.66157e-06	8.27214e-10	2.17286e-08	1.70174e-07	8.47487e-11	1.78921e-09	1.5252e-08	7.63159e-12	1.4391e-10	1.28087e-09	2.32835e-12	3.48192e-11	1.06247
																480	0.472105	24.0052	0.00167652	0.633754	0.174332	2.14465e-05	0.000298093	0.00282634	8.08094e-07	1.01481e-05	0.000267401	1.46125e-07	4.83225e-06	8.18069e-05	4.0563e-08	2.28732e-06	1.32352e-05	6.5574e-09	2.34663e-07	1.62699e-06	8.05787e-10	2.12346e-08	1.66145e-07	8.23148e-11	1.74294e-09	1.48447e-08	7.38919e-12	1.39726e-10	1.24238e-09	2.24672e-12	3.36899e-11	1.05693
																481	0.47321	24.0067	0.00166786	0.634146	0.173437	2.12249e-05	0.000294942	0.00279704	7.95543e-07	9.98964e-06	0.000263561	1.43275e-07	4.74944e-06	8.05121e-05	3.97127e-08	2.24921e-06	1.29947e-05	6.40469e-09	2.30038e-07	1.59309e-06	7.84894e-10	2.07511e-08	1.62207e-07	7.99485e-11	1.69781e-09	1.44478e-08	7.15425e-12	1.35658e-10	1.20501e-09	2.16787e-12	3.25958e-11	1.05142
																482	0.474315	24.0082	0.00165925	0.634537	0.172547	2.10055e-05	0.000291823	0.00276804	7.83184e-07	9.83359e-06	0.000259772	1.40479e-07	4.66797e-06	7.92365e-05	3.88796e-08	2.21168e-06	1.27583e-05	6.25539e-09	2.25498e-07	1.55985e-06	7.64522e-10	2.0278e-08	1.58357e-07	7.76478e-11	1.65379e-09	1.4061e-08	6.92654e-12	1.31704e-10	1.16872e-09	2.09171e-12	3.15359e-11	1.04595
																483	0.47542	24.0097	0.00165068	0.634925	0.171661	2.07884e-05	0.000288738	0.00273933	7.71016e-07	9.6799e-06	0.000256036	1.37736e-07	4.58781e-06	7.79797e-05	3.80632e-08	2.17474e-06	1.25259e-05	6.10944e-09	2.21041e-07	1.52726e-06	7.44659e-10	1.98151e-08	1.54594e-07	7.54111e-11	1.61086e-09	1.3684e-08	6.70585e-12	1.27859e-10	1.13347e-09	2.01814e-12	3.05091e-11	1.0405
																484	0.476525	24.0112	0.00164215	0.635312	0.17078	2.05736e-05	0.000285685	0.00271092	7.59035e-07	9.52853e-06	0.00025235	1.35045e-07	4.50896e-06	7.67415e-05	3.72633e-08	2.13837e-06	1.22974e-05	5.96676e-09	2.16667e-07	1.49532e-06	7.25293e-10	1.93621e-08	1.50915e-07	7.32366e-11	1.56898e-09	1.33167e-08	6.49198e-12	1.24122e-10	1.09925e-09	1.94709e-12	2.95145e-11	1.03508
																485	0.47763	24.0127	0.00163366	0.635696	0.169903	2.03609e-05	0.000282663	0.00268279	7.47239e-07	9.37946e-06	0.000248714	1.32405e-07	4.43138e-06	7.55217e-05	3.64797e-08	2.10256e-06	1.20729e-05	5.82728e-09	2.12375e-07	1.464e-06	7.06411e-10	1.89189e-08	1.47319e-07	7.11227e-11	1.52814e-09	1.29588e-08	6.28473e-12	1.20489e-10	1.06601e-09	1.87846e-12	2.85511e-11	1.02968
																486	0.478736	24.0142	0.00162522	0.636078	0.16903	2.01504e-05	0.000279673	0.00265495	7.35624e-07	9.23264e-06	0.000245128	1.29815e-07	4.35506e-06	7.432e-05	3.57118e-08	2.06731e-06	1.18522e-05	5.69094e-09	2.08161e-07	1.4333e-06	6.88003e-10	1.84853e-08	1.43805e-07	6.90679e-11	1.48831e-09	1.26101e-08	6.08389e-12	1.16958e-10	1.03375e-09	1.81219e-12	2.7618e-11	1.02432
																487	0.479841	24.0157	0.00161682	0.636459	0.168162	1.99421e-05	0.000276715	0.00262739	7.24188e-07	9.08805e-06	0.000241591	1.27274e-07	4.27998e-06	7.31361e-05	3.49596e-08	2.03261e-06	1.16353e-05	5.55766e-09	2.04026e-07	1.40321e-06	6.70057e-10	1.80611e-08	1.4037e-07	6.70704e-11	1.44946e-09	1.22703e-08	5.88928e-12	1.13526e-10	1.00242e-09	1.74818e-12	2.67142e-11	1.01898
																488	0.480946	24.0171	0.00160847	0.636837	0.167298	1.97359e-05	0.000273787	0.00260012	7.12929e-07	8.94566e-06	0.000238102	1.24782e-07	4.20613e-06	7.19699e-05	3.42226e-08	1.99845e-06	1.14221e-05	5.42739e-09	1.99968e-07	1.37371e-06	6.52562e-10	1.76461e-08	1.37013e-07	6.51288e-11	1.41158e-09	1.19393e-08	5.70071e-12	1.10191e-10	9.72008e-10	1.68638e-12	2.58389e-11	1.01367
																489	0.482051	24.0186	0.00160015	0.637213	0.166439	1.95318e-05	0.000270891	0.00257312	7.01843e-07	8.80543e-06	0.000234661	1.22337e-07	4.13348e-06	7.08211e-05	3.35005e-08	1.96483e-06	1.12125e-05	5.30005e-09	1.95986e-07	1.34479e-06	6.35507e-10	1.724e-08	1.33732e-07	6.32417e-11	1.37464e-09	1.16168e-08	5.51799e-12	1.06949e-10	9.42481e-10	1.62669e-12	2.49912e-11	1.00838
																490	0.483157	24.02	0.00159188	0.637588	0.165583	1.93299e-05	0.000268024	0.00254639	6.90928e-07	8.66734e-06	0.000231267	1.19938e-07	4.06202e-06	6.96894e-05	3.27932e-08	1.93173e-06	1.10066e-05	5.17558e-09	1.92078e-07	1.31646e-06	6.18882e-10	1.68428e-08	1.30525e-07	6.14074e-11	1.33863e-09	1.13026e-08	5.34097e-12	1.03798e-10	9.13817e-10	1.56906e-12	2.41704e-11	1.00313
																491	0.484262	24.0215	0.00158365	0.63796	0.164732	1.913e-05	0.000265187	0.00251994	6.80182e-07	8.53134e-06	0.00022792	1.17586e-07	3.99173e-06	6.85747e-05	3.21002e-08	1.89916e-06	1.08042e-05	5.05393e-09	1.88244e-07	1.28868e-06	6.02676e-10	1.64543e-08	1.27392e-07	5.96247e-11	1.30351e-09	1.09965e-08	5.16946e-12	1.00737e-10	8.85993e-10	1.51342e-12	2.33755e-11	0.997899
																492	0.485368	24.0229	0.00157546	0.638331	0.163886	1.89321e-05	0.000262381	0.00249376	6.69602e-07	8.39742e-06	0.000224618	1.15278e-07	3.92259e-06	6.74766e-05	3.14213e-08	1.86709e-06	1.06053e-05	4.93503e-09	1.84481e-07	1.26146e-06	5.86879e-10	1.60742e-08	1.2433e-07	5.78921e-11	1.26926e-09	1.06984e-08	5.0033e-12	9.77616e-11	8.58983e-10	1.45969e-12	2.26058e-11	0.992698
																493	0.486474	24.0243	0.00156731	0.638699	0.163043	1.87363e-05	0.000259603	0.00246784	6.59184e-07	8.26553e-06	0.000221362	1.13014e-07	3.85458e-06	6.63951e-05	3.07563e-08	1.83553e-06	1.04099e-05	4.81883e-09	1.80789e-07	1.23477e-06	5.71482e-10	1.57025e-08	1.21338e-07	5.62083e-11	1.23588e-09	1.0408e-08	4.84233e-12	9.48707e-11	8.32767e-10	1.40782e-12	2.18606e-11	0.987523
																494	0.487579	24.0258	0.00155921	0.639066	0.162205	1.85425e-05	0.000256855	0.00244219	6.48928e-07	8.13566e-06	0.000218151	1.10794e-07	3.78769e-06	6.53297e-05	3.01049e-08	1.80447e-06	1.02178e-05	4.70526e-09	1.77166e-07	1.20863e-06	5.56475e-10	1.53389e-08	1.18414e-07	5.45719e-11	1.20333e-09	1.01252e-08	4.6864e-12	9.20618e-11	8.07321e-10	1.35774e-12	2.1139e-11	0.982375
																495	0.488685	24.0272	0.00155115	0.639431	0.161371	1.83506e-05	0.000254136	0.0024168	6.3883e-07	8.00777e-06	0.000214984	1.08615e-07	3.7219e-06	6.42804e-05	2.94667e-08	1.7739e-06	1.0029e-05	4.59427e-09	1.73612e-07	1.183e-06	5.41848e-10	1.49833e-08	1.15558e-07	5.29818e-11	1.1716e-09	9.84965e-09	4.53535e-12	8.93326e-11	7.82624e-10	1.3094e-12	2.04405e-11	0.977253
																496	0.489791	24.0286	0.00154312	0.639794	0.160541	1.81608e-05	0.000251445	0.00239167	6.28888e-07	7.88184e-06	0.000211861	1.06479e-07	3.65719e-06	6.3247e-05	2.88417e-08	1.74381e-06	9.84354e-06	4.4858e-09	1.70124e-07	1.15789e-06	5.27592e-10	1.46354e-08	1.12767e-07	5.14365e-11	1.14067e-09	9.58133e-09	4.38903e-12	8.66811e-11	7.58655e-10	1.26273e-12	1.97642e-11	0.972158
																497	0.490897	24.03	0.00153514	0.640154	0.159715	1.79729e-05	0.000248782	0.0023668	6.191e-07	7.75782e-06	0.000208781	1.04384e-07	3.59355e-06	6.22291e-05	2.82294e-08	1.7142e-06	9.66129e-06	4.3798e-09	1.66703e-07	1.13328e-06	5.13698e-10	1.42953e-08	1.1004e-07	4.9935e-11	1.11052e-09	9.32e-09	4.24731e-12	8.41051e-11	7.35393e-10	1.21767e-12	1.91095e-11	0.96709
																498	0.492002	24.0314	0.0015272	0.640514	0.158893	1.77869e-05	0.000246148	0.00234218	6.09463e-07	7.63571e-06	0.000205743	1.02328e-07	3.53095e-06	6.12265e-05	2.76296e-08	1.68506e-06	9.48222e-06	4.27621e-09	1.63346e-07	1.10917e-06	5.00158e-10	1.39626e-08	1.07376e-07	4.84761e-11	1.08112e-09	9.0655e-09	4.11004e-12	8.16025e-11	7.12819e-10	1.17419e-12	1.84757e-11	0.962047
																499	0.493108	24.0328	0.0015193	0.640871	0.158076	1.76028e-05	0.000243541	0.00231781	5.99975e-07	7.51547e-06	0.000202748	1.00312e-07	3.4694e-06	6.02392e-05	2.70422e-08	1.65639e-06	9.30626e-06	4.17498e-09	1.60053e-07	1.08555e-06	4.86962e-10	1.36373e-08	1.04773e-07	4.70585e-11	1.05247e-09	8.81766e-09	3.97709e-12	7.91715e-11	6.90913e-10	1.13221e-12	1.78623e-11	0.957031
																500	0.494214	24.0341	0.00151144	0.641226	0.157262	1.74206e-05	0.000240961	0.00229369	5.90634e-07	7.39706e-06	0.000199794	9.83351e-08	3.40886e-06	5.92668e-05	2.64668e-08	1.62817e-06	9.13338e-06	4.07607e-09	1.56823e-07	1.06239e-06	4.74103e-10	1.33191e-08	1.0223e-07	4.56811e-11	1.02455e-09	8.57631e-09	3.84833e-12	7.681e-11	6.69657e-10	1.0917e-12	1.72685e-11	0.95204
																501	0.495321	24.0355	0.00150362	0.641579	0.156453	1.72403e-05	0.000238409	0.00226982	5.81437e-07	7.28047e-06	0.000196881	9.63959e-08	3.34932e-06	5.83092e-05	2.59032e-08	1.6004e-06	8.96352e-06	3.97942e-09	1.53654e-07	1.03971e-06	4.61572e-10	1.30081e-08	9.97464e-08	4.43429e-11	9.97334e-10	8.34129e-09	3.72362e-12	7.45162e-11	6.49031e-10	1.0526e-12	1.66938e-11	0.947076
																502	0.496427	24.0369	0.00149583	0.641931	0.155648	1.70619e-05	0.000235883	0.0022462	5.72383e-07	7.16567e-06	0.000194008	9.44939e-08	3.29077e-06	5.73661e-05	2.53512e-08	1.57308e-06	8.79664e-06	3.88497e-09	1.50545e-07	1.01749e-06	4.49362e-10	1.27039e-08	9.73201e-08	4.30429e-11	9.70808e-10	8.11245e-09	3.60286e-12	7.22882e-11	6.29018e-10	1.01486e-12	1.61376e-11	0.942137
																503	0.497533	24.0382	0.00148809	0.642281	0.154847	1.68853e-05	0.000233384	0.00222281	5.63468e-07	7.05264e-06	0.000191175	9.26284e-08	3.2332e-06	5.64373e-05	2.48106e-08	1.54619e-06	8.63268e-06	3.7927e-09	1.47496e-07	9.95712e-07	4.37463e-10	1.24065e-08	9.495e-08	4.17798e-11	9.44957e-10	7.88962e-09	3.48591e-12	7.01242e-11	6.09601e-10	9.78442e-13	1.55993e-11	0.937223
																504	0.498639	24.0396	0.00148039	0.642629	0.154049	1.67105e-05	0.000230912	0.00219967	5.54692e-07	6.94134e-06	0.000188382	9.07989e-08	3.17658e-06	5.55227e-05	2.42811e-08	1.51973e-06	8.47161e-06	3.70253e-09	1.44505e-07	9.74379e-07	4.2587e-10	1.21156e-08	9.2635e-08	4.05528e-11	9.19765e-10	7.67267e-09	3.37267e-12	6.80225e-11	5.90763e-10	9.43296e-13	1.50783e-11	0.932335
																505	0.499745	24.0409	0.00147273	0.642975	0.153256	1.65375e-05	0.000228465	0.00217676	5.46052e-07	6.83175e-06	0.000185628	8.90046e-08	3.1209e-06	5.46221e-05	2.37626e-08	1.4937e-06	8.31337e-06	3.61444e-09	1.41572e-07	9.53479e-07	4.14573e-10	1.18313e-08	9.03738e-08	3.93609e-11	8.95214e-10	7.46145e-09	3.26301e-12	6.59814e-11	5.72486e-10	9.0938e-13	1.45742e-11	0.927473
																506	0.500852	24.0422	0.0014651	0.643319	0.152467	1.63662e-05	0.000226044	0.00215409	5.37545e-07	6.72384e-06	0.000182912	8.72449e-08	3.06615e-06	5.37352e-05	2.32547e-08	1.46809e-06	8.15791e-06	3.52837e-09	1.38695e-07	9.33005e-07	4.03567e-10	1.15533e-08	8.81653e-08	3.8203e-11	8.71291e-10	7.2558e-09	3.15684e-12	6.39993e-11	5.54756e-10	8.76653e-13	1.40864e-11	0.922635
																507	0.501958	24.0436	0.00145752	0.643661	0.151682	1.61968e-05	0.000223649	0.00213165	5.29171e-07	6.6176e-06	0.000180234	8.55191e-08	3.01231e-06	5.28619e-05	2.27574e-08	1.44289e-06	8.0052e-06	3.44428e-09	1.35872e-07	9.12948e-07	3.92843e-10	1.12816e-08	8.60083e-08	3.70783e-11	8.4798e-10	7.0556e-09	3.05403e-12	6.20744e-11	5.37556e-10	8.45074e-13	1.36144e-11	0.917822
																508	0.503065	24.0449	0.00144997	0.644002	0.150901	1.60291e-05	0.000221279	0.00210944	5.20926e-07	6.51299e-06	0.000177593	8.38266e-08	2.95938e-06	5.20019e-05	2.22703e-08	1.41809e-06	7.85519e-06	3.36212e-09	1.33105e-07	8.933e-07	3.82396e-10	1.10159e-08	8.39017e-08	3.59858e-11	8.25266e-10	6.8607e-09	2.9545e-12	6.02052e-11	5.20871e-10	8.14604e-13	1.31577e-11	0.913035
																509	0.504171	24.0462	0.00144246	0.644341	0.150123	1.58631e-05	0.000218933	0.00208745	5.12808e-07	6.41e-06	0.000174989	8.21668e-08	2.90733e-06	5.11552e-05	2.17933e-08	1.3937e-06	7.70783e-06	3.28186e-09	1.3039e-07	8.74053e-07	3.72217e-10	1.07561e-08	8.18443e-08	3.49247e-11	8.03134e-10	6.67098e-09	2.85813e-12	5.83902e-11	5.04687e-10	7.85206e-13	1.27158e-11	0.908272
																510	0.505278	24.0475	0.00143499	0.644678	0.14935	1.56988e-05	0.000216613	0.0020657	5.04817e-07	6.30859e-06	0.000172422	8.05391e-08	2.85615e-06	5.03214e-05	2.13262e-08	1.3697e-06	7.56309e-06	3.20345e-09	1.27728e-07	8.552e-07	3.62301e-10	1.05023e-08	7.98352e-08	3.38941e-11	7.81572e-10	6.48629e-09	2.76483e-12	5.66279e-11	4.88989e-10	7.56842e-13	1.22883e-11	0.903534
																511	0.506384	24.0488	0.00142756	0.645013	0.14858	1.55362e-05	0.000214317	0.00204416	4.9695e-07	6.20875e-06	0.00016989	7.89428e-08	2.80583e-06	4.95005e-05	2.08688e-08	1.34609e-06	7.42091e-06	3.12685e-09	1.25118e-07	8.36733e-07	3.52641e-10	1.02541e-08	7.78731e-08	3.28931e-11	7.60563e-10	6.30652e-09	2.67452e-12	5.49169e-11	4.73763e-10	7.29478e-13	1.18747e-11	0.89882
																512	0.507491	24.0501	0.00142017	0.645347	0.147815	1.53753e-05	0.000212045	0.00202285	4.89204e-07	6.11045e-06	0.000167395	7.73774e-08	2.75635e-06	4.86922e-05	2.04209e-08	1.32286e-06	7.28126e-06	3.05202e-09	1.22557e-07	8.18646e-07	3.4323e-10	1.00115e-08	7.59572e-08	3.1921e-11	7.40097e-10	6.13154e-09	2.58708e-12	5.32556e-11	4.58995e-10	7.03078e-13	1.14746e-11	0.894131
																513	0.508598	24.0514	0.00141281	0.645679	0.147053	1.5216e-05	0.000209797	0.00200176	4.81579e-07	6.01367e-06	0.000164934	7.58424e-08	2.70771e-06	4.78963e-05	1.99822e-08	1.30001e-06	7.14409e-06	2.97893e-09	1.20047e-07	8.0093e-07	3.34063e-10	9.77434e-09	7.40863e-08	3.09769e-11	7.20158e-10	5.96122e-09	2.50245e-12	5.16428e-11	4.44673e-10	6.77611e-13	1.10875e-11	0.889466
																514	0.509705	24.0526	0.00140549	0.646009	0.146295	1.50584e-05	0.000207573	0.00198089	4.74072e-07	5.91838e-06	0.000162507	7.4337e-08	2.65988e-06	4.71128e-05	1.95527e-08	1.27753e-06	7.00937e-06	2.90752e-09	1.17585e-07	7.83578e-07	3.25133e-10	9.54257e-09	7.22595e-08	3.006e-11	7.00734e-10	5.79546e-09	2.42052e-12	5.0077e-11	4.30783e-10	6.53044e-13	1.07131e-11	0.884825
																515	0.510811	24.0539	0.00139821	0.646337	0.145541	1.49024e-05	0.000205372	0.00196023	4.66682e-07	5.82457e-06	0.000160115	7.28609e-08	2.61286e-06	4.63413e-05	1.91322e-08	1.25542e-06	6.87705e-06	2.83777e-09	1.15171e-07	7.66584e-07	3.16434e-10	9.31604e-09	7.04758e-08	2.91696e-11	6.81813e-10	5.63413e-09	2.34122e-12	4.85571e-11	4.17313e-10	6.29347e-13	1.0351e-11	0.880209
																516	0.511918	24.0552	0.00139097	0.646664	0.14479	1.4748e-05	0.000203195	0.00193978	4.59407e-07	5.73222e-06	0.000157757	7.14134e-08	2.56663e-06	4.55818e-05	1.87204e-08	1.23367e-06	6.7471e-06	2.76965e-09	1.12804e-07	7.49941e-07	3.07962e-10	9.09464e-09	6.87343e-08	2.8305e-11	6.63382e-10	5.47712e-09	2.26446e-12	4.70816e-11	4.0425e-10	6.06489e-13	1.00007e-11	0.875616
																517	0.513025	24.0564	0.00138376	0.646989	0.144044	1.45951e-05	0.000201041	0.00191954	4.52244e-07	5.64129e-06	0.000155432	6.9994e-08	2.52118e-06	4.48341e-05	1.83172e-08	1.21228e-06	6.61947e-06	2.7031e-09	1.10484e-07	7.33642e-07	2.99709e-10	8.87826e-09	6.70339e-08	2.74654e-11	6.4543e-10	5.32432e-09	2.19017e-12	4.56493e-11	3.91583e-10	5.84441e-13	9.66191e-12	0.871047
																518	0.514132	24.0577	0.00137659	0.647312	0.143301	1.44439e-05	0.000198909	0.00189951	4.45193e-07	5.55177e-06	0.000153139	6.86022e-08	2.4765e-06	4.40979e-05	1.79224e-08	1.19123e-06	6.49413e-06	2.6381e-09	1.08208e-07	7.1768e-07	2.91671e-10	8.6668e-09	6.53738e-08	2.66502e-11	6.27944e-10	5.17563e-09	2.11827e-12	4.42591e-11	3.79301e-10	5.63176e-13	9.33425e-12	0.866501
																519	0.515239	24.0589	0.00136946	0.647634	0.142562	1.42942e-05	0.0001968	0.00187969	4.38251e-07	5.46364e-06	0.000150879	6.72374e-08	2.43258e-06	4.33732e-05	1.75358e-08	1.17053e-06	6.37104e-06	2.57462e-09	1.05977e-07	7.02048e-07	2.83842e-10	8.46014e-09	6.3753e-08	2.58586e-11	6.10913e-10	5.03093e-09	2.04869e-12	4.29098e-11	3.67391e-10	5.42666e-13	9.01737e-12	0.86198
																520	0.516346	24.0601	0.00136236	0.647954	0.141827	1.41461e-05	0.000194713	0.00186007	4.31417e-07	5.37688e-06	0.000148651	6.58992e-08	2.3894e-06	4.26597e-05	1.71574e-08	1.15017e-06	6.25016e-06	2.51261e-09	1.0379e-07	6.86741e-07	2.76217e-10	8.2582e-09	6.21708e-08	2.50901e-11	5.94325e-10	4.89013e-09	1.98135e-12	4.16001e-11	3.55844e-10	5.22886e-13	8.71092e-12	0.857481
																521	0.517453	24.0614	0.0013553	0.648272	0.141095	1.39995e-05	0.000192648	0.00184065	4.24689e-07	5.29147e-06	0.000146455	6.4587e-08	2.34695e-06	4.19574e-05	1.67868e-08	1.13014e-06	6.13145e-06	2.45205e-09	1.01646e-07	6.71752e-07	2.68791e-10	8.06086e-09	6.06262e-08	2.43439e-11	5.78171e-10	4.75313e-09	1.91618e-12	4.03291e-11	3.44648e-10	5.03811e-13	8.41458e-12	0.853006
																522	0.518561	24.0626	0.00134828	0.648589	0.140367	1.38544e-05	0.000190605	0.00182144	4.18066e-07	5.20738e-06	0.000144289	6.33003e-08	2.30522e-06	4.1266e-05	1.6424e-08	1.11045e-06	6.01488e-06	2.39291e-09	9.95433e-08	6.57075e-07	2.61559e-10	7.86803e-09	5.91183e-08	2.36194e-11	5.62438e-10	4.61982e-09	1.85312e-12	3.90955e-11	3.33794e-10	4.85415e-13	8.12802e-12	0.848554
																523	0.519668	24.0638	0.00134129	0.648903	0.139643	1.37108e-05	0.000188584	0.00180242	4.11546e-07	5.1246e-06	0.000142154	6.20388e-08	2.2642e-06	4.05854e-05	1.60688e-08	1.09108e-06	5.90041e-06	2.33514e-09	9.74823e-08	6.42703e-07	2.54516e-10	7.67961e-09	5.76464e-08	2.29161e-11	5.47117e-10	4.49012e-09	1.79209e-12	3.78984e-11	3.23271e-10	4.67675e-13	7.85094e-12	0.844126
																524	0.520775	24.065	0.00133434	0.649217	0.138922	1.35687e-05	0.000186583	0.0017836	4.05127e-07	5.04311e-06	0.00014005	6.08018e-08	2.22388e-06	3.99154e-05	1.57211e-08	1.07202e-06	5.78801e-06	2.27873e-09	9.54619e-08	6.28632e-07	2.47658e-10	7.4955e-09	5.62097e-08	2.22333e-11	5.32197e-10	4.36393e-09	1.73305e-12	3.67367e-11	3.13069e-10	4.50569e-13	7.58302e-12	0.83972
																525	0.521882	24.0662	0.00132742	0.649528	0.138206	1.3428e-05	0.000184605	0.00176497	3.98808e-07	4.96289e-06	0.000137975	5.9589e-08	2.18424e-06	3.9256e-05	1.53806e-08	1.05329e-06	5.67765e-06	2.22364e-09	9.34813e-08	6.14854e-07	2.40979e-10	7.31562e-09	5.48073e-08	2.15704e-11	5.17668e-10	4.24116e-09	1.67591e-12	3.56094e-11	3.0318e-10	4.34074e-13	7.32398e-12	0.835337
																526	0.52299	24.0674	0.00132054	0.649838	0.137492	1.32888e-05	0.000182647	0.00174654	3.92588e-07	4.88391e-06	0.00013593	5.83998e-08	2.14528e-06	3.86068e-05	1.50473e-08	1.03486e-06	5.56928e-06	2.16984e-09	9.15398e-08	6.01364e-07	2.34475e-10	7.13986e-09	5.34384e-08	2.0927e-11	5.03521e-10	4.12171e-09	1.62064e-12	3.45156e-11	2.93593e-10	4.1817e-13	7.07354e-12	0.830977
																527	0.524097	24.0686	0.00131369	0.650147	0.136783	1.3151e-05	0.000180709	0.00172829	3.86464e-07	4.80617e-06	0.000133914	5.72339e-08	2.10699e-06	3.79678e-05	1.47211e-08	1.01674e-06	5.46287e-06	2.1173e-09	8.96367e-08	5.88157e-07	2.28141e-10	6.96815e-09	5.21024e-08	2.03024e-11	4.89747e-10	4.00552e-09	1.56715e-12	3.34542e-11	2.843e-10	4.02835e-13	6.83142e-12	0.826639
																528	0.525204	24.0698	0.00130688	0.650453	0.136077	1.30147e-05	0.000178793	0.00171024	3.80436e-07	4.72964e-06	0.000131926	5.60908e-08	2.06935e-06	3.73389e-05	1.44016e-08	9.98914e-07	5.3584e-06	2.066e-09	8.77713e-08	5.75227e-07	2.21975e-10	6.8004e-09	5.07984e-08	1.96961e-11	4.76334e-10	3.89248e-09	1.51541e-12	3.24244e-11	2.75293e-10	3.8805e-13	6.59734e-12	0.822324
																529	0.526312	24.071	0.0013001	0.650758	0.135374	1.28797e-05	0.000176896	0.00169237	3.74501e-07	4.6543e-06	0.000129967	5.497e-08	2.03235e-06	3.67198e-05	1.4089e-08	9.81388e-07	5.25583e-06	2.0159e-09	8.59428e-08	5.62568e-07	2.1597e-10	6.63651e-09	4.95258e-08	1.91076e-11	4.63276e-10	3.78252e-09	1.46536e-12	3.14252e-11	2.66563e-10	3.73796e-13	6.37106e-12	0.818031
																530	0.527419	24.0721	0.00129336	0.651062	0.134675	1.27462e-05	0.00017502	0.00167469	3.68659e-07	4.58014e-06	0.000128036	5.38712e-08	1.99599e-06	3.61105e-05	1.37829e-08	9.64154e-07	5.15512e-06	1.96698e-09	8.41507e-08	5.50175e-07	2.10123e-10	6.4764e-09	4.82838e-08	1.85364e-11	4.50562e-10	3.67556e-09	1.41693e-12	3.04559e-11	2.58101e-10	3.60053e-13	6.15233e-12	0.813761
																531	0.528527	24.0733	0.00128665	0.651364	0.13398	1.2614e-05	0.000173163	0.00165718	3.62908e-07	4.50714e-06	0.000126133	5.27939e-08	1.96025e-06	3.55108e-05	1.34832e-08	9.47206e-07	5.05625e-06	1.91921e-09	8.23941e-08	5.38043e-07	2.0443e-10	6.32e-09	4.70717e-08	1.7982e-11	4.38184e-10	3.57152e-09	1.37009e-12	2.95154e-11	2.499e-10	3.46805e-13	5.94089e-12	0.809512
																532	0.529635	24.0745	0.00127998	0.651664	0.133288	1.24832e-05	0.000171326	0.00163986	3.57246e-07	4.43527e-06	0.000124256	5.17377e-08	1.92512e-06	3.49205e-05	1.31899e-08	9.30542e-07	4.95918e-06	1.87257e-09	8.06725e-08	5.26167e-07	1.98888e-10	6.16721e-09	4.58888e-08	1.74439e-11	4.26134e-10	3.47032e-09	1.32478e-12	2.86031e-11	2.41951e-10	3.34034e-13	5.73652e-12	0.805286
																533	0.530742	24.0756	0.00127334	0.651963	0.1326	1.23537e-05	0.000169509	0.00162272	3.51673e-07	4.36453e-06	0.000122407	5.07022e-08	1.8906e-06	3.43396e-05	1.29028e-08	9.14155e-07	4.86388e-06	1.82703e-09	7.89852e-08	5.14541e-07	1.93492e-10	6.01797e-09	4.47345e-08	1.69217e-11	4.14403e-10	3.37189e-09	1.28095e-12	2.7718e-11	2.34249e-10	3.21723e-13	5.53898e-12	0.801082
																534	0.53185	24.0768	0.00126673	0.65226	0.131915	1.22256e-05	0.000167711	0.00160576	3.46186e-07	4.2949e-06	0.000120584	4.9687e-08	1.85667e-06	3.37679e-05	1.26218e-08	8.98042e-07	4.77033e-06	1.78256e-09	7.73315e-08	5.03161e-07	1.88238e-10	5.87219e-09	4.36081e-08	1.64149e-11	4.02983e-10	3.27616e-09	1.23855e-12	2.68595e-11	2.26784e-10	3.09856e-13	5.34806e-12	0.796899
																535	0.532958	24.0779	0.00126016	0.652556	0.131233	1.20988e-05	0.000165932	0.00158897	3.40785e-07	4.22636e-06	0.000118787	4.86917e-08	1.82332e-06	3.32051e-05	1.23467e-08	8.82199e-07	4.67849e-06	1.73915e-09	7.57109e-08	4.92022e-07	1.83124e-10	5.7298e-09	4.25089e-08	1.59231e-11	3.91867e-10	3.18305e-09	1.19755e-12	2.60267e-11	2.1955e-10	2.98417e-13	5.16354e-12	0.792738
																536	0.534066	24.079	0.00125362	0.65285	0.130555	1.19733e-05	0.000164171	0.00157236	3.35469e-07	4.15889e-06	0.000117015	4.7716e-08	1.79055e-06	3.26514e-05	1.20774e-08	8.66621e-07	4.58834e-06	1.69676e-09	7.41227e-08	4.81118e-07	1.78144e-10	5.59072e-09	4.14364e-08	1.54458e-11	3.81046e-10	3.0925e-09	1.15789e-12	2.52189e-11	2.12541e-10	2.87391e-13	4.98522e-12	0.788599
																537	0.535173	24.0802	0.00124712	0.653142	0.129881	1.18491e-05	0.00016243	0.00155591	3.30235e-07	4.09248e-06	0.00011527	4.67595e-08	1.75834e-06	3.21064e-05	1.18138e-08	8.51305e-07	4.49984e-06	1.65538e-09	7.25663e-08	4.70446e-07	1.73297e-10	5.45488e-09	4.039e-08	1.49827e-11	3.70514e-10	3.00444e-09	1.11954e-12	2.44354e-11	2.05748e-10	2.76764e-13	4.81288e-12	0.784481
																538	0.536281	24.0813	0.00124065	0.653433	0.12921	1.17261e-05	0.000160706	0.00153964	3.25083e-07	4.0271e-06	0.000113549	4.58218e-08	1.72669e-06	3.157e-05	1.15559e-08	8.36246e-07	4.41296e-06	1.61497e-09	7.10411e-08	4.60001e-07	1.68578e-10	5.32221e-09	3.93689e-08	1.45333e-11	3.60262e-10	2.91881e-09	1.08244e-12	2.36755e-11	1.99167e-10	2.66522e-13	4.64635e-12	0.780385
																539	0.537389	24.0824	0.00123421	0.653723	0.128542	1.16045e-05	0.000159001	0.00152354	3.20011e-07	3.96276e-06	0.000111853	4.49025e-08	1.69558e-06	3.10422e-05	1.13034e-08	8.2144e-07	4.32769e-06	1.57553e-09	6.95466e-08	4.49777e-07	1.63985e-10	5.19264e-09	3.83727e-08	1.40973e-11	3.50285e-10	2.83553e-09	1.04657e-12	2.29385e-11	1.9279e-10	2.56651e-13	4.48542e-12	0.77631
																540	0.538497	24.0835	0.0012278	0.654011	0.127878	1.14841e-05	0.000157315	0.0015076	3.15019e-07	3.89942e-06	0.000110181	4.40014e-08	1.66501e-06	3.05228e-05	1.10563e-08	8.06884e-07	4.24398e-06	1.53702e-09	6.80821e-08	4.39771e-07	1.59514e-10	5.0661e-09	3.74008e-08	1.36742e-11	3.40573e-10	2.75456e-09	1.01189e-12	2.22237e-11	1.86612e-10	2.47137e-13	4.32992e-12	0.772256
																541	0.539605	24.0846	0.00122143	0.654297	0.127217	1.13649e-05	0.000155646	0.00149183	3.10104e-07	3.83708e-06	0.000108533	4.31179e-08	1.63497e-06	3.00116e-05	1.08144e-08	7.92573e-07	4.16182e-06	1.49942e-09	6.6647e-08	4.29979e-07	1.55161e-10	4.94252e-09	3.64525e-08	1.32637e-11	3.31122e-10	2.67581e-09	9.78348e-13	2.15305e-11	1.80626e-10	2.37969e-13	4.17966e-12	0.768223
																542	0.540713	24.0857	0.00121509	0.654582	0.126559	1.1247e-05	0.000153994	0.00147622	3.05266e-07	3.77571e-06	0.00010691	4.22519e-08	1.60545e-06	2.95086e-05	1.05777e-08	7.78503e-07	4.08118e-06	1.46272e-09	6.52409e-08	4.20395e-07	1.50925e-10	4.82183e-09	3.55274e-08	1.28654e-11	3.21924e-10	2.59925e-09	9.45917e-13	2.08583e-11	1.74827e-10	2.29134e-13	4.03449e-12	0.764211
																543	0.541821	24.0868	0.00120878	0.654866	0.125905	1.11303e-05	0.000152361	0.00146078	3.00504e-07	3.71531e-06	0.000105309	4.1403e-08	1.57645e-06	2.90136e-05	1.0346e-08	7.64672e-07	4.00202e-06	1.42689e-09	6.38631e-08	4.11016e-07	1.46801e-10	4.70398e-09	3.46249e-08	1.24791e-11	3.12973e-10	2.52481e-09	9.1456e-13	2.02064e-11	1.69209e-10	2.20621e-13	3.89423e-12	0.760219
																544	0.542929	24.0879	0.00120251	0.655148	0.125254	1.10148e-05	0.000150744	0.00144549	2.95816e-07	3.65586e-06	0.000103732	4.05708e-08	1.54795e-06	2.85266e-05	1.01192e-08	7.51074e-07	3.92433e-06	1.39192e-09	6.25132e-08	4.01837e-07	1.42788e-10	4.5889e-09	3.37445e-08	1.21042e-11	3.04262e-10	2.45242e-09	8.84243e-13	1.95743e-11	1.63766e-10	2.12417e-13	3.75871e-12	0.756249
																545	0.544038	24.089	0.00119627	0.655428	0.124607	1.09005e-05	0.000149145	0.00143037	2.91201e-07	3.59735e-06	0.000102177	3.97551e-08	1.51994e-06	2.80473e-05	9.89733e-09	7.37707e-07	3.84808e-06	1.35778e-09	6.11906e-08	3.92855e-07	1.38881e-10	4.47652e-09	3.28857e-08	1.17406e-11	2.95785e-10	2.38205e-09	8.54932e-13	1.89614e-11	1.58494e-10	2.04512e-13	3.62779e-12	0.752299
																546	0.545146	24.09	0.00119006	0.655707	0.123962	1.07874e-05	0.000147563	0.0014154	2.86658e-07	3.53975e-06	0.000100645	3.89555e-08	1.49242e-06	2.75757e-05	9.68015e-09	7.24566e-07	3.77325e-06	1.32445e-09	5.98947e-08	3.84066e-07	1.35079e-10	4.3668e-09	3.20479e-08	1.13878e-11	2.87537e-10	2.31363e-09	8.26596e-13	1.8367e-11	1.53387e-10	1.96895e-13	3.50131e-12	0.74837
																547	0.546254	24.0911	0.00118388	0.655985	0.123321	1.06754e-05	0.000145997	0.00140058	2.82187e-07	3.48306e-06	9.91352e-05	3.81717e-08	1.46537e-06	2.71117e-05	9.46762e-09	7.11648e-07	3.69981e-06	1.29193e-09	5.86251e-08	3.75465e-07	1.31379e-10	4.25965e-09	3.12307e-08	1.10456e-11	2.7951e-10	2.24712e-09	7.99203e-13	1.77908e-11	1.4844e-10	1.89557e-13	3.37913e-12	0.744461
																548	0.547362	24.0922	0.00117773	0.656261	0.122684	1.05646e-05	0.000144448	0.00138592	2.77785e-07	3.42727e-06	9.76471e-05	3.74033e-08	1.4388e-06	2.66551e-05	9.25963e-09	6.9895e-07	3.62773e-06	1.26017e-09	5.73813e-08	3.67049e-07	1.27778e-10	4.15504e-09	3.04336e-08	1.07137e-11	2.71701e-10	2.18246e-09	7.72724e-13	1.72321e-11	1.43648e-10	1.82486e-13	3.26111e-12	0.740572
																549	0.548471	24.0932	0.00117162	0.656536	0.122049	1.0455e-05	0.000142916	0.00137141	2.73452e-07	3.37235e-06	9.61806e-05	3.66502e-08	1.4127e-06	2.62059e-05	9.05609e-09	6.86468e-07	3.55699e-06	1.22918e-09	5.61628e-08	3.58814e-07	1.24273e-10	4.0529e-09	2.96561e-08	1.03918e-11	2.64102e-10	2.1196e-09	7.47128e-13	1.66904e-11	1.39007e-10	1.75674e-13	3.1471e-12	0.736704
																550	0.549579	24.0943	0.00116553	0.656809	0.121418	1.03464e-05	0.000141399	0.00135706	2.69187e-07	3.3183e-06	9.47353e-05	3.5912e-08	1.38705e-06	2.57639e-05	8.85691e-09	6.74199e-07	3.48757e-06	1.19893e-09	5.4969e-08	3.50757e-07	1.20863e-10	3.95318e-09	2.88978e-08	1.00795e-11	2.56709e-10	2.05849e-09	7.22388e-13	1.61653e-11	1.34511e-10	1.69111e-13	3.03698e-12	0.732856
																551	0.550687	24.0953	0.00115948	0.657081	0.12079	1.0239e-05	0.000139899	0.00134285	2.64989e-07	3.2651e-06	9.33109e-05	3.51884e-08	1.36184e-06	2.5329e-05	8.662e-09	6.62139e-07	3.41945e-06	1.16941e-09	5.37996e-08	3.42873e-07	1.17543e-10	3.85582e-09	2.81581e-08	9.77669e-12	2.49516e-10	1.99909e-09	6.98476e-13	1.56562e-11	1.30157e-10	1.62788e-13	2.93062e-12	0.729027
																552	0.551796	24.0963	0.00115346	0.657351	0.120165	1.01327e-05	0.000138415	0.00132879	2.60856e-07	3.21275e-06	9.19073e-05	3.44792e-08	1.33708e-06	2.49011e-05	8.47126e-09	6.50285e-07	3.3526e-06	1.14059e-09	5.2654e-08	3.35159e-07	1.14313e-10	3.76077e-09	2.74368e-08	9.48297e-12	2.42518e-10	1.94135e-09	6.75365e-13	1.51627e-11	1.25941e-10	1.56697e-13	2.82789e-12	0.725219
																553	0.552904	24.0974	0.00114747	0.65762	0.119543	1.00275e-05	0.000136946	0.00131487	2.56788e-07	3.16121e-06	9.05241e-05	3.3784e-08	1.31275e-06	2.44801e-05	8.28462e-09	6.38633e-07	3.28699e-06	1.11246e-09	5.15318e-08	3.27612e-07	1.1117e-10	3.66798e-09	2.67332e-08	9.19813e-12	2.3571e-10	1.88523e-09	6.53031e-13	1.46843e-11	1.21857e-10	1.5083e-13	2.72867e-12	0.72143
																554	0.554013	24.0984	0.00114151	0.657888	0.118925	9.92342e-06	0.000135494	0.0013011	2.52784e-07	3.11049e-06	8.91609e-05	3.31027e-08	1.28885e-06	2.40659e-05	8.10198e-09	6.27181e-07	3.22262e-06	1.08501e-09	5.04326e-08	3.20228e-07	1.08112e-10	3.57739e-09	2.60471e-08	8.9219e-12	2.29086e-10	1.83068e-09	6.31448e-13	1.42205e-11	1.17903e-10	1.45178e-13	2.63285e-12	0.717661
																555	0.555121	24.0994	0.00113558	0.658154	0.118309	9.82039e-06	0.000134056	0.00128748	2.48842e-07	3.06058e-06	8.78176e-05	3.24348e-08	1.26536e-06	2.36584e-05	7.92327e-09	6.15925e-07	3.15945e-06	1.05822e-09	4.93558e-08	3.13004e-07	1.05136e-10	3.48896e-09	2.5378e-08	8.65403e-12	2.22643e-10	1.77766e-09	6.10591e-13	1.3771e-11	1.14073e-10	1.39734e-13	2.54031e-12	0.713912
																556	0.55623	24.1004	0.00112968	0.658419	0.117697	9.71842e-06	0.000132634	0.00127399	2.44963e-07	3.01145e-06	8.64939e-05	3.17803e-08	1.24229e-06	2.32575e-05	7.74841e-09	6.04862e-07	3.09747e-06	1.03208e-09	4.83011e-08	3.05937e-07	1.0224e-10	3.40264e-09	2.47254e-08	8.39429e-12	2.16376e-10	1.72613e-09	5.90438e-13	1.33353e-11	1.10364e-10	1.3449e-13	2.45095e-12	0.710182
																557	0.557339	24.1015	0.00112381	0.658682	0.117088	9.61751e-06	0.000131227	0.00126065	2.41144e-07	2.9631e-06	8.51894e-05	3.11387e-08	1.21962e-06	2.28631e-05	7.5773e-09	5.93989e-07	3.03665e-06	1.00656e-09	4.7268e-08	2.99023e-07	9.94225e-11	3.31838e-09	2.40891e-08	8.14243e-12	2.10279e-10	1.67605e-09	5.70966e-13	1.2913e-11	1.06773e-10	1.29439e-13	2.36465e-12	0.706471
																558	0.558447	24.1025	0.00111797	0.658944	0.116482	9.51764e-06	0.000129835	0.00124744	2.37385e-07	2.91551e-06	8.3904e-05	3.05099e-08	1.19735e-06	2.24751e-05	7.40988e-09	5.83303e-07	2.97698e-06	9.81663e-10	4.62562e-08	2.9226e-07	9.6681e-11	3.23612e-09	2.34686e-08	7.89823e-12	2.04349e-10	1.62737e-09	5.52153e-13	1.25037e-11	1.03296e-10	1.24574e-13	2.28132e-12	0.70278
																559	0.559556	24.1035	0.00111216	0.659205	0.115879	9.4188e-06	0.000128457	0.00123437	2.33685e-07	2.86868e-06	8.26373e-05	2.98936e-08	1.17548e-06	2.20934e-05	7.24607e-09	5.72801e-07	2.91843e-06	9.57363e-10	4.52651e-08	2.85643e-07	9.40137e-11	3.15584e-09	2.28635e-08	7.66147e-12	1.9858e-10	1.58007e-09	5.33978e-13	1.2107e-11	9.99293e-11	1.19888e-13	2.20085e-12	0.699108
																560	0.560665	24.1045	0.00110638	0.659464	0.115279	9.32098e-06	0.000127095	0.00122144	2.30042e-07	2.82259e-06	8.13891e-05	2.92896e-08	1.15399e-06	2.17179e-05	7.08579e-09	5.62479e-07	2.86098e-06	9.33649e-10	4.42944e-08	2.79171e-07	9.14185e-11	3.07747e-09	2.22735e-08	7.43193e-12	1.9297e-10	1.5341e-09	5.1642e-13	1.17225e-11	9.66694e-11	1.15376e-13	2.12316e-12	0.695455
																561	0.561774	24.1055	0.00110063	0.659722	0.114682	9.22418e-06	0.000125746	0.00120864	2.26457e-07	2.77722e-06	8.01592e-05	2.86976e-08	1.13287e-06	2.13485e-05	6.92897e-09	5.52336e-07	2.80462e-06	9.10509e-10	4.33437e-08	2.72839e-07	8.88936e-11	3.00099e-09	2.16982e-08	7.2094e-12	1.87512e-10	1.48943e-09	4.99459e-13	1.13499e-11	9.35132e-11	1.1103e-13	2.04814e-12	0.691821
																562	0.562882	24.1064	0.00109491	0.659978	0.114089	9.12837e-06	0.000124412	0.00119598	2.22929e-07	2.73258e-06	7.89472e-05	2.81174e-08	1.11214e-06	2.09851e-05	6.77553e-09	5.42368e-07	2.74932e-06	8.87928e-10	4.24127e-08	2.66646e-07	8.64372e-11	2.92633e-09	2.11373e-08	6.99368e-12	1.82205e-10	1.44603e-09	4.83077e-13	1.09889e-11	9.04574e-11	1.06844e-13	1.97571e-12	0.688206
																563	0.563991	24.1074	0.00108922	0.660234	0.113498	9.03356e-06	0.000123093	0.00118345	2.19455e-07	2.68864e-06	7.7753e-05	2.75488e-08	1.09176e-06	2.06277e-05	6.62541e-09	5.32572e-07	2.69506e-06	8.65893e-10	4.15008e-08	2.60588e-07	8.40474e-11	2.85348e-09	2.05904e-08	6.78456e-12	1.77043e-10	1.40385e-09	4.67254e-13	1.0639e-11	8.7499e-11	1.02814e-13	1.90579e-12	0.684609
																564	0.5651	24.1084	0.00108356	0.660487	0.11291	8.93973e-06	0.000121787	0.00117104	2.16037e-07	2.6454e-06	7.65763e-05	2.69915e-08	1.07175e-06	2.02761e-05	6.47854e-09	5.22945e-07	2.64183e-06	8.44392e-10	4.06078e-08	2.54663e-07	8.17225e-11	2.78237e-09	2.00572e-08	6.58187e-12	1.72023e-10	1.36286e-09	4.51973e-13	1.02999e-11	8.46349e-11	9.89328e-14	1.83828e-12	0.681032
																565	0.566209	24.1094	0.00107793	0.66074	0.112326	8.84686e-06	0.000120495	0.00115877	2.12672e-07	2.60285e-06	7.54168e-05	2.64454e-08	1.05209e-06	1.99302e-05	6.33485e-09	5.13485e-07	2.58961e-06	8.23412e-10	3.97333e-08	2.48867e-07	7.94608e-11	2.71297e-09	1.95373e-08	6.3854e-12	1.67141e-10	1.32304e-09	4.37216e-13	9.97139e-12	8.18622e-11	9.51954e-14	1.7731e-12	0.677473
																566	0.567318	24.1103	0.00107233	0.660991	0.111744	8.75496e-06	0.000119217	0.00114663	2.09359e-07	2.56097e-06	7.42743e-05	2.59102e-08	1.03278e-06	1.95899e-05	6.19427e-09	5.04189e-07	2.53838e-06	8.02941e-10	3.88768e-08	2.43199e-07	7.72607e-11	2.64525e-09	1.90305e-08	6.19499e-12	1.62393e-10	1.28435e-09	4.22966e-13	9.65304e-12	7.91781e-11	9.15966e-14	1.71019e-12	0.673932
																567	0.568427	24.1113	0.00106675	0.661241	0.111165	8.66401e-06	0.000117952	0.00113461	2.06099e-07	2.51976e-06	7.31486e-05	2.53856e-08	1.01381e-06	1.92552e-05	6.05673e-09	4.95054e-07	2.48812e-06	7.82967e-10	3.80382e-08	2.37655e-07	7.51205e-11	2.57915e-09	1.85364e-08	6.01044e-12	1.57776e-10	1.24675e-09	4.09207e-13	9.34459e-12	7.65799e-11	8.81314e-14	1.64945e-12	0.67041
																568	0.569536	24.1122	0.00106121	0.66149	0.110589	8.574e-06	0.000116701	0.00112271	2.0289e-07	2.4792e-06	7.20395e-05	2.48716e-08	9.95174e-07	1.89261e-05	5.92218e-09	4.86078e-07	2.43882e-06	7.63478e-10	3.72169e-08	2.32232e-07	7.30386e-11	2.51466e-09	1.80547e-08	5.8316e-12	1.53286e-10	1.21023e-09	3.95924e-13	9.04573e-12	7.40648e-11	8.47949e-14	1.59083e-12	0.666906
																569	0.570645	24.1132	0.00105569	0.661737	0.110017	8.48492e-06	0.000115463	0.00111095	1.99732e-07	2.43929e-06	7.09466e-05	2.43678e-08	9.76872e-07	1.86023e-05	5.79055e-09	4.77258e-07	2.39045e-06	7.44463e-10	3.64127e-08	2.26929e-07	7.10134e-11	2.45172e-09	1.75851e-08	5.6583e-12	1.48921e-10	1.17474e-09	3.831e-13	8.75618e-12	7.16303e-11	8.15825e-14	1.53424e-12	0.663421
																570	0.571754	24.1141	0.0010502	0.661983	0.109447	8.39676e-06	0.000114238	0.0010993	1.96623e-07	2.40001e-06	6.98698e-05	2.38742e-08	9.58894e-07	1.82838e-05	5.66177e-09	4.68592e-07	2.34301e-06	7.25911e-10	3.56252e-08	2.21742e-07	6.90436e-11	2.3903e-09	1.71273e-08	5.49037e-12	1.44676e-10	1.14027e-09	3.70721e-13	8.47566e-12	6.92739e-11	7.84896e-14	1.47962e-12	0.659953
																571	0.572864	24.1151	0.00104474	0.662228	0.10888	8.30951e-06	0.000113027	0.00108777	1.93564e-07	2.36135e-06	6.88088e-05	2.33904e-08	9.41236e-07	1.79705e-05	5.5358e-09	4.60076e-07	2.29647e-06	7.0781e-10	3.48542e-08	2.1667e-07	6.71276e-11	2.33038e-09	1.66811e-08	5.32766e-12	1.40548e-10	1.10678e-09	3.58773e-13	8.20388e-12	6.69931e-11	7.55118e-14	1.42689e-12	0.656504
																572	0.573973	24.116	0.00103931	0.662471	0.108315	8.22317e-06	0.000111828	0.00107637	1.90552e-07	2.32331e-06	6.77635e-05	2.29163e-08	9.23893e-07	1.76624e-05	5.41256e-09	4.51709e-07	2.25082e-06	6.9015e-10	3.40992e-08	2.1171e-07	6.5264e-11	2.2719e-09	1.62461e-08	5.17001e-12	1.36535e-10	1.07424e-09	3.47242e-13	7.94059e-12	6.47856e-11	7.2645e-14	1.37601e-12	0.653072
																573	0.575082	24.1169	0.00103391	0.662713	0.107754	8.13772e-06	0.000110642	0.00106508	1.87588e-07	2.28588e-06	6.67336e-05	2.24517e-08	9.06858e-07	1.73594e-05	5.292e-09	4.43488e-07	2.20604e-06	6.72921e-10	3.33599e-08	2.06859e-07	6.34514e-11	2.21485e-09	1.58221e-08	5.01729e-12	1.32633e-10	1.04264e-09	3.36115e-13	7.68553e-12	6.26491e-11	6.98852e-14	1.3269e-12	0.649658
																574	0.576191	24.1179	0.00102853	0.662954	0.107196	8.05315e-06	0.000109468	0.00105392	1.84671e-07	2.24904e-06	6.57188e-05	2.19965e-08	8.90127e-07	1.70613e-05	5.17407e-09	4.35411e-07	2.16211e-06	6.56113e-10	3.26361e-08	2.02115e-07	6.16884e-11	2.15918e-09	1.54089e-08	4.86934e-12	1.28839e-10	1.01194e-09	3.25378e-13	7.43846e-12	6.05813e-11	6.72283e-14	1.2795e-12	0.646263
																575	0.577301	24.1188	0.00102318	0.663194	0.10664	7.96946e-06	0.000108307	0.00104286	1.818e-07	2.21278e-06	6.47191e-05	2.15503e-08	8.73694e-07	1.67682e-05	5.05871e-09	4.27475e-07	2.11903e-06	6.39715e-10	3.19274e-08	1.97477e-07	5.99738e-11	2.10486e-09	1.5006e-08	4.72603e-12	1.2515e-10	9.82113e-10	3.15019e-13	7.19912e-12	5.85802e-11	6.46707e-14	1.23376e-12	0.642884
																576	0.57841	24.1197	0.00101786	0.663432	0.106088	7.88663e-06	0.000107159	0.00103193	1.78974e-07	2.17711e-06	6.37341e-05	2.11132e-08	8.57554e-07	1.64799e-05	4.94587e-09	4.19678e-07	2.07677e-06	6.23717e-10	3.12336e-08	1.92941e-07	5.83062e-11	2.05186e-09	1.46134e-08	4.58722e-12	1.21565e-10	9.53145e-10	3.05027e-13	6.96728e-12	5.66436e-11	6.22087e-14	1.18962e-12	0.639524
																577	0.579519	24.1206	0.00101257	0.663669	0.105538	7.80466e-06	0.000106022	0.00102111	1.76192e-07	2.142e-06	6.27636e-05	2.06848e-08	8.41703e-07	1.61963e-05	4.83548e-09	4.12017e-07	2.03532e-06	6.08112e-10	3.05542e-08	1.88505e-07	5.66844e-11	2.00016e-09	1.42308e-08	4.45278e-12	1.18079e-10	9.25008e-10	2.95388e-13	6.74272e-12	5.47695e-11	5.98388e-14	1.14703e-12	0.63618
																578	0.580629	24.1215	0.0010073	0.663905	0.104991	7.72354e-06	0.000104898	0.0010104	1.73455e-07	2.10745e-06	6.18075e-05	2.02651e-08	8.26135e-07	1.59175e-05	4.72751e-09	4.04491e-07	1.99467e-06	5.92888e-10	2.98892e-08	1.84168e-07	5.51072e-11	1.94972e-09	1.38578e-08	4.32258e-12	1.1469e-10	8.97679e-10	2.86093e-13	6.52522e-12	5.2956e-11	5.75576e-14	1.10593e-12	0.632855
																579	0.581738	24.1224	0.00100206	0.66414	0.104447	7.64326e-06	0.000103786	0.000999801	1.7076e-07	2.07346e-06	6.08655e-05	1.98538e-08	8.10846e-07	1.56432e-05	4.62189e-09	3.97097e-07	1.95479e-06	5.78036e-10	2.92381e-08	1.79927e-07	5.35734e-11	1.90051e-09	1.34943e-08	4.19651e-12	1.11395e-10	8.71135e-10	2.77129e-13	6.31455e-12	5.12011e-11	5.53619e-14	1.06626e-12	0.629546
																580	0.582848	24.1233	0.000996849	0.664373	0.103905	7.56381e-06	0.000102685	0.000989314	1.68109e-07	2.04e-06	5.99375e-05	1.94508e-08	7.9583e-07	1.53735e-05	4.51859e-09	3.89833e-07	1.91569e-06	5.63549e-10	2.86006e-08	1.75781e-07	5.20819e-11	1.8525e-09	1.31401e-08	4.07443e-12	1.08193e-10	8.45355e-10	2.68488e-13	6.11051e-12	4.9503e-11	5.32486e-14	1.02799e-12	0.626255
																581	0.583957	24.1242	0.000991663	0.664605	0.103366	7.48519e-06	0.000101596	0.000978937	1.65499e-07	2.00708e-06	5.90233e-05	1.90559e-08	7.81084e-07	1.51083e-05	4.41754e-09	3.82697e-07	1.87734e-06	5.49418e-10	2.79766e-08	1.71727e-07	5.06314e-11	1.80567e-09	1.27949e-08	3.95624e-12	1.0508e-10	8.20317e-10	2.60157e-13	5.91291e-12	4.78599e-11	5.12146e-14	9.91068e-13	0.622981
																582	0.585067	24.1251	0.000986504	0.664836	0.10283	7.40737e-06	0.000100519	0.000968669	1.62931e-07	1.97468e-06	5.81225e-05	1.86689e-08	7.66602e-07	1.48474e-05	4.31871e-09	3.75686e-07	1.83972e-06	5.35633e-10	2.73657e-08	1.67763e-07	4.92209e-11	1.75998e-09	1.24585e-08	3.84182e-12	1.02054e-10	7.96001e-10	2.52128e-13	5.72153e-12	4.62701e-11	4.92569e-14	9.5544e-13	0.619723
																583	0.586176	24.1259	0.000981372	0.665066	0.102297	7.33036e-06	9.94529e-05	0.000958508	1.60403e-07	1.94281e-06	5.72352e-05	1.82898e-08	7.5238e-07	1.45909e-05	4.22204e-09	3.68799e-07	1.80283e-06	5.22187e-10	2.67677e-08	1.63887e-07	4.78494e-11	1.71542e-09	1.21306e-08	3.73107e-12	9.91126e-11	7.72386e-10	2.44391e-13	5.53619e-12	4.47318e-11	4.73728e-14	9.21067e-13	0.616483
																584	0.587286	24.1268	0.000976266	0.665294	0.101767	7.25415e-06	9.83984e-05	0.000948453	1.57915e-07	1.91144e-06	5.6361e-05	1.79183e-08	7.38413e-07	1.43387e-05	4.12749e-09	3.62033e-07	1.76666e-06	5.09072e-10	2.61823e-08	1.60099e-07	4.65158e-11	1.67194e-09	1.18111e-08	3.62387e-12	9.62538e-11	7.49453e-10	2.36936e-13	5.35671e-12	4.32435e-11	4.55596e-14	8.87904e-13	0.61326
																585	0.588395	24.1277	0.000971186	0.665522	0.101239	7.17873e-06	9.73551e-05	0.000938502	1.55467e-07	1.88057e-06	5.54998e-05	1.75543e-08	7.24698e-07	1.40906e-05	4.03501e-09	3.55387e-07	1.73118e-06	4.96279e-10	2.56093e-08	1.56394e-07	4.5219e-11	1.62954e-09	1.14998e-08	3.52012e-12	9.34751e-11	7.27183e-10	2.29755e-13	5.1829e-12	4.18036e-11	4.38147e-14	8.5591e-13	0.610053
																586	0.589505	24.1286	0.000966133	0.665748	0.100714	7.10409e-06	9.63229e-05	0.000928656	1.53058e-07	1.85019e-06	5.46514e-05	1.71977e-08	7.11229e-07	1.38467e-05	3.94456e-09	3.48858e-07	1.69639e-06	4.83801e-10	2.50484e-08	1.52773e-07	4.39581e-11	1.58818e-09	1.11965e-08	3.41973e-12	9.07745e-11	7.05557e-10	2.22839e-13	5.01459e-12	4.04105e-11	4.21355e-14	8.25046e-13	0.606863
																587	0.590615	24.1294	0.000961105	0.665973	0.100192	7.03022e-06	9.53016e-05	0.000918913	1.50687e-07	1.8203e-06	5.38156e-05	1.68483e-08	6.98002e-07	1.36068e-05	3.8561e-09	3.42445e-07	1.66227e-06	4.71631e-10	2.44993e-08	1.49232e-07	4.27322e-11	1.54783e-09	1.09009e-08	3.32259e-12	8.81498e-11	6.84558e-10	2.1618e-13	4.85162e-12	3.90628e-11	4.05195e-14	7.95271e-13	0.60369
																588	0.591724	24.1303	0.000956104	0.666197	0.099672	6.95712e-06	9.42912e-05	0.000909272	1.48353e-07	1.79089e-06	5.29922e-05	1.65059e-08	6.85014e-07	1.33709e-05	3.76958e-09	3.36146e-07	1.62881e-06	4.59761e-10	2.39619e-08	1.45771e-07	4.15402e-11	1.50848e-09	1.06129e-08	3.22862e-12	8.55989e-11	6.64167e-10	2.0977e-13	4.69381e-12	3.7759e-11	3.89646e-14	7.66549e-13	0.600533
																589	0.592834	24.1311	0.000951128	0.666419	0.099155	6.88477e-06	9.32916e-05	0.000899731	1.46057e-07	1.76195e-06	5.21811e-05	1.61705e-08	6.7226e-07	1.3139e-05	3.68497e-09	3.29958e-07	1.59601e-06	4.48183e-10	2.34358e-08	1.42388e-07	4.03813e-11	1.4701e-09	1.03323e-08	3.13771e-12	8.31198e-11	6.44367e-10	2.03601e-13	4.54101e-12	3.64978e-11	3.74683e-14	7.38843e-13	0.597393
																590	0.593944	24.132	0.000946178	0.666641	0.0986407	6.81317e-06	9.23026e-05	0.000890291	1.43797e-07	1.73347e-06	5.13821e-05	1.58419e-08	6.59737e-07	1.2911e-05	3.60222e-09	3.23879e-07	1.56383e-06	4.36892e-10	2.29209e-08	1.3908e-07	3.92546e-11	1.43267e-09	1.00588e-08	3.04979e-12	8.07106e-11	6.25143e-10	1.97665e-13	4.39306e-12	3.52777e-11	3.60286e-14	7.12118e-13	0.594269
																591	0.595054	24.1328	0.000941254	0.666861	0.0981289	6.74232e-06	9.13241e-05	0.000880949	1.41573e-07	1.70545e-06	5.0595e-05	1.552e-08	6.47439e-07	1.26867e-05	3.52128e-09	3.17909e-07	1.53229e-06	4.25879e-10	2.2417e-08	1.35847e-07	3.81592e-11	1.39616e-09	9.79246e-09	2.96477e-12	7.83693e-11	6.06477e-10	1.91956e-13	4.24982e-12	3.40974e-11	3.46434e-14	6.8634e-13	0.591161
																592	0.596164	24.1337	0.000936354	0.66708	0.0976198	6.67219e-06	9.0356e-05	0.000871704	1.39385e-07	1.67788e-06	4.98196e-05	1.52045e-08	6.35364e-07	1.24662e-05	3.44214e-09	3.12045e-07	1.50136e-06	4.15139e-10	2.19238e-08	1.32687e-07	3.70943e-11	1.36055e-09	9.53291e-09	2.88256e-12	7.60942e-11	5.88353e-10	1.86466e-13	4.11113e-12	3.29558e-11	3.33105e-14	6.61477e-13	0.58807
																593	0.597274	24.1345	0.00093148	0.667298	0.0971133	6.6028e-06	8.93982e-05	0.000862557	1.37232e-07	1.65075e-06	4.90558e-05	1.48955e-08	6.23507e-07	1.22494e-05	3.36473e-09	3.06285e-07	1.47103e-06	4.04665e-10	2.1441e-08	1.29598e-07	3.6059e-11	1.32583e-09	9.28005e-09	2.80308e-12	7.38833e-11	5.70758e-10	1.81188e-13	3.97686e-12	3.18515e-11	3.20281e-14	6.37496e-13	0.584994
																594	0.598384	24.1353	0.000926632	0.667515	0.0966094	6.53412e-06	8.84506e-05	0.000853505	1.35112e-07	1.62405e-06	4.83034e-05	1.45928e-08	6.11865e-07	1.20363e-05	3.28904e-09	3.00628e-07	1.44129e-06	3.9445e-10	2.09686e-08	1.26578e-07	3.50525e-11	1.29196e-09	9.03371e-09	2.72625e-12	7.1735e-11	5.53675e-10	1.76117e-13	3.84688e-12	3.07834e-11	3.07943e-14	6.14367e-13	0.581935
																595	0.599493	24.1361	0.000921808	0.667731	0.0961081	6.46615e-06	8.75131e-05	0.000844548	1.33027e-07	1.59778e-06	4.75623e-05	1.42962e-08	6.00433e-07	1.18267e-05	3.21501e-09	2.95071e-07	1.41213e-06	3.84488e-10	2.05062e-08	1.23626e-07	3.40741e-11	1.25894e-09	8.79372e-09	2.65201e-12	6.96474e-11	5.37091e-10	1.71246e-13	3.72104e-12	2.97503e-11	2.96073e-14	5.92061e-13	0.578891
																596	0.600603	24.137	0.000917009	0.667945	0.0956094	6.39889e-06	8.65855e-05	0.000835684	1.30975e-07	1.57193e-06	4.68322e-05	1.40056e-08	5.89209e-07	1.16206e-05	3.14262e-09	2.89614e-07	1.38354e-06	3.74773e-10	2.00536e-08	1.20741e-07	3.3123e-11	1.22673e-09	8.55993e-09	2.58026e-12	6.76191e-11	5.2099e-10	1.66568e-13	3.59921e-12	2.8751e-11	2.84653e-14	5.70549e-13	0.575864
																597	0.601713	24.1378	0.000912235	0.668159	0.0951132	6.33232e-06	8.56678e-05	0.000826914	1.28956e-07	1.5465e-06	4.61131e-05	1.3721e-08	5.78188e-07	1.1418e-05	3.07184e-09	2.84253e-07	1.35551e-06	3.65299e-10	1.96108e-08	1.17922e-07	3.21985e-11	1.19533e-09	8.33217e-09	2.51095e-12	6.56482e-11	5.0536e-10	1.62078e-13	3.48129e-12	2.77846e-11	2.73668e-14	5.49803e-13	0.572852
																598	0.602824	24.1386	0.000907486	0.668371	0.0946196	6.26645e-06	8.47599e-05	0.000818235	1.2697e-07	1.52147e-06	4.54047e-05	1.34421e-08	5.67368e-07	1.12188e-05	3.00261e-09	2.78989e-07	1.32802e-06	3.5606e-10	1.91774e-08	1.15166e-07	3.12998e-11	1.1647e-09	8.11031e-09	2.44401e-12	6.37333e-11	4.90187e-10	1.57771e-13	3.36713e-12	2.685e-11	2.63099e-14	5.29797e-13	0.569856
																599	0.603934	24.1394	0.000902761	0.668582	0.0941285	6.20125e-06	8.38616e-05	0.000809647	1.25015e-07	1.49685e-06	4.47069e-05	1.3169e-08	5.56744e-07	1.10229e-05	2.93492e-09	2.73819e-07	1.30108e-06	3.47051e-10	1.87533e-08	1.12472e-07	3.04262e-11	1.13484e-09	7.89419e-09	2.37935e-12	6.18729e-11	4.75458e-10	1.5364e-13	3.25663e-12	2.59461e-11	2.52933e-14	5.10505e-13	0.566875
																600	0.605044	24.1402	0.00089806	0.668792	0.0936399	6.13673e-06	8.29729e-05	0.000801149	1.23091e-07	1.47262e-06	4.40196e-05	1.29014e-08	5.46313e-07	1.08304e-05	2.86873e-09	2.68741e-07	1.27466e-06	3.38266e-10	1.83382e-08	1.0984e-07	2.95771e-11	1.10572e-09	7.68367e-09	2.31693e-12	6.00653e-11	4.61161e-10	1.49681e-13	3.14967e-12	2.50719e-11	2.43153e-14	4.91902e-13	0.56391
																601	0.606154	24.141	0.000893384	0.669001	0.0931538	6.07288e-06	8.20936e-05	0.000792739	1.21199e-07	1.44878e-06	4.33426e-05	1.26392e-08	5.36072e-07	1.0641e-05	2.804e-09	2.63755e-07	1.24876e-06	3.29699e-10	1.79321e-08	1.07267e-07	2.87518e-11	1.07733e-09	7.47861e-09	2.25668e-12	5.83092e-11	4.47282e-10	1.45888e-13	3.04614e-12	2.42265e-11	2.33746e-14	4.73964e-13	0.560961
																602	0.607264	24.1418	0.000888732	0.669209	0.0926702	6.00969e-06	8.12237e-05	0.000784418	1.19337e-07	1.42532e-06	4.26758e-05	1.23824e-08	5.26017e-07	1.04549e-05	2.74071e-09	2.58857e-07	1.22337e-06	3.21346e-10	1.75347e-08	1.04753e-07	2.79496e-11	1.04965e-09	7.27888e-09	2.19852e-12	5.66031e-11	4.33811e-10	1.42256e-13	2.94593e-12	2.3409e-11	2.24698e-14	4.56667e-13	0.558026
																603	0.608374	24.1426	0.000884104	0.669416	0.0921891	5.94716e-06	8.03631e-05	0.000776185	1.17505e-07	1.40224e-06	4.20189e-05	1.21309e-08	5.16146e-07	1.0272e-05	2.67882e-09	2.54048e-07	1.19848e-06	3.13201e-10	1.71458e-08	1.02295e-07	2.71699e-11	1.02265e-09	7.08433e-09	2.14241e-12	5.49456e-11	4.20736e-10	1.38781e-13	2.84894e-12	2.26184e-11	2.15994e-14	4.3999e-13	0.555107
																604	0.609484	24.1434	0.000879499	0.669622	0.0917105	5.88527e-06	7.95116e-05	0.000768037	1.15702e-07	1.37953e-06	4.13719e-05	1.18845e-08	5.06455e-07	1.00921e-05	2.61831e-09	2.49325e-07	1.17408e-06	3.05259e-10	1.67652e-08	9.98939e-08	2.64121e-11	9.96336e-10	6.89484e-09	2.08829e-12	5.33355e-11	4.08044e-10	1.35459e-13	2.75507e-12	2.1854e-11	2.07623e-14	4.2391e-13	0.552204
																605	0.610594	24.1442	0.000874919	0.669826	0.0912344	5.82403e-06	7.86692e-05	0.000759975	1.13929e-07	1.35719e-06	4.07347e-05	1.16432e-08	4.9694e-07	9.91523e-06	2.55914e-09	2.44687e-07	1.15016e-06	2.97515e-10	1.63929e-08	9.75472e-08	2.56756e-11	9.70677e-10	6.71029e-09	2.0361e-12	5.17713e-11	3.95727e-10	1.32283e-13	2.66423e-12	2.11148e-11	1.99572e-14	4.08407e-13	0.549315
																606	0.611705	24.1449	0.000870362	0.67003	0.0907607	5.76342e-06	7.78357e-05	0.000751997	1.12184e-07	1.3352e-06	4.0107e-05	1.14068e-08	4.87599e-07	9.74139e-06	2.50128e-09	2.40132e-07	1.1267e-06	2.89964e-10	1.60286e-08	9.5254e-08	2.49597e-11	9.45661e-10	6.53054e-09	1.98577e-12	5.02519e-11	3.83772e-10	1.29251e-13	2.5763e-12	2.04001e-11	1.91828e-14	3.93461e-13	0.546442
																607	0.612815	24.1457	0.000865829	0.670232	0.0902894	5.70343e-06	7.70111e-05	0.000744103	1.10467e-07	1.31357e-06	3.94888e-05	1.11752e-08	4.78429e-07	9.57049e-06	2.44472e-09	2.35659e-07	1.10372e-06	2.82601e-10	1.56721e-08	9.30131e-08	2.42641e-11	9.21272e-10	6.35548e-09	1.93727e-12	4.87759e-11	3.72169e-10	1.26358e-13	2.49121e-12	1.9709e-11	1.84381e-14	3.79051e-13	0.543583
																608	0.613925	24.1465	0.00086132	0.670434	0.0898205	5.64407e-06	7.61953e-05	0.000736292	1.08778e-07	1.29229e-06	3.88799e-05	1.09484e-08	4.69427e-07	9.40248e-06	2.38941e-09	2.31267e-07	1.08118e-06	2.75423e-10	1.53233e-08	9.08233e-08	2.35879e-11	8.97495e-10	6.18499e-09	1.89053e-12	4.73422e-11	3.60908e-10	1.236e-13	2.40887e-12	1.90408e-11	1.77218e-14	3.6516e-13	0.54074
																609	0.615035	24.1472	0.000856833	0.670634	0.0893541	5.58533e-06	7.53881e-05	0.000728563	1.07117e-07	1.27135e-06	3.82802e-05	1.07262e-08	4.60589e-07	9.23733e-06	2.33533e-09	2.26954e-07	1.05909e-06	2.68424e-10	1.4982e-08	8.86836e-08	2.29308e-11	8.74315e-10	6.01895e-09	1.84551e-12	4.59496e-11	3.4998e-10	1.20973e-13	2.32919e-12	1.83947e-11	1.7033e-14	3.51768e-13	0.537911
																610	0.616146	24.148	0.00085237	0.670833	0.0888901	5.52719e-06	7.45896e-05	0.000720914	1.05482e-07	1.25074e-06	3.76895e-05	1.05086e-08	4.51913e-07	9.07498e-06	2.28246e-09	2.22719e-07	1.03744e-06	2.61601e-10	1.46481e-08	8.65928e-08	2.22922e-11	8.51718e-10	5.85725e-09	1.80215e-12	4.4597e-11	3.39375e-10	1.18473e-13	2.25207e-12	1.777e-11	1.63706e-14	3.38859e-13	0.535097
																611	0.617256	24.1488	0.00084793	0.671032	0.0884284	5.46966e-06	7.37996e-05	0.000713346	1.03874e-07	1.23047e-06	3.71078e-05	1.02955e-08	4.43397e-07	8.9154e-06	2.23077e-09	2.18561e-07	1.01621e-06	2.54948e-10	1.43215e-08	8.45498e-08	2.16717e-11	8.2969e-10	5.69979e-09	1.76041e-12	4.32832e-11	3.29083e-10	1.16096e-13	2.17746e-12	1.71661e-11	1.57336e-14	3.26414e-13	0.532298
																612	0.618366	24.1495	0.000843514	0.671229	0.0879692	5.41272e-06	7.30179e-05	0.000705858	1.02292e-07	1.21053e-06	3.65348e-05	1.00868e-08	4.35036e-07	8.75852e-06	2.18022e-09	2.14478e-07	9.95411e-07	2.48462e-10	1.40019e-08	8.25537e-08	2.10685e-11	8.08216e-10	5.54645e-09	1.72023e-12	4.20071e-11	3.19096e-10	1.13839e-13	2.10526e-12	1.65823e-11	1.51211e-14	3.14419e-13	0.529513
																613	0.619477	24.1503	0.00083912	0.671425	0.0875123	5.35637e-06	7.22446e-05	0.000698448	1.00736e-07	1.1909e-06	3.59704e-05	9.88231e-09	4.26829e-07	8.60432e-06	2.13081e-09	2.10468e-07	9.75019e-07	2.42138e-10	1.36892e-08	8.06034e-08	2.04824e-11	7.87284e-10	5.39713e-09	1.68157e-12	4.07678e-11	3.09404e-10	1.11698e-13	2.03539e-12	1.60179e-11	1.45321e-14	3.02857e-13	0.526743
																614	0.620587	24.151	0.000834748	0.67162	0.0870578	5.30061e-06	7.14796e-05	0.000691116	9.92055e-08	1.17159e-06	3.54146e-05	9.68207e-09	4.18773e-07	8.45275e-06	2.0825e-09	2.06532e-07	9.55033e-07	2.35973e-10	1.33833e-08	7.86978e-08	1.99128e-11	7.6688e-10	5.25173e-09	1.64439e-12	3.95641e-11	3e-10	1.09669e-13	1.9678e-12	1.54722e-11	1.39657e-14	2.91712e-13	0.523988
																615	0.621697	24.1517	0.0008304	0.671815	0.0866056	5.24543e-06	7.07227e-05	0.000683861	9.76996e-08	1.1526e-06	3.48672e-05	9.48595e-09	4.10865e-07	8.30376e-06	2.03527e-09	2.02667e-07	9.35443e-07	2.29962e-10	1.30841e-08	7.6836e-08	1.93593e-11	7.46991e-10	5.11014e-09	1.60863e-12	3.83952e-11	2.90875e-10	1.07749e-13	1.90239e-12	1.49447e-11	1.34211e-14	2.80971e-13	0.521247
																616	0.622808	24.1525	0.000826074	0.672008	0.0861557	5.19081e-06	6.99738e-05	0.000676682	9.62183e-08	1.13391e-06	3.43281e-05	9.29387e-09	4.03102e-07	8.15732e-06	1.9891e-09	1.98871e-07	9.16243e-07	2.24103e-10	1.27914e-08	7.5017e-08	1.88214e-11	7.27605e-10	4.97228e-09	1.57426e-12	3.72599e-11	2.82021e-10	1.05935e-13	1.83911e-12	1.44348e-11	1.28975e-14	2.70618e-13	0.51852
																617	0.623918	24.1532	0.00082177	0.6722	0.0857082	5.13677e-06	6.9233e-05	0.000669578	9.47611e-08	1.11552e-06	3.37972e-05	9.10574e-09	3.95483e-07	8.01338e-06	1.94396e-09	1.95145e-07	8.97424e-07	2.1839e-10	1.2505e-08	7.32399e-08	1.82986e-11	7.08709e-10	4.83805e-09	1.54122e-12	3.61574e-11	2.7343e-10	1.04222e-13	1.77788e-12	1.39419e-11	1.23941e-14	2.6064e-13	0.515808
																618	0.625028	24.1539	0.000817489	0.672391	0.085263	5.08328e-06	6.85e-05	0.000662549	9.33277e-08	1.09743e-06	3.32743e-05	8.9215e-09	3.88003e-07	7.8719e-06	1.89983e-09	1.91487e-07	8.78981e-07	2.12821e-10	1.22248e-08	7.15037e-08	1.77906e-11	6.90292e-10	4.70735e-09	1.50947e-12	3.50868e-11	2.65095e-10	1.02609e-13	1.71865e-12	1.34654e-11	1.19101e-14	2.51024e-13	0.513109
																619	0.626138	24.1547	0.00081323	0.672581	0.0848201	5.03036e-06	6.77748e-05	0.000655594	9.19177e-08	1.07963e-06	3.27593e-05	8.74105e-09	3.80662e-07	7.73284e-06	1.85668e-09	1.87895e-07	8.60905e-07	2.07392e-10	1.19508e-08	6.98076e-08	1.72968e-11	6.72341e-10	4.5801e-09	1.47897e-12	3.40471e-11	2.57008e-10	1.0109e-13	1.66134e-12	1.30049e-11	1.14447e-14	2.41756e-13	0.510425
																620	0.627249	24.1554	0.000808994	0.67277	0.0843795	4.97798e-06	6.70574e-05	0.000648713	9.05307e-08	1.06212e-06	3.22522e-05	8.56433e-09	3.73456e-07	7.59616e-06	1.81451e-09	1.84368e-07	8.4319e-07	2.02099e-10	1.16827e-08	6.81506e-08	1.6817e-11	6.54846e-10	4.4562e-09	1.44968e-12	3.30375e-11	2.49161e-10	9.96638e-14	1.60591e-12	1.25597e-11	1.09973e-14	2.32825e-13	0.507755
																621	0.628359	24.1561	0.000804779	0.672958	0.0839412	4.92614e-06	6.63476e-05	0.000641903	8.91663e-08	1.04489e-06	3.17527e-05	8.39125e-09	3.66383e-07	7.46183e-06	1.77328e-09	1.80906e-07	8.25829e-07	1.9694e-10	1.14205e-08	6.65319e-08	1.63506e-11	6.37795e-10	4.33558e-09	1.42156e-12	3.20572e-11	2.41549e-10	9.83257e-14	1.55227e-12	1.21294e-11	1.05672e-14	2.24219e-13	0.505099
																622	0.629469	24.1568	0.000800586	0.673145	0.0835051	4.87484e-06	6.56455e-05	0.000635166	8.78242e-08	1.02794e-06	3.12609e-05	8.22174e-09	3.59441e-07	7.32981e-06	1.73297e-09	1.77507e-07	8.08814e-07	1.9191e-10	1.11641e-08	6.49506e-08	1.58974e-11	6.21177e-10	4.21814e-09	1.39455e-12	3.11052e-11	2.34164e-10	9.70727e-14	1.50039e-12	1.17135e-11	1.01537e-14	2.15925e-13	0.502457
																623	0.630579	24.1575	0.000796416	0.673331	0.0830713	4.82408e-06	6.49508e-05	0.000628499	8.65039e-08	1.01126e-06	3.07765e-05	8.05572e-09	3.52628e-07	7.20005e-06	1.69357e-09	1.7417e-07	7.92141e-07	1.87007e-10	1.09132e-08	6.34059e-08	1.54569e-11	6.04982e-10	4.10381e-09	1.36862e-12	3.01809e-11	2.27e-10	9.59015e-14	1.45021e-12	1.13116e-11	9.75622e-15	2.07934e-13	0.499829
																624	0.63169	24.1582	0.000792267	0.673516	0.0826398	4.77384e-06	6.42635e-05	0.000621902	8.52051e-08	9.94854e-07	3.02995e-05	7.89313e-09	3.4594e-07	7.07252e-06	1.65505e-09	1.70894e-07	7.75801e-07	1.82227e-10	1.06678e-08	6.1897e-08	1.50288e-11	5.892e-10	3.99251e-09	1.34372e-12	2.92835e-11	2.20049e-10	9.48084e-14	1.40166e-12	1.09231e-11	9.37411e-15	2.00233e-13	0.497215
																625	0.6328	24.1589	0.000788139	0.6737	0.0822105	4.72412e-06	6.35835e-05	0.000615375	8.39275e-08	9.78713e-07	2.98297e-05	7.73389e-09	3.39377e-07	6.94718e-06	1.6174e-09	1.67678e-07	7.59788e-07	1.77568e-10	1.04278e-08	6.04231e-08	1.46126e-11	5.73819e-10	3.88416e-09	1.31981e-12	2.84121e-11	2.13307e-10	9.37901e-14	1.3547e-12	1.05476e-11	9.00681e-15	1.92813e-13	0.494614
																626	0.63391	24.1596	0.000784033	0.673884	0.0817834	4.67493e-06	6.29109e-05	0.000608917	8.26706e-08	9.62833e-07	2.93671e-05	7.57793e-09	3.32935e-07	6.82401e-06	1.58059e-09	1.64521e-07	7.44097e-07	1.73025e-10	1.0193e-08	5.89834e-08	1.4208e-11	5.58831e-10	3.77868e-09	1.29685e-12	2.75661e-11	2.06767e-10	9.28429e-14	1.30928e-12	1.01848e-11	8.65375e-15	1.85664e-13	0.492027
																627	0.63502	24.1603	0.000779949	0.674066	0.0813586	4.62624e-06	6.22454e-05	0.000602527	8.1434e-08	9.47211e-07	2.89116e-05	7.42518e-09	3.26613e-07	6.70296e-06	1.54461e-09	1.61422e-07	7.28722e-07	1.68598e-10	9.96346e-09	5.75771e-08	1.38148e-11	5.44225e-10	3.676e-09	1.2748e-12	2.67447e-11	2.00422e-10	9.19633e-14	1.26534e-12	9.83415e-12	8.31437e-15	1.78775e-13	0.489454
																628	0.63613	24.161	0.000775886	0.674247	0.0809359	4.57806e-06	6.1587e-05	0.000596204	8.02175e-08	9.31841e-07	2.8463e-05	7.27558e-09	3.20408e-07	6.58399e-06	1.50944e-09	1.5838e-07	7.13655e-07	1.64282e-10	9.73891e-09	5.62036e-08	1.34325e-11	5.29993e-10	3.57605e-09	1.2536e-12	2.59472e-11	1.94269e-10	9.11477e-14	1.22285e-12	9.49529e-12	7.98818e-15	1.72139e-13	0.486895
																629	0.63724	24.1617	0.000771845	0.674427	0.0805155	4.53038e-06	6.09356e-05	0.000589948	7.90205e-08	9.16721e-07	2.80212e-05	7.12905e-09	3.14318e-07	6.46708e-06	1.47506e-09	1.55393e-07	6.98891e-07	1.60074e-10	9.5193e-09	5.4862e-08	1.30608e-11	5.16124e-10	3.47876e-09	1.23323e-12	2.5173e-11	1.883e-10	9.03922e-14	1.18175e-12	9.16784e-12	7.67465e-15	1.65745e-13	0.484348
																630	0.63835	24.1624	0.000767824	0.674607	0.0800973	4.4832e-06	6.02913e-05	0.000583758	7.78428e-08	9.01846e-07	2.75863e-05	6.98553e-09	3.08342e-07	6.3522e-06	1.44145e-09	1.52462e-07	6.84425e-07	1.55972e-10	9.30452e-09	5.35516e-08	1.26995e-11	5.02611e-10	3.38406e-09	1.21362e-12	2.44215e-11	1.8251e-10	8.96932e-14	1.14201e-12	8.85141e-12	7.3733e-15	1.59585e-13	0.481816
																631	0.63946	24.1631	0.000763825	0.674785	0.0796812	4.43651e-06	5.96538e-05	0.000577634	7.66839e-08	8.87212e-07	2.71579e-05	6.84495e-09	3.02477e-07	6.2393e-06	1.4086e-09	1.49584e-07	6.7025e-07	1.51974e-10	9.09448e-09	5.22718e-08	1.23481e-11	4.89444e-10	3.29188e-09	1.19475e-12	2.36918e-11	1.76894e-10	8.90468e-14	1.10356e-12	8.54565e-12	7.08367e-15	1.5365e-13	0.479297
																632	0.640569	24.1638	0.000759847	0.674962	0.0792674	4.3903e-06	5.90231e-05	0.000571574	7.55436e-08	8.72816e-07	2.67361e-05	6.70725e-09	2.96721e-07	6.12835e-06	1.37648e-09	1.46759e-07	6.56362e-07	1.48077e-10	8.88906e-09	5.10219e-08	1.20064e-11	4.76614e-10	3.20216e-09	1.17656e-12	2.29836e-11	1.71448e-10	8.84491e-14	1.06639e-12	8.25021e-12	6.80532e-15	1.47933e-13	0.476791
																633	0.641679	24.1644	0.000755889	0.675139	0.0788557	4.34458e-06	5.83992e-05	0.000565578	7.44213e-08	8.58654e-07	2.63208e-05	6.57237e-09	2.91073e-07	6.01933e-06	1.34509e-09	1.43987e-07	6.42753e-07	1.44277e-10	8.68818e-09	4.98012e-08	1.1674e-11	4.64114e-10	3.11483e-09	1.15902e-12	2.2296e-11	1.66166e-10	8.78962e-14	1.03044e-12	7.96474e-12	6.5378e-15	1.42426e-13	0.474298
																634	0.642789	24.1651	0.000751953	0.675314	0.0784461	4.29934e-06	5.7782e-05	0.000559646	7.33168e-08	8.44722e-07	2.59118e-05	6.44024e-09	2.85529e-07	5.9122e-06	1.31441e-09	1.41265e-07	6.2942e-07	1.40574e-10	8.49173e-09	4.8609e-08	1.13508e-11	4.51934e-10	3.02984e-09	1.14208e-12	2.16286e-11	1.61043e-10	8.73842e-14	9.95669e-13	7.68892e-12	6.2807e-15	1.37121e-13	0.471819
																635	0.643898	24.1658	0.000748037	0.675489	0.0780387	4.25456e-06	5.71714e-05	0.000553776	7.22297e-08	8.31016e-07	2.55091e-05	6.3108e-09	2.8009e-07	5.80692e-06	1.28441e-09	1.38594e-07	6.16357e-07	1.36963e-10	8.29963e-09	4.74447e-08	1.10364e-11	4.40068e-10	2.94712e-09	1.12569e-12	2.09808e-11	1.56075e-10	8.69091e-14	9.62049e-13	7.42243e-12	6.03363e-15	1.32011e-13	0.469352
																636	0.645008	24.1664	0.000744142	0.675662	0.0776335	4.21026e-06	5.65673e-05	0.000547969	7.11595e-08	8.17533e-07	2.51126e-05	6.18399e-09	2.74752e-07	5.70348e-06	1.25509e-09	1.35972e-07	6.03558e-07	1.33444e-10	8.11177e-09	4.63076e-08	1.07306e-11	4.28507e-10	2.86662e-09	1.10983e-12	2.0352e-11	1.51257e-10	8.6467e-14	9.29539e-13	7.16496e-12	5.79619e-15	1.27088e-13	0.466899
																637	0.646117	24.1671	0.000740267	0.675835	0.0772303	4.16641e-06	5.59697e-05	0.000542223	7.0106e-08	8.04269e-07	2.47222e-05	6.05976e-09	2.69514e-07	5.60184e-06	1.22643e-09	1.33399e-07	5.91018e-07	1.30013e-10	7.92808e-09	4.51973e-08	1.0433e-11	4.17244e-10	2.78826e-09	1.09443e-12	1.97417e-11	1.46585e-10	8.60539e-14	8.98104e-13	6.91622e-12	5.56801e-15	1.22347e-13	0.464459
																638	0.647226	24.1677	0.000736413	0.676007	0.0768293	4.12303e-06	5.53785e-05	0.000536537	6.90687e-08	7.91221e-07	2.43378e-05	5.93804e-09	2.64374e-07	5.50196e-06	1.19842e-09	1.30873e-07	5.78733e-07	1.26668e-10	7.74845e-09	4.41129e-08	1.01435e-11	4.06271e-10	2.71201e-09	1.07947e-12	1.91493e-11	1.42054e-10	8.56659e-14	8.67709e-13	6.67592e-12	5.34875e-15	1.1778e-13	0.462032
																639	0.648335	24.1684	0.000732579	0.676178	0.0764304	4.0801e-06	5.47937e-05	0.000530912	6.80474e-08	7.78385e-07	2.39592e-05	5.81878e-09	2.5933e-07	5.40383e-06	1.17104e-09	1.28394e-07	5.66697e-07	1.23408e-10	7.57281e-09	4.3054e-08	9.8618e-12	3.95581e-10	2.63781e-09	1.0649e-12	1.85744e-11	1.3766e-10	8.52993e-14	8.38321e-13	6.44378e-12	5.13805e-15	1.13382e-13	0.459618
																640	0.649444	24.169	0.000728766	0.676348	0.0760336	4.03761e-06	5.42151e-05	0.000525347	6.70416e-08	7.65758e-07	2.35865e-05	5.70192e-09	2.54381e-07	5.3074e-06	1.14427e-09	1.25961e-07	5.54906e-07	1.2023e-10	7.40107e-09	4.202e-08	9.58763e-12	3.85167e-10	2.5656e-09	1.05069e-12	1.80164e-11	1.334e-10	8.49502e-14	8.09906e-13	6.21952e-12	4.93558e-15	1.09145e-13	0.457216
																641	0.650553	24.1697	0.000724972	0.676517	0.0756389	3.99557e-06	5.36427e-05	0.000519841	6.60511e-08	7.53337e-07	2.32196e-05	5.58741e-09	2.49524e-07	5.21266e-06	1.11811e-09	1.23573e-07	5.43355e-07	1.17132e-10	7.23314e-09	4.10103e-08	9.32078e-12	3.75022e-10	2.49532e-09	1.0368e-12	1.74748e-11	1.29269e-10	8.46151e-14	7.82435e-13	6.0029e-12	4.74103e-15	1.05065e-13	0.454828
																642	0.651662	24.1703	0.000721199	0.676685	0.0752463	3.95398e-06	5.30765e-05	0.000514393	6.50754e-08	7.41118e-07	2.28582e-05	5.4752e-09	2.44759e-07	5.11957e-06	1.09253e-09	1.21229e-07	5.32038e-07	1.14112e-10	7.06894e-09	4.00244e-08	9.06103e-12	3.65139e-10	2.42694e-09	1.02319e-12	1.69493e-11	1.25264e-10	8.42905e-14	7.55875e-13	5.79365e-12	4.55409e-15	1.01135e-13	0.452452
																643	0.652771	24.171	0.000717446	0.676852	0.0748557	3.91281e-06	5.25163e-05	0.000509002	6.41143e-08	7.29098e-07	2.25025e-05	5.36523e-09	2.40083e-07	5.0281e-06	1.06753e-09	1.18929e-07	5.20952e-07	1.11167e-10	6.9084e-09	3.90617e-08	8.80818e-12	3.55512e-10	2.3604e-09	1.00984e-12	1.64392e-11	1.2138e-10	8.39732e-14	7.30198e-13	5.59153e-12	4.37447e-15	9.73506e-14	0.450089
																644	0.653879	24.1716	0.000713713	0.677018	0.0744672	3.87208e-06	5.19622e-05	0.000503669	6.31675e-08	7.17273e-07	2.21522e-05	5.25746e-09	2.35495e-07	4.93824e-06	1.0431e-09	1.16671e-07	5.10092e-07	1.08297e-10	6.75142e-09	3.81216e-08	8.56203e-12	3.46134e-10	2.29564e-09	9.96711e-13	1.59442e-11	1.17615e-10	8.36599e-14	7.05375e-13	5.3963e-12	4.20188e-15	9.37059e-14	0.447738
																645	0.654988	24.1722	0.000709999	0.677184	0.0740808	3.83178e-06	5.14139e-05	0.000498393	6.22345e-08	7.05642e-07	2.18073e-05	5.15183e-09	2.30993e-07	4.84994e-06	1.01921e-09	1.14456e-07	4.99453e-07	1.055e-10	6.59795e-09	3.72038e-08	8.32237e-12	3.36999e-10	2.23263e-09	9.83777e-13	1.54639e-11	1.13964e-10	8.33479e-14	6.81379e-13	5.20775e-12	4.03605e-15	9.0196e-14	0.4454
																646	0.656096	24.1728	0.000706305	0.677348	0.0736963	3.79189e-06	5.08716e-05	0.000493172	6.13153e-08	6.942e-07	2.14678e-05	5.04829e-09	2.26575e-07	4.76319e-06	9.95866e-10	1.12282e-07	4.89031e-07	1.02772e-10	6.44789e-09	3.63075e-08	8.08903e-12	3.28101e-10	2.17133e-09	9.71013e-13	1.49978e-11	1.10425e-10	8.30346e-14	6.58182e-13	5.02563e-12	3.87671e-15	8.68159e-14	0.443075
																647	0.657204	24.1735	0.000702631	0.677512	0.073314	3.75243e-06	5.03351e-05	0.000488007	6.04093e-08	6.82945e-07	2.11335e-05	4.94681e-09	2.22241e-07	4.67796e-06	9.73045e-10	1.10148e-07	4.78822e-07	1.00114e-10	6.30119e-09	3.54325e-08	7.86182e-12	3.19434e-10	2.11167e-09	9.58396e-13	1.45455e-11	1.06994e-10	8.27175e-14	6.35759e-13	4.84975e-12	3.72362e-15	8.3561e-14	0.440762
																648	0.658312	24.1741	0.000698976	0.677675	0.0729336	3.71338e-06	4.98043e-05	0.000482896	5.95165e-08	6.71873e-07	2.08043e-05	4.84734e-09	2.17989e-07	4.59423e-06	9.50738e-10	1.08054e-07	4.68822e-07	9.75221e-11	6.15775e-09	3.45781e-08	7.64057e-12	3.10991e-10	2.05363e-09	9.45907e-13	1.41066e-11	1.03667e-10	8.23946e-14	6.14084e-13	4.67989e-12	3.57653e-15	8.04266e-14	0.438461
																649	0.65942	24.1747	0.00069534	0.677837	0.0725552	3.67474e-06	4.92793e-05	0.00047784	5.86365e-08	6.60981e-07	2.04802e-05	4.74984e-09	2.13816e-07	4.51196e-06	9.28933e-10	1.05999e-07	4.59025e-07	9.49959e-11	6.01752e-09	3.37439e-08	7.42513e-12	3.02768e-10	1.99715e-09	9.33528e-13	1.36807e-11	1.00442e-10	8.20641e-14	5.93134e-13	4.51584e-12	3.43521e-15	7.74083e-14	0.436172
																650	0.660528	24.1753	0.000691724	0.677998	0.0721788	3.6365e-06	4.87598e-05	0.000472837	5.77692e-08	6.50267e-07	2.01611e-05	4.65425e-09	2.09722e-07	4.43113e-06	9.0762e-10	1.03982e-07	4.4943e-07	9.25334e-11	5.88042e-09	3.29295e-08	7.21533e-12	2.94758e-10	1.9422e-09	9.21244e-13	1.32674e-11	9.73155e-11	8.17244e-14	5.72884e-13	4.35743e-12	3.29944e-15	7.4502e-14	0.433896
																651	0.661636	24.1759	0.000688127	0.678158	0.0718045	3.59867e-06	4.82459e-05	0.000467888	5.69142e-08	6.39727e-07	1.9847e-05	4.56055e-09	2.05705e-07	4.35172e-06	8.86788e-10	1.02003e-07	4.4003e-07	9.01331e-11	5.74638e-09	3.21343e-08	7.01103e-12	2.86957e-10	1.88873e-09	9.09044e-13	1.28665e-11	9.42848e-11	8.13743e-14	5.53311e-13	4.20445e-12	3.16899e-15	7.17035e-14	0.431632
																652	0.662743	24.1765	0.000684549	0.678317	0.0714321	3.56123e-06	4.77376e-05	0.00046299	5.60713e-08	6.2936e-07	1.95377e-05	4.4687e-09	2.01764e-07	4.27371e-06	8.66425e-10	1.00061e-07	4.30823e-07	8.77935e-11	5.61534e-09	3.13579e-08	6.81208e-12	2.79358e-10	1.83671e-09	8.96919e-13	1.24774e-11	9.13468e-11	8.10128e-14	5.34394e-13	4.05673e-12	3.04366e-15	6.90088e-14	0.42938
																653	0.663851	24.1771	0.00068099	0.678476	0.0710616	3.52419e-06	4.72346e-05	0.000458145	5.52404e-08	6.19161e-07	1.92332e-05	4.37865e-09	1.97897e-07	4.19706e-06	8.46522e-10	9.81555e-08	4.21805e-07	8.55129e-11	5.48723e-09	3.05999e-08	6.61835e-12	2.71957e-10	1.7861e-09	8.84862e-13	1.20999e-11	8.84989e-11	8.06393e-14	5.1611e-13	3.91408e-12	2.92326e-15	6.64141e-14	0.427139
																654	0.664958	24.1777	0.000677449	0.678634	0.0706931	3.48753e-06	4.67371e-05	0.000453351	5.44213e-08	6.09128e-07	1.89333e-05	4.29037e-09	1.94103e-07	4.12176e-06	8.27068e-10	9.62853e-08	4.12971e-07	8.32901e-11	5.36199e-09	2.98599e-08	6.42971e-12	2.64749e-10	1.73686e-09	8.72868e-13	1.17337e-11	8.57382e-11	8.02534e-14	4.98439e-13	3.77634e-12	2.80758e-15	6.39159e-14	0.424911
																655	0.666065	24.1783	0.000673928	0.67879	0.0703265	3.45126e-06	4.62449e-05	0.000448607	5.36137e-08	5.99259e-07	1.86381e-05	4.20383e-09	1.90381e-07	4.04778e-06	8.08053e-10	9.445e-08	4.04318e-07	8.11236e-11	5.23955e-09	2.91375e-08	6.24603e-12	2.57729e-10	1.68895e-09	8.60935e-13	1.13783e-11	8.30622e-11	7.98548e-14	4.81362e-13	3.64335e-12	2.69645e-15	6.15105e-14	0.422695
																656	0.667172	24.1789	0.000670425	0.678946	0.0699619	3.41537e-06	4.57579e-05	0.000443914	5.28176e-08	5.89551e-07	1.83475e-05	4.11899e-09	1.86729e-07	3.97511e-06	7.89468e-10	9.2649e-08	3.95843e-07	7.9012e-11	5.11985e-09	2.84321e-08	6.06719e-12	2.50891e-10	1.64235e-09	8.49062e-13	1.10336e-11	8.04683e-11	7.94435e-14	4.64857e-13	3.51493e-12	2.58969e-15	5.91945e-14	0.42049
																657	0.66828	24.1795	0.00066694	0.679101	0.0695992	3.37986e-06	4.52761e-05	0.00043927	5.20327e-08	5.8e-07	1.80614e-05	4.03582e-09	1.83146e-07	3.90371e-06	7.71303e-10	9.08816e-08	3.87541e-07	7.69539e-11	5.00284e-09	2.77436e-08	5.89306e-12	2.44232e-10	1.597e-09	8.3725e-13	1.06991e-11	7.79541e-11	7.902e-14	4.48907e-13	3.39094e-12	2.48712e-15	5.69647e-14	0.418298
																658	0.669386	24.1801	0.000663474	0.679256	0.0692384	3.34472e-06	4.47995e-05	0.000434676	5.1259e-08	5.70605e-07	1.77797e-05	3.95429e-09	1.7963e-07	3.83356e-06	7.53548e-10	8.91473e-08	3.7941e-07	7.49481e-11	4.88845e-09	2.70713e-08	5.72355e-12	2.37746e-10	1.55289e-09	8.25503e-13	1.03746e-11	7.55171e-11	7.85845e-14	4.33493e-13	3.27123e-12	2.38859e-15	5.48179e-14	0.416116
																659	0.670493	24.1807	0.000660026	0.679409	0.0688795	3.30994e-06	4.4328e-05	0.00043013	5.04962e-08	5.61363e-07	1.75023e-05	3.87436e-09	1.76181e-07	3.76465e-06	7.36196e-10	8.74455e-08	3.71446e-07	7.29933e-11	4.77662e-09	2.6415e-08	5.55854e-12	2.3143e-10	1.50997e-09	8.13824e-13	1.00597e-11	7.31549e-11	7.81377e-14	4.18597e-13	3.15564e-12	2.29393e-15	5.27509e-14	0.413947
																660	0.6716	24.1813	0.000656596	0.679562	0.0685224	3.27553e-06	4.38615e-05	0.000425632	4.97442e-08	5.52272e-07	1.72292e-05	3.79601e-09	1.72797e-07	3.69696e-06	7.19236e-10	8.57755e-08	3.63645e-07	7.10883e-11	4.6673e-09	2.57744e-08	5.39791e-12	2.25278e-10	1.46822e-09	8.02217e-13	9.75427e-12	7.08654e-11	7.76803e-14	4.04203e-13	3.04405e-12	2.203e-15	5.0761e-14	0.411789
																661	0.672707	24.1819	0.000653184	0.679714	0.0681672	3.24149e-06	4.34e-05	0.000421181	4.90029e-08	5.43328e-07	1.69604e-05	3.71921e-09	1.69477e-07	3.63045e-06	7.0266e-10	8.41367e-08	3.56005e-07	6.92318e-11	4.56044e-09	2.51489e-08	5.24158e-12	2.19287e-10	1.4276e-09	7.90689e-13	9.45794e-12	6.86464e-11	7.72131e-14	3.90293e-13	2.93631e-12	2.11565e-15	4.88452e-14	0.409642
																662	0.673813	24.1824	0.000649791	0.679865	0.0678139	3.20779e-06	4.29434e-05	0.000416778	4.82723e-08	5.34529e-07	1.66956e-05	3.64393e-09	1.66219e-07	3.56511e-06	6.8646e-10	8.25286e-08	3.48522e-07	6.74226e-11	4.45597e-09	2.45383e-08	5.08943e-12	2.13453e-10	1.38809e-09	7.79245e-13	9.17046e-12	6.64956e-11	7.67371e-14	3.76851e-13	2.8323e-12	2.03174e-15	4.70009e-14	0.407506
																663	0.67492	24.183	0.000646415	0.680015	0.0674625	3.17445e-06	4.24917e-05	0.000412421	4.7552e-08	5.25874e-07	1.6435e-05	3.57013e-09	1.63024e-07	3.50093e-06	6.70627e-10	8.09507e-08	3.41192e-07	6.56596e-11	4.35386e-09	2.39423e-08	4.94137e-12	2.07771e-10	1.34965e-09	7.67893e-13	8.89157e-12	6.4411e-11	7.62532e-14	3.63863e-13	2.73188e-12	1.95113e-15	4.52253e-14	0.405382
																664	0.676026	24.1836	0.000643056	0.680164	0.0671128	3.14146e-06	4.20447e-05	0.000408109	4.68422e-08	5.1736e-07	1.61784e-05	3.4978e-09	1.59888e-07	3.43787e-06	6.55154e-10	7.94023e-08	3.34014e-07	6.39417e-11	4.25403e-09	2.33604e-08	4.79731e-12	2.02237e-10	1.31226e-09	7.56639e-13	8.62102e-12	6.23906e-11	7.57625e-14	3.51312e-13	2.63493e-12	1.8737e-15	4.35159e-14	0.403269
																665	0.677132	24.1841	0.000639716	0.680313	0.066765	3.10882e-06	4.16026e-05	0.000403844	4.61425e-08	5.08983e-07	1.59258e-05	3.4269e-09	1.56812e-07	3.37593e-06	6.40031e-10	7.78829e-08	3.26983e-07	6.22677e-11	4.15645e-09	2.27924e-08	4.65714e-12	1.96848e-10	1.27588e-09	7.4549e-13	8.35856e-12	6.04325e-11	7.52661e-14	3.39184e-13	2.54134e-12	1.79932e-15	4.18704e-14	0.401168
																666	0.678239	24.1847	0.000636393	0.680461	0.0664191	3.07652e-06	4.11651e-05	0.000399623	4.5453e-08	5.00743e-07	1.56771e-05	3.35742e-09	1.53794e-07	3.31508e-06	6.25253e-10	7.6392e-08	3.20096e-07	6.06366e-11	4.06106e-09	2.22379e-08	4.52077e-12	1.91601e-10	1.24049e-09	7.34454e-13	8.10395e-12	5.85348e-11	7.4765e-14	3.27466e-13	2.45099e-12	1.72787e-15	4.02863e-14	0.399077
																667	0.679345	24.1853	0.000633087	0.680608	0.0660749	3.04455e-06	4.07323e-05	0.000395446	4.47735e-08	4.92637e-07	1.54322e-05	3.28932e-09	1.50833e-07	3.2553e-06	6.1081e-10	7.49291e-08	3.13352e-07	5.90473e-11	3.96782e-09	2.16967e-08	4.38812e-12	1.8649e-10	1.20607e-09	7.23536e-13	7.85696e-12	5.66955e-11	7.42603e-14	3.16143e-13	2.36377e-12	1.65924e-15	3.87614e-14	0.396998
																668	0.680451	24.1858	0.000629798	0.680754	0.0657325	3.01292e-06	4.03041e-05	0.000391314	4.41039e-08	4.84662e-07	1.51911e-05	3.22257e-09	1.47928e-07	3.19657e-06	5.96695e-10	7.34936e-08	3.06746e-07	5.74988e-11	3.87668e-09	2.11683e-08	4.25909e-12	1.81514e-10	1.17259e-09	7.12743e-13	7.61737e-12	5.4913e-11	7.37531e-14	3.05202e-13	2.27957e-12	1.59332e-15	3.72935e-14	0.394929
																669	0.681557	24.1864	0.000626527	0.6809	0.0653919	2.98162e-06	3.98804e-05	0.000387225	4.34441e-08	4.76817e-07	1.49537e-05	3.15717e-09	1.45078e-07	3.13888e-06	5.82902e-10	7.2085e-08	3.00277e-07	5.599e-11	3.78759e-09	2.06526e-08	4.1336e-12	1.76668e-10	1.14002e-09	7.02082e-13	7.38495e-12	5.31856e-11	7.32443e-14	2.94631e-13	2.19829e-12	1.53e-15	3.58805e-14	0.392871
																670	0.682663	24.1869	0.000623273	0.681045	0.065053	2.95064e-06	3.94613e-05	0.000383179	4.2794e-08	4.69099e-07	1.472e-05	3.09307e-09	1.42282e-07	3.08221e-06	5.69423e-10	7.07029e-08	2.93941e-07	5.45201e-11	3.7005e-09	2.01491e-08	4.01156e-12	1.71949e-10	1.10833e-09	6.91558e-13	7.1595e-12	5.15114e-11	7.27351e-14	2.84418e-13	2.11983e-12	1.46918e-15	3.45203e-14	0.390824
																671	0.683769	24.1875	0.000620036	0.681189	0.064716	2.91999e-06	3.90465e-05	0.000379175	4.21535e-08	4.61506e-07	1.44899e-05	3.03025e-09	1.39539e-07	3.02654e-06	5.56251e-10	6.93467e-08	2.87735e-07	5.3088e-11	3.61538e-09	1.96577e-08	3.89288e-12	1.67353e-10	1.07752e-09	6.81176e-13	6.94081e-12	4.9889e-11	7.22263e-14	2.74549e-13	2.04409e-12	1.41076e-15	3.32111e-14	0.388788
																672	0.684875	24.188	0.000616815	0.681332	0.0643807	2.88966e-06	3.86362e-05	0.000375213	4.15224e-08	4.54037e-07	1.42634e-05	2.9687e-09	1.36848e-07	2.97185e-06	5.4338e-10	6.8016e-08	2.81658e-07	5.16928e-11	3.53218e-09	1.9178e-08	3.77749e-12	1.62879e-10	1.04754e-09	6.70942e-13	6.72868e-12	4.83167e-11	7.17188e-14	2.65014e-13	1.97097e-12	1.35465e-15	3.19508e-14	0.386762
																673	0.685981	24.1885	0.000613612	0.681474	0.0640471	2.85964e-06	3.82302e-05	0.000371294	4.09008e-08	4.46689e-07	1.40404e-05	2.90839e-09	1.34208e-07	2.91813e-06	5.30802e-10	6.67103e-08	2.75706e-07	5.03336e-11	3.45085e-09	1.87098e-08	3.66529e-12	1.58521e-10	1.01838e-09	6.60858e-13	6.52291e-12	4.67931e-11	7.12135e-14	2.55802e-13	1.9004e-12	1.30076e-15	3.07378e-14	0.384747
																674	0.687087	24.1891	0.000610425	0.681616	0.0637152	2.82994e-06	3.78286e-05	0.000367415	4.02884e-08	4.3946e-07	1.38208e-05	2.84929e-09	1.31618e-07	2.86535e-06	5.18511e-10	6.54291e-08	2.69877e-07	4.90094e-11	3.37135e-09	1.82528e-08	3.55621e-12	1.54278e-10	9.90018e-10	6.5093e-13	6.32333e-12	4.53165e-11	7.07112e-14	2.46902e-13	1.83227e-12	1.249e-15	2.95703e-14	0.382743
																675	0.688193	24.1896	0.000607255	0.681757	0.0633851	2.80055e-06	3.74312e-05	0.000363577	3.96851e-08	4.32348e-07	1.36046e-05	2.79138e-09	1.29077e-07	2.81351e-06	5.06501e-10	6.4172e-08	2.64169e-07	4.77194e-11	3.29366e-09	1.78067e-08	3.45017e-12	1.50147e-10	9.62432e-10	6.4116e-13	6.12973e-12	4.38857e-11	7.02126e-14	2.38303e-13	1.76651e-12	1.19929e-15	2.84465e-14	0.380749
																676	0.689299	24.1902	0.000604101	0.681897	0.0630567	2.77146e-06	3.7038e-05	0.000359779	3.9091e-08	4.25351e-07	1.33917e-05	2.73465e-09	1.26584e-07	2.76259e-06	4.94765e-10	6.29386e-08	2.58578e-07	4.64628e-11	3.21771e-09	1.73713e-08	3.3471e-12	1.46124e-10	9.35601e-10	6.31551e-13	5.94196e-12	4.24991e-11	6.97185e-14	2.29996e-13	1.70304e-12	1.15155e-15	2.73649e-14	0.378766
																677	0.690405	24.1907	0.000600964	0.682037	0.06273	2.74268e-06	3.66489e-05	0.000356021	3.85057e-08	4.18468e-07	1.31822e-05	2.67906e-09	1.24138e-07	2.71257e-06	4.83297e-10	6.17283e-08	2.53103e-07	4.52387e-11	3.14348e-09	1.69463e-08	3.24691e-12	1.42207e-10	9.09503e-10	6.22105e-13	5.75982e-12	4.11555e-11	6.92293e-14	2.2197e-13	1.64177e-12	1.1057e-15	2.63239e-14	0.376793
																678	0.691511	24.1912	0.000597843	0.682176	0.0624049	2.71419e-06	3.6264e-05	0.000352303	3.79293e-08	4.11697e-07	1.29759e-05	2.6246e-09	1.21739e-07	2.66343e-06	4.72092e-10	6.05409e-08	2.47742e-07	4.40463e-11	3.07093e-09	1.65315e-08	3.14952e-12	1.38393e-10	8.84121e-10	6.12823e-13	5.58317e-12	3.98536e-11	6.87457e-14	2.14216e-13	1.58263e-12	1.06166e-15	2.5322e-14	0.37483
																679	0.692616	24.1917	0.000594738	0.682314	0.0620816	2.686e-06	3.58832e-05	0.000348623	3.73617e-08	4.05035e-07	1.27727e-05	2.57124e-09	1.19385e-07	2.61516e-06	4.61143e-10	5.93758e-08	2.42491e-07	4.28847e-11	3.00002e-09	1.61266e-08	3.05488e-12	1.3468e-10	8.59433e-10	6.03707e-13	5.41184e-12	3.8592e-11	6.82682e-14	2.06725e-13	1.52556e-12	1.01937e-15	2.43577e-14	0.372877
																680	0.693722	24.1923	0.000591649	0.682451	0.0617599	2.65811e-06	3.55063e-05	0.000344982	3.68026e-08	3.98481e-07	1.25728e-05	2.51896e-09	1.17076e-07	2.56775e-06	4.50445e-10	5.82327e-08	2.37349e-07	4.17533e-11	2.93071e-09	1.57314e-08	2.9629e-12	1.31064e-10	8.35423e-10	5.94758e-13	5.24566e-12	3.73695e-11	6.77973e-14	1.99489e-13	1.47046e-12	9.78758e-16	2.34297e-14	0.370935
																681	0.694828	24.1928	0.000588576	0.682588	0.0614399	2.6305e-06	3.51335e-05	0.000341379	3.62521e-08	3.92034e-07	1.23759e-05	2.46775e-09	1.14811e-07	2.52117e-06	4.39991e-10	5.71111e-08	2.32314e-07	4.06512e-11	2.86298e-09	1.53457e-08	2.87352e-12	1.27544e-10	8.12071e-10	5.85976e-13	5.08449e-12	3.6185e-11	6.73333e-14	1.92498e-13	1.41729e-12	9.39755e-16	2.25366e-14	0.369003
																682	0.695934	24.1933	0.00058552	0.682723	0.0611216	2.60319e-06	3.47646e-05	0.000337814	3.571e-08	3.85691e-07	1.2182e-05	2.41758e-09	1.12589e-07	2.47542e-06	4.29778e-10	5.60107e-08	2.27383e-07	3.95777e-11	2.79677e-09	1.49693e-08	2.78665e-12	1.24116e-10	7.89359e-10	5.77361e-13	4.92817e-12	3.50373e-11	6.68766e-14	1.85745e-13	1.36597e-12	9.023e-16	2.16771e-14	0.367081
																683	0.697039	24.1938	0.000582479	0.682859	0.0608049	2.57615e-06	3.43996e-05	0.000334286	3.51761e-08	3.7945e-07	1.19912e-05	2.36844e-09	1.10409e-07	2.43049e-06	4.19798e-10	5.4931e-08	2.22554e-07	3.85321e-11	2.73207e-09	1.4602e-08	2.70225e-12	1.20779e-10	7.67272e-10	5.68912e-13	4.77657e-12	3.39252e-11	6.64275e-14	1.79221e-13	1.31643e-12	8.66332e-16	2.085e-14	0.365169
																684	0.698145	24.1943	0.000579454	0.682993	0.0604898	2.5494e-06	3.40385e-05	0.000330796	3.46505e-08	3.73311e-07	1.18033e-05	2.32029e-09	1.08271e-07	2.38635e-06	4.10047e-10	5.38717e-08	2.17826e-07	3.75137e-11	2.66883e-09	1.42434e-08	2.62024e-12	1.1753e-10	7.45791e-10	5.60629e-13	4.62954e-12	3.28476e-11	6.59862e-14	1.72919e-13	1.26863e-12	8.31793e-16	2.0054e-14	0.363267
																685	0.699251	24.1948	0.000576444	0.683127	0.0601763	2.52293e-06	3.36812e-05	0.000327341	3.41329e-08	3.67271e-07	1.16183e-05	2.27313e-09	1.06173e-07	2.34299e-06	4.00521e-10	5.28324e-08	2.13196e-07	3.65218e-11	2.60703e-09	1.38935e-08	2.54055e-12	1.14367e-10	7.249e-10	5.52511e-13	4.48695e-12	3.18036e-11	6.55531e-14	1.66831e-13	1.22249e-12	7.98627e-16	1.9288e-14	0.361375
																686	0.700357	24.1953	0.000573451	0.68326	0.0598645	2.49673e-06	3.33276e-05	0.000323923	3.36233e-08	3.61329e-07	1.14362e-05	2.22693e-09	1.04115e-07	2.30041e-06	3.91212e-10	5.18127e-08	2.08662e-07	3.55557e-11	2.54663e-09	1.3552e-08	2.46313e-12	1.11287e-10	7.04584e-10	5.44556e-13	4.34867e-12	3.07921e-11	6.51282e-14	1.6095e-13	1.17796e-12	7.66779e-16	1.85509e-14	0.359493
																687	0.701462	24.1958	0.000570472	0.683392	0.0595543	2.4708e-06	3.29778e-05	0.000320541	3.31215e-08	3.55484e-07	1.12569e-05	2.18168e-09	1.02096e-07	2.25858e-06	3.82118e-10	5.08123e-08	2.04222e-07	3.46147e-11	2.4876e-09	1.32187e-08	2.38791e-12	1.08289e-10	6.84827e-10	5.36762e-13	4.21457e-12	2.98121e-11	6.47117e-14	1.5527e-13	1.13498e-12	7.36197e-16	1.78417e-14	0.35762
																688	0.702568	24.1963	0.00056751	0.683524	0.0592457	2.44514e-06	3.26317e-05	0.000317194	3.26274e-08	3.49733e-07	1.10804e-05	2.13735e-09	1.00116e-07	2.21749e-06	3.73232e-10	4.98308e-08	1.99875e-07	3.36982e-11	2.42992e-09	1.28935e-08	2.31483e-12	1.0537e-10	6.65614e-10	5.29129e-13	4.08452e-12	2.88626e-11	6.43038e-14	1.49783e-13	1.09351e-12	7.06833e-16	1.71592e-14	0.355758
																689	0.703674	24.1968	0.000564562	0.683655	0.0589387	2.41975e-06	3.22892e-05	0.000313882	3.2141e-08	3.44075e-07	1.09066e-05	2.09393e-09	9.81736e-08	2.17714e-06	3.64551e-10	4.88679e-08	1.95618e-07	3.28056e-11	2.37354e-09	1.2576e-08	2.24383e-12	1.02528e-10	6.4693e-10	5.21654e-13	3.9584e-12	2.79426e-11	6.39045e-14	1.44483e-13	1.05348e-12	6.78637e-16	1.65024e-14	0.353905
																690	0.704779	24.1973	0.00056163	0.683785	0.0586333	2.39463e-06	3.19504e-05	0.000310605	3.16622e-08	3.38509e-07	1.07355e-05	2.0514e-09	9.6268e-08	2.1375e-06	3.56069e-10	4.79232e-08	1.91449e-07	3.19363e-11	2.31844e-09	1.22663e-08	2.17485e-12	9.97617e-11	6.28761e-10	5.14335e-13	3.8361e-12	2.70514e-11	6.35138e-14	1.39364e-13	1.01486e-12	6.51564e-16	1.58705e-14	0.352062
																691	0.705885	24.1978	0.000558713	0.683915	0.0583294	2.36976e-06	3.16151e-05	0.000307362	3.11907e-08	3.33033e-07	1.05671e-05	2.00974e-09	9.43988e-08	2.09857e-06	3.47783e-10	4.69964e-08	1.87368e-07	3.10897e-11	2.2646e-09	1.1964e-08	2.10784e-12	9.70686e-11	6.11093e-10	5.07169e-13	3.71751e-12	2.6188e-11	6.31318e-14	1.3442e-13	9.7758e-13	6.2557e-16	1.52625e-14	0.350228
																692	0.706991	24.1983	0.000555811	0.684044	0.0580271	2.34515e-06	3.12834e-05	0.000304153	3.07266e-08	3.27646e-07	1.04013e-05	1.96893e-09	9.25653e-08	2.06033e-06	3.39687e-10	4.60872e-08	1.83371e-07	3.02652e-11	2.21199e-09	1.1669e-08	2.04275e-12	9.44469e-11	5.93913e-10	5.00155e-13	3.60251e-12	2.53515e-11	6.27586e-14	1.29644e-13	9.41608e-13	6.00612e-16	1.46775e-14	0.348404
																693	0.708097	24.1988	0.000552924	0.684172	0.0577264	2.3208e-06	3.09551e-05	0.000300978	3.02697e-08	3.22346e-07	1.02381e-05	1.92896e-09	9.07667e-08	2.02277e-06	3.31778e-10	4.51952e-08	1.79458e-07	2.94622e-11	2.16057e-09	1.13811e-08	1.97951e-12	9.18947e-11	5.77207e-10	4.93289e-13	3.49099e-12	2.45412e-11	6.2394e-14	1.25031e-13	9.06895e-13	5.76649e-16	1.41146e-14	0.346589
																694	0.709202	24.1993	0.000550052	0.6843	0.0574273	2.2967e-06	3.06304e-05	0.000297836	2.98198e-08	3.17132e-07	1.00773e-05	1.88982e-09	8.90025e-08	1.98588e-06	3.2405e-10	4.43201e-08	1.75627e-07	2.86802e-11	2.11033e-09	1.11002e-08	1.91809e-12	8.94103e-11	5.60962e-10	4.86569e-13	3.38286e-12	2.37562e-11	6.20382e-14	1.20576e-13	8.73398e-13	5.53642e-16	1.35731e-14	0.344784
																695	0.710308	24.1998	0.000547195	0.684427	0.0571296	2.27285e-06	3.0309e-05	0.000294727	2.9377e-08	3.12002e-07	9.91912e-06	1.85147e-09	8.72719e-08	1.94965e-06	3.16501e-10	4.34616e-08	1.71875e-07	2.79186e-11	2.06123e-09	1.08261e-08	1.85842e-12	8.69918e-11	5.45167e-10	4.79992e-13	3.27801e-12	2.29957e-11	6.16909e-14	1.16273e-13	8.41075e-13	5.31553e-16	1.3052e-14	0.342989
																696	0.711414	24.2002	0.000544353	0.684553	0.0568335	2.24925e-06	2.99911e-05	0.00029165	2.89411e-08	3.06955e-07	9.76336e-06	1.81391e-09	8.55744e-08	1.91407e-06	3.09125e-10	4.26193e-08	1.68202e-07	2.7177e-11	2.01325e-09	1.05586e-08	1.80045e-12	8.46376e-11	5.29808e-10	4.73556e-13	3.17634e-12	2.2259e-11	6.13522e-14	1.12118e-13	8.09884e-13	5.10346e-16	1.25507e-14	0.341202
																697	0.712519	24.2007	0.000541526	0.684678	0.056539	2.22589e-06	2.96764e-05	0.000288605	2.85119e-08	3.01991e-07	9.61001e-06	1.77713e-09	8.39094e-08	1.87912e-06	3.0192e-10	4.17931e-08	1.64606e-07	2.64547e-11	1.96636e-09	1.02976e-08	1.74415e-12	8.2346e-11	5.14875e-10	4.67258e-13	3.07777e-12	2.15454e-11	6.10221e-14	1.08104e-13	7.79787e-13	4.89986e-16	1.20685e-14	0.339425
																698	0.713625	24.2012	0.000538713	0.684803	0.0562459	2.20277e-06	2.93652e-05	0.000285593	2.80895e-08	2.97106e-07	9.45905e-06	1.7411e-09	8.22761e-08	1.84479e-06	2.94881e-10	4.09826e-08	1.61085e-07	2.57514e-11	1.92055e-09	1.0043e-08	1.68946e-12	8.01153e-11	5.00355e-10	4.61094e-13	2.98219e-12	2.08542e-11	6.07003e-14	1.04228e-13	7.50746e-13	4.7044e-16	1.16045e-14	0.337657
																699	0.714731	24.2017	0.000535915	0.684928	0.0559544	2.1799e-06	2.90572e-05	0.000282611	2.76736e-08	2.92301e-07	9.31043e-06	1.70581e-09	8.06741e-08	1.81108e-06	2.88004e-10	4.01875e-08	1.57637e-07	2.50665e-11	1.87578e-09	9.79446e-09	1.63634e-12	7.79441e-11	4.86237e-10	4.55063e-13	2.88951e-12	2.01846e-11	6.03868e-14	1.00485e-13	7.22725e-13	4.51675e-16	1.11582e-14	0.335899
																700	0.715837	24.2021	0.000533131	0.685051	0.0556644	2.15726e-06	2.87524e-05	0.000279661	2.72642e-08	2.87573e-07	9.16413e-06	1.67125e-09	7.91028e-08	1.77797e-06	2.81286e-10	3.94075e-08	1.54262e-07	2.43995e-11	1.83204e-09	9.55198e-09	1.58474e-12	7.58306e-11	4.72511e-10	4.4916e-13	2.79966e-12	1.9536e-11	6.00816e-14	9.68695e-14	6.95687e-13	4.33661e-16	1.07288e-14	0.334149
																701	0.716942	24.2026	0.000530362	0.685174	0.0553759	2.13486e-06	2.84509e-05	0.000276742	2.68613e-08	2.82923e-07	9.02009e-06	1.6374e-09	7.75615e-08	1.74545e-06	2.74723e-10	3.86423e-08	1.50958e-07	2.375e-11	1.7893e-09	9.31538e-09	1.53462e-12	7.37734e-11	4.59165e-10	4.43384e-13	2.71255e-12	1.89077e-11	5.97844e-14	9.33783e-14	6.69599e-13	4.16367e-16	1.03157e-14	0.332409
																702	0.718048	24.2031	0.000527607	0.685297	0.0550888	2.11269e-06	2.81525e-05	0.000273854	2.64646e-08	2.78347e-07	8.8783e-06	1.60425e-09	7.60498e-08	1.71352e-06	2.68311e-10	3.78917e-08	1.47722e-07	2.31175e-11	1.74753e-09	9.08453e-09	1.48593e-12	7.17711e-11	4.4619e-10	4.37731e-13	2.62809e-12	1.82992e-11	5.94952e-14	9.0007e-14	6.44429e-13	3.99766e-16	9.91833e-15	0.330678
																703	0.719154	24.2035	0.000524866	0.685418	0.0548033	2.09075e-06	2.78573e-05	0.000270995	2.60741e-08	2.73846e-07	8.73871e-06	1.57177e-09	7.4567e-08	1.68216e-06	2.62048e-10	3.71554e-08	1.44555e-07	2.25017e-11	1.70672e-09	8.85929e-09	1.43864e-12	6.98222e-11	4.33575e-10	4.32199e-13	2.5462e-12	1.77098e-11	5.92139e-14	8.67513e-14	6.20143e-13	3.83829e-16	9.53609e-15	0.328955
																704	0.720259	24.204	0.000522139	0.685539	0.0545192	2.06903e-06	2.75652e-05	0.000268167	2.56898e-08	2.69417e-07	8.60129e-06	1.53997e-09	7.31126e-08	1.65135e-06	2.5593e-10	3.64332e-08	1.41454e-07	2.1902e-11	1.66685e-09	8.63952e-09	1.39271e-12	6.79253e-11	4.2131e-10	4.26784e-13	2.46682e-12	1.7139e-11	5.89403e-14	8.36074e-14	5.96712e-13	3.68531e-16	9.1684e-15	0.327242
																705	0.721365	24.2044	0.000519427	0.68566	0.0542366	2.04754e-06	2.72761e-05	0.000265368	2.53114e-08	2.6506e-07	8.46601e-06	1.50882e-09	7.16861e-08	1.6211e-06	2.49952e-10	3.57246e-08	1.38418e-07	2.1318e-11	1.62789e-09	8.4251e-09	1.3481e-12	6.60791e-11	4.09386e-10	4.21484e-13	2.38985e-12	1.65861e-11	5.86744e-14	8.05715e-14	5.74106e-13	3.53846e-16	8.81472e-15	0.325538
																706	0.722471	24.2049	0.000516729	0.68578	0.0539554	2.02628e-06	2.69902e-05	0.000262598	2.4939e-08	2.60774e-07	8.33284e-06	1.47832e-09	7.0287e-08	1.5914e-06	2.44113e-10	3.50296e-08	1.35446e-07	2.07494e-11	1.58982e-09	8.2159e-09	1.30477e-12	6.42821e-11	3.97795e-10	4.16295e-13	2.31524e-12	1.60506e-11	5.84159e-14	7.76399e-14	5.52296e-13	3.39749e-16	8.47452e-15	0.323842
																707	0.723577	24.2054	0.000514044	0.685899	0.0536757	2.00523e-06	2.67072e-05	0.000259857	2.45724e-08	2.56557e-07	8.20174e-06	1.44844e-09	6.89147e-08	1.56222e-06	2.3841e-10	3.43479e-08	1.32536e-07	2.01957e-11	1.55263e-09	8.01179e-09	1.26268e-12	6.25333e-11	3.86525e-10	4.11216e-13	2.24291e-12	1.55319e-11	5.81647e-14	7.48092e-14	5.31254e-13	3.26218e-16	8.14729e-15	0.322155
																708	0.724682	24.2058	0.000511374	0.686018	0.0533974	1.98441e-06	2.64272e-05	0.000257145	2.42115e-08	2.52409e-07	8.07268e-06	1.41917e-09	6.75688e-08	1.53357e-06	2.32838e-10	3.36792e-08	1.29688e-07	1.96566e-11	1.51629e-09	7.81265e-09	1.22181e-12	6.08312e-11	3.7557e-10	4.06244e-13	2.17279e-12	1.50296e-11	5.79207e-14	7.20758e-14	5.10954e-13	3.1323e-16	7.83254e-15	0.320478
																709	0.725788	24.2063	0.000508717	0.686135	0.0531206	1.9638e-06	2.61502e-05	0.000254462	2.38563e-08	2.48327e-07	7.94563e-06	1.39051e-09	6.62487e-08	1.50543e-06	2.27395e-10	3.30232e-08	1.26899e-07	1.91316e-11	1.48079e-09	7.61837e-09	1.1821e-12	5.91746e-11	3.6492e-10	4.01375e-13	2.10481e-12	1.45432e-11	5.76838e-14	6.94365e-14	4.9137e-13	3.00762e-16	7.52981e-15	0.318808
																710	0.726894	24.2067	0.000506074	0.686253	0.0528452	1.9434e-06	2.5876e-05	0.000251806	2.35066e-08	2.44312e-07	7.82056e-06	1.36244e-09	6.4954e-08	1.4778e-06	2.22078e-10	3.23798e-08	1.24169e-07	1.86205e-11	1.4461e-09	7.42883e-09	1.14354e-12	5.75624e-11	3.54566e-10	3.96607e-13	2.03892e-12	1.40721e-11	5.74538e-14	6.68882e-14	4.72477e-13	2.88796e-16	7.23864e-15	0.317148
																711	0.728	24.2071	0.000503445	0.686369	0.0525712	1.92322e-06	2.56048e-05	0.000249178	2.31625e-08	2.40362e-07	7.69744e-06	1.33495e-09	6.36841e-08	1.45067e-06	2.16884e-10	3.17487e-08	1.21497e-07	1.81228e-11	1.41221e-09	7.24391e-09	1.10608e-12	5.59934e-11	3.44502e-10	3.91937e-13	1.97504e-12	1.36158e-11	5.72306e-14	6.44276e-14	4.54251e-13	2.7731e-16	6.9586e-15	0.315496
																712	0.729106	24.2076	0.000500829	0.686486	0.0522987	1.90324e-06	2.53364e-05	0.000246578	2.28237e-08	2.36476e-07	7.57624e-06	1.30803e-09	6.24387e-08	1.42402e-06	2.11811e-10	3.11296e-08	1.18881e-07	1.76382e-11	1.3791e-09	7.06351e-09	1.0697e-12	5.44665e-11	3.34718e-10	3.87364e-13	1.91312e-12	1.3174e-11	5.7014e-14	6.20519e-14	4.36669e-13	2.66285e-16	6.68926e-15	0.313853
																713	0.730211	24.208	0.000498227	0.686601	0.0520275	1.88347e-06	2.50709e-05	0.000244004	2.24902e-08	2.32653e-07	7.45692e-06	1.28166e-09	6.12172e-08	1.39785e-06	2.06855e-10	3.05224e-08	1.1632e-07	1.71664e-11	1.34675e-09	6.88751e-09	1.03437e-12	5.29805e-11	3.25208e-10	3.82884e-13	1.85311e-12	1.27461e-11	5.68039e-14	5.97581e-14	4.19708e-13	2.55704e-16	6.43023e-15	0.312218
																714	0.731317	24.2085	0.000495639	0.686716	0.0517577	1.86391e-06	2.48081e-05	0.000241458	2.21619e-08	2.28892e-07	7.33947e-06	1.25583e-09	6.00192e-08	1.37216e-06	2.02014e-10	2.99268e-08	1.13813e-07	1.6707e-11	1.31515e-09	6.71582e-09	1.00005e-12	5.15343e-11	3.15963e-10	3.78495e-13	1.79493e-12	1.23318e-11	5.66002e-14	5.75434e-14	4.03347e-13	2.45548e-16	6.18111e-15	0.310592
																715	0.732423	24.2089	0.000493064	0.68683	0.0514894	1.84455e-06	2.45481e-05	0.000238938	2.18388e-08	2.25191e-07	7.22385e-06	1.23053e-09	5.88443e-08	1.34692e-06	1.97285e-10	2.93427e-08	1.11359e-07	1.62598e-11	1.28427e-09	6.54833e-09	9.66721e-13	5.01271e-11	3.06977e-10	3.74194e-13	1.73854e-12	1.19306e-11	5.64027e-14	5.54052e-14	3.87564e-13	2.35801e-16	5.94153e-15	0.308974
																716	0.733529	24.2093	0.000490502	0.686944	0.0512224	1.82539e-06	2.42909e-05	0.000236445	2.15208e-08	2.21551e-07	7.11004e-06	1.20576e-09	5.7692e-08	1.32214e-06	1.92666e-10	2.87697e-08	1.08957e-07	1.58243e-11	1.25411e-09	6.38493e-09	9.34348e-13	4.87576e-11	2.98242e-10	3.6998e-13	1.68388e-12	1.15421e-11	5.62114e-14	5.33409e-14	3.7234e-13	2.26445e-16	5.71113e-15	0.307365
																717	0.734635	24.2098	0.000487953	0.687057	0.0509568	1.80642e-06	2.40363e-05	0.000233978	2.12077e-08	2.1797e-07	6.998e-06	1.1815e-09	5.6562e-08	1.29781e-06	1.88154e-10	2.82077e-08	1.06606e-07	1.54003e-11	1.22464e-09	6.22554e-09	9.02905e-13	4.74249e-11	2.89752e-10	3.65849e-13	1.6309e-12	1.11659e-11	5.60259e-14	5.13479e-14	3.57655e-13	2.17467e-16	5.48955e-15	0.305764
																718	0.73574	24.2102	0.000485418	0.68717	0.0506926	1.78766e-06	2.37845e-05	0.000231536	2.08996e-08	2.14446e-07	6.88771e-06	1.15774e-09	5.54537e-08	1.27392e-06	1.83747e-10	2.76564e-08	1.04304e-07	1.49875e-11	1.19586e-09	6.07005e-09	8.72366e-13	4.6128e-11	2.81499e-10	3.618e-13	1.57955e-12	1.08016e-11	5.58463e-14	4.94238e-14	3.43489e-13	2.08849e-16	5.27648e-15	0.304172
																719	0.736846	24.2106	0.000482896	0.687282	0.0504297	1.76909e-06	2.35353e-05	0.00022912	2.05963e-08	2.1098e-07	6.77914e-06	1.13446e-09	5.43667e-08	1.25045e-06	1.79442e-10	2.71158e-08	1.02051e-07	1.45856e-11	1.16773e-09	5.91838e-09	8.42706e-13	4.48661e-11	2.73478e-10	3.5783e-13	1.52978e-12	1.04489e-11	5.56725e-14	4.75663e-14	3.29826e-13	2.00579e-16	5.07158e-15	0.302587
																720	0.737952	24.211	0.000480387	0.687393	0.0501682	1.75071e-06	2.32887e-05	0.00022673	2.02977e-08	2.0757e-07	6.67227e-06	1.11167e-09	5.33008e-08	1.22742e-06	1.75237e-10	2.65855e-08	9.98458e-08	1.41944e-11	1.14026e-09	5.77042e-09	8.13899e-13	4.36381e-11	2.65681e-10	3.53938e-13	1.48154e-12	1.01073e-11	5.55042e-14	4.5773e-14	3.16647e-13	1.92642e-16	4.87455e-15	0.301011
																721	0.739058	24.2114	0.000477891	0.687504	0.049908	1.73252e-06	2.30447e-05	0.000224364	2.00038e-08	2.04215e-07	6.56706e-06	1.08935e-09	5.22554e-08	1.20479e-06	1.7113e-10	2.60654e-08	9.76872e-08	1.38134e-11	1.11342e-09	5.6261e-09	7.8592e-13	4.24432e-11	2.58104e-10	3.5012e-13	1.43479e-12	9.77667e-12	5.53413e-14	4.40418e-14	3.03935e-13	1.85025e-16	4.68508e-15	0.299443
																722	0.740164	24.2119	0.000475407	0.687614	0.0496492	1.71452e-06	2.28033e-05	0.000222023	1.97145e-08	2.00915e-07	6.4635e-06	1.06748e-09	5.12302e-08	1.18258e-06	1.67118e-10	2.55553e-08	9.55743e-08	1.34426e-11	1.0872e-09	5.48532e-09	7.58746e-13	4.12805e-11	2.50739e-10	3.46376e-13	1.38949e-12	9.45651e-12	5.51838e-14	4.23706e-14	2.91675e-13	1.77715e-16	4.5029e-15	0.297884
																723	0.741269	24.2123	0.000472937	0.687723	0.0493917	1.69671e-06	2.25644e-05	0.000219706	1.94298e-08	1.97668e-07	6.36156e-06	1.04607e-09	5.02248e-08	1.16076e-06	1.632e-10	2.5055e-08	9.35062e-08	1.30815e-11	1.06159e-09	5.34799e-09	7.32354e-13	4.01491e-11	2.4358e-10	3.42703e-13	1.34557e-12	9.14653e-12	5.50315e-14	4.07573e-14	2.79849e-13	1.707e-16	4.32771e-15	0.296332
																724	0.742375	24.2127	0.00047048	0.687832	0.0491356	1.67909e-06	2.2328e-05	0.000217414	1.91495e-08	1.94473e-07	6.26121e-06	1.0251e-09	4.92388e-08	1.13934e-06	1.59373e-10	2.45644e-08	9.1482e-08	1.273e-11	1.03657e-09	5.21405e-09	7.06721e-13	3.90483e-11	2.36623e-10	3.39099e-13	1.30302e-12	8.84641e-12	5.48843e-14	3.92e-14	2.68444e-13	1.63967e-16	4.15927e-15	0.294789
																725	0.743481	24.2131	0.000468035	0.687941	0.0488808	1.66164e-06	2.20941e-05	0.000215146	1.88736e-08	1.91331e-07	6.16243e-06	1.00456e-09	4.82718e-08	1.11831e-06	1.55634e-10	2.40831e-08	8.95008e-08	1.23878e-11	1.01214e-09	5.08339e-09	6.81826e-13	3.79772e-11	2.29861e-10	3.35562e-13	1.26178e-12	8.55584e-12	5.4742e-14	3.76966e-14	2.57443e-13	1.57506e-16	3.99731e-15	0.293253
																726	0.744587	24.2135	0.000465603	0.688049	0.0486273	1.64438e-06	2.18627e-05	0.000212901	1.8602e-08	1.88239e-07	6.0652e-06	9.84445e-10	4.73236e-08	1.09766e-06	1.51983e-10	2.36112e-08	8.75616e-08	1.20547e-11	9.88264e-10	4.95596e-09	6.57647e-13	3.6935e-11	2.2329e-10	3.32091e-13	1.22181e-12	8.27454e-12	5.46047e-14	3.62455e-14	2.46834e-13	1.51306e-16	3.84159e-15	0.291726
																727	0.745693	24.2139	0.000463183	0.688156	0.0483751	1.62729e-06	2.16337e-05	0.00021068	1.83347e-08	1.85197e-07	5.96949e-06	9.64743e-10	4.63937e-08	1.07738e-06	1.48416e-10	2.31483e-08	8.56636e-08	1.17304e-11	9.64945e-10	4.83166e-09	6.34165e-13	3.59209e-11	2.16903e-10	3.28683e-13	1.18308e-12	8.0022e-12	5.4472e-14	3.48447e-14	2.36601e-13	1.45357e-16	3.69186e-15	0.290207
																728	0.746799	24.2143	0.000460776	0.688263	0.0481242	1.61038e-06	2.14072e-05	0.000208482	1.80716e-08	1.82205e-07	5.87527e-06	9.45447e-10	4.54818e-08	1.05748e-06	1.44933e-10	2.26943e-08	8.38059e-08	1.14147e-11	9.42167e-10	4.71042e-09	6.11358e-13	3.49343e-11	2.10697e-10	3.25338e-13	1.14554e-12	7.73856e-12	5.43441e-14	3.34925e-14	2.26733e-13	1.39647e-16	3.54791e-15	0.288695
																729	0.747904	24.2147	0.000458382	0.688369	0.0478746	1.59365e-06	2.1183e-05	0.000206307	1.78126e-08	1.79261e-07	5.78253e-06	9.26549e-10	4.45876e-08	1.03793e-06	1.41531e-10	2.22491e-08	8.19878e-08	1.11073e-11	9.19917e-10	4.59217e-09	5.89208e-13	3.39744e-11	2.04665e-10	3.22052e-13	1.10917e-12	7.48332e-12	5.42206e-14	3.21874e-14	2.17216e-13	1.34168e-16	3.4095e-15	0.287191
																730	0.74901	24.2151	0.000456	0.688475	0.0476263	1.57709e-06	2.09611e-05	0.000204155	1.75576e-08	1.76365e-07	5.69124e-06	9.0804e-10	4.37106e-08	1.01873e-06	1.38208e-10	2.18124e-08	8.02083e-08	1.08081e-11	8.98184e-10	4.47683e-09	5.67695e-13	3.30404e-11	1.98803e-10	3.18825e-13	1.07393e-12	7.23624e-12	5.41016e-14	3.09276e-14	2.08037e-13	1.28911e-16	3.27644e-15	0.285695
																731	0.750116	24.2155	0.00045363	0.68858	0.0473792	1.56071e-06	2.07416e-05	0.000202025	1.73067e-08	1.73515e-07	5.60138e-06	8.89913e-10	4.28507e-08	9.99886e-07	1.34962e-10	2.13842e-08	7.84667e-08	1.05169e-11	8.76956e-10	4.36434e-09	5.46803e-13	3.21317e-11	1.93107e-10	3.15655e-13	1.03977e-12	6.99706e-12	5.3987e-14	2.97116e-14	1.99185e-13	1.23866e-16	3.14851e-15	0.284207
																732	0.751222	24.2159	0.000451272	0.688685	0.0471335	1.54449e-06	2.05244e-05	0.000199918	1.70596e-08	1.70712e-07	5.51293e-06	8.72158e-10	4.20074e-08	9.81381e-07	1.31792e-10	2.09643e-08	7.67622e-08	1.02334e-11	8.56221e-10	4.25463e-09	5.26512e-13	3.12476e-11	1.87571e-10	3.1254e-13	1.00668e-12	6.76553e-12	5.38766e-14	2.85379e-14	1.90649e-13	1.19025e-16	3.02552e-15	0.282727
																733	0.752328	24.2163	0.000448927	0.688789	0.046889	1.52844e-06	2.03095e-05	0.000197832	1.68165e-08	1.67955e-07	5.42586e-06	8.5477e-10	4.11805e-08	9.63213e-07	1.28696e-10	2.05524e-08	7.5094e-08	9.95738e-12	8.35968e-10	4.14763e-09	5.06805e-13	3.03875e-11	1.82191e-10	3.09479e-13	9.74613e-13	6.5414e-12	5.37703e-14	2.74051e-14	1.82417e-13	1.1438e-16	2.90728e-15	0.281254
																734	0.753434	24.2167	0.000446594	0.688892	0.0466458	1.51256e-06	2.00969e-05	0.000195769	1.65771e-08	1.65242e-07	5.34016e-06	8.37739e-10	4.03696e-08	9.45375e-07	1.25672e-10	2.01485e-08	7.34613e-08	9.68872e-12	8.16186e-10	4.04327e-09	4.87667e-13	2.95507e-11	1.76964e-10	3.0647e-13	9.43541e-13	6.32446e-12	5.36681e-14	2.63117e-14	1.74478e-13	1.09922e-16	2.79362e-15	0.27979
																735	0.75454	24.2171	0.000444273	0.688995	0.0464038	1.49684e-06	1.98865e-05	0.000193727	1.63415e-08	1.62573e-07	5.2558e-06	8.21059e-10	3.95744e-08	9.2786e-07	1.22718e-10	1.97524e-08	7.18635e-08	9.4272e-12	7.96865e-10	3.94149e-09	4.6908e-13	2.87366e-11	1.71884e-10	3.03513e-13	9.13435e-13	6.11446e-12	5.35699e-14	2.52564e-14	1.66822e-13	1.05645e-16	2.68434e-15	0.278332
																736	0.755646	24.2175	0.000441964	0.689097	0.0461631	1.48129e-06	1.96783e-05	0.000191706	1.61096e-08	1.59947e-07	5.17276e-06	8.04723e-10	3.87947e-08	9.10665e-07	1.19834e-10	1.9364e-08	7.02998e-08	9.17263e-12	7.77994e-10	3.84223e-09	4.51029e-13	2.79446e-11	1.66948e-10	3.00605e-13	8.84264e-13	5.9112e-12	5.34755e-14	2.42378e-14	1.59439e-13	1.01541e-16	2.5793e-15	0.276883
																737	0.756751	24.2179	0.000439667	0.689199	0.0459236	1.46589e-06	1.94723e-05	0.000189706	1.58813e-08	1.57363e-07	5.09102e-06	7.88723e-10	3.80301e-08	8.93781e-07	1.17017e-10	1.89831e-08	6.87695e-08	8.92483e-12	7.59562e-10	3.74543e-09	4.33498e-13	2.71742e-11	1.62151e-10	2.97745e-13	8.56001e-13	5.71446e-12	5.3385e-14	2.32548e-14	1.5232e-13	9.76027e-17	2.47832e-15	0.27544
																738	0.757857	24.2183	0.000437382	0.689301	0.0456854	1.45066e-06	1.92684e-05	0.000187728	1.56566e-08	1.54822e-07	5.01057e-06	7.73052e-10	3.72803e-08	8.77206e-07	1.14265e-10	1.86095e-08	6.72718e-08	8.68363e-12	7.41559e-10	3.65102e-09	4.16473e-13	2.64246e-11	1.5749e-10	2.94931e-13	8.28617e-13	5.52404e-12	5.32981e-14	2.2306e-14	1.45455e-13	9.3824e-17	2.38126e-15	0.274006
																739	0.758963	24.2186	0.000435109	0.689401	0.0454484	1.43558e-06	1.90667e-05	0.00018577	1.54354e-08	1.52322e-07	4.93138e-06	7.57704e-10	3.65452e-08	8.60931e-07	1.11578e-10	1.82432e-08	6.58062e-08	8.44885e-12	7.23977e-10	3.55895e-09	3.99939e-13	2.56954e-11	1.52961e-10	2.92164e-13	8.02085e-13	5.33973e-12	5.32149e-14	2.13903e-14	1.38835e-13	9.01983e-17	2.28795e-15	0.272579
																740	0.760069	24.219	0.000432848	0.689502	0.0452126	1.42066e-06	1.88672e-05	0.000183832	1.52177e-08	1.49862e-07	4.85343e-06	7.42671e-10	3.58243e-08	8.44954e-07	1.08954e-10	1.7884e-08	6.43719e-08	8.22031e-12	7.06804e-10	3.46916e-09	3.83883e-13	2.49861e-11	1.48561e-10	2.89441e-13	7.7638e-13	5.16135e-12	5.31352e-14	2.05066e-14	1.32451e-13	8.67194e-17	2.19826e-15	0.271159
																741	0.761175	24.2194	0.000430598	0.689601	0.0449781	1.4059e-06	1.86697e-05	0.000181915	1.50034e-08	1.47442e-07	4.7767e-06	7.27948e-10	3.51174e-08	8.29267e-07	1.0639e-10	1.75317e-08	6.29683e-08	7.99787e-12	6.90033e-10	3.38161e-09	3.68289e-13	2.4296e-11	1.44285e-10	2.86761e-13	7.51477e-13	4.98871e-12	5.3059e-14	1.96537e-14	1.26295e-13	8.33813e-17	2.11205e-15	0.269746
																742	0.762281	24.2198	0.00042836	0.689701	0.0447447	1.39129e-06	1.84743e-05	0.000180018	1.47924e-08	1.45061e-07	4.70118e-06	7.13528e-10	3.44243e-08	8.13866e-07	1.03887e-10	1.71863e-08	6.15947e-08	7.78136e-12	6.73653e-10	3.29622e-09	3.53146e-13	2.36247e-11	1.40131e-10	2.84123e-13	7.2735e-13	4.82162e-12	5.29862e-14	1.88306e-14	1.2036e-13	8.01784e-17	2.02919e-15	0.268341
																743	0.763387	24.2202	0.000426134	0.689799	0.0445126	1.37683e-06	1.82809e-05	0.00017814	1.45848e-08	1.42719e-07	4.62684e-06	6.99404e-10	3.37446e-08	7.98746e-07	1.01442e-10	1.68475e-08	6.02505e-08	7.57061e-12	6.57655e-10	3.21295e-09	3.38441e-13	2.29717e-11	1.36094e-10	2.81526e-13	7.03976e-13	4.65992e-12	5.29168e-14	1.80362e-14	1.14636e-13	7.71053e-17	1.94954e-15	0.266944
																744	0.764493	24.2205	0.000423919	0.689897	0.0442817	1.36251e-06	1.80896e-05	0.000176282	1.43803e-08	1.40415e-07	4.55367e-06	6.85571e-10	3.30782e-08	7.83902e-07	9.90547e-11	1.65154e-08	5.89351e-08	7.36549e-12	6.42032e-10	3.13175e-09	3.2416e-13	2.23365e-11	1.32172e-10	2.78968e-13	6.81332e-13	4.50343e-12	5.28506e-14	1.72696e-14	1.09117e-13	7.41567e-17	1.87299e-15	0.265553
																745	0.765598	24.2209	0.000421715	0.689995	0.0440519	1.34835e-06	1.79003e-05	0.000174444	1.41791e-08	1.38148e-07	4.48164e-06	6.72022e-10	3.24248e-08	7.69329e-07	9.67229e-11	1.61896e-08	5.76479e-08	7.16584e-12	6.26773e-10	3.05257e-09	3.10292e-13	2.17186e-11	1.28361e-10	2.76449e-13	6.59396e-13	4.35198e-12	5.27876e-14	1.65298e-14	1.03795e-13	7.13275e-17	1.7994e-15	0.26417
																746	0.766704	24.2213	0.000419523	0.690092	0.0438234	1.33434e-06	1.7713e-05	0.000172625	1.3981e-08	1.35918e-07	4.41075e-06	6.58752e-10	3.17841e-08	7.55021e-07	9.44456e-11	1.58702e-08	5.63884e-08	6.97152e-12	6.11872e-10	2.97536e-09	2.96825e-13	2.11176e-11	1.24659e-10	2.73968e-13	6.38145e-13	4.20542e-12	5.27277e-14	1.58158e-14	9.86635e-14	6.8613e-17	1.72868e-15	0.262794
																747	0.76781	24.2216	0.000417343	0.690189	0.043596	1.32047e-06	1.75277e-05	0.000170825	1.37861e-08	1.33724e-07	4.34098e-06	6.45755e-10	3.11559e-08	7.40976e-07	9.22216e-11	1.5557e-08	5.51558e-08	6.78239e-12	5.97319e-10	2.90007e-09	2.83748e-13	2.0533e-11	1.21062e-10	2.71524e-13	6.1756e-13	4.0636e-12	5.26709e-14	1.51268e-14	9.37156e-14	6.60085e-17	1.66071e-15	0.261425
																748	0.768916	24.222	0.000415173	0.690285	0.0433698	1.30674e-06	1.73443e-05	0.000169043	1.35941e-08	1.31565e-07	4.27229e-06	6.33025e-10	3.05399e-08	7.27186e-07	9.00497e-11	1.52499e-08	5.39497e-08	6.59832e-12	5.83107e-10	2.82665e-09	2.71049e-13	1.99643e-11	1.17567e-10	2.69115e-13	5.97618e-13	3.92636e-12	5.26171e-14	1.44619e-14	8.89446e-14	6.35095e-17	1.59539e-15	0.260064
																749	0.770022	24.2224	0.000413015	0.690381	0.0431448	1.29316e-06	1.71628e-05	0.00016728	1.34052e-08	1.29441e-07	4.20469e-06	6.20556e-10	2.99359e-08	7.13649e-07	8.79286e-11	1.49487e-08	5.27695e-08	6.41916e-12	5.69228e-10	2.75506e-09	2.58718e-13	1.94112e-11	1.14172e-10	2.66741e-13	5.78301e-13	3.79356e-12	5.25663e-14	1.38203e-14	8.43443e-14	6.11118e-17	1.53261e-15	0.258709
																750	0.771128	24.2227	0.000410869	0.690476	0.0429209	1.27972e-06	1.69832e-05	0.000165536	1.32192e-08	1.27352e-07	4.13815e-06	6.08344e-10	2.93437e-08	7.0036e-07	8.58571e-11	1.46534e-08	5.16146e-08	6.24479e-12	5.55674e-10	2.68525e-09	2.46744e-13	1.88731e-11	1.10874e-10	2.64401e-13	5.5959e-13	3.66505e-12	5.25183e-14	1.32011e-14	7.99086e-14	5.88113e-17	1.47227e-15	0.257362
																751	0.772234	24.2231	0.000408733	0.690571	0.0426982	1.26641e-06	1.68056e-05	0.00016381	1.30362e-08	1.25297e-07	4.07266e-06	5.96382e-10	2.87631e-08	6.87313e-07	8.38342e-11	1.43638e-08	5.04846e-08	6.07509e-12	5.42438e-10	2.61718e-09	2.35117e-13	1.83498e-11	1.07669e-10	2.62093e-13	5.41465e-13	3.54071e-12	5.24731e-14	1.26036e-14	7.56315e-14	5.66041e-17	1.41428e-15	0.256021
																752	0.77334	24.2234	0.000406608	0.690665	0.0424767	1.25325e-06	1.66297e-05	0.000162102	1.2856e-08	1.23275e-07	4.00819e-06	5.84666e-10	2.81938e-08	6.74505e-07	8.18586e-11	1.40799e-08	4.93789e-08	5.90992e-12	5.29513e-10	2.55081e-09	2.23827e-13	1.78408e-11	1.04556e-10	2.59818e-13	5.23909e-13	3.4204e-12	5.24308e-14	1.2027e-14	7.15075e-14	5.44863e-17	1.35856e-15	0.254688
																753	0.774446	24.2238	0.000404495	0.690758	0.0422563	1.24022e-06	1.64558e-05	0.000160412	1.26786e-08	1.21285e-07	3.94474e-06	5.73191e-10	2.76356e-08	6.61932e-07	7.99294e-11	1.38015e-08	4.82969e-08	5.74918e-12	5.1689e-10	2.4861e-09	2.12865e-13	1.73457e-11	1.01531e-10	2.57574e-13	5.06905e-13	3.30399e-12	5.23911e-14	1.14705e-14	6.75311e-14	5.24544e-17	1.305e-15	0.253361
																754	0.775552	24.2241	0.000402392	0.690852	0.042037	1.22732e-06	1.62836e-05	0.000158739	1.25039e-08	1.19328e-07	3.88229e-06	5.61952e-10	2.70883e-08	6.49589e-07	7.80453e-11	1.35285e-08	4.72383e-08	5.59274e-12	5.04564e-10	2.423e-09	2.0222e-13	1.68642e-11	9.85931e-11	2.5536e-13	4.90434e-13	3.19135e-12	5.23542e-14	1.09336e-14	6.3697e-14	5.05049e-17	1.25354e-15	0.252042
																755	0.776657	24.2245	0.0004003	0.690944	0.0418189	1.21456e-06	1.61133e-05	0.000157084	1.23321e-08	1.17403e-07	3.82082e-06	5.50943e-10	2.65517e-08	6.37473e-07	7.62054e-11	1.32609e-08	4.62025e-08	5.44049e-12	4.92528e-10	2.36148e-09	1.91886e-13	1.63958e-11	9.57388e-11	2.53176e-13	4.74482e-13	3.08238e-12	5.23198e-14	1.04155e-14	6.00001e-14	4.86344e-17	1.20408e-15	0.250729
																756	0.777763	24.2248	0.00039822	0.691037	0.0416019	1.20194e-06	1.59448e-05	0.000155446	1.21629e-08	1.15509e-07	3.76032e-06	5.4016e-10	2.60256e-08	6.25578e-07	7.44086e-11	1.29984e-08	4.51889e-08	5.29233e-12	4.80774e-10	2.30149e-09	1.81851e-13	1.59403e-11	9.2966e-11	2.5102e-13	4.59031e-13	2.97694e-12	5.2288e-14	9.91546e-15	5.64355e-14	4.68397e-17	1.15656e-15	0.249423
																757	0.778869	24.2252	0.00039615	0.691128	0.041386	1.18944e-06	1.5778e-05	0.000153826	1.19963e-08	1.13645e-07	3.70077e-06	5.29598e-10	2.55098e-08	6.13902e-07	7.2654e-11	1.27411e-08	4.41972e-08	5.14813e-12	4.69297e-10	2.24301e-09	1.72109e-13	1.54973e-11	9.02724e-11	2.48893e-13	4.44066e-13	2.87494e-12	5.22588e-14	9.43297e-15	5.29984e-14	4.51178e-17	1.11089e-15	0.248124
																758	0.779975	24.2255	0.00039409	0.69122	0.0411712	1.17707e-06	1.5613e-05	0.000152222	1.18323e-08	1.11812e-07	3.64216e-06	5.19253e-10	2.50041e-08	6.02439e-07	7.09406e-11	1.24888e-08	4.32269e-08	5.00781e-12	4.58089e-10	2.18598e-09	1.6265e-13	1.50664e-11	8.76559e-11	2.46793e-13	4.29573e-13	2.77625e-12	5.2232e-14	8.96739e-15	4.96843e-14	4.34657e-17	1.06701e-15	0.246831
																759	0.781081	24.2259	0.000392042	0.69131	0.0409576	1.16483e-06	1.54497e-05	0.000150635	1.16709e-08	1.10008e-07	3.58446e-06	5.0912e-10	2.45083e-08	5.91188e-07	6.92673e-11	1.22414e-08	4.22776e-08	4.87125e-12	4.47145e-10	2.13039e-09	1.53466e-13	1.46474e-11	8.51141e-11	2.4472e-13	4.15536e-13	2.68078e-12	5.22077e-14	8.51811e-15	4.64887e-14	4.18805e-17	1.02484e-15	0.245546
																760	0.782187	24.2262	0.000390004	0.691401	0.040745	1.15272e-06	1.52881e-05	0.000149064	1.15121e-08	1.08233e-07	3.52768e-06	4.99195e-10	2.40221e-08	5.80142e-07	6.76333e-11	1.19988e-08	4.13487e-08	4.73835e-12	4.36459e-10	2.07618e-09	1.44551e-13	1.42399e-11	8.26451e-11	2.42672e-13	4.01942e-13	2.58842e-12	5.21858e-14	8.08458e-15	4.34074e-14	4.03596e-17	9.84328e-16	0.244267
																761	0.783293	24.2266	0.000387976	0.69149	0.0405336	1.14074e-06	1.51283e-05	0.00014751	1.13557e-08	1.06488e-07	3.47179e-06	4.89473e-10	2.35455e-08	5.693e-07	6.60376e-11	1.1761e-08	4.04399e-08	4.60903e-12	4.26024e-10	2.02333e-09	1.35895e-13	1.38435e-11	8.02468e-11	2.4065e-13	3.88777e-13	2.49907e-12	5.21662e-14	7.66623e-15	4.04364e-14	3.89003e-17	9.45397e-16	0.242994
																762	0.784399	24.2269	0.000385959	0.69158	0.0403232	1.12887e-06	1.49701e-05	0.000145973	1.12017e-08	1.0477e-07	3.41679e-06	4.79951e-10	2.30782e-08	5.58657e-07	6.44794e-11	1.15278e-08	3.95507e-08	4.48317e-12	4.15835e-10	1.97181e-09	1.27492e-13	1.3458e-11	7.79172e-11	2.38653e-13	3.76028e-13	2.41264e-12	5.21489e-14	7.26253e-15	3.75715e-14	3.75002e-17	9.0799e-16	0.241729
																763	0.785505	24.2272	0.000383953	0.691669	0.0401139	1.11714e-06	1.48135e-05	0.000144451	1.10501e-08	1.0308e-07	3.36264e-06	4.70624e-10	2.26201e-08	5.48209e-07	6.29578e-11	1.12992e-08	3.86807e-08	4.36071e-12	4.05886e-10	1.92158e-09	1.19335e-13	1.30832e-11	7.56543e-11	2.3668e-13	3.63682e-13	2.32904e-12	5.21339e-14	6.87297e-15	3.4809e-14	3.61567e-17	8.72048e-16	0.24047
																764	0.786611	24.2276	0.000381957	0.691757	0.0399058	1.10552e-06	1.46586e-05	0.000142945	1.0901e-08	1.01418e-07	3.30936e-06	4.61488e-10	2.2171e-08	5.37954e-07	6.1472e-11	1.1075e-08	3.78296e-08	4.24153e-12	3.96172e-10	1.8726e-09	1.11417e-13	1.27186e-11	7.34563e-11	2.3473e-13	3.51726e-13	2.24816e-12	5.21212e-14	6.49706e-15	3.21453e-14	3.48677e-17	8.37515e-16	0.239217
																765	0.787717	24.2279	0.000379971	0.691845	0.0396987	1.09402e-06	1.45054e-05	0.000141455	1.07541e-08	9.97825e-08	3.25691e-06	4.52538e-10	2.17306e-08	5.27887e-07	6.0021e-11	1.08552e-08	3.69968e-08	4.12556e-12	3.86687e-10	1.82486e-09	1.0373e-13	1.23641e-11	7.13213e-11	2.32803e-13	3.40148e-13	2.16994e-12	5.21106e-14	6.13431e-15	2.95766e-14	3.36309e-17	8.04335e-16	0.237971
																766	0.788823	24.2282	0.000377996	0.691933	0.0394926	1.08264e-06	1.43537e-05	0.00013998	1.06095e-08	9.81735e-08	3.20528e-06	4.43773e-10	2.12989e-08	5.18006e-07	5.86042e-11	1.06397e-08	3.61821e-08	4.01271e-12	3.77426e-10	1.77831e-09	9.62686e-14	1.20193e-11	6.92476e-11	2.30898e-13	3.28936e-13	2.09427e-12	5.21022e-14	5.78427e-15	2.70998e-14	3.24442e-17	7.72457e-16	0.236732
																767	0.789928	24.2286	0.000376031	0.69202	0.0392877	1.07139e-06	1.42037e-05	0.000138521	1.04672e-08	9.65905e-08	3.15448e-06	4.35186e-10	2.08757e-08	5.08307e-07	5.72206e-11	1.04285e-08	3.5385e-08	3.9029e-12	3.68383e-10	1.73294e-09	8.90262e-14	1.1684e-11	6.72335e-11	2.29015e-13	3.1808e-13	2.02108e-12	5.2096e-14	5.44648e-15	2.47112e-14	3.13056e-17	7.4183e-16	0.235499
																768	0.791034	24.2289	0.000374076	0.692106	0.0390837	1.06024e-06	1.40552e-05	0.000137077	1.03271e-08	9.50332e-08	3.10447e-06	4.26776e-10	2.04607e-08	4.98786e-07	5.58696e-11	1.02214e-08	3.46052e-08	3.79604e-12	3.59554e-10	1.6887e-09	8.19967e-14	1.1358e-11	6.52772e-11	2.27153e-13	3.07568e-13	1.9503e-12	5.20919e-14	5.12052e-15	2.24079e-14	3.0213e-17	7.12405e-16	0.234272
																769	0.79214	24.2292	0.000372131	0.692192	0.0388809	1.04922e-06	1.39083e-05	0.000135649	1.01892e-08	9.3501e-08	3.05525e-06	4.18537e-10	2.00539e-08	4.8944e-07	5.45504e-11	1.00183e-08	3.38423e-08	3.69207e-12	3.50933e-10	1.64558e-09	7.51738e-14	1.10409e-11	6.33771e-11	2.25312e-13	2.97389e-13	1.88183e-12	5.20898e-14	4.80596e-15	2.01868e-14	2.91646e-17	6.84136e-16	0.233052
																770	0.793246	24.2295	0.000370196	0.692278	0.0386791	1.0383e-06	1.37629e-05	0.000134235	1.00535e-08	9.19937e-08	3.00681e-06	4.10467e-10	1.96551e-08	4.80267e-07	5.32621e-11	9.81918e-09	3.30959e-08	3.5909e-12	3.42517e-10	1.60354e-09	6.8552e-14	1.07326e-11	6.15316e-11	2.23491e-13	2.87533e-13	1.81562e-12	5.20898e-14	4.50241e-15	1.80447e-14	2.81587e-17	6.56977e-16	0.231838
																771	0.794352	24.2299	0.000368272	0.692363	0.0384783	1.0275e-06	1.3619e-05	0.000132836	9.91984e-09	9.05107e-08	2.95913e-06	4.02562e-10	1.92642e-08	4.71263e-07	5.20042e-11	9.62398e-09	3.23657e-08	3.49245e-12	3.34299e-10	1.56256e-09	6.21254e-14	1.04328e-11	5.97392e-11	2.2169e-13	2.77991e-13	1.75158e-12	5.20918e-14	4.20948e-15	1.5979e-14	2.71934e-17	6.30886e-16	0.230631
																772	0.795458	24.2302	0.000366357	0.692448	0.0382786	1.01682e-06	1.34767e-05	0.000131451	9.78829e-09	8.90517e-08	2.9122e-06	3.94818e-10	1.88809e-08	4.62426e-07	5.07759e-11	9.43261e-09	3.16514e-08	3.39666e-12	3.26275e-10	1.5226e-09	5.58885e-14	1.01412e-11	5.79983e-11	2.19908e-13	2.68752e-13	1.68965e-12	5.20957e-14	3.92679e-15	1.39867e-14	2.62672e-17	6.05821e-16	0.229429
																773	0.796564	24.2305	0.000364452	0.692532	0.0380799	1.00624e-06	1.33358e-05	0.000130081	9.65879e-09	8.76164e-08	2.86601e-06	3.87233e-10	1.85051e-08	4.53751e-07	4.95764e-11	9.24499e-09	3.09525e-08	3.30346e-12	3.18442e-10	1.48366e-09	4.98361e-14	9.85774e-12	5.63076e-11	2.18144e-13	2.59806e-13	1.62976e-12	5.21016e-14	3.65398e-15	1.20653e-14	2.53784e-17	5.81741e-16	0.228234
																774	0.79767	24.2308	0.000362558	0.692616	0.0378823	9.95773e-07	1.31964e-05	0.000128725	9.53131e-09	8.62042e-08	2.82055e-06	3.79803e-10	1.81367e-08	4.45236e-07	4.84052e-11	9.06105e-09	3.02689e-08	3.21277e-12	3.10794e-10	1.4457e-09	4.39628e-14	9.58208e-12	5.46656e-11	2.164e-13	2.51145e-13	1.57184e-12	5.21095e-14	3.39071e-15	1.02122e-14	2.45255e-17	5.5861e-16	0.227046
																775	0.798776	24.2311	0.000360673	0.6927	0.0376856	9.85415e-07	1.30585e-05	0.000127384	9.40582e-09	8.48149e-08	2.77581e-06	3.72524e-10	1.77756e-08	4.36879e-07	4.72616e-11	8.88072e-09	2.96001e-08	3.12454e-12	3.03327e-10	1.40869e-09	3.82638e-14	9.31403e-12	5.30709e-11	2.14672e-13	2.4276e-13	1.51584e-12	5.21193e-14	3.13662e-15	8.42482e-15	2.37071e-17	5.36389e-16	0.225863
																776	0.799882	24.2315	0.000358797	0.692783	0.03749	9.75164e-07	1.2922e-05	0.000126056	9.28228e-09	8.34481e-08	2.73178e-06	3.65394e-10	1.74216e-08	4.28676e-07	4.61449e-11	8.70393e-09	2.89458e-08	3.03868e-12	2.96037e-10	1.37262e-09	3.2734e-14	9.05339e-12	5.15222e-11	2.12963e-13	2.34643e-13	1.46168e-12	5.21309e-14	2.89141e-15	6.70087e-15	2.29217e-17	5.15044e-16	0.224687
																777	0.800988	24.2318	0.000356932	0.692865	0.0372954	9.65019e-07	1.2787e-05	0.000124743	9.16067e-09	8.21034e-08	2.68844e-06	3.5841e-10	1.70745e-08	4.20624e-07	4.50546e-11	8.53061e-09	2.83058e-08	2.95515e-12	2.8892e-10	1.33745e-09	2.73688e-14	8.79996e-12	5.00181e-11	2.1127e-13	2.26784e-13	1.40931e-12	5.21443e-14	2.65475e-15	5.03799e-15	2.2168e-17	4.94539e-16	0.223517
																778	0.802094	24.2321	0.000355076	0.692948	0.0371018	9.5498e-07	1.26534e-05	0.000123443	9.04096e-09	8.07804e-08	2.64579e-06	3.51568e-10	1.67343e-08	4.12722e-07	4.39899e-11	8.3607e-09	2.76797e-08	2.87388e-12	2.81971e-10	1.30318e-09	2.21634e-14	8.55354e-12	4.85574e-11	2.09594e-13	2.19176e-13	1.35868e-12	5.21597e-14	2.42634e-15	3.43395e-15	2.14447e-17	4.74843e-16	0.222352
																779	0.803199	24.2324	0.00035323	0.693029	0.0369092	9.45045e-07	1.25211e-05	0.000122156	8.92311e-09	7.94789e-08	2.6038e-06	3.44866e-10	1.64007e-08	4.04965e-07	4.29502e-11	8.19412e-09	2.70672e-08	2.7948e-12	2.75187e-10	1.26977e-09	1.71133e-14	8.31394e-12	4.71389e-11	2.07934e-13	2.11811e-13	1.30972e-12	5.21768e-14	2.20589e-15	1.8866e-15	2.07505e-17	4.55924e-16	0.221194
																780	0.804305	24.2327	0.000351394	0.693111	0.0367176	9.35213e-07	1.23903e-05	0.000120883	8.80709e-09	7.81983e-08	2.56248e-06	3.383e-10	1.60738e-08	3.97353e-07	4.19351e-11	8.03082e-09	2.6468e-08	2.71787e-12	2.68565e-10	1.2372e-09	1.22144e-14	8.08098e-12	4.57614e-11	2.0629e-13	2.04682e-13	1.26238e-12	5.21957e-14	1.99312e-15	3.93889e-16	2.00843e-17	4.37751e-16	0.220042
																781	0.805411	24.233	0.000349567	0.693192	0.036527	9.25482e-07	1.22609e-05	0.000119624	8.69289e-09	7.69385e-08	2.52182e-06	3.31868e-10	1.57533e-08	3.89881e-07	4.09439e-11	7.87073e-09	2.58819e-08	2.64302e-12	2.62099e-10	1.20546e-09	7.46224e-15	7.85447e-12	4.44236e-11	2.04661e-13	1.9778e-13	1.21661e-12	5.22164e-14	1.78774e-15	-1.04618e-15	1.9445e-17	4.20295e-16	0.218896
																782	0.806517	24.2333	0.000347749	0.693272	0.0363374	9.15853e-07	1.21328e-05	0.000118377	8.58046e-09	7.56991e-08	2.4818e-06	3.25567e-10	1.54391e-08	3.82547e-07	3.99761e-11	7.71378e-09	2.53086e-08	2.5702e-12	2.55787e-10	1.17452e-09	2.85282e-15	7.63423e-12	4.31245e-11	2.03048e-13	1.911e-13	1.17237e-12	5.22387e-14	1.58951e-15	-2.43555e-15	1.88314e-17	4.03529e-16	0.217756
																783	0.807623	24.2336	0.000345941	0.693352	0.0361488	9.06324e-07	1.2006e-05	0.000117144	8.46979e-09	7.44797e-08	2.4424e-06	3.19395e-10	1.5131e-08	3.75349e-07	3.90311e-11	7.55993e-09	2.47478e-08	2.49935e-12	2.49625e-10	1.14436e-09	-1.61795e-15	7.4201e-12	4.1863e-11	2.0145e-13	1.84633e-13	1.12959e-12	5.22629e-14	1.39816e-15	-3.77608e-15	1.82424e-17	3.87424e-16	0.216622
																784	0.808729	24.2339	0.000344142	0.693432	0.0359611	8.96893e-07	1.18806e-05	0.000115923	8.36084e-09	7.328e-08	2.40363e-06	3.13348e-10	1.48291e-08	3.68285e-07	3.81084e-11	7.4091e-09	2.41992e-08	2.43042e-12	2.4361e-10	1.11496e-09	-5.95394e-15	7.21191e-12	4.0638e-11	1.99865e-13	1.78374e-13	1.08823e-12	5.22887e-14	1.21345e-15	-5.06958e-15	1.76771e-17	3.71957e-16	0.215494
																785	0.809835	24.2342	0.000342353	0.693511	0.0357744	8.87561e-07	1.17564e-05	0.000114715	8.25359e-09	7.20998e-08	2.36548e-06	3.07424e-10	1.45331e-08	3.61351e-07	3.72075e-11	7.26124e-09	2.36626e-08	2.36336e-12	2.37737e-10	1.08631e-09	-1.01589e-14	7.0095e-12	3.94484e-11	1.98296e-13	1.72316e-13	1.04826e-12	5.23163e-14	1.03515e-15	-6.31775e-15	1.71346e-17	3.57101e-16	0.214371
																786	0.810941	24.2345	0.000340573	0.69359	0.0355887	8.78325e-07	1.16336e-05	0.00011352	8.14801e-09	7.09386e-08	2.32793e-06	3.01621e-10	1.4243e-08	3.54546e-07	3.63278e-11	7.11629e-09	2.31377e-08	2.29812e-12	2.32005e-10	1.05839e-09	-1.42365e-14	6.8127e-12	3.82933e-11	1.96739e-13	1.66452e-13	1.00961e-12	5.23455e-14	8.63014e-16	-7.52227e-15	1.66138e-17	3.42832e-16	0.213255
																787	0.812047	24.2348	0.000338802	0.693668	0.035404	8.69185e-07	1.15121e-05	0.000112337	8.04407e-09	6.97961e-08	2.29097e-06	2.95936e-10	1.39586e-08	3.47867e-07	3.54688e-11	6.9742e-09	2.26242e-08	2.23465e-12	2.26408e-10	1.03117e-09	-1.81902e-14	6.62137e-12	3.71716e-11	1.95197e-13	1.60777e-13	9.72258e-13	5.23763e-14	6.96836e-16	-8.68472e-15	1.61139e-17	3.29128e-16	0.212144
																788	0.813153	24.2351	0.00033704	0.693746	0.0352202	8.6014e-07	1.13919e-05	0.000111167	7.94175e-09	6.86722e-08	2.25459e-06	2.90366e-10	1.36797e-08	3.41312e-07	3.46302e-11	6.83491e-09	2.2122e-08	2.17291e-12	2.20945e-10	1.00464e-09	-2.20236e-14	6.43535e-12	3.60825e-11	1.93667e-13	1.55284e-13	9.36151e-13	5.24088e-14	5.36398e-16	-9.80669e-15	1.5634e-17	3.15967e-16	0.211039
																789	0.814259	24.2354	0.000335288	0.693824	0.0350373	8.51188e-07	1.12729e-05	0.000110009	7.84103e-09	6.75664e-08	2.21879e-06	2.8491e-10	1.34064e-08	3.34879e-07	3.38113e-11	6.69837e-09	2.16307e-08	2.11284e-12	2.15612e-10	9.78788e-10	-2.574e-14	6.2545e-12	3.50249e-11	1.92151e-13	1.49968e-13	9.01252e-13	5.24429e-14	3.81493e-16	-1.08897e-14	1.51733e-17	3.03326e-16	0.20994
																790	0.815364	24.2357	0.000333545	0.693901	0.0348554	8.4233e-07	1.11551e-05	0.000108862	7.74187e-09	6.64785e-08	2.18356e-06	2.79564e-10	1.31385e-08	3.28566e-07	3.30118e-11	6.56452e-09	2.11502e-08	2.05441e-12	2.10406e-10	9.53589e-10	-2.93427e-14	6.07868e-12	3.3998e-11	1.90647e-13	1.44824e-13	8.6752e-13	5.24786e-14	2.31923e-16	-1.19351e-14	1.47311e-17	2.91187e-16	0.208847
																791	0.81647	24.236	0.00033181	0.693978	0.0346744	8.33563e-07	1.10386e-05	0.000107728	7.64426e-09	6.54081e-08	2.14888e-06	2.74327e-10	1.28759e-08	3.22369e-07	3.22311e-11	6.4333e-09	2.06802e-08	1.99756e-12	2.05324e-10	9.29029e-10	-3.28348e-14	5.90775e-12	3.30009e-11	1.89156e-13	1.39845e-13	8.34919e-13	5.25159e-14	8.74982e-17	-1.29444e-14	1.43065e-17	2.79528e-16	0.207759
																792	0.817576	24.2363	0.000330085	0.694054	0.0344944	8.24888e-07	1.09233e-05	0.000106606	7.54817e-09	6.43551e-08	2.11475e-06	2.69196e-10	1.26185e-08	3.16288e-07	3.14689e-11	6.30468e-09	2.02205e-08	1.94227e-12	2.00363e-10	9.05094e-10	-3.62194e-14	5.74158e-12	3.20327e-11	1.87676e-13	1.35027e-13	8.03412e-13	5.25548e-14	-5.19651e-17	-1.39188e-14	1.38989e-17	2.68332e-16	0.206677
																793	0.818682	24.2366	0.000328369	0.69413	0.0343153	8.16302e-07	1.08092e-05	0.000105495	7.45357e-09	6.33191e-08	2.08116e-06	2.64169e-10	1.23662e-08	3.1032e-07	3.07247e-11	6.1786e-09	1.97709e-08	1.88847e-12	1.9552e-10	8.81766e-10	-3.94995e-14	5.58003e-12	3.10926e-11	1.86209e-13	1.30364e-13	7.72963e-13	5.25952e-14	-1.86646e-16	-1.48597e-14	1.35076e-17	2.5758e-16	0.2056
																794	0.819788	24.2368	0.000326661	0.694206	0.0341372	8.07805e-07	1.06964e-05	0.000104396	7.36045e-09	6.22998e-08	2.0481e-06	2.59245e-10	1.21188e-08	3.04462e-07	2.99981e-11	6.055e-09	1.93311e-08	1.83615e-12	1.90793e-10	8.59031e-10	-4.2678e-14	5.42298e-12	3.01799e-11	1.84753e-13	1.25852e-13	7.43538e-13	5.26372e-14	-3.1672e-16	-1.57683e-14	1.31318e-17	2.47254e-16	0.20453
																795	0.820894	24.2371	0.000324963	0.694281	0.0339599	7.99397e-07	1.05847e-05	0.000103309	7.26877e-09	6.1297e-08	2.01557e-06	2.5442e-10	1.18764e-08	2.98714e-07	2.92886e-11	5.93385e-09	1.89009e-08	1.78524e-12	1.86179e-10	8.36874e-10	-4.57578e-14	5.2703e-12	2.92937e-11	1.83308e-13	1.21487e-13	7.15104e-13	5.26808e-14	-4.42351e-16	-1.66458e-14	1.2771e-17	2.37338e-16	0.203464
																796	0.822	24.2374	0.000323273	0.694356	0.0337836	7.91076e-07	1.04741e-05	0.000102233	7.17853e-09	6.03104e-08	1.98355e-06	2.49693e-10	1.16387e-08	2.93072e-07	2.85959e-11	5.81509e-09	1.84802e-08	1.73573e-12	1.81675e-10	8.15281e-10	-4.87416e-14	5.12188e-12	2.84333e-11	1.81875e-13	1.17262e-13	6.87628e-13	5.27259e-14	-5.637e-16	-1.74935e-14	1.24246e-17	2.27816e-16	0.202405
																797	0.823106	24.2377	0.000321592	0.69443	0.0336082	7.82841e-07	1.03648e-05	0.000101168	7.08968e-09	5.93397e-08	1.95204e-06	2.45061e-10	1.14058e-08	2.87536e-07	2.79196e-11	5.69868e-09	1.80686e-08	1.68756e-12	1.77279e-10	7.94237e-10	-5.1632e-14	4.9776e-12	2.75978e-11	1.80452e-13	1.13175e-13	6.6108e-13	5.27724e-14	-6.80919e-16	-1.83123e-14	1.20919e-17	2.18673e-16	0.201351
																798	0.824212	24.238	0.00031992	0.694504	0.0334337	7.74691e-07	1.02565e-05	0.000100114	7.00222e-09	5.83847e-08	1.92102e-06	2.40523e-10	1.11774e-08	2.82103e-07	2.72593e-11	5.58457e-09	1.76661e-08	1.64071e-12	1.72988e-10	7.73729e-10	-5.44316e-14	4.83734e-12	2.67867e-11	1.7904e-13	1.0922e-13	6.35429e-13	5.28205e-14	-7.94159e-16	-1.91033e-14	1.17723e-17	2.09892e-16	0.200302
																799	0.825318	24.2383	0.000318256	0.694578	0.0332601	7.66627e-07	1.01494e-05	9.90709e-05	6.91612e-09	5.74451e-08	1.8905e-06	2.36078e-10	1.09536e-08	2.7677e-07	2.66146e-11	5.47271e-09	1.72725e-08	1.59514e-12	1.68799e-10	7.53743e-10	-5.7143e-14	4.70099e-12	2.59993e-11	1.77638e-13	1.05394e-13	6.10646e-13	5.287e-14	-9.03564e-16	-1.98677e-14	1.14655e-17	2.01461e-16	0.199259
																800	0.826423	24.2385	0.000316601	0.694651	0.0330874	7.58645e-07	1.00435e-05	9.8039e-05	6.83136e-09	5.65208e-08	1.86046e-06	2.31722e-10	1.07342e-08	2.71538e-07	2.59851e-11	5.36307e-09	1.68875e-08	1.55081e-12	1.6471e-10	7.34267e-10	-5.97686e-14	4.56845e-12	2.52347e-11	1.76247e-13	1.01692e-13	5.86703e-13	5.29211e-14	-1.00927e-15	-2.06064e-14	1.11708e-17	1.93365e-16	0.198221
																801	0.827529	24.2388	0.000314955	0.694724	0.0329156	7.50747e-07	9.93861e-06	9.70178e-05	6.74792e-09	5.56113e-08	1.83089e-06	2.27454e-10	1.05192e-08	2.66402e-07	2.53705e-11	5.2556e-09	1.65109e-08	1.50769e-12	1.60719e-10	7.15286e-10	-6.23108e-14	4.43961e-12	2.44925e-11	1.74866e-13	9.81101e-14	5.63572e-13	5.29736e-14	-1.11143e-15	-2.13204e-14	1.08877e-17	1.85591e-16	0.197189
																802	0.828635	24.2391	0.000313317	0.694796	0.0327447	7.4293e-07	9.83484e-06	9.60072e-05	6.66577e-09	5.47165e-08	1.8018e-06	2.23272e-10	1.03084e-08	2.61363e-07	2.47705e-11	5.15026e-09	1.61426e-08	1.46575e-12	1.56824e-10	6.9679e-10	-6.47718e-14	4.31436e-12	2.37718e-11	1.73494e-13	9.46452e-14	5.41227e-13	5.30276e-14	-1.21014e-15	-2.20106e-14	1.06158e-17	1.78127e-16	0.196162
																803	0.829741	24.2394	0.000311688	0.694868	0.0325747	7.35195e-07	9.73217e-06	9.50073e-05	6.58491e-09	5.38362e-08	1.77316e-06	2.19175e-10	1.01018e-08	2.56417e-07	2.41846e-11	5.047e-09	1.57824e-08	1.42496e-12	1.53022e-10	6.78766e-10	-6.71539e-14	4.19262e-12	2.30722e-11	1.72132e-13	9.12933e-14	5.19643e-13	5.30831e-14	-1.30555e-15	-2.26778e-14	1.03546e-17	1.7096e-16	0.19514
																804	0.830847	24.2396	0.000310067	0.69494	0.0324055	7.2754e-07	9.63057e-06	9.40177e-05	6.5053e-09	5.29701e-08	1.74498e-06	2.1516e-10	9.89933e-09	2.51564e-07	2.36127e-11	4.94578e-09	1.54302e-08	1.38528e-12	1.49311e-10	6.61201e-10	-6.94593e-14	4.07428e-12	2.2393e-11	1.7078e-13	8.80509e-14	4.98794e-13	5.31399e-14	-1.39777e-15	-2.33231e-14	1.01036e-17	1.64078e-16	0.194124
																805	0.831953	24.2399	0.000308455	0.695011	0.0322373	7.19964e-07	9.53004e-06	9.30385e-05	6.42693e-09	5.2118e-08	1.71724e-06	2.11226e-10	9.70084e-09	2.46801e-07	2.30542e-11	4.84658e-09	1.50856e-08	1.34669e-12	1.45688e-10	6.44085e-10	-7.16901e-14	3.95925e-12	2.17336e-11	1.69436e-13	8.49144e-14	4.78657e-13	5.31982e-14	-1.48692e-15	-2.39472e-14	9.86251e-18	1.5747e-16	0.193113
																806	0.833059	24.2402	0.000306851	0.695082	0.0320699	7.12467e-07	9.43056e-06	9.20695e-05	6.34978e-09	5.12796e-08	1.68995e-06	2.07372e-10	9.50629e-09	2.42127e-07	2.2509e-11	4.74933e-09	1.47487e-08	1.30916e-12	1.42153e-10	6.27406e-10	-7.38484e-14	3.84744e-12	2.10935e-11	1.68102e-13	8.18804e-14	4.59207e-13	5.3258e-14	-1.57312e-15	-2.45508e-14	9.63086e-18	1.51126e-16	0.192107
																807	0.834165	24.2404	0.000305255	0.695153	0.0319033	7.05047e-07	9.33212e-06	9.11106e-05	6.27383e-09	5.04547e-08	1.66308e-06	2.03595e-10	9.31561e-09	2.37541e-07	2.19767e-11	4.65402e-09	1.44192e-08	1.27265e-12	1.38702e-10	6.11154e-10	-7.59363e-14	3.73875e-12	2.04721e-11	1.66777e-13	7.89458e-14	4.40424e-13	5.33192e-14	-1.65647e-15	-2.51349e-14	9.40828e-18	1.45035e-16	0.191106
																808	0.835271	24.2407	0.000303668	0.695223	0.0317377	6.97705e-07	9.23471e-06	9.01617e-05	6.19905e-09	4.96432e-08	1.63665e-06	1.99895e-10	9.1287e-09	2.3304e-07	2.1457e-11	4.5606e-09	1.40969e-08	1.23714e-12	1.35334e-10	5.95316e-10	-7.79554e-14	3.63311e-12	1.98688e-11	1.6546e-13	7.61075e-14	4.22284e-13	5.33818e-14	-1.73707e-15	-2.57001e-14	9.19438e-18	1.39187e-16	0.190111
																809	0.836376	24.241	0.000302089	0.695293	0.0315728	6.90439e-07	9.13832e-06	8.92227e-05	6.12545e-09	4.88448e-08	1.61063e-06	1.96269e-10	8.94551e-09	2.28623e-07	2.09495e-11	4.46903e-09	1.37817e-08	1.20261e-12	1.32047e-10	5.79884e-10	-7.99078e-14	3.53043e-12	1.92832e-11	1.64151e-13	7.33622e-14	4.04768e-13	5.34457e-14	-1.81502e-15	-2.62471e-14	8.98881e-18	1.33573e-16	0.189121
																810	0.837482	24.2412	0.000300518	0.695363	0.0314089	6.83248e-07	9.04294e-06	8.82936e-05	6.05298e-09	4.80593e-08	1.58502e-06	1.92715e-10	8.76596e-09	2.24289e-07	2.04541e-11	4.37927e-09	1.34735e-08	1.16903e-12	1.28839e-10	5.64846e-10	-8.17954e-14	3.43062e-12	1.87147e-11	1.62852e-13	7.07072e-14	3.87854e-13	5.35111e-14	-1.89043e-15	-2.67767e-14	8.79123e-18	1.28182e-16	0.188136
																811	0.838588	24.2415	0.000298955	0.695432	0.0312458	6.76132e-07	8.94856e-06	8.73741e-05	5.98165e-09	4.72864e-08	1.55982e-06	1.89234e-10	8.58997e-09	2.20036e-07	1.99705e-11	4.2913e-09	1.31721e-08	1.13636e-12	1.25708e-10	5.50193e-10	-8.36199e-14	3.33361e-12	1.81628e-11	1.6156e-13	6.81396e-14	3.71523e-13	5.35779e-14	-1.96338e-15	-2.72895e-14	8.60133e-18	1.23007e-16	0.187156
																812	0.839694	24.2417	0.0002974	0.6955	0.0310835	6.69089e-07	8.85517e-06	8.64642e-05	5.91142e-09	4.6526e-08	1.53502e-06	1.85822e-10	8.41748e-09	2.15862e-07	1.94983e-11	4.20507e-09	1.28773e-08	1.10459e-12	1.22652e-10	5.35916e-10	-8.53831e-14	3.23932e-12	1.76271e-11	1.60276e-13	6.56565e-14	3.55755e-13	5.36461e-14	-2.03398e-15	-2.77862e-14	8.41877e-18	1.18039e-16	0.186182
																813	0.8408	24.242	0.000295854	0.695569	0.0309221	6.6212e-07	8.76275e-06	8.55638e-05	5.84228e-09	4.57779e-08	1.51061e-06	1.82478e-10	8.24841e-09	2.11766e-07	1.90373e-11	4.12056e-09	1.2589e-08	1.0737e-12	1.19669e-10	5.22004e-10	-8.70866e-14	3.14768e-12	1.7107e-11	1.59001e-13	6.32552e-14	3.40533e-13	5.37156e-14	-2.10229e-15	-2.82674e-14	8.24327e-18	1.13269e-16	0.185212
																814	0.841906	24.2423	0.000294315	0.695637	0.0307615	6.55223e-07	8.67131e-06	8.46727e-05	5.77422e-09	4.50419e-08	1.48658e-06	1.79202e-10	8.08271e-09	2.07748e-07	1.85872e-11	4.03773e-09	1.23071e-08	1.04365e-12	1.16758e-10	5.08448e-10	-8.8732e-14	3.0586e-12	1.66022e-11	1.57733e-13	6.09333e-14	3.25838e-13	5.37865e-14	-2.16842e-15	-2.87336e-14	8.07453e-18	1.0869e-16	0.184247
																815	0.843012	24.2425	0.000292785	0.695705	0.0306018	6.48398e-07	8.58082e-06	8.3791e-05	5.70721e-09	4.43177e-08	1.46294e-06	1.75992e-10	7.92031e-09	2.03804e-07	1.81478e-11	3.95654e-09	1.20314e-08	1.01443e-12	1.13917e-10	4.9524e-10	-9.03209e-14	2.97203e-12	1.61122e-11	1.56472e-13	5.86882e-14	3.11653e-13	5.38588e-14	-2.23243e-15	-2.91855e-14	7.91228e-18	1.04294e-16	0.183288
																816	0.844118	24.2428	0.000291262	0.695772	0.0304428	6.41643e-07	8.49127e-06	8.29185e-05	5.64125e-09	4.36052e-08	1.43968e-06	1.72845e-10	7.76113e-09	1.99934e-07	1.77187e-11	3.87696e-09	1.17618e-08	9.86016e-13	1.11144e-10	4.82371e-10	-9.1855e-14	2.88788e-12	1.56365e-11	1.55219e-13	5.65173e-14	2.97961e-13	5.39324e-14	-2.29442e-15	-2.96236e-14	7.75625e-18	1.00074e-16	0.182333
																817	0.845224	24.243	0.000289747	0.695839	0.0302847	6.34958e-07	8.40267e-06	8.20551e-05	5.57631e-09	4.29042e-08	1.41678e-06	1.69762e-10	7.60512e-09	1.96137e-07	1.72999e-11	3.79897e-09	1.14981e-08	9.58382e-13	1.08438e-10	4.69831e-10	-9.33357e-14	2.8061e-12	1.51748e-11	1.53974e-13	5.44185e-14	2.84747e-13	5.40075e-14	-2.35445e-15	-3.00486e-14	7.6062e-18	9.60227e-17	0.181384
																818	0.846329	24.2433	0.00028824	0.695906	0.0301275	6.28343e-07	8.31499e-06	8.12007e-05	5.51239e-09	4.22145e-08	1.39425e-06	1.66741e-10	7.45221e-09	1.92411e-07	1.6891e-11	3.72253e-09	1.12403e-08	9.31509e-13	1.05798e-10	4.57614e-10	-9.47645e-14	2.72662e-12	1.47267e-11	1.52735e-13	5.23893e-14	2.71993e-13	5.40838e-14	-2.41259e-15	-3.04608e-14	7.46187e-18	9.21338e-17	0.180439
																819	0.847435	24.2435	0.000286741	0.695972	0.029971	6.21797e-07	8.22823e-06	8.03552e-05	5.44945e-09	4.15359e-08	1.37207e-06	1.6378e-10	7.30235e-09	1.88754e-07	1.64918e-11	3.64761e-09	1.09882e-08	9.05375e-13	1.0322e-10	4.4571e-10	-9.61427e-14	2.64937e-12	1.42917e-11	1.51504e-13	5.04275e-14	2.59686e-13	5.41616e-14	-2.46893e-15	-3.08607e-14	7.32303e-18	8.84008e-17	0.179499
																820	0.848541	24.2438	0.00028525	0.696038	0.0298154	6.15318e-07	8.14238e-06	7.95185e-05	5.38749e-09	4.08683e-08	1.35024e-06	1.60878e-10	7.15547e-09	1.85167e-07	1.6102e-11	3.57418e-09	1.07416e-08	8.79962e-13	1.00705e-10	4.34112e-10	-9.74716e-14	2.57429e-12	1.38695e-11	1.50279e-13	4.85311e-14	2.47811e-13	5.42406e-14	-2.52351e-15	-3.12489e-14	7.18945e-18	8.48173e-17	0.178564
																821	0.849647	24.244	0.000283767	0.696103	0.0296605	6.08906e-07	8.05743e-06	7.86906e-05	5.3265e-09	4.02114e-08	1.32877e-06	1.58034e-10	7.01152e-09	1.81646e-07	1.57215e-11	3.50221e-09	1.05006e-08	8.5525e-13	9.82503e-11	4.22812e-10	-9.87528e-14	2.50133e-12	1.34596e-11	1.49061e-13	4.66979e-14	2.36353e-13	5.4321e-14	-2.57642e-15	-3.16258e-14	7.06093e-18	8.13775e-17	0.177635
																822	0.850753	24.2443	0.000282291	0.696169	0.0295065	6.02561e-07	7.97336e-06	7.78713e-05	5.26645e-09	3.95652e-08	1.30763e-06	1.55247e-10	6.87044e-09	1.78192e-07	1.535e-11	3.43168e-09	1.02648e-08	8.3122e-13	9.58548e-11	4.11802e-10	-9.99876e-14	2.43041e-12	1.30618e-11	1.4785e-13	4.49259e-14	2.25298e-13	5.44028e-14	-2.62772e-15	-3.19919e-14	6.93726e-18	7.80757e-17	0.176709
																823	0.851859	24.2445	0.000280823	0.696234	0.0293532	5.96282e-07	7.89018e-06	7.70605e-05	5.20734e-09	3.89293e-08	1.28682e-06	1.52515e-10	6.73216e-09	1.74802e-07	1.49873e-11	3.36255e-09	1.00343e-08	8.07852e-13	9.3517e-11	4.01075e-10	-1.01177e-13	2.3615e-12	1.26757e-11	1.46646e-13	4.32132e-14	2.14634e-13	5.44859e-14	-2.67746e-15	-3.23476e-14	6.81825e-18	7.49063e-17	0.175789
																824	0.852965	24.2448	0.000279362	0.696298	0.0292008	5.90068e-07	7.80787e-06	7.62582e-05	5.14914e-09	3.83037e-08	1.26635e-06	1.49838e-10	6.59664e-09	1.71476e-07	1.46333e-11	3.2948e-09	9.80886e-09	7.8513e-13	9.12356e-11	3.90624e-10	-1.02323e-13	2.29452e-12	1.2301e-11	1.45448e-13	4.15578e-14	2.04347e-13	5.45703e-14	-2.72571e-15	-3.26933e-14	6.70369e-18	7.18641e-17	0.174874
																825	0.85407	24.245	0.00027791	0.696363	0.0290491	5.83919e-07	7.72641e-06	7.54643e-05	5.09185e-09	3.76882e-08	1.2462e-06	1.47214e-10	6.46382e-09	1.68213e-07	1.42876e-11	3.22839e-09	9.58843e-09	7.63036e-13	8.90092e-11	3.80442e-10	-1.03425e-13	2.22943e-12	1.19373e-11	1.44256e-13	3.9958e-14	1.94425e-13	5.46561e-14	-2.77251e-15	-3.30294e-14	6.5934e-18	6.89441e-17	0.173963
																826	0.855176	24.2453	0.000276464	0.696426	0.0288982	5.77833e-07	7.64581e-06	7.46786e-05	5.03544e-09	3.70826e-08	1.22638e-06	1.44643e-10	6.33366e-09	1.65011e-07	1.39501e-11	3.16332e-09	9.37289e-09	7.41552e-13	8.68365e-11	3.70523e-10	-1.04486e-13	2.16617e-12	1.15843e-11	1.43071e-13	3.84119e-14	1.84856e-13	5.47431e-14	-2.81793e-15	-3.33563e-14	6.48722e-18	6.61413e-17	0.173057
																827	0.856282	24.2455	0.000275027	0.69649	0.0287481	5.71811e-07	7.56606e-06	7.39011e-05	4.97992e-09	3.64868e-08	1.20686e-06	1.42122e-10	6.20608e-09	1.61869e-07	1.36207e-11	3.09953e-09	9.16213e-09	7.20663e-13	8.47163e-11	3.60858e-10	-1.05507e-13	2.1047e-12	1.12416e-11	1.41892e-13	3.69179e-14	1.75628e-13	5.48315e-14	-2.86203e-15	-3.36744e-14	6.38499e-18	6.34512e-17	0.172156
																828	0.857388	24.2457	0.000273596	0.696553	0.0285988	5.65851e-07	7.48713e-06	7.31318e-05	4.92525e-09	3.59005e-08	1.18766e-06	1.39652e-10	6.08105e-09	1.58786e-07	1.3299e-11	3.03703e-09	8.95604e-09	7.00351e-13	8.26472e-11	3.51443e-10	-1.06488e-13	2.04496e-12	1.09091e-11	1.40718e-13	3.54742e-14	1.66729e-13	5.49213e-14	-2.90484e-15	-3.39841e-14	6.28653e-18	6.08692e-17	0.171259
																829	0.858494	24.246	0.000272173	0.696616	0.0284503	5.59953e-07	7.40904e-06	7.23704e-05	4.87144e-09	3.53237e-08	1.16876e-06	1.37231e-10	5.95852e-09	1.55761e-07	1.2985e-11	2.97576e-09	8.75453e-09	6.80602e-13	8.06281e-11	3.4227e-10	-1.07431e-13	1.9869e-12	1.05864e-11	1.39551e-13	3.40793e-14	1.5815e-13	5.50124e-14	-2.94642e-15	-3.42856e-14	6.1917e-18	5.8391e-17	0.170367
																830	0.8596	24.2462	0.000270758	0.696679	0.0283025	5.54116e-07	7.33176e-06	7.1617e-05	4.81846e-09	3.47562e-08	1.15016e-06	1.34857e-10	5.83843e-09	1.52793e-07	1.26784e-11	2.91572e-09	8.55749e-09	6.614e-13	7.86578e-11	3.33334e-10	-1.08336e-13	1.93048e-12	1.02731e-11	1.38389e-13	3.27317e-14	1.4988e-13	5.51048e-14	-2.98682e-15	-3.45794e-14	6.10034e-18	5.60125e-17	0.16948
																831	0.860706	24.2464	0.00026935	0.696741	0.0281555	5.48339e-07	7.25529e-06	7.08715e-05	4.7663e-09	3.41979e-08	1.13186e-06	1.32531e-10	5.72074e-09	1.49881e-07	1.23791e-11	2.85688e-09	8.36483e-09	6.4273e-13	7.67351e-11	3.24628e-10	-1.09205e-13	1.87566e-12	9.96914e-12	1.37233e-13	3.14297e-14	1.41907e-13	5.51984e-14	-3.02607e-15	-3.48656e-14	6.01232e-18	5.37297e-17	0.168597
																832	0.861812	24.2467	0.000267949	0.696803	0.0280093	5.42623e-07	7.17961e-06	7.01338e-05	4.71495e-09	3.36485e-08	1.11384e-06	1.30251e-10	5.6054e-09	1.47023e-07	1.2087e-11	2.79922e-09	8.17644e-09	6.24578e-13	7.48588e-11	3.16146e-10	-1.10039e-13	1.82238e-12	9.67411e-12	1.36083e-13	3.0172e-14	1.34223e-13	5.52935e-14	-3.06424e-15	-3.51447e-14	5.9275e-18	5.15388e-17	0.167719
																833	0.862917	24.2469	0.000266555	0.696865	0.0278638	5.36965e-07	7.10474e-06	6.94037e-05	4.6644e-09	3.3108e-08	1.09612e-06	1.28016e-10	5.49236e-09	1.4422e-07	1.18017e-11	2.7427e-09	7.99225e-09	6.06929e-13	7.3028e-11	3.07884e-10	-1.10838e-13	1.77061e-12	9.38778e-12	1.34938e-13	2.8957e-14	1.26818e-13	5.53898e-14	-3.10135e-15	-3.54169e-14	5.84575e-18	4.94361e-17	0.166846
																834	0.864023	24.2471	0.000265169	0.696926	0.027719	5.31367e-07	7.03064e-06	6.86812e-05	4.61464e-09	3.25762e-08	1.07867e-06	1.25825e-10	5.38158e-09	1.41469e-07	1.15232e-11	2.68732e-09	7.81215e-09	5.8977e-13	7.12414e-11	2.99835e-10	-1.11604e-13	1.72029e-12	9.10991e-12	1.33799e-13	2.77835e-14	1.19682e-13	5.54876e-14	-3.13746e-15	-3.56826e-14	5.76696e-18	4.74181e-17	0.165977
																835	0.865129	24.2474	0.00026379	0.696987	0.0275751	5.25826e-07	6.95732e-06	6.79663e-05	4.56565e-09	3.2053e-08	1.0615e-06	1.23678e-10	5.27302e-09	1.3877e-07	1.12514e-11	2.63304e-09	7.63605e-09	5.73088e-13	6.94981e-11	2.91994e-10	-1.12338e-13	1.67141e-12	8.84024e-12	1.32665e-13	2.66501e-14	1.12807e-13	5.55865e-14	-3.17259e-15	-3.5942e-14	5.69099e-18	4.54814e-17	0.165113
																836	0.866235	24.2476	0.000262418	0.697048	0.0274318	5.20344e-07	6.88476e-06	6.72588e-05	4.51741e-09	3.15382e-08	1.0446e-06	1.21572e-10	5.16662e-09	1.36122e-07	1.0986e-11	2.57984e-09	7.46387e-09	5.56869e-13	6.77969e-11	2.84355e-10	-1.1304e-13	1.6239e-12	8.57853e-12	1.31536e-13	2.55556e-14	1.06183e-13	5.56868e-14	-3.20679e-15	-3.61953e-14	5.61773e-18	4.36228e-17	0.164253
																837	0.867341	24.2478	0.000261053	0.697108	0.0272893	5.14918e-07	6.81297e-06	6.65587e-05	4.46993e-09	3.10317e-08	1.02798e-06	1.19509e-10	5.06236e-09	1.33523e-07	1.07269e-11	2.52771e-09	7.29552e-09	5.41101e-13	6.6137e-11	2.76914e-10	-1.1371e-13	1.57773e-12	8.32455e-12	1.30412e-13	2.44986e-14	9.98036e-14	5.57883e-14	-3.2401e-15	-3.64429e-14	5.54707e-18	4.18391e-17	0.163398
																838	0.868447	24.2481	0.000259695	0.697168	0.0271476	5.09548e-07	6.74192e-06	6.58659e-05	4.42318e-09	3.05333e-08	1.01161e-06	1.17486e-10	4.96017e-09	1.30974e-07	1.04739e-11	2.47662e-09	7.13092e-09	5.25772e-13	6.45172e-11	2.69665e-10	-1.14351e-13	1.53288e-12	8.07808e-12	1.29294e-13	2.3478e-14	9.36592e-14	5.58913e-14	-3.27254e-15	-3.6685e-14	5.47892e-18	4.01274e-17	0.162547
																839	0.869552	24.2483	0.000258345	0.697228	0.0270066	5.04234e-07	6.67162e-06	6.51804e-05	4.37716e-09	3.0043e-08	9.95509e-07	1.15503e-10	4.86003e-09	1.28473e-07	1.0227e-11	2.42656e-09	6.96999e-09	5.10869e-13	6.29367e-11	2.62604e-10	-1.14963e-13	1.48929e-12	7.8389e-12	1.2818e-13	2.24926e-14	8.77423e-14	5.59956e-14	-3.30417e-15	-3.69218e-14	5.41318e-18	3.84848e-17	0.1617
																840	0.870658	24.2485	0.000257001	0.697287	0.0268663	4.98975e-07	6.60205e-06	6.4502e-05	4.33186e-09	2.95605e-08	9.79661e-07	1.13559e-10	4.76189e-09	1.26019e-07	9.98591e-12	2.37749e-09	6.81264e-09	4.96381e-13	6.13945e-11	2.55725e-10	-1.15547e-13	1.44693e-12	7.60679e-12	1.27072e-13	2.15412e-14	8.20455e-14	5.61011e-14	-3.335e-15	-3.71535e-14	5.34973e-18	3.69085e-17	0.160858
																841	0.871764	24.2487	0.000255664	0.697346	0.0267267	4.93771e-07	6.53321e-06	6.38306e-05	4.28725e-09	2.90858e-08	9.64065e-07	1.11653e-10	4.66572e-09	1.23611e-07	9.75056e-12	2.32941e-09	6.6588e-09	4.82298e-13	5.98897e-11	2.49025e-10	-1.16103e-13	1.40578e-12	7.38155e-12	1.25968e-13	2.06229e-14	7.65616e-14	5.6208e-14	-3.36507e-15	-3.73804e-14	5.28849e-18	3.53958e-17	0.16002
																842	0.87287	24.249	0.000254335	0.697405	0.0265879	4.8862e-07	6.46509e-06	6.31663e-05	4.24334e-09	2.86188e-08	9.48716e-07	1.09784e-10	4.57147e-09	1.21249e-07	9.5208e-12	2.28229e-09	6.50839e-09	4.68606e-13	5.84213e-11	2.42498e-10	-1.16632e-13	1.36579e-12	7.16298e-12	1.24869e-13	1.97364e-14	7.12832e-14	5.63161e-14	-3.3944e-15	-3.76026e-14	5.22936e-18	3.39443e-17	0.159187
																843	0.873976	24.2492	0.000253012	0.697463	0.0264498	4.83523e-07	6.39768e-06	6.25088e-05	4.20011e-09	2.81593e-08	9.33611e-07	1.07953e-10	4.47911e-09	1.18931e-07	9.29649e-12	2.23611e-09	6.36133e-09	4.55297e-13	5.69886e-11	2.3614e-10	-1.17134e-13	1.32693e-12	6.95088e-12	1.23774e-13	1.88809e-14	6.62036e-14	5.64256e-14	-3.42304e-15	-3.78205e-14	5.17228e-18	3.25514e-17	0.158358
																844	0.875082	24.2494	0.000251696	0.697522	0.0263124	4.78479e-07	6.33098e-06	6.18583e-05	4.15755e-09	2.77071e-08	9.18747e-07	1.06157e-10	4.3886e-09	1.16657e-07	9.07752e-12	2.19086e-09	6.21755e-09	4.42359e-13	5.55907e-11	2.29946e-10	-1.17612e-13	1.28917e-12	6.74505e-12	1.22685e-13	1.80552e-14	6.13158e-14	5.65364e-14	-3.45101e-15	-3.80342e-14	5.11716e-18	3.12148e-17	0.157533
																845	0.876187	24.2496	0.000250387	0.697579	0.0261757	4.73488e-07	6.26498e-06	6.12145e-05	4.11566e-09	2.72623e-08	9.04118e-07	1.04396e-10	4.2999e-09	1.14426e-07	8.86375e-12	2.14652e-09	6.07698e-09	4.29782e-13	5.42267e-11	2.23914e-10	-1.18065e-13	1.25249e-12	6.54533e-12	1.216e-13	1.72584e-14	5.66138e-14	5.66486e-14	-3.47834e-15	-3.82439e-14	5.06391e-18	2.99322e-17	0.156713
																846	0.877293	24.2498	0.000249085	0.697637	0.0260397	4.68548e-07	6.19966e-06	6.05774e-05	4.07441e-09	2.68246e-08	8.89722e-07	1.0267e-10	4.21298e-09	1.12238e-07	8.65505e-12	2.10306e-09	5.93955e-09	4.17557e-13	5.28958e-11	2.18037e-10	-1.18493e-13	1.21684e-12	6.35153e-12	1.20519e-13	1.64896e-14	5.20913e-14	5.6762e-14	-3.50505e-15	-3.84497e-14	5.01246e-18	2.87016e-17	0.155897
																847	0.878399	24.2501	0.000247789	0.697694	0.0259044	4.63659e-07	6.13503e-06	5.9947e-05	4.0338e-09	2.63939e-08	8.75554e-07	1.00977e-10	4.12779e-09	1.1009e-07	8.45131e-12	2.06047e-09	5.80518e-09	4.05673e-13	5.15972e-11	2.12313e-10	-1.18898e-13	1.18221e-12	6.16347e-12	1.19442e-13	1.5748e-14	4.77425e-14	5.68767e-14	-3.53116e-15	-3.86519e-14	4.96274e-18	2.75208e-17	0.155085
																848	0.879505	24.2503	0.0002465	0.697751	0.0257699	4.58822e-07	6.07107e-06	5.93231e-05	3.99382e-09	2.59702e-08	8.61612e-07	9.93174e-11	4.04432e-09	1.07983e-07	8.25242e-12	2.01874e-09	5.67382e-09	3.94123e-13	5.03302e-11	2.06738e-10	-1.1928e-13	1.14856e-12	5.98099e-12	1.1837e-13	1.50325e-14	4.35612e-14	5.69927e-14	-3.5567e-15	-3.88505e-14	4.91468e-18	2.63877e-17	0.154278
																849	0.880611	24.2505	0.000245218	0.697808	0.025636	4.54034e-07	6.00778e-06	5.87057e-05	3.95446e-09	2.55533e-08	8.47891e-07	9.76902e-11	3.96252e-09	1.05916e-07	8.05825e-12	1.97785e-09	5.5454e-09	3.82895e-13	4.90939e-11	2.01307e-10	-1.1964e-13	1.11586e-12	5.80392e-12	1.17302e-13	1.43424e-14	3.95419e-14	5.71102e-14	-3.58171e-15	-3.90459e-14	4.86822e-18	2.53006e-17	0.153474
																850	0.881717	24.2507	0.000243943	0.697864	0.0255028	4.49296e-07	5.94515e-06	5.80948e-05	3.91571e-09	2.51431e-08	8.34389e-07	9.60947e-11	3.88236e-09	1.03888e-07	7.86869e-12	1.93777e-09	5.41984e-09	3.71982e-13	4.78877e-11	1.96018e-10	-1.19979e-13	1.08409e-12	5.6321e-12	1.16239e-13	1.36768e-14	3.5679e-14	5.7229e-14	-3.60621e-15	-3.92382e-14	4.82329e-18	2.42575e-17	0.152675
																851	0.882822	24.2509	0.000242674	0.69792	0.0253703	4.44607e-07	5.88318e-06	5.74903e-05	3.87757e-09	2.47395e-08	8.21101e-07	9.45302e-11	3.8038e-09	1.01899e-07	7.68364e-12	1.8985e-09	5.29709e-09	3.61374e-13	4.67109e-11	1.90865e-10	-1.20296e-13	1.05322e-12	5.46539e-12	1.15179e-13	1.3035e-14	3.19677e-14	5.7349e-14	-3.6302e-15	-3.94274e-14	4.77983e-18	2.32566e-17	0.15188
																852	0.883928	24.2511	0.000241412	0.697976	0.0252385	4.39967e-07	5.82186e-06	5.6892e-05	3.84001e-09	2.43424e-08	8.08024e-07	9.29961e-11	3.72683e-09	9.99471e-08	7.50298e-12	1.86002e-09	5.17709e-09	3.51064e-13	4.55626e-11	1.85847e-10	-1.20593e-13	1.02324e-12	5.30363e-12	1.14124e-13	1.24162e-14	2.84027e-14	5.74703e-14	-3.65371e-15	-3.96138e-14	4.73778e-18	2.22964e-17	0.151089
																853	0.885034	24.2513	0.000240156	0.698032	0.0251074	4.35375e-07	5.76117e-06	5.63e-05	3.80303e-09	2.39516e-08	7.95155e-07	9.14917e-11	3.65139e-09	9.80321e-08	7.32662e-12	1.82231e-09	5.05977e-09	3.41044e-13	4.44423e-11	1.80959e-10	-1.20869e-13	9.94099e-13	5.14667e-12	1.13072e-13	1.18197e-14	2.49791e-14	5.75929e-14	-3.67676e-15	-3.97973e-14	4.69708e-18	2.1375e-17	0.150302
																854	0.88614	24.2515	0.000238907	0.698087	0.024977	4.3083e-07	5.70112e-06	5.57141e-05	3.76663e-09	2.35672e-08	7.82491e-07	9.00166e-11	3.57747e-09	9.61535e-08	7.15444e-12	1.78536e-09	4.94508e-09	3.31305e-13	4.33493e-11	1.76198e-10	-1.21127e-13	9.6579e-13	4.99438e-12	1.12025e-13	1.12446e-14	2.16921e-14	5.7717e-14	-3.69939e-15	-3.99784e-14	4.65769e-18	2.04911e-17	0.149519
																855	0.887246	24.2517	0.000237664	0.698142	0.0248472	4.26333e-07	5.6417e-06	5.51344e-05	3.7308e-09	2.31889e-08	7.70027e-07	8.85701e-11	3.50504e-09	9.43104e-08	6.98636e-12	1.74915e-09	4.83296e-09	3.21839e-13	4.22829e-11	1.71561e-10	-1.21366e-13	9.38286e-13	4.84661e-12	1.10981e-13	1.06903e-14	1.85369e-14	5.78424e-14	-3.7216e-15	-4.01571e-14	4.61956e-18	1.9643e-17	0.148741
																856	0.888351	24.252	0.000236428	0.698196	0.0247181	4.21883e-07	5.5829e-06	5.45607e-05	3.69553e-09	2.28167e-08	7.57762e-07	8.71515e-11	3.43405e-09	9.25023e-08	6.82228e-12	1.71367e-09	4.72334e-09	3.12639e-13	4.12425e-11	1.67045e-10	-1.21586e-13	9.11565e-13	4.70324e-12	1.09942e-13	1.01562e-14	1.55092e-14	5.79691e-14	-3.74342e-15	-4.03335e-14	4.58263e-18	1.88294e-17	0.147966
																857	0.889457	24.2522	0.000235199	0.698251	0.0245897	4.17478e-07	5.52471e-06	5.3993e-05	3.66079e-09	2.24505e-08	7.45693e-07	8.57603e-11	3.3645e-09	9.07284e-08	6.66209e-12	1.67889e-09	4.61619e-09	3.03699e-13	4.02274e-11	1.62646e-10	-1.21789e-13	8.85603e-13	4.56414e-12	1.08906e-13	9.64166e-15	1.26051e-14	5.80971e-14	-3.76485e-15	-4.05077e-14	4.54685e-18	1.80488e-17	0.147196
																858	0.890563	24.2524	0.000233975	0.698305	0.0244619	4.1312e-07	5.46713e-06	5.34311e-05	3.6266e-09	2.20902e-08	7.33814e-07	8.43959e-11	3.29634e-09	8.89882e-08	6.5057e-12	1.64482e-09	4.51143e-09	2.9501e-13	3.9237e-11	1.58362e-10	-1.21973e-13	8.60381e-13	4.42917e-12	1.07873e-13	9.14594e-15	9.8201e-15	5.82264e-14	-3.78592e-15	-4.06797e-14	4.51218e-18	1.72999e-17	0.146429
																859	0.891669	24.2526	0.000232758	0.698359	0.0243349	4.08806e-07	5.41015e-06	5.28752e-05	3.59293e-09	2.17357e-08	7.22125e-07	8.30579e-11	3.22955e-09	8.72809e-08	6.35304e-12	1.61144e-09	4.40902e-09	2.86565e-13	3.82708e-11	1.5419e-10	-1.22141e-13	8.35876e-13	4.29822e-12	1.06844e-13	8.66846e-15	7.15018e-15	5.8357e-14	-3.80664e-15	-4.08498e-14	4.47857e-18	1.65815e-17	0.145667
																860	0.892775	24.2528	0.000231548	0.698412	0.0242084	4.04538e-07	5.35377e-06	5.2325e-05	3.55979e-09	2.13868e-08	7.10622e-07	8.17456e-11	3.1641e-09	8.5606e-08	6.204e-12	1.57872e-09	4.30891e-09	2.78359e-13	3.73281e-11	1.50126e-10	-1.22293e-13	8.1207e-13	4.17116e-12	1.05819e-13	8.20863e-15	4.59131e-15	5.84891e-14	-3.82704e-15	-4.10181e-14	4.446e-18	1.58923e-17	0.144908
																861	0.893881	24.253	0.000230343	0.698465	0.0240826	4.00313e-07	5.29798e-06	5.17806e-05	3.52717e-09	2.10436e-08	6.99302e-07	8.04586e-11	3.09996e-09	8.3963e-08	6.0585e-12	1.54666e-09	4.21105e-09	2.70384e-13	3.64084e-11	1.46168e-10	-1.22429e-13	7.88941e-13	4.0479e-12	1.04798e-13	7.76587e-15	2.13982e-15	5.86226e-14	-3.84714e-15	-4.11847e-14	4.41442e-18	1.52311e-17	0.144154
																862	0.894986	24.2532	0.000229145	0.698518	0.0239575	3.96133e-07	5.24277e-06	5.12418e-05	3.49505e-09	2.07059e-08	6.88161e-07	7.91963e-11	3.03712e-09	8.2351e-08	5.91646e-12	1.51525e-09	4.11538e-09	2.62634e-13	3.55111e-11	1.42313e-10	-1.22549e-13	7.66471e-13	3.9283e-12	1.0378e-13	7.33965e-15	-2.07747e-16	5.87573e-14	-3.86692e-15	-4.13497e-14	4.38378e-18	1.45968e-17	0.143403
																863	0.896092	24.2534	0.000227953	0.698571	0.0238331	3.91995e-07	5.18813e-06	5.07087e-05	3.46342e-09	2.03736e-08	6.77198e-07	7.79582e-11	2.97554e-09	8.07697e-08	5.7778e-12	1.48447e-09	4.02186e-09	2.55103e-13	3.46358e-11	1.38559e-10	-1.22653e-13	7.44642e-13	3.81227e-12	1.02765e-13	6.92943e-15	-2.45483e-15	5.88933e-14	-3.88642e-15	-4.1513e-14	4.35404e-18	1.39883e-17	0.142656
																864	0.897198	24.2536	0.000226768	0.698623	0.0237092	3.87901e-07	5.13407e-06	5.01811e-05	3.43229e-09	2.00466e-08	6.66409e-07	7.67437e-11	2.9152e-09	7.92184e-08	5.64243e-12	1.45431e-09	3.93044e-09	2.47785e-13	3.37818e-11	1.34902e-10	-1.22743e-13	7.23434e-13	3.69969e-12	1.01754e-13	6.53468e-15	-4.60496e-15	5.90306e-14	-3.90565e-15	-4.16749e-14	4.32518e-18	1.34046e-17	0.141913
																865	0.898304	24.2538	0.000225588	0.698675	0.023586	3.83849e-07	5.08057e-06	4.9659e-05	3.40164e-09	1.97249e-08	6.55792e-07	7.55526e-11	2.85607e-09	7.76966e-08	5.51027e-12	1.42476e-09	3.84107e-09	2.40674e-13	3.29487e-11	1.31341e-10	-1.22818e-13	7.02832e-13	3.59048e-12	1.00746e-13	6.15489e-15	-6.66161e-15	5.91694e-14	-3.92462e-15	-4.18356e-14	4.29716e-18	1.28447e-17	0.141174
																866	0.89941	24.254	0.000224415	0.698727	0.0234635	3.7984e-07	5.02763e-06	4.91424e-05	3.37147e-09	1.94084e-08	6.45343e-07	7.43842e-11	2.79813e-09	7.62037e-08	5.38126e-12	1.3958e-09	3.75371e-09	2.33764e-13	3.21359e-11	1.27874e-10	-1.2288e-13	6.82817e-13	3.48452e-12	9.97412e-14	5.78955e-15	-8.62796e-15	5.93096e-14	-3.94336e-15	-4.1995e-14	4.26997e-18	1.23075e-17	0.140439
																867	0.900515	24.2542	0.000223247	0.698779	0.0233416	3.75872e-07	4.97525e-06	4.86311e-05	3.34176e-09	1.90969e-08	6.35061e-07	7.32381e-11	2.74135e-09	7.47392e-08	5.25531e-12	1.36742e-09	3.66831e-09	2.2705e-13	3.1343e-11	1.24496e-10	-1.22928e-13	6.63373e-13	3.38172e-12	9.874e-14	5.43823e-15	-1.05069e-14	5.94512e-14	-3.96187e-15	-4.21533e-14	4.24355e-18	1.17923e-17	0.139708
																868	0.901621	24.2543	0.000222086	0.69883	0.0232203	3.71945e-07	4.92341e-06	4.81252e-05	3.31251e-09	1.87905e-08	6.24942e-07	7.21138e-11	2.68572e-09	7.33024e-08	5.13235e-12	1.33962e-09	3.58484e-09	2.20526e-13	3.05694e-11	1.21207e-10	-1.22963e-13	6.44484e-13	3.28199e-12	9.77417e-14	5.10047e-15	-1.23012e-14	5.95941e-14	-3.98015e-15	-4.23104e-14	4.21787e-18	1.12981e-17	0.13898
																869	0.902727	24.2545	0.000220931	0.698881	0.0230997	3.68059e-07	4.87211e-06	4.76245e-05	3.28372e-09	1.84889e-08	6.14984e-07	7.10108e-11	2.63121e-09	7.18931e-08	5.01232e-12	1.31238e-09	3.50324e-09	2.14187e-13	2.98148e-11	1.18004e-10	-1.22984e-13	6.26134e-13	3.18524e-12	9.67463e-14	4.77583e-15	-1.40139e-14	5.97382e-14	-3.99822e-15	-4.24664e-14	4.1929e-18	1.0824e-17	0.138257
																870	0.903833	24.2547	0.000219782	0.698932	0.0229796	3.64213e-07	4.82135e-06	4.71291e-05	3.25537e-09	1.81922e-08	6.05185e-07	6.99289e-11	2.5778e-09	7.05105e-08	4.89513e-12	1.28568e-09	3.42348e-09	2.08027e-13	2.90786e-11	1.14885e-10	-1.22993e-13	6.08308e-13	3.09137e-12	9.57542e-14	4.46386e-15	-1.56479e-14	5.98837e-14	-4.0161e-15	-4.26216e-14	4.16864e-18	1.03693e-17	0.137537
																871	0.904938	24.2549	0.000218639	0.698982	0.0228602	3.60407e-07	4.77111e-06	4.66388e-05	3.22746e-09	1.79003e-08	5.95541e-07	6.88675e-11	2.52546e-09	6.91542e-08	4.78073e-12	1.25953e-09	3.34551e-09	2.02043e-13	2.83604e-11	1.11847e-10	-1.2299e-13	5.90991e-13	3.00031e-12	9.47654e-14	4.16413e-15	-1.7206e-14	6.00307e-14	-4.0338e-15	-4.2776e-14	4.14505e-18	9.93313e-18	0.136821
																872	0.906044	24.2551	0.000217501	0.699033	0.0227415	3.5664e-07	4.72141e-06	4.61536e-05	3.19999e-09	1.76131e-08	5.86051e-07	6.78262e-11	2.47417e-09	6.78237e-08	4.66905e-12	1.2339e-09	3.26929e-09	1.96229e-13	2.76597e-11	1.08889e-10	-1.22975e-13	5.74169e-13	2.91197e-12	9.37796e-14	3.87626e-15	-1.86906e-14	6.01792e-14	-4.05133e-15	-4.29297e-14	4.1221e-18	9.51478e-18	0.136108
																873	0.90715	24.2553	0.00021637	0.699083	0.0226233	3.52913e-07	4.67222e-06	4.56735e-05	3.17295e-09	1.73304e-08	5.76712e-07	6.68046e-11	2.42392e-09	6.65185e-08	4.56002e-12	1.20879e-09	3.1948e-09	1.9058e-13	2.69763e-11	1.06008e-10	-1.22949e-13	5.57827e-13	2.82628e-12	9.27966e-14	3.59988e-15	-2.01042e-14	6.0329e-14	-4.06869e-15	-4.30826e-14	4.09977e-18	9.11351e-18	0.135399
																874	0.908256	24.2555	0.000215244	0.699132	0.0225057	3.49224e-07	4.62354e-06	4.51983e-05	3.14631e-09	1.70523e-08	5.67522e-07	6.58022e-11	2.37468e-09	6.52382e-08	4.45358e-12	1.18418e-09	3.12198e-09	1.85092e-13	2.63095e-11	1.03202e-10	-1.2291e-13	5.41952e-13	2.74314e-12	9.18163e-14	3.33462e-15	-2.14489e-14	6.048e-14	-4.08589e-15	-4.32347e-14	4.07802e-18	8.72864e-18	0.134694
																875	0.909362	24.2557	0.000214125	0.699182	0.0223888	3.45574e-07	4.57538e-06	4.47282e-05	3.12009e-09	1.67787e-08	5.58477e-07	6.48187e-11	2.32644e-09	6.39822e-08	4.34966e-12	1.16007e-09	3.0508e-09	1.79761e-13	2.56591e-11	1.0047e-10	-1.22861e-13	5.26532e-13	2.66249e-12	9.08389e-14	3.08009e-15	-2.27274e-14	6.06324e-14	-4.10294e-15	-4.33863e-14	4.05684e-18	8.3595e-18	0.133993
																876	0.910467	24.2559	0.000213011	0.699231	0.0222725	3.41961e-07	4.52771e-06	4.42629e-05	3.09428e-09	1.65094e-08	5.49577e-07	6.38538e-11	2.27916e-09	6.27502e-08	4.24822e-12	1.13645e-09	2.98123e-09	1.74581e-13	2.50246e-11	9.78096e-11	-1.22802e-13	5.11552e-13	2.58425e-12	8.98645e-14	2.83594e-15	-2.39422e-14	6.07863e-14	-4.11987e-15	-4.35374e-14	4.03623e-18	8.00546e-18	0.133295
																877	0.911573	24.2561	0.000211903	0.69928	0.0221567	3.38386e-07	4.48055e-06	4.38025e-05	3.06888e-09	1.62445e-08	5.40818e-07	6.29071e-11	2.23284e-09	6.15417e-08	4.14918e-12	1.1133e-09	2.91322e-09	1.69549e-13	2.44056e-11	9.52189e-11	-1.22732e-13	4.97e-13	2.50835e-12	8.88931e-14	2.60181e-15	-2.50953e-14	6.09418e-14	-4.13667e-15	-4.36882e-14	4.01615e-18	7.66589e-18	0.132601
																878	0.912679	24.2562	0.000210801	0.699329	0.0220416	3.34848e-07	4.43387e-06	4.33468e-05	3.04386e-09	1.59838e-08	5.32199e-07	6.19782e-11	2.18745e-09	6.03561e-08	4.0525e-12	1.09063e-09	2.84675e-09	1.6466e-13	2.38019e-11	9.2696e-11	-1.22652e-13	4.82865e-13	2.43473e-12	8.79243e-14	2.3774e-15	-2.61887e-14	6.10986e-14	-4.15336e-15	-4.38386e-14	3.99658e-18	7.34022e-18	0.131911
																879	0.913785	24.2564	0.000209704	0.699377	0.0219271	3.31347e-07	4.38769e-06	4.28959e-05	3.01923e-09	1.57273e-08	5.23716e-07	6.10666e-11	2.14298e-09	5.91932e-08	3.9581e-12	1.06841e-09	2.78178e-09	1.59912e-13	2.32129e-11	9.02393e-11	-1.22562e-13	4.69134e-13	2.36331e-12	8.6958e-14	2.16241e-15	-2.72243e-14	6.12567e-14	-4.16992e-15	-4.39885e-14	3.9775e-18	7.02789e-18	0.131224
																880	0.914891	24.2566	0.000208613	0.699425	0.0218131	3.27882e-07	4.34198e-06	4.24497e-05	2.99498e-09	1.54749e-08	5.15369e-07	6.0172e-11	2.09941e-09	5.80524e-08	3.86596e-12	1.04663e-09	2.71827e-09	1.55299e-13	2.26383e-11	8.78471e-11	-1.22462e-13	4.55797e-13	2.29402e-12	8.59942e-14	1.95652e-15	-2.82041e-14	6.1416e-14	-4.18638e-15	-4.41381e-14	3.95888e-18	6.72834e-18	0.130541
																881	0.915996	24.2568	0.000207528	0.699473	0.0216998	3.24453e-07	4.29675e-06	4.20082e-05	2.97111e-09	1.52266e-08	5.07154e-07	5.92942e-11	2.05671e-09	5.69334e-08	3.77599e-12	1.0253e-09	2.6562e-09	1.50818e-13	2.20779e-11	8.55176e-11	-1.22354e-13	4.42841e-13	2.22682e-12	8.50332e-14	1.7594e-15	-2.91303e-14	6.15769e-14	-4.20275e-15	-4.42875e-14	3.94073e-18	6.44106e-18	0.129861
																882	0.917102	24.257	0.000206449	0.699521	0.021587	3.2106e-07	4.252e-06	4.15713e-05	2.94761e-09	1.49823e-08	4.9907e-07	5.84328e-11	2.01488e-09	5.58358e-08	3.68817e-12	1.0044e-09	2.59553e-09	1.46465e-13	2.15312e-11	8.32492e-11	-1.22236e-13	4.30256e-13	2.16162e-12	8.4075e-14	1.57077e-15	-3.00049e-14	6.17394e-14	-4.21904e-15	-4.44369e-14	3.92303e-18	6.16556e-18	0.129185
																883	0.918208	24.2571	0.000205375	0.699568	0.0214748	3.17702e-07	4.20771e-06	4.11389e-05	2.92448e-09	1.47418e-08	4.91115e-07	5.75874e-11	1.97389e-09	5.47591e-08	3.60243e-12	9.83924e-10	2.53622e-09	1.42238e-13	2.09979e-11	8.10404e-11	-1.2211e-13	4.18031e-13	2.09838e-12	8.31194e-14	1.39035e-15	-3.08294e-14	6.19033e-14	-4.23526e-15	-4.45861e-14	3.90575e-18	5.90134e-18	0.128512
																884	0.919314	24.2573	0.000204307	0.699616	0.0213632	3.14378e-07	4.16389e-06	4.0711e-05	2.9017e-09	1.45052e-08	4.83287e-07	5.67577e-11	1.93373e-09	5.37029e-08	3.51872e-12	9.6386e-10	2.47826e-09	1.38131e-13	2.04777e-11	7.88896e-11	-1.21974e-13	4.06157e-13	2.03704e-12	8.21661e-14	1.2179e-15	-3.16054e-14	6.20686e-14	-4.25139e-15	-4.47352e-14	3.88888e-18	5.64797e-18	0.127843
																885	0.920419	24.2575	0.000203244	0.699663	0.0212522	3.1109e-07	4.12052e-06	4.02875e-05	2.87927e-09	1.42724e-08	4.75583e-07	5.59434e-11	1.89438e-09	5.26669e-08	3.437e-12	9.44202e-10	2.42161e-09	1.34142e-13	1.99702e-11	7.67953e-11	-1.2183e-13	3.94623e-13	1.97753e-12	8.12151e-14	1.05316e-15	-3.23345e-14	6.22351e-14	-4.26745e-15	-4.48841e-14	3.8724e-18	5.40499e-18	0.127177
																886	0.921525	24.2577	0.000202187	0.699709	0.0211418	3.07835e-07	4.0776e-06	3.98685e-05	2.85718e-09	1.40434e-08	4.68001e-07	5.51441e-11	1.85582e-09	5.16506e-08	3.35721e-12	9.24941e-10	2.36624e-09	1.30268e-13	1.94753e-11	7.47561e-11	-1.21678e-13	3.83419e-13	1.91981e-12	8.02664e-14	8.9585e-16	-3.30184e-14	6.2403e-14	-4.28344e-15	-4.5033e-14	3.85629e-18	5.17198e-18	0.126515
																887	0.922631	24.2579	0.000201135	0.699756	0.0210319	3.04614e-07	4.03513e-06	3.94539e-05	2.83545e-09	1.3818e-08	4.6054e-07	5.43597e-11	1.81804e-09	5.06538e-08	3.27932e-12	9.0607e-10	2.31212e-09	1.26506e-13	1.89925e-11	7.27704e-11	-1.21519e-13	3.72537e-13	1.86382e-12	7.93204e-14	7.45714e-16	-3.36591e-14	6.25726e-14	-4.2994e-15	-4.51821e-14	3.84056e-18	4.94854e-18	0.125856
																888	0.923737	24.258	0.000200089	0.699802	0.0209226	3.01427e-07	3.99311e-06	3.90435e-05	2.81406e-09	1.35962e-08	4.53198e-07	5.35898e-11	1.78103e-09	4.9676e-08	3.20328e-12	8.87581e-10	2.25923e-09	1.22851e-13	1.85215e-11	7.0837e-11	-1.21352e-13	3.61966e-13	1.80951e-12	7.8377e-14	6.02518e-16	-3.42579e-14	6.27438e-14	-4.31532e-15	-4.53315e-14	3.8252e-18	4.73427e-18	0.125201
																889	0.924842	24.2582	0.000199048	0.699848	0.0208139	2.98272e-07	3.95152e-06	3.86374e-05	2.79299e-09	1.3378e-08	4.45973e-07	5.28341e-11	1.74476e-09	4.87169e-08	3.12905e-12	8.69466e-10	2.20753e-09	1.19302e-13	1.80621e-11	6.89544e-11	-1.21178e-13	3.51699e-13	1.75683e-12	7.74358e-14	4.66054e-16	-3.48161e-14	6.29163e-14	-4.33119e-15	-4.54809e-14	3.81018e-18	4.5288e-18	0.124549
																890	0.925948	24.2584	0.000198012	0.699894	0.0207057	2.95151e-07	3.91037e-06	3.82356e-05	2.77225e-09	1.31633e-08	4.38863e-07	5.20922e-11	1.70923e-09	4.77761e-08	3.05657e-12	8.51717e-10	2.157e-09	1.15856e-13	1.7614e-11	6.71213e-11	-1.20995e-13	3.41726e-13	1.70573e-12	7.64965e-14	3.36113e-16	-3.53348e-14	6.30901e-14	-4.34702e-15	-4.56303e-14	3.79548e-18	4.33179e-18	0.1239
																891	0.927054	24.2585	0.000196982	0.699939	0.0205981	2.92061e-07	3.86965e-06	3.7838e-05	2.75182e-09	1.2952e-08	4.31866e-07	5.13638e-11	1.67441e-09	4.68534e-08	2.98581e-12	8.34328e-10	2.10762e-09	1.12509e-13	1.7177e-11	6.53365e-11	-1.20806e-13	3.32039e-13	1.65617e-12	7.55594e-14	2.1247e-16	-3.58156e-14	6.32653e-14	-4.3628e-15	-4.57798e-14	3.78108e-18	4.14287e-18	0.123255
																892	0.92816	24.2587	0.000195958	0.699984	0.0204911	2.89004e-07	3.82935e-06	3.74444e-05	2.73172e-09	1.27441e-08	4.2498e-07	5.06489e-11	1.6403e-09	4.59482e-08	2.91672e-12	8.17291e-10	2.05936e-09	1.09258e-13	1.67507e-11	6.35987e-11	-1.2061e-13	3.2263e-13	1.60809e-12	7.46247e-14	9.48942e-17	-3.626e-14	6.3442e-14	-4.37857e-15	-4.59297e-14	3.76701e-18	3.96172e-18	0.122613
																893	0.929265	24.2589	0.000194938	0.700029	0.0203846	2.85979e-07	3.78947e-06	3.7055e-05	2.71193e-09	1.25395e-08	4.18204e-07	4.99471e-11	1.60688e-09	4.50604e-08	2.84928e-12	8.006e-10	2.01218e-09	1.06101e-13	1.63348e-11	6.19066e-11	-1.20407e-13	3.13492e-13	1.56146e-12	7.36924e-14	-1.68221e-17	-3.66695e-14	6.36205e-14	-4.39433e-15	-4.60801e-14	3.75324e-18	3.78803e-18	0.121975
																894	0.930371	24.2591	0.000193924	0.700074	0.0202787	2.82984e-07	3.75001e-06	3.66697e-05	2.69245e-09	1.23382e-08	4.11536e-07	4.92581e-11	1.57413e-09	4.41895e-08	2.78344e-12	7.84246e-10	1.96608e-09	1.03036e-13	1.59292e-11	6.02591e-11	-1.20199e-13	3.04615e-13	1.51623e-12	7.27623e-14	-1.22856e-16	-3.7045e-14	6.38005e-14	-4.41008e-15	-4.62308e-14	3.73977e-18	3.62149e-18	0.12134
																895	0.931477	24.2592	0.000192915	0.700119	0.0201733	2.80021e-07	3.71096e-06	3.62883e-05	2.67326e-09	1.21401e-08	4.04974e-07	4.85817e-11	1.54205e-09	4.33353e-08	2.71915e-12	7.68223e-10	1.92102e-09	1.0006e-13	1.55336e-11	5.86551e-11	-1.19983e-13	2.95994e-13	1.47236e-12	7.18341e-14	-2.23376e-16	-3.73875e-14	6.39818e-14	-4.42581e-15	-4.63817e-14	3.72656e-18	3.4618e-18	0.120708
																896	0.932583	24.2594	0.000191912	0.700163	0.0200684	2.77089e-07	3.67232e-06	3.59109e-05	2.65437e-09	1.19452e-08	3.98516e-07	4.79174e-11	1.51062e-09	4.24975e-08	2.65639e-12	7.52526e-10	1.87699e-09	9.71697e-14	1.51477e-11	5.70933e-11	-1.19761e-13	2.87619e-13	1.4298e-12	7.09077e-14	-3.18561e-16	-3.7698e-14	6.41644e-14	-4.44152e-15	-4.65328e-14	3.71361e-18	3.3087e-18	0.12008
																897	0.933688	24.2596	0.000190914	0.700207	0.0199642	2.74187e-07	3.63408e-06	3.55375e-05	2.63578e-09	1.17534e-08	3.92161e-07	4.72652e-11	1.47982e-09	4.16757e-08	2.59511e-12	7.37146e-10	1.83395e-09	9.43634e-14	1.47714e-11	5.55727e-11	-1.19533e-13	2.79486e-13	1.38853e-12	6.99834e-14	-4.08611e-16	-3.79781e-14	6.43484e-14	-4.45722e-15	-4.66843e-14	3.70093e-18	3.1619e-18	0.119454
																898	0.934794	24.2597	0.00018992	0.700251	0.0198604	2.71316e-07	3.59624e-06	3.51679e-05	2.61747e-09	1.15647e-08	3.85908e-07	4.66249e-11	1.44964e-09	4.08696e-08	2.53528e-12	7.22079e-10	1.79189e-09	9.16387e-14	1.44043e-11	5.40922e-11	-1.193e-13	2.71586e-13	1.3485e-12	6.90613e-14	-4.93713e-16	-3.82288e-14	6.45343e-14	-4.47295e-15	-4.68365e-14	3.6885e-18	3.02116e-18	0.118832
																899	0.9359	24.2599	0.000188933	0.700295	0.0197572	2.68474e-07	3.5588e-06	3.48022e-05	2.59946e-09	1.1379e-08	3.79754e-07	4.59962e-11	1.42008e-09	4.00789e-08	2.47688e-12	7.07317e-10	1.75078e-09	8.89932e-14	1.40462e-11	5.26507e-11	-1.19062e-13	2.63913e-13	1.30967e-12	6.81415e-14	-5.74025e-16	-3.84513e-14	6.47219e-14	-4.4887e-15	-4.69893e-14	3.67634e-18	2.88622e-18	0.118214
																900	0.937006	24.2601	0.00018795	0.700338	0.0196545	2.65661e-07	3.52175e-06	3.44403e-05	2.58172e-09	1.11963e-08	3.73697e-07	4.53789e-11	1.39111e-09	3.93035e-08	2.41985e-12	6.92854e-10	1.71061e-09	8.64247e-14	1.3697e-11	5.12473e-11	-1.18817e-13	2.5646e-13	1.27201e-12	6.72234e-14	-6.49681e-16	-3.86462e-14	6.49108e-14	-4.50445e-15	-4.71425e-14	3.6644e-18	2.75685e-18	0.117598
																901	0.938111	24.2602	0.000186972	0.700381	0.0195524	2.62878e-07	3.48508e-06	3.40822e-05	2.56424e-09	1.10165e-08	3.67738e-07	4.47725e-11	1.36273e-09	3.85428e-08	2.36418e-12	6.78685e-10	1.67134e-09	8.3931e-14	1.33564e-11	4.9881e-11	-1.18567e-13	2.49222e-13	1.23548e-12	6.6307e-14	-7.20824e-16	-3.88143e-14	6.51009e-14	-4.5202e-15	-4.7296e-14	3.65267e-18	2.63282e-18	0.116986
																902	0.939217	24.2604	0.000185999	0.700424	0.0194507	2.60124e-07	3.44879e-06	3.37278e-05	2.54704e-09	1.08396e-08	3.61873e-07	4.4177e-11	1.33493e-09	3.77968e-08	2.30982e-12	6.64803e-10	1.63297e-09	8.15101e-14	1.30241e-11	4.85507e-11	-1.18312e-13	2.42192e-13	1.20005e-12	6.53923e-14	-7.87617e-16	-3.89567e-14	6.52925e-14	-4.53595e-15	-4.745e-14	3.64116e-18	2.51391e-18	0.116377
																903	0.940323	24.2605	0.000185032	0.700467	0.0193497	2.57398e-07	3.41289e-06	3.3377e-05	2.53011e-09	1.06655e-08	3.56101e-07	4.35922e-11	1.30769e-09	3.7065e-08	2.25675e-12	6.51203e-10	1.59547e-09	7.91599e-14	1.27001e-11	4.72556e-11	-1.18051e-13	2.35364e-13	1.16569e-12	6.44797e-14	-8.50228e-16	-3.90746e-14	6.54858e-14	-4.55175e-15	-4.76047e-14	3.62987e-18	2.39992e-18	0.115771
																904	0.941429	24.2607	0.000184069	0.700509	0.0192491	2.547e-07	3.37735e-06	3.303e-05	2.51345e-09	1.04942e-08	3.50421e-07	4.3018e-11	1.281e-09	3.63473e-08	2.20493e-12	6.37879e-10	1.55883e-09	7.68783e-14	1.23841e-11	4.59947e-11	-1.17787e-13	2.28732e-13	1.13236e-12	6.35692e-14	-9.08803e-16	-3.9169e-14	6.5681e-14	-4.56759e-15	-4.77603e-14	3.61881e-18	2.29063e-18	0.115168
																905	0.942534	24.2609	0.000183112	0.700552	0.019149	2.52031e-07	3.34219e-06	3.26865e-05	2.49704e-09	1.03257e-08	3.44832e-07	4.2454e-11	1.25485e-09	3.56433e-08	2.15434e-12	6.24826e-10	1.52301e-09	7.46635e-14	1.20758e-11	4.47671e-11	-1.17518e-13	2.22291e-13	1.10004e-12	6.26605e-14	-9.63455e-16	-3.92404e-14	6.58777e-14	-4.58347e-15	-4.79165e-14	3.60794e-18	2.18587e-18	0.114568
																906	0.94364	24.261	0.000182159	0.700594	0.0190495	2.49389e-07	3.3074e-06	3.23466e-05	2.48089e-09	1.01598e-08	3.39332e-07	4.19e-11	1.22923e-09	3.49529e-08	2.10495e-12	6.12038e-10	1.48802e-09	7.25135e-14	1.17752e-11	4.3572e-11	-1.17243e-13	2.16035e-13	1.06869e-12	6.17532e-14	-1.01429e-15	-3.92893e-14	6.60757e-14	-4.59935e-15	-4.80731e-14	3.59726e-18	2.08544e-18	0.113972
																907	0.944746	24.2612	0.000181212	0.700636	0.0189505	2.46775e-07	3.27297e-06	3.20103e-05	2.46497e-09	9.99659e-09	3.33919e-07	4.13557e-11	1.20413e-09	3.42756e-08	2.05672e-12	5.99509e-10	1.45381e-09	7.04267e-14	1.1482e-11	4.24085e-11	-1.16964e-13	2.09959e-13	1.03828e-12	6.08474e-14	-1.06145e-15	-3.93167e-14	6.6275e-14	-4.61525e-15	-4.82302e-14	3.58675e-18	1.98916e-18	0.113378
																908	0.945852	24.2613	0.000180269	0.700677	0.018852	2.44188e-07	3.23889e-06	3.16775e-05	2.44931e-09	9.83599e-09	3.28593e-07	4.08211e-11	1.17954e-09	3.36114e-08	2.00964e-12	5.87235e-10	1.42039e-09	6.8401e-14	1.1196e-11	4.12758e-11	-1.16681e-13	2.04058e-13	1.00879e-12	5.99434e-14	-1.10506e-15	-3.93234e-14	6.64759e-14	-4.6312e-15	-4.83881e-14	3.57643e-18	1.89687e-18	0.112788
																909	0.946957	24.2615	0.000179331	0.700719	0.018754	2.41627e-07	3.20518e-06	3.13481e-05	2.4339e-09	9.67796e-09	3.23351e-07	4.02961e-11	1.15545e-09	3.29599e-08	1.96366e-12	5.7521e-10	1.38772e-09	6.64349e-14	1.09171e-11	4.0173e-11	-1.16393e-13	1.98326e-13	9.80188e-13	5.90414e-14	-1.14527e-15	-3.93106e-14	6.66787e-14	-4.64722e-15	-4.8547e-14	3.5663e-18	1.80841e-18	0.112201
																910	0.948063	24.2616	0.000178398	0.70076	0.0186566	2.39093e-07	3.17181e-06	3.10222e-05	2.41873e-09	9.52245e-09	3.18192e-07	3.97804e-11	1.13185e-09	3.2321e-08	1.91878e-12	5.6343e-10	1.3558e-09	6.45266e-14	1.06451e-11	3.90994e-11	-1.16103e-13	1.9276e-13	9.52448e-13	5.81413e-14	-1.18218e-15	-3.92788e-14	6.68834e-14	-4.66329e-15	-4.87067e-14	3.55636e-18	1.72361e-18	0.111616
																911	0.949169	24.2618	0.00017747	0.700801	0.0185596	2.36586e-07	3.13879e-06	3.06996e-05	2.40379e-09	9.36943e-09	3.13116e-07	3.92737e-11	1.10873e-09	3.16943e-08	1.87495e-12	5.51889e-10	1.32461e-09	6.26745e-14	1.03798e-11	3.80543e-11	-1.15807e-13	1.87353e-13	9.25543e-13	5.72425e-14	-1.21588e-15	-3.92283e-14	6.70894e-14	-4.6794e-15	-4.88671e-14	3.54658e-18	1.64232e-18	0.111035
																912	0.950274	24.262	0.000176547	0.700842	0.0184631	2.34104e-07	3.10612e-06	3.03804e-05	2.38907e-09	9.21886e-09	3.08121e-07	3.87757e-11	1.08607e-09	3.10796e-08	1.83216e-12	5.40583e-10	1.29412e-09	6.08771e-14	1.01211e-11	3.70368e-11	-1.15508e-13	1.82103e-13	8.9945e-13	5.6345e-14	-1.24646e-15	-3.91596e-14	6.72966e-14	-4.69554e-15	-4.9028e-14	3.53693e-18	1.56441e-18	0.110457
																913	0.95138	24.2621	0.000175628	0.700882	0.0183672	2.31649e-07	3.07379e-06	3.00645e-05	2.37458e-09	9.07069e-09	3.03205e-07	3.82865e-11	1.06387e-09	3.04768e-08	1.79037e-12	5.29507e-10	1.26433e-09	5.91327e-14	9.86874e-12	3.60463e-11	-1.15204e-13	1.77003e-13	8.74142e-13	5.54489e-14	-1.27403e-15	-3.90736e-14	6.75053e-14	-4.71172e-15	-4.91895e-14	3.52744e-18	1.48973e-18	0.109882
																914	0.952486	24.2623	0.000174715	0.700922	0.0182717	2.29218e-07	3.04179e-06	2.9752e-05	2.36032e-09	8.92489e-09	2.98367e-07	3.78059e-11	1.04213e-09	2.98855e-08	1.74958e-12	5.18656e-10	1.23522e-09	5.74399e-14	9.62264e-12	3.5082e-11	-1.14897e-13	1.7205e-13	8.49598e-13	5.45546e-14	-1.29874e-15	-3.89712e-14	6.7716e-14	-4.72798e-15	-4.93522e-14	3.51812e-18	1.41815e-18	0.10931
																915	0.953592	24.2624	0.000173806	0.700963	0.0181767	2.26813e-07	3.01013e-06	2.94426e-05	2.34629e-09	8.78142e-09	2.93607e-07	3.73338e-11	1.02083e-09	2.93056e-08	1.70975e-12	5.08025e-10	1.20677e-09	5.57971e-14	9.38263e-12	3.41433e-11	-1.14588e-13	1.6724e-13	8.25794e-13	5.36622e-14	-1.32067e-15	-3.88531e-14	6.79286e-14	-4.74432e-15	-4.95159e-14	3.50896e-18	1.34954e-18	0.108741
																916	0.954697	24.2626	0.000172902	0.701002	0.0180823	2.24433e-07	2.9788e-06	2.91365e-05	2.33248e-09	8.64025e-09	2.88922e-07	3.68699e-11	9.99955e-10	2.87369e-08	1.67085e-12	4.97611e-10	1.17898e-09	5.4203e-14	9.14855e-12	3.32295e-11	-1.14275e-13	1.62568e-13	8.02708e-13	5.27711e-14	-1.33989e-15	-3.87196e-14	6.81429e-14	-4.76073e-15	-4.96806e-14	3.49995e-18	1.28378e-18	0.108175
																917	0.955803	24.2627	0.000172002	0.701042	0.0179883	2.22078e-07	2.94779e-06	2.88336e-05	2.31887e-09	8.50133e-09	2.84312e-07	3.64139e-11	9.79507e-10	2.8179e-08	1.63288e-12	4.87409e-10	1.15181e-09	5.26562e-14	8.92027e-12	3.23399e-11	-1.13958e-13	1.58031e-13	7.80318e-13	5.18812e-14	-1.35648e-15	-3.85708e-14	6.83583e-14	-4.77717e-15	-4.98457e-14	3.49106e-18	1.22076e-18	0.107611
																918	0.956909	24.2629	0.000171107	0.701082	0.0178948	2.19747e-07	2.91711e-06	2.85338e-05	2.30546e-09	8.36463e-09	2.79775e-07	3.59657e-11	9.59475e-10	2.7632e-08	1.5958e-12	4.77415e-10	1.12527e-09	5.11554e-14	8.69764e-12	3.1474e-11	-1.13637e-13	1.53625e-13	7.58603e-13	5.09924e-14	-1.37053e-15	-3.84074e-14	6.8575e-14	-4.79365e-15	-5.00116e-14	3.48229e-18	1.16036e-18	0.107051
																919	0.958014	24.263	0.000170217	0.701121	0.0178018	2.1744e-07	2.88675e-06	2.82372e-05	2.29227e-09	8.23012e-09	2.7531e-07	3.55252e-11	9.3985e-10	2.70954e-08	1.55959e-12	4.67624e-10	1.09933e-09	4.96992e-14	8.48052e-12	3.0631e-11	-1.13313e-13	1.49345e-13	7.37542e-13	5.01052e-14	-1.38215e-15	-3.82303e-14	6.87936e-14	-4.81022e-15	-5.01784e-14	3.47366e-18	1.10247e-18	0.106494
																920	0.95912	24.2632	0.000169332	0.70116	0.0177092	2.15157e-07	2.8567e-06	2.79436e-05	2.27929e-09	8.09775e-09	2.70917e-07	3.50925e-11	9.20623e-10	2.65691e-08	1.52423e-12	4.58032e-10	1.07398e-09	4.82863e-14	8.26878e-12	2.98104e-11	-1.12987e-13	1.45189e-13	7.17118e-13	4.92196e-14	-1.39143e-15	-3.80402e-14	6.90143e-14	-4.82689e-15	-5.03466e-14	3.46518e-18	1.047e-18	0.105939
																921	0.960226	24.2633	0.000168451	0.701199	0.0176172	2.12898e-07	2.82697e-06	2.76531e-05	2.26652e-09	7.96749e-09	2.66593e-07	3.46673e-11	9.01787e-10	2.6053e-08	1.48971e-12	4.48636e-10	1.04921e-09	4.69155e-14	8.06228e-12	2.90116e-11	-1.12659e-13	1.41152e-13	6.9731e-13	4.83356e-14	-1.39844e-15	-3.78374e-14	6.92369e-14	-4.84365e-15	-5.05159e-14	3.45685e-18	9.93827e-19	0.105388
																922	0.961332	24.2635	0.000167575	0.701238	0.0175256	2.10663e-07	2.79755e-06	2.73656e-05	2.25394e-09	7.83932e-09	2.62338e-07	3.42493e-11	8.83334e-10	2.55468e-08	1.45601e-12	4.39431e-10	1.02501e-09	4.55857e-14	7.8609e-12	2.82339e-11	-1.12327e-13	1.37231e-13	6.78099e-13	4.74526e-14	-1.40323e-15	-3.7622e-14	6.94608e-14	-4.86046e-15	-5.06858e-14	3.44862e-18	9.42875e-19	0.104839
																923	0.962437	24.2636	0.000166703	0.701276	0.0174345	2.0845e-07	2.76843e-06	2.70811e-05	2.24154e-09	7.7132e-09	2.58151e-07	3.38382e-11	8.65255e-10	2.50504e-08	1.42309e-12	4.30414e-10	1.00136e-09	4.42957e-14	7.66451e-12	2.7477e-11	-1.11992e-13	1.33424e-13	6.59468e-13	4.65705e-14	-1.40587e-15	-3.73942e-14	6.96858e-14	-4.87731e-15	-5.08564e-14	3.44048e-18	8.9405e-19	0.104293
																924	0.963543	24.2637	0.000165836	0.701314	0.0173439	2.06261e-07	2.73962e-06	2.67996e-05	2.22933e-09	7.58909e-09	2.54031e-07	3.34342e-11	8.47545e-10	2.45635e-08	1.39095e-12	4.2158e-10	9.78247e-10	4.30443e-14	7.47299e-12	2.67402e-11	-1.11653e-13	1.29726e-13	6.41398e-13	4.56896e-14	-1.40644e-15	-3.71549e-14	6.99125e-14	-4.89424e-15	-5.10279e-14	3.43246e-18	8.47262e-19	0.10375
																925	0.964649	24.2639	0.000164973	0.701352	0.0172538	2.04094e-07	2.71111e-06	2.6521e-05	2.21732e-09	7.46696e-09	2.49976e-07	3.30371e-11	8.30194e-10	2.4086e-08	1.35956e-12	4.12926e-10	9.55665e-10	4.18304e-14	7.28621e-12	2.60229e-11	-1.11314e-13	1.26135e-13	6.23874e-13	4.48103e-14	-1.40504e-15	-3.69047e-14	7.01413e-14	-4.91128e-15	-5.12008e-14	3.42457e-18	8.02426e-19	0.10321
																926	0.965754	24.264	0.000164115	0.70139	0.0171641	2.01949e-07	2.6829e-06	2.62453e-05	2.20551e-09	7.34677e-09	2.45986e-07	3.26469e-11	8.13196e-10	2.36177e-08	1.32892e-12	4.04449e-10	9.33599e-10	4.06529e-14	7.10407e-12	2.53248e-11	-1.10972e-13	1.22647e-13	6.0688e-13	4.39324e-14	-1.40175e-15	-3.66442e-14	7.03723e-14	-4.92844e-15	-5.1375e-14	3.41682e-18	7.59461e-19	0.102673
																927	0.96686	24.2642	0.000163261	0.701428	0.0170749	1.99827e-07	2.65498e-06	2.59724e-05	2.19388e-09	7.22851e-09	2.42059e-07	3.22632e-11	7.96544e-10	2.31584e-08	1.299e-12	3.96145e-10	9.12038e-10	3.95108e-14	6.92645e-12	2.46452e-11	-1.10628e-13	1.1926e-13	5.90398e-13	4.30556e-14	-1.39658e-15	-3.63733e-14	7.06049e-14	-4.94568e-15	-5.15502e-14	3.40917e-18	7.18291e-19	0.102138
																928	0.967966	24.2643	0.000162412	0.701466	0.0169861	1.97727e-07	2.62735e-06	2.57024e-05	2.18242e-09	7.11214e-09	2.38195e-07	3.18858e-11	7.8023e-10	2.2708e-08	1.26977e-12	3.88009e-10	8.9097e-10	3.84031e-14	6.75323e-12	2.39836e-11	-1.1028e-13	1.1597e-13	5.74413e-13	4.21796e-14	-1.3896e-15	-3.6092e-14	7.08387e-14	-4.96296e-15	-5.1726e-14	3.4016e-18	6.78845e-19	0.101606
																929	0.969071	24.2645	0.000161567	0.701503	0.0168978	1.95649e-07	2.60001e-06	2.54353e-05	2.17112e-09	6.99762e-09	2.34392e-07	3.15147e-11	7.64248e-10	2.22663e-08	1.24123e-12	3.8004e-10	8.70384e-10	3.73289e-14	6.58431e-12	2.33397e-11	-1.0993e-13	1.12775e-13	5.5891e-13	4.13045e-14	-1.38086e-15	-3.58009e-14	7.10737e-14	-4.98031e-15	-5.19026e-14	3.39411e-18	6.4105e-19	0.101077
																930	0.970177	24.2646	0.000160726	0.70154	0.01681	1.93593e-07	2.57295e-06	2.51709e-05	2.16001e-09	6.88493e-09	2.3065e-07	3.11498e-11	7.48592e-10	2.1833e-08	1.21337e-12	3.72234e-10	8.50269e-10	3.6287e-14	6.41958e-12	2.27129e-11	-1.09578e-13	1.09672e-13	5.43876e-13	4.04307e-14	-1.37045e-15	-3.55008e-14	7.13108e-14	-4.99776e-15	-5.20805e-14	3.38674e-18	6.04837e-19	0.100551
																931	0.971283	24.2647	0.00015989	0.701577	0.0167226	1.91557e-07	2.54618e-06	2.49092e-05	2.14909e-09	6.77404e-09	2.26967e-07	3.07912e-11	7.33254e-10	2.14082e-08	1.18616e-12	3.64586e-10	8.30614e-10	3.52767e-14	6.25894e-12	2.21029e-11	-1.09225e-13	1.06658e-13	5.29295e-13	3.95583e-14	-1.35845e-15	-3.51921e-14	7.15502e-14	-5.01535e-15	-5.226e-14	3.37949e-18	5.70138e-19	0.100027
																932	0.972389	24.2649	0.000159058	0.701614	0.0166357	1.89543e-07	2.51968e-06	2.46503e-05	2.13833e-09	6.66492e-09	2.23343e-07	3.04387e-11	7.18228e-10	2.09915e-08	1.15958e-12	3.57095e-10	8.1141e-10	3.42969e-14	6.10229e-12	2.1509e-11	-1.0887e-13	1.03731e-13	5.15155e-13	3.86871e-14	-1.34488e-15	-3.4875e-14	7.17917e-14	-5.03306e-15	-5.24407e-14	3.37236e-18	5.36893e-19	0.0995066
																933	0.973494	24.265	0.000158231	0.70165	0.0165492	1.8755e-07	2.49346e-06	2.4394e-05	2.12774e-09	6.55754e-09	2.19777e-07	3.00918e-11	7.03508e-10	2.05828e-08	1.13363e-12	3.49756e-10	7.92645e-10	3.33469e-14	5.94954e-12	2.0931e-11	-1.08512e-13	1.00889e-13	5.01442e-13	3.78166e-14	-1.32978e-15	-3.45493e-14	7.20344e-14	-5.05083e-15	-5.26222e-14	3.36529e-18	5.05043e-19	0.0989885
																934	0.9746	24.2652	0.000157407	0.701686	0.0164632	1.85577e-07	2.46752e-06	2.41405e-05	2.11729e-09	6.45187e-09	2.16268e-07	2.97505e-11	6.89088e-10	2.01821e-08	1.10829e-12	3.42568e-10	7.7431e-10	3.24257e-14	5.80057e-12	2.03684e-11	-1.08152e-13	9.81281e-14	4.88141e-13	3.69467e-14	-1.31319e-15	-3.42153e-14	7.22782e-14	-5.06864e-15	-5.28043e-14	3.35829e-18	4.74532e-19	0.0984732
																935	0.975706	24.2653	0.000156589	0.701723	0.0163776	1.83625e-07	2.44184e-06	2.38895e-05	2.10701e-09	6.34789e-09	2.12814e-07	2.94149e-11	6.74961e-10	1.97891e-08	1.08354e-12	3.35526e-10	7.56395e-10	3.15326e-14	5.65531e-12	1.98208e-11	-1.0779e-13	9.54469e-14	4.75242e-13	3.60778e-14	-1.29519e-15	-3.38736e-14	7.25237e-14	-5.08655e-15	-5.29875e-14	3.35137e-18	4.45302e-19	0.0979605
																936	0.976811	24.2654	0.000155774	0.701759	0.0162924	1.81693e-07	2.41643e-06	2.36412e-05	2.0969e-09	6.24557e-09	2.09415e-07	2.90849e-11	6.61122e-10	1.94036e-08	1.05937e-12	3.28628e-10	7.38891e-10	3.06667e-14	5.51366e-12	1.92877e-11	-1.07427e-13	9.28429e-14	4.62733e-13	3.52102e-14	-1.27583e-15	-3.35249e-14	7.27717e-14	-5.10462e-15	-5.31724e-14	3.34458e-18	4.17298e-19	0.0974504
																937	0.977917	24.2656	0.000154964	0.701794	0.0162078	1.79781e-07	2.39129e-06	2.33955e-05	2.08696e-09	6.14487e-09	2.06071e-07	2.87605e-11	6.47565e-10	1.90256e-08	1.03577e-12	3.2187e-10	7.21788e-10	2.98272e-14	5.37553e-12	1.87689e-11	-1.07063e-13	9.03141e-14	4.50602e-13	3.43437e-14	-1.25517e-15	-3.31694e-14	7.3022e-14	-5.12282e-15	-5.33589e-14	3.33789e-18	3.9047e-19	0.0969431
																938	0.979023	24.2657	0.000154157	0.70183	0.0161235	1.77889e-07	2.36641e-06	2.31523e-05	2.07716e-09	6.04579e-09	2.0278e-07	2.84413e-11	6.34284e-10	1.86549e-08	1.01272e-12	3.15251e-10	7.05077e-10	2.90134e-14	5.24083e-12	1.8264e-11	-1.06697e-13	8.7858e-14	4.38836e-13	3.3478e-14	-1.23323e-15	-3.28069e-14	7.3274e-14	-5.14111e-15	-5.35464e-14	3.33128e-18	3.64771e-19	0.0964383
																939	0.980128	24.2658	0.000153355	0.701865	0.0160397	1.76017e-07	2.34179e-06	2.29117e-05	2.06751e-09	5.94828e-09	1.99541e-07	2.81271e-11	6.21274e-10	1.82914e-08	9.90213e-13	3.08767e-10	6.88749e-10	2.82245e-14	5.10949e-12	1.77725e-11	-1.06329e-13	8.54726e-14	4.27425e-13	3.26129e-14	-1.21002e-15	-3.24374e-14	7.35269e-14	-5.15945e-15	-5.37345e-14	3.32472e-18	3.40157e-19	0.0959362
																940	0.981234	24.266	0.000152558	0.7019	0.0159563	1.74164e-07	2.31742e-06	2.26735e-05	2.05799e-09	5.85233e-09	1.96353e-07	2.78179e-11	6.08528e-10	1.79349e-08	9.68226e-13	3.02415e-10	6.72796e-10	2.74599e-14	4.98141e-12	1.72941e-11	-1.05958e-13	8.31558e-14	4.16358e-13	3.17483e-14	-1.1856e-15	-3.20612e-14	7.37812e-14	-5.17787e-15	-5.39234e-14	3.31822e-18	3.16581e-19	0.0954368
																941	0.98234	24.2661	0.000151764	0.701935	0.0158734	1.72331e-07	2.29331e-06	2.24378e-05	2.04863e-09	5.75791e-09	1.93217e-07	2.75138e-11	5.96043e-10	1.75853e-08	9.46755e-13	2.96194e-10	6.57209e-10	2.67187e-14	4.85652e-12	1.68285e-11	-1.05587e-13	8.09057e-14	4.05625e-13	3.08848e-14	-1.16004e-15	-3.16792e-14	7.40378e-14	-5.19643e-15	-5.4114e-14	3.31182e-18	2.93997e-19	0.0949399
																942	0.98333	24.2662	0.000151056	0.701967	0.0157994	1.71889e-07	2.27184e-06	2.22281e-05	1.34152e-09	5.72377e-09	1.90959e-07	1.87515e-11	5.85672e-10	1.72844e-08	8.50537e-13	2.90734e-10	6.43612e-10	2.72005e-14	4.74722e-12	1.64114e-11	-5.50203e-14	7.54124e-14	3.62369e-13	1.58415e-14	-1.32412e-16	-1.39507e-14	3.90694e-14	-2.73632e-15	-2.85212e-14	1.7461e-18	3.84617e-19	0.094497

## Sheet: Fig. 3b-d-A10 8mM
Figure 3b-d	The template controls the kinetics of the chemical-fueled dynamic combinatorial library.
Experimental condition															kinetic model
T 25 mM
EDC 10 mM
pyr 10 mM															1*	N-acylisourea of 1
MES 200 mM, pH 6, 25 degree															3*	N-acylisourea of 3
(dA)10 8mM															n*	N-acylisourea of oligo n
time (min)	EDC (mM)	T* (mM)	T2 (mM)	T3* (mM)	T3(mM)	T4(mM)	T5(mM)									time (h)	1	O-acylurea 1	1*	2	O-acylurea 2	2*	3	O-acylurea 3	3*	4	O-acylurea 4	4*	5	O-acylurea 5	5*	6	O-acylurea 6	6*	7	O-acylurea 7	7*	EDC
0	0	0	0	0	0	0	0								0	0	25	0	0	0	0	0	0	0	0	0	0	0	0	0	0	0	0	0	0	0	0	10
0.05	11.0792	0.118011	0.730913	0	0.110991	0.0354175	0.0119008								1	0.000149	24.9919	0.005506	0.000322	0.001135	1.45e-07	1.77e-08	5.57e-08	6.6e-12	1.33e-12	3.11e-12	3.5e-16	7.07e-17	4.91e-17	9.59e-21	1.26e-23	1.72e-21	2.27e-25	7.4e-79	3.42e-26	8.46e-31	0	9.99278
0.516667	1.5342	0.924622	0.550828	0.137595	0.274159	0.0620676	0.0177765								2	0.00031	24.982	0.009333	0.000827	0.003916	7.33e-07	2.02e-07	6.33e-07	1.1e-10	3.49e-11	1.8e-10	1.85e-14	1.09e-14	5.12e-14	1.76e-18	2.7e-18	1.54e-17	1.71e-22	7.45e-22	3.84e-21	1.73e-26	1.68e-25	9.98494
0.983333	0.137847	0.97405	0.383342	0.116779	0.217138	0.0285748	0.00597528								3	0.000487	24.9704	0.011901	0.001494	0.008107	1.72e-06	8.41e-07	2.53e-06	4.73e-10	2.44e-10	1.76e-09	1.86e-13	1.59e-13	9.79e-13	4.76e-17	7.34e-17	6.66e-16	1.29e-20	4.29e-20	3.76e-19	3.81e-24	2.14e-23	9.97638
1.45	0	1.31109	0.22504	0.0615971	0.151458	0.00747863	0								4	0.000681	24.957	0.013554	0.00231	0.01354	3.05e-06	2.27e-06	6.63e-06	1.28e-09	9.76e-10	8.38e-09	1.01e-12	1.05e-12	7.35e-12	5.44e-16	7.52e-16	8.4e-15	3.21e-19	7.23e-19	7.79e-18	2.11e-22	5.85e-22	9.96698
1.91667	0	1.20389	0.15921	0.0519067	0.1083	0	0								5	0.000895	24.9418	0.014564	0.003271	0.020125	4.72e-06	4.88e-06	1.4e-05	2.73e-09	2.9e-09	2.77e-08	3.95e-12	4.65e-12	3.47e-11	3.64e-15	4.68e-15	5.88e-14	3.68e-18	6.62e-18	7.89e-17	4.12e-21	7.74e-21	9.95659
2.38333	0	1.66667	0.267272	0.0412741	0.0985644	0	0								6	0.001135	24.9247	0.015143	0.004383	0.027849	6.72e-06	9.19e-06	2.61e-05	5.12e-09	7.17e-09	7.4e-08	1.23e-11	1.61e-11	1.25e-10	1.73e-14	2.17e-14	2.92e-13	2.63e-17	4.22e-17	5.31e-16	4.46e-20	6.67e-20	9.945
2.85	0	1.49892	0.103364	0.0303275	0.0759085	0	0								7	0.001406	24.9052	0.015445	0.005659	0.036776	9.07e-06	1.59e-05	4.46e-05	8.84e-09	1.58e-08	1.72e-07	3.29e-11	4.75e-11	3.76e-10	6.54e-14	8.26e-14	1.17e-12	1.39e-16	2.13e-16	2.76e-15	3.35e-19	4.37e-19	9.93194
3.31667	0	1.72753	0.0683396	0.0240018	0.0666218	0	0								8	0.001715	24.8829	0.01558	0.007126	0.047053	1.18e-05	2.6e-05	7.22e-05	1.45e-08	3.23e-08	3.64e-07	7.87e-11	1.26e-10	1.01e-09	2.11e-13	2.77e-13	4.02e-12	6e-16	9.13e-16	1.21e-14	1.99e-18	2.38e-18	9.91707
0.05	11.5271	0.542169	0.912867	0	0.104576	0.0385972	0.011353								9	0.002075	24.857	0.015621	0.008841	0.05905	1.52e-05	4.09e-05	0.000113	2.34e-08	6.29e-08	7.27e-07	1.75e-10	3.13e-10	2.53e-09	6.17e-13	8.57e-13	1.27e-11	2.27e-15	3.57e-15	4.75e-14	1.02e-17	1.16e-17	9.89977
0.516667	2.01684	1.29626	0.628404	0.102961	0.299596	0.0552333	0.0184736								10	0.002501	24.8265	0.015611	0.010865	0.073172	1.93e-05	6.31e-05	0.000173	3.76e-08	1.19e-07	1.4e-06	3.7e-10	7.45e-10	6.03e-09	1.68e-12	2.53e-12	3.76e-11	7.89e-15	1.31e-14	1.75e-13	4.73e-17	5.3e-17	9.87937
0.983333	0.42309	1.17053	0.354298	0.0964558	0.180978	0.0191969	0.0146394								11	0.002973	24.7928	0.015577	0.013105	0.088743	2.35e-05	9.34e-05	0.000255	5.53e-08	2.12e-07	2.53e-06	7.23e-10	1.63e-09	1.33e-08	4.13e-12	6.73e-12	1.01e-10	2.43e-14	4.24e-14	5.7e-13	1.91e-16	2.1e-16	9.85678
1.45	0	1.32839	0.210945	0.0637506	0.10978	0.000135667	0								12	0.003457	24.7585	0.015537	0.01539	0.104568	2.71e-05	0.000131	0.000354	7.18e-08	3.5e-07	4.22e-06	1.28e-09	3.2e-09	2.62e-08	8.84e-12	1.56e-11	2.36e-10	6.36e-14	1.16e-13	1.57e-12	6.31e-16	6.83e-16	9.83372
1.91667	0	1.39635	0.109877	0.0605653	0.0860924	0	0								13	0.003942	24.7243	0.015494	0.017674	0.120322	3.02e-05	0.000175	0.000469	8.7e-08	5.37e-07	6.55e-06	2.07e-09	5.71e-09	4.71e-08	1.69e-11	3.22e-11	4.89e-10	1.45e-13	2.77e-13	3.77e-12	1.76e-15	1.89e-15	9.81065
2.38333	0	1.63917	0.0945542	0.0435173	0.0540153	0	0								14	0.004428	24.6903	0.015452	0.019952	0.135979	3.33e-05	0.000225	0.0006	1.02e-07	7.81e-07	9.6e-06	3.15e-09	9.48e-09	7.85e-08	2.97e-11	6.07e-11	9.24e-10	2.95e-13	5.93e-13	8.08e-12	4.28e-15	4.62e-15	9.78761
2.85	0	1.62403	0.0818473	0.024271	0.0504711	0	0								15	0.004915	24.6564	0.015409	0.022224	0.151538	3.63e-05	0.000282	0.000745	1.18e-07	1.09e-06	1.35e-05	4.57e-09	1.49e-08	1.23e-07	4.87e-11	1.07e-10	1.63e-09	5.51e-13	1.17e-12	1.59e-11	9.36e-15	1.02e-14	9.76459
3.31667	0	1.76398	0.038708	0.0284881	0.0518618	0	0								16	0.005402	24.6226	0.015367	0.024491	0.166999	3.94e-05	0.000344	0.000904	1.35e-07	1.47e-06	1.82e-05	6.38e-09	2.23e-08	1.85e-07	7.57e-11	1.77e-10	2.7e-09	9.61e-13	2.14e-12	2.92e-11	1.88e-14	2.09e-14	9.74161
0.05	5.975	0	0.388147	0	0.0300583	0.0277099	0.0153366								17	0.005891	24.589	0.015324	0.026753	0.182362	4.24e-05	0.000413	0.001079	1.52e-07	1.92e-06	2.4e-05	8.62e-09	3.21e-08	2.67e-07	1.13e-10	2.81e-10	4.27e-09	1.59e-12	3.72e-12	5.06e-11	3.53e-14	4.01e-14	9.71866
0.516667	1.52292	0.928329	0.514052	0.107223	0.318349	0.0726835	0.0150378								18	0.00638	24.5555	0.015282	0.02901	0.197628	4.54e-05	0.000488	0.001267	1.7e-07	2.46e-06	3.08e-05	1.13e-08	4.5e-08	3.74e-07	1.62e-10	4.28e-10	6.49e-09	2.5e-12	6.17e-12	8.37e-11	6.25e-14	7.28e-14	9.69573
0.983333	0.36684	1.17732	0.350455	0.115702	0.1363	0.0197734	0.0121746								19	0.00687	24.5221	0.01524	0.031261	0.212798	4.84e-05	0.00057	0.001469	1.9e-07	3.09e-06	3.88e-05	1.46e-08	6.13e-08	5.09e-07	2.25e-10	6.31e-10	9.55e-09	3.79e-12	9.82e-12	1.33e-10	1.06e-13	1.26e-13	9.67283
1.45	0	1.16898	0.20132	0.0882907	0.0883654	0	0.00575121								20	0.007361	24.4889	0.015198	0.033507	0.22787	5.13e-05	0.000657	0.001685	2.1e-07	3.81e-06	4.81e-05	1.84e-08	8.16e-08	6.77e-07	3.05e-10	9.03e-10	1.36e-08	5.57e-12	1.51e-11	2.04e-10	1.71e-13	2.09e-13	9.64996
1.91667	0	1.11276	0.122372	0.0840287	0.0527061	0	0								21	0.007852	24.4558	0.015156	0.035748	0.242846	5.43e-05	0.00075	0.001915	2.31e-07	4.64e-06	5.86e-05	2.28e-08	1.07e-07	8.83e-07	4.05e-10	1.26e-09	1.9e-08	7.96e-12	2.26e-11	3.04e-10	2.67e-13	3.36e-13	9.62712
2.38333	0	1.23324	0.0898315	0.0461642	0.0528055	0	0								22	0.008345	24.4229	0.015114	0.037984	0.257726	5.73e-05	0.000848	0.002159	2.53e-07	5.57e-06	7.06e-05	2.79e-08	1.37e-07	1.13e-06	5.27e-10	1.73e-09	2.6e-08	1.11e-11	3.28e-11	4.42e-10	4.05e-13	5.24e-13	9.60431
2.85	0	1.38245	0.0847995	0.0351279	0.0420953	0	0								23	0.008838	24.3901	0.015072	0.040215	0.27251	6.02e-05	0.000953	0.002415	2.76e-07	6.62e-06	8.4e-05	3.37e-08	1.73e-07	1.43e-06	6.75e-10	2.32e-09	3.47e-08	1.51e-11	4.67e-11	6.27e-10	5.99e-13	7.94e-13	9.58152
3.31667	0	1.31634	0.0759654	0.0401974	0.0278565	0	0								24	0.009332	24.3574	0.01503	0.042441	0.287198	6.32e-05	0.001063	0.002685	3e-07	7.79e-06	9.89e-05	4.02e-08	2.16e-07	1.78e-06	8.51e-10	3.05e-09	4.57e-08	2.03e-11	6.51e-11	8.72e-10	8.63e-13	1.18e-12	9.55876
															25	0.009827	24.3249	0.014988	0.044662	0.301791	6.61e-05	0.001179	0.002967	3.25e-07	9.09e-06	0.000115	4.75e-08	2.66e-07	2.19e-06	1.06e-09	3.97e-09	5.93e-08	2.67e-11	8.92e-11	1.19e-09	1.22e-12	1.71e-12	9.53602
															26	0.010323	24.2925	0.014946	0.046878	0.316289	6.91e-05	0.001301	0.003262	3.5e-07	1.05e-05	0.000134	5.56e-08	3.24e-07	2.67e-06	1.3e-09	5.09e-09	7.58e-08	3.47e-11	1.2e-10	1.6e-09	1.69e-12	2.42e-12	9.51331
															27	0.01082	24.2602	0.014905	0.049089	0.330691	7.2e-05	0.001427	0.00357	3.77e-07	1.21e-05	0.000154	6.46e-08	3.91e-07	3.21e-06	1.59e-09	6.44e-09	9.58e-08	4.44e-11	1.59e-10	2.12e-09	2.3e-12	3.39e-12	9.49063
															28	0.011317	24.2281	0.014863	0.051296	0.345	7.49e-05	0.00156	0.00389	4.04e-07	1.38e-05	0.000175	7.45e-08	4.68e-07	3.84e-06	1.91e-09	8.06e-09	1.2e-07	5.61e-11	2.09e-10	2.77e-09	3.09e-12	4.66e-12	9.46797
															29	0.011816	24.1962	0.014822	0.053499	0.359213	7.78e-05	0.001697	0.004223	4.32e-07	1.57e-05	0.000199	8.53e-08	5.55e-07	4.55e-06	2.29e-09	9.99e-09	1.48e-07	7.03e-11	2.7e-10	3.57e-09	4.08e-12	6.32e-12	9.44534
															30	0.012315	24.1643	0.01478	0.055696	0.373333	8.07e-05	0.00184	0.004567	4.61e-07	1.77e-05	0.000224	9.71e-08	6.53e-07	5.35e-06	2.71e-09	1.23e-08	1.81e-07	8.7e-11	3.45e-10	4.56e-09	5.33e-12	8.46e-12	9.42274
															31	0.012816	24.1326	0.014739	0.057889	0.387358	8.36e-05	0.001989	0.004923	4.91e-07	1.98e-05	0.000252	1.1e-07	7.64e-07	6.25e-06	3.2e-09	1.49e-08	2.2e-07	1.07e-10	4.37e-10	5.76e-09	6.89e-12	1.12e-11	9.40015
															32	0.013317	24.1011	0.014698	0.060078	0.40129	8.65e-05	0.002142	0.005291	5.22e-07	2.22e-05	0.000281	1.24e-07	8.88e-07	7.25e-06	3.74e-09	1.8e-08	2.65e-07	1.3e-10	5.48e-10	7.21e-09	8.8e-12	1.46e-11	9.3776
															33	0.013819	24.0697	0.014656	0.062262	0.415129	8.93e-05	0.002301	0.00567	5.54e-07	2.47e-05	0.000313	1.39e-07	1.03e-06	8.37e-06	4.34e-09	2.16e-08	3.17e-07	1.57e-10	6.81e-10	8.95e-09	1.11e-11	1.89e-11	9.35506
															34	0.014322	24.0384	0.014615	0.064442	0.428874	9.22e-05	0.002464	0.006061	5.86e-07	2.74e-05	0.000347	1.55e-07	1.18e-06	9.6e-06	5.02e-09	2.58e-08	3.77e-07	1.88e-10	8.4e-10	1.1e-08	1.39e-11	2.43e-11	9.33256
															35	0.014826	24.0072	0.014574	0.066617	0.442526	9.5e-05	0.002633	0.006463	6.19e-07	3.02e-05	0.000383	1.72e-07	1.35e-06	1.1e-05	5.77e-09	3.05e-08	4.45e-07	2.24e-10	1.03e-09	1.34e-08	1.73e-11	3.08e-11	9.31007
															36	0.01533	23.9762	0.014533	0.068789	0.456085	9.79e-05	0.002806	0.006876	6.54e-07	3.33e-05	0.000421	1.91e-07	1.54e-06	1.25e-05	6.6e-09	3.59e-08	5.23e-07	2.65e-10	1.25e-09	1.63e-08	2.14e-11	3.88e-11	9.28761
															37	0.015836	23.9453	0.014493	0.070956	0.469552	0.000101	0.002984	0.0073	6.89e-07	3.65e-05	0.000461	2.1e-07	1.74e-06	1.41e-05	7.51e-09	4.2e-08	6.1e-07	3.12e-10	1.51e-09	1.97e-08	2.62e-11	4.85e-11	9.26518
															38	0.016343	23.9146	0.014452	0.073119	0.482926	0.000104	0.003167	0.007734	7.24e-07	3.99e-05	0.000504	2.31e-07	1.96e-06	1.59e-05	8.52e-09	4.89e-08	7.08e-07	3.65e-10	1.81e-09	2.35e-08	3.18e-11	6.02e-11	9.24276
															39	0.01685	23.884	0.014411	0.075277	0.496208	0.000106	0.003355	0.008179	7.61e-07	4.35e-05	0.000549	2.53e-07	2.21e-06	1.79e-05	9.62e-09	5.66e-08	8.19e-07	4.25e-10	2.16e-09	2.8e-08	3.84e-11	7.42e-11	9.22037
															40	0.017359	23.8535	0.01437	0.077432	0.509397	0.000109	0.003547	0.008635	7.98e-07	4.74e-05	0.000596	2.77e-07	2.47e-06	2e-05	1.08e-08	6.53e-08	9.42e-07	4.93e-10	2.56e-09	3.32e-08	4.61e-11	9.09e-11	9.19801
															41	0.017868	23.8232	0.01433	0.079583	0.522496	0.000112	0.003744	0.0091	8.37e-07	5.14e-05	0.000646	3.02e-07	2.76e-06	2.23e-05	1.21e-08	7.49e-08	1.08e-06	5.69e-10	3.02e-09	3.91e-08	5.5e-11	1.11e-10	9.17566
															42	0.018379	23.793	0.014289	0.08173	0.535502	0.000115	0.003946	0.009576	8.76e-07	5.56e-05	0.000698	3.28e-07	3.07e-06	2.47e-05	1.35e-08	8.57e-08	1.23e-06	6.53e-10	3.55e-09	4.58e-08	6.53e-11	1.34e-10	9.15334
															43	0.01889	23.763	0.014249	0.083873	0.548417	0.000117	0.004152	0.010062	9.16e-07	6.01e-05	0.000753	3.56e-07	3.41e-06	2.74e-05	1.51e-08	9.76e-08	1.4e-06	7.47e-10	4.15e-09	5.35e-08	7.71e-11	1.61e-10	9.13104
															44	0.019403	23.733	0.014209	0.086012	0.561241	0.00012	0.004362	0.010557	9.56e-07	6.48e-05	0.000811	3.85e-07	3.77e-06	3.03e-05	1.67e-08	1.11e-07	1.59e-06	8.51e-10	4.83e-09	6.21e-08	9.06e-11	1.93e-10	9.10877
															45	0.019916	23.7033	0.014168	0.088147	0.573974	0.000123	0.004577	0.011062	9.98e-07	6.97e-05	0.000871	4.15e-07	4.16e-06	3.34e-05	1.85e-08	1.25e-07	1.79e-06	9.67e-10	5.6e-09	7.19e-08	1.06e-10	2.3e-10	9.08651
															46	0.02043	23.6736	0.014128	0.090278	0.586616	0.000126	0.004796	0.011577	1.04e-06	7.48e-05	0.000933	4.47e-07	4.57e-06	3.66e-05	2.04e-08	1.41e-07	2.01e-06	1.09e-09	6.46e-09	8.29e-08	1.24e-10	2.73e-10	9.06428
[truncated: 2,962 more rows]

## Sheet: Fig. 3e
Figure 3e	The template controls the kinetics of the chemical-fueled dynamic combinatorial library.
[truncated: 2,657 more rows]

## Sheet: Fig. 3h
Figure 3h	The template controls the kinetics of the chemical-fueled dynamic combinatorial library.

[truncated: 1 more sheets: Fig 3i-l]
