# Supplementary material for: Template-based copying in chemically fuelled dynamic combinatorial libraries
Source: Nat Chem. 2024 Jul 16;16(8):1240–9. doi: 10.1038/s41557-024-01570-5 (PMC11321992; doi:10.1038/s41557-024-01570-5)
Supplement: Supplementary file 4 — Source data. [file 41557_2024_1570_MOESM4_ESM.xlsx]

## Sheet: Fig. 4b-c 
Figure 4b-c	Selecting pairing nucleobases from non-pairing nucleobases.
Experimental condition
T or C or U 25 mM
EDC 10 mM
pyr 10 mM					Fig. 4b											Fig. 4c
MES 200 mM, pH 6.0 (T, U) or 6.5 (C), 25 degree					"Correct" template											"Incorrect" Template
with or w/o template	templates: (dG)10 or (dA)10 - 2mM				y-axis Plotted ON LOG SCALE in Fig. 4b/c					Guides for the eye						y-axis Plotted ON LOG SCALE in Fig. 4b/c				Guides for the eye
					S31						Guides for the eye					S31						Guides for the eye
							Dimer	Trimer	Tetramer	Pentamer		Dimer	Trimer	Tetramer	Pentamer			Dimer	Trimer	Tetramer	Pentamer		Dimer	Trimer	Tetramer	Pentamer
					T library with (dA)10	1	5.6615	14.8333	28.9746	34.1436	1	4.77469	23.6149	28.6454	34.5718	T library with (dG)10	1	1.93963	1.22929	1.26417	1.94644	1	1.68919	1.04899	1.45336	1.65539
					T library with (dA)10	1	5.10841	27.6056	30.3769	36.3869	2	3.70592	48.3495	39.5469	5.20741	T library with (dG)10	1	1.25079	1.22929	2.06584	1.48938	2	1.77652	2.45801	2.17884	1.6
					T library with (dA)10	1	3.55417	28.4058	26.5846	33.1851	3	4.53173	1.90924	2.35819	n/a	T library with (dG)10	1	1.87713	0.688401	1.03006	1.53037	3	0.978438	1.17305	1.54225	n/a
					U library with (dA)10	2	3.64249	31.303	65.2857	7.6						U library with (dG)10	2	1.74611	1.54545	2.06231	1.8
					U library with (dA)10	2	3.19304	68.8667	37.5714	3.8						U library with (dG)10	2	1.53066	2.42857	3.41237	1
					U library with (dA)10	2	4.28223	44.8788	15.7835	4.22222						U library with (dG)10	2	2.05279	3.4	1.06186	2
					C library with (dG)10	3	4.61928	2.00578	1.79243	n/a						C library with (dA)10	3	0.93012	1.2139	1.15367	n/a
					C library with (dG)10	3	4.61928	1.97861	2.61353	n/a						C library with (dA)10	3	1.0026	1.2139	1.55738	n/a
					C library with (dG)10	3	4.35663	1.74332	2.66862	n/a						C library with (dA)10	3	1.0026	1.09135	1.91569	n/a
										Guides for the eye										Guides for the eye

## Sheet: Fig. 4e-i
Figure 4e-i	Selecting pairing nucleobases from non-pairing nucleobases.
Experimental condition
T 12.5 mM
C 12.5 mM
EDC 10 mM
pyr 10 mM
MES 200 mM, pH 6.5, 25 degree
with or w/o template	templates: (dG)10 or (dA)10 - 2mM
Fig. 4e					Fig. 4f						Fig. 4g						Fig. 4h						Fig. 4i
					S31						S31						Sequence logos	with template (dG)10					Sequence logos	with template (dA)10
31 min
	Absorbance (mau)	Absorbance (mau)	Absorbance (mau)			(dG)10	(dG)10	(dG)10	Average			(dA)10	(dA)10	(dA)10	Average			T content (%)	C content (%)					T content (%)	C content (%)
					C2	2.35928	1.28033	0.916168	1.51859		C2	5.77246	5.02929	8.06695	6.28956		Dimer	5.02929	3.06119	31min			Dimer	3.06119	2.18102	31min
Retention time (min)	w/o template	(dG)10	(dA)10		CT	0.984508	1.09915	1.08056	1.05474		CT	2.12245	3.06119	2.18102	2.45489		Trimer	8.06695	2.18102	31min			Trimer	31min	31min	31min
11.7066	0.857147	1.07699	0.896972		T2	1.14163	1.01355	0.830645	0.995273		T2	1.94815	2.7303	1.98656	2.22167		Tetramer	6.28956	2.45489	31min			Tetramer	0	0	31min
11.7149	0.835514	1.05614	0.889516		C3	16.8169	24.7558	20.5465	20.7064		C3	2.47674	1.91892	1.32432	1.90666		Pentamer	0	0	31min			Pentamer	0	0	31min
11.7233	0.818175	1.04411	0.899236		CT2	1.85366	2.60976	2.56098	2.34146		CT2	11.4634	4.65347	7.34375	7.82021
11.7316	0.811769	1.04632	0.903606		T3	2.82692	1.63462	0.0961538	1.51923		T3	19.8	22	17.8667	19.8889
11.74	0.793695	1.02625	0.916625		C4	4.04	5.41071	8.33929	5.93		C4	8.21154	10.9615	3.52893	7.56733
11.7483	0.788822	1.02248	0.898009		T4	1	0.315789	0.234375	0.516721		T4	15.1333	15.3684		15.2509
11.7566	0.783252	1.01654	0.900207		T5	0	0	0	0		T5	11.3952	36.4289		23.9121
11.765	0.790332	0.99985	0.90223
11.7733	0.766355	0.999197	0.918431
11.7816	0.752784	0.964017	0.914515
11.7899	0.746055	0.976609	0.885909
11.7983	0.736398	0.955316	0.887273
11.8066	0.724758	0.943838	0.876779
11.8149	0.721489	0.933931	0.878813
11.8233	0.704062	0.918589	0.848404
11.8316	0.708122	0.919432	0.827504
11.8399	0.694234	0.905702	0.810823
11.8483	0.678574	0.893194	0.793664
11.8566	0.656442	0.880278	0.77737
11.865	0.670513	0.89002	0.768755
11.8733	0.646565	0.891396	0.757928
11.8816	0.662666	0.878963	0.755161
11.89	0.64455	0.861975	0.757721
11.8983	0.655687	0.854979	0.725659
11.9066	0.646615	0.840931	0.720775
11.9149	0.636427	0.868355	0.716576
11.9233	0.636661	0.83977	0.704198
11.9316	0.626666	0.825671	0.710307
11.9399	0.62238	0.827201	0.697885
11.9483	0.607671	0.832519	0.706993
11.9566	0.600466	0.83013	0.705336
11.9649	0.600389	0.820104	0.723334
11.9733	0.599113	0.827557	0.726791
11.9816	0.585305	0.832456	0.730536
11.99	0.586753	0.819515	0.744465
11.9983	0.583994	0.829921	0.767427
12.0066	0.585659	0.831721	0.784916
12.015	0.56509	0.843919	0.784243
12.0233	0.580916	0.83872	0.814539
12.0316	0.569951	0.842448	0.835094
12.0399	0.565173	0.857546	0.852501
12.0483	0.565458	0.874779	0.886701
12.0566	0.56715	0.893004	0.899365
12.0649	0.563566	0.890944	0.916045
12.0733	0.571049	0.887559	0.935878
12.0816	0.575391	0.903477	0.949421
12.0899	0.567105	0.928005	0.967577
12.0983	0.574731	0.925469	0.981643
12.1066	0.569128	0.942396	0.995795
12.115	0.555349	0.95225	1.00806
12.1233	0.558981	0.963954	1.00842
12.1316	0.555434	0.971389	1.04037
12.14	0.550573	0.975461	1.05349
12.1483	0.548673	0.980134	1.03854
12.1566	0.55121	0.992411	1.07045
12.1649	0.53606	1.00181	1.08092
12.1733	0.532322	0.997449	1.10739
12.1816	0.526961	1.00457	1.13088
12.1899	0.534755	1.01195	1.16455
12.1983	0.525839	1.03619	1.19193
12.2066	0.511399	1.02109	1.22212
12.2149	0.517206	1.0407	1.23493
12.2233	0.514208	1.0484	1.28044
12.2316	0.532162	1.06924	1.2898
12.2483	0.528458	1.08451	1.35713
12.2566	0.529845	1.09309	1.38735
12.265	0.55274	1.10939	1.41055
12.2733	0.568375	1.10795	1.4119
12.2816	0.588836	1.11484	1.44398
12.2899	0.611984	1.12349	1.46731
12.3066	0.670893	1.1314	1.51899
12.3149	0.709144	1.14772	1.52897
12.3233	0.749676	1.15599	1.54003
12.3316	0.813057	1.15839	1.5495
12.3399	0.885999	1.17109	1.55012
12.3483	0.961899	1.1801	1.55531
12.365	1.09998	1.18561	1.56194
12.3733	1.17523	1.20196	1.57842
12.3816	1.23475	1.19627	1.5627
12.39	1.28484	1.19724	1.56031
12.3983	1.34705	1.2151	1.57888
12.4066	1.39412	1.20483	1.56365
12.4149	1.42114	1.20058	1.57248
12.4233	1.45014	1.2154	1.56166
12.4316	1.45546	1.21177	1.55186
12.4399	1.46534	1.20876	1.56838
12.4483	1.45595	1.21659	1.55134
12.4566	1.43075	1.20693	1.57307
12.4649	1.38589	1.21892	1.55907
12.4733	1.34187	1.21818	1.56588
12.4816	1.32096	1.20607	1.54314
12.49	1.2677	1.22414	1.54295
12.4983	1.22303	1.22777	1.54914
12.5066	1.18611	1.23538	1.54386
12.515	1.13249	1.25019	1.52973
12.5233	1.09186	1.27439	1.53832
12.5316	1.06333	1.28278	1.53379
12.5399	1.02649	1.29952	1.52657
12.5483	1.00794	1.3411	1.53148
12.5566	1.00063	1.35471	1.53284
12.5649	0.996174	1.39157	1.54054
12.5733	0.960266	1.44101	1.54192
12.5816	0.9539	1.48366	1.54988
12.5899	0.935401	1.55903	1.59013
12.5983	0.921002	1.61027	1.60729
12.6066	0.890773	1.67966	1.64733
12.615	0.880244	1.75647	1.68538
12.6233	0.855975	1.83207	1.7483
12.6316	0.832288	1.87889	1.82471
12.64	0.79785	1.95853	1.91458
12.6483	0.776309	2.04274	1.99965
12.6566	0.757648	2.1244	2.08368
12.6649	0.745238	2.21081	2.18071
12.6733	0.744314	2.31493	2.25857
12.6816	0.731899	2.37534	2.33783
12.6899	0.74133	2.46074	2.38882
12.6983	0.730182	2.54121	2.41173
12.7066	0.736105	2.62642	2.41284
12.7149	0.755916	2.6841	2.40459
12.7233	0.737346	2.74438	2.35911
12.7316	0.761791	2.79324	2.32135
12.74	0.757514	2.83262	2.27428
12.7483	0.749311	2.84844	2.22549
12.7566	0.735057	2.83891	2.13243
12.765	0.722053	2.82722	2.06682
12.7733	0.733302	2.79032	1.99528
12.7816	0.712101	2.73725	1.90172
12.7899	0.676249	2.65821	1.84444
12.7983	0.677915	2.61235	1.75675
12.8066	0.665183	2.52267	1.69905
12.8149	0.653543	2.43986	1.63874
12.8233	0.629386	2.35026	1.57427
12.8316	0.610079	2.27668	1.517
12.8399	0.60799	2.18703	1.49244
12.8483	0.585445	2.106	1.435
12.8566	0.574894	2.03216	1.41579
12.865	0.562081	1.93771	1.41056
12.8733	0.560755	1.86121	1.40198
12.8816	0.552028	1.78924	1.40267
12.89	0.555232	1.70676	1.40738
12.8983	0.544383	1.62498	1.41008
12.9066	0.567554	1.53716	1.42562
12.9149	0.573593	1.47787	1.42607
12.9233	0.571315	1.41473	1.43309
12.9316	0.622269	1.33405	1.42347
12.9399	0.648066	1.28512	1.41473
12.9483	0.672379	1.22814	1.3867
12.9566	0.73248	1.15841	1.38322
12.9649	0.786438	1.12367	1.36583
12.9733	0.810765	1.08643	1.34614
12.9816	0.881142	1.04723	1.35278
12.99	0.897972	1.01643	1.33846
12.9983	0.94779	0.975353	1.32878
13.0066	0.966678	0.964289	1.31135
13.015	0.982263	0.981577	1.30555
13.0233	0.988046	0.948711	1.30079
13.0316	0.99582	0.94629	1.32009
13.04	0.971056	0.936096	1.32995
13.0483	0.970855	0.934269	1.33177
13.0566	0.946207	0.925235	1.31105
13.065	0.923117	0.917032	1.32492
13.0733	0.900571	0.908724	1.3229
13.0816	0.861673	0.896412	1.30781
13.09	0.856889	0.895887	1.31055
13.0983	0.828223	0.884695	1.28523
13.1066	0.822483	0.893715	1.26783
13.115	0.800689	0.883144	1.25196
13.1233	0.781581	0.870117	1.23667
13.1316	0.762617	0.892285	1.2105
13.14	0.749752	0.890688	1.1976
13.1483	0.733616	0.901386	1.18528
13.1566	0.721093	0.90324	1.16314
13.165	0.7369	0.916017	1.14715
13.1733	0.801743	0.937955	1.13005
13.1816	0.851485	0.952098	1.13071
13.19	0.978341	0.958375	1.14884
13.1983	1.20044	0.979683	1.18287
13.2066	1.52606	0.99346	1.22211
13.215	1.98869	1.00508	1.28112
13.2233	2.63226	1.01508	1.37431
13.2316	3.44627	0.996051	1.48263
13.24	4.43311	0.993616	1.60661
13.2483	5.56674	1.00771	1.73898
13.2566	6.82527	0.981885	1.87266
13.265	8.09875	0.987461	2.0243
13.2733	9.31886	1.00277	2.10431
13.2816	10.4217	1.011	2.19211
13.29	11.2742	1.03558	2.19768
13.2983	11.8786	1.05464	2.19736
13.3066	12.1822	1.08567	2.1532
13.315	12.2065	1.13197	2.08522
13.3233	11.9465	1.18178	1.98781
13.3316	11.4607	1.22439	1.88171
13.34	10.8009	1.2849	1.79024
13.3483	10.0327	1.32807	1.70229
13.3566	9.19923	1.37096	1.59806
13.365	8.3587	1.41935	1.51792
13.3733	7.51666	1.43112	1.4362
13.3816	6.68814	1.4782	1.3648
13.3899	5.9303	1.48887	1.31008
13.3982	5.23383	1.52032	1.25886
13.4066	4.58479	1.52827	1.21461
13.4149	4.01996	1.54496	1.17766
13.4232	3.51038	1.58673	1.15193
13.4316	3.06345	1.66714	1.14888
13.4399	2.69329	1.82006	1.13233
13.4482	2.38178	2.00925	1.1246
13.4566	2.09976	2.30305	1.12076
13.4649	1.8924	2.68514	1.12833
13.4732	1.70676	3.15607	1.13036
13.4816	1.54216	3.72879	1.17871
13.4899	1.4169	4.37005	1.26934
13.4982	1.3131	5.07718	1.45068
13.5066	1.22424	5.80392	1.71537
13.5149	1.15976	6.55287	2.16942
13.5232	1.10226	7.25823	2.86522
13.5316	1.03502	7.90311	3.87978
13.5399	0.994711	8.43168	5.24071
13.5482	0.958014	8.81351	6.97624
13.5566	0.921439	9.06806	9.06443
13.5649	0.895047	9.15683	11.4716
13.5732	0.862789	9.06254	14.0212
13.5816	0.82187	8.83381	16.569
13.5899	0.79527	8.42478	18.8564
13.5982	0.781529	7.89677	20.7332
13.6066	0.755678	7.26898	22.0783
13.6149	0.740802	6.61781	22.7839
13.6232	0.708027	5.90969	22.8488
13.6316	0.718231	5.22761	22.2873
13.6399	0.708946	4.57042	21.1828
13.6482	0.659413	3.95203	19.6805
13.6566	0.669019	3.4046	17.9033
13.6649	0.644844	2.93923	15.928
13.6732	0.616365	2.52823	13.9503
13.6816	0.611524	2.17923	12.0412
13.6899	0.600936	1.90057	10.2438
13.6982	0.604005	1.69028	8.6268
13.7066	0.58621	1.51354	7.24024
13.7149	0.585423	1.37371	6.04568
13.7232	0.566973	1.25538	5.04497
13.7316	0.570267	1.18004	4.23349
13.7399	0.553859	1.12635	3.55892
13.7482	0.549753	1.08121	3.04403
13.7566	0.541842	1.0812	2.62325
13.7649	0.543272	1.06603	2.31679
13.7732	0.540297	1.08791	2.03551
13.7816	0.536156	1.07043	1.85252
13.7899	0.534627	1.08929	1.71372
13.7982	0.522311	1.0957	1.59169
13.8066	0.51377	1.112	1.52365
13.8149	0.523702	1.12055	1.45779
13.8232	0.527558	1.13214	1.43365
13.8316	0.524941	1.13098	1.43021
13.8399	0.510917	1.12406	1.42887
13.8482	0.524721	1.1148	1.43546
13.8566	0.514582	1.0927	1.42799
13.8649	0.502206	1.06335	1.43544
13.8732	0.501347	1.04936	1.42883
13.8816	0.485584	1.01944	1.41008
13.8899	0.472471	0.985195	1.38467
13.8982	0.491092	0.953024	1.35779
13.9066	0.483726	0.908896	1.32518
13.9149	0.492234	0.868766	1.25764
13.9232	0.481451	0.83988	1.23747
13.9316	0.485074	0.819154	1.19727
13.9399	0.485465	0.774631	1.12745
13.9482	0.486081	0.782551	1.0895
13.9566	0.494705	0.801822	1.02721
13.9649	0.475011	0.834772	1.00785
13.9732	0.47434	0.917606	0.956165
13.9816	0.468998	1.07227	0.935383
13.9899	0.486024	1.29915	0.897125
13.9982	0.476692	1.60522	0.871809
14.0066	0.485332	2.03726	0.840329
14.0149	0.492175	2.59211	0.811204
14.0232	0.514125	3.27645	0.811731
14.0316	0.502402	4.15124	0.798944
14.0399	0.51238	5.2031	0.771254
14.0482	0.524716	6.37937	0.753794
14.0566	0.549933	7.6975	0.767398
14.0649	0.549003	9.15151	0.76672
14.0732	0.557898	10.6547	0.755395
14.0816	0.57597	12.1749	0.750891
14.0899	0.564859	13.6569	0.757226
14.0982	0.576443	15.0171	0.752769
14.1066	0.570872	16.2532	0.750957
14.1149	0.560632	17.3211	0.756301
14.1232	0.572668	18.1197	0.756649
14.1316	0.567681	18.6655	0.7688
14.1399	0.566643	18.9311	0.814107
14.1482	0.562156	18.9285	0.838883
14.1566	0.570489	18.6585	0.883519
14.1649	0.573157	18.1662	0.932984
14.1732	0.559076	17.5218	1.0028
14.1816	0.557018	16.7281	1.07996
14.1899	0.540746	15.8401	1.14519
14.1982	0.560839	14.8977	1.21619
14.2066	0.547598	13.9459	1.27498
14.2149	0.570411	12.9882	1.31346
14.2232	0.568127	12.0678	1.34305
14.2316	0.566901	11.1753	1.37192
14.2399	0.559543	10.3224	1.39761
14.2482	0.582004	9.48546	1.39248
14.2566	0.572205	8.68875	1.39602
14.2649	0.565912	7.89894	1.38332
14.2732	0.579001	7.13424	1.345
14.2816	0.566856	6.37258	1.32389
14.2899	0.577457	5.66706	1.30264
14.2982	0.586889	5.01752	1.25806
14.3066	0.611063	4.37929	1.23007
14.3149	0.63585	3.81064	1.18166
14.3232	0.652132	3.29935	1.14521
14.3316	0.668572	2.84448	1.13097
14.3399	0.700892	2.43998	1.08896
14.3482	0.722704	2.0979	1.06959
14.3566	0.748745	1.80717	1.01888
14.3649	0.757313	1.5662	0.993087
14.3732	0.753861	1.3788	0.978754
14.3816	0.758394	1.19926	0.961206
14.3899	0.748184	1.09555	0.955571
14.3982	0.744361	0.994814	0.939507
14.4066	0.727664	0.888681	0.944619
14.4149	0.713178	0.822223	0.930693
14.4232	0.689072	0.755648	0.922921
14.4316	0.69214	0.696651	0.911397
14.4399	0.678276	0.674165	0.913784
14.4482	0.69065	0.641278	0.911697
14.4566	0.685394	0.618813	0.949784
14.4649	0.70425	0.594799	0.968466
14.4732	0.732118	0.60627	1.02058
14.4816	0.736354	0.590959	1.09746
14.4899	0.782492	0.572723	1.15938
14.4982	0.810153	0.560105	1.22867
14.5066	0.816883	0.559488	1.31652
14.5149	0.839202	0.538023	1.38012
14.5232	0.848218	0.546369	1.43823
14.5316	0.858377	0.537538	1.45243
14.5399	0.852295	0.5251	1.44874
14.5482	0.863138	0.530803	1.43579
14.5566	0.841893	0.497891	1.39804
14.5649	0.83092	0.497311	1.34389
14.5732	0.816756	0.485686	1.26413
14.5816	0.805302	0.505978	1.19079
14.5899	0.775163	0.530365	1.12866
14.5982	0.770974	0.574384	1.04854
14.6066	0.743554	0.624486	0.985165
14.6149	0.714021	0.690531	0.940339
14.6232	0.717643	0.771316	0.892067
14.6316	0.704075	0.855813	0.872064
14.6399	0.670555	0.958536	0.856605
14.6482	0.649565	1.06955	0.842384
14.6566	0.647281	1.14891	0.874876
14.6649	0.645603	1.25521	0.938789
14.6732	0.619313	1.35431	0.982896
14.6816	0.599981	1.43603	1.06525
14.6899	0.595708	1.48757	1.16885
14.6982	0.581124	1.52888	1.27631
14.7066	0.571028	1.56404	1.39171
14.7149	0.558501	1.56096	1.47325
14.7232	0.552754	1.54469	1.5683
14.7316	0.538142	1.50186	1.63331
14.7399	0.540449	1.45217	1.69186
14.7482	0.533691	1.36475	1.70375
14.7566	0.543493	1.2987	1.71124
14.7649	0.540465	1.19346	1.67485
14.7732	0.577876	1.09469	1.60925
14.7816	0.625052	1.02032	1.56035
14.7899	0.753124	0.924757	1.48739
14.7982	0.960437	0.858667	1.42063
14.8066	1.28922	0.790502	1.34073
14.8149	1.73886	0.726329	1.27074
14.8232	2.37917	0.676274	1.2166
14.8316	3.19986	0.643094	1.13494
14.8399	4.17544	0.606514	1.08314
14.8482	5.24774	0.564386	1.04221
14.8566	6.35087	0.542524	1.01066
14.8649	7.38609	0.517014	0.987125
14.8732	8.24207	0.502468	0.942287
14.8816	8.85803	0.495139	0.910223
14.8899	9.18634	0.47397	0.893968
14.8982	9.22595	0.504955	0.884569
14.9066	8.9832	0.521239	0.89369
14.9149	8.53697	0.556336	0.885714
14.9232	7.95294	0.663332	0.87018
14.9316	7.28052	0.812491	0.863436
14.9399	6.60485	1.02952	0.88754
14.9482	5.93971	1.34086	0.981354
14.9566	5.30101	1.76591	1.08763
14.9649	4.7152	2.24794	1.33879
14.9732	4.15489	2.82012	1.77218
14.9816	3.6538	3.46868	2.50479
14.9899	3.19422	4.16379	3.65427
14.9982	2.75579	4.82371	5.35732
15.0066	2.3842	5.40807	7.66106
15.0149	2.0366	5.89146	10.554
15.0232	1.75537	6.24893	13.9572
15.0316	1.52198	6.4524	17.5966
15.0399	1.34411	6.51193	21.2057
15.0482	1.17712	6.43372	24.3907
15.0566	1.04118	6.26924	26.832
15.0649	0.943551	5.96679	28.3254
15.0732	0.855757	5.60299	28.7399
15.0816	0.811405	5.17707	28.1689
15.0899	0.764841	4.68668	26.7748
15.0982	0.707648	4.17819	24.7927
15.1066	0.679381	3.65151	22.4507
15.1149	0.628694	3.15509	19.9896
15.1232	0.608764	2.66799	17.517
15.1316	0.587424	2.23359	15.1029
15.1399	0.586831	1.84499	12.8026
15.1482	0.558286	1.52734	10.7018
15.1566	0.563199	1.24935	8.80719
15.1649	0.54704	1.04672	7.16322
15.1732	0.52707	0.881363	5.74711
15.1816	0.530365	0.776418	4.58913
15.1899	0.533295	0.677401	3.68182
15.1982	0.528954	0.624159	2.96873
15.2066	0.525894	0.549467	2.46611
15.2149	0.5416	0.506058	2.08046
15.2233	0.519997	0.485258	1.80611
15.2316	0.526249	0.463009	1.62421
15.2399	0.522302	0.455284	1.49828
15.2483	0.531759	0.459421	1.40519
15.2566	0.539864	0.452983	1.34844
15.2649	0.53977	0.425251	1.31107
15.2733	0.530014	0.438419	1.31304
15.2816	0.530988	0.435657	1.28149
15.2899	0.546067	0.431595	1.28863
15.2982	0.548679	0.432417	1.28909
15.3066	0.54494	0.417546	1.30397
15.3149	0.553471	0.415255	1.28932
15.3232	0.5554	0.418078	1.28313
15.3316	0.554319	0.433587	1.28288
15.3399	0.545105	0.428925	1.27686
15.3483	0.557509	0.427001	1.25893
15.3566	0.550441	0.440071	1.25142
15.3649	0.573774	0.450737	1.24868
15.3733	0.571688	0.455142	1.24155
15.3816	0.578445	0.463825	1.22731
15.3899	0.595036	0.454071	1.22598
15.3983	0.566859	0.45391	1.23093
15.4066	0.58021	0.455414	1.23143
15.4149	0.565212	0.46535	1.24875
15.4232	0.581681	0.478732	1.25232
15.4316	0.552109	0.471863	1.24644
15.4399	0.531174	0.482281	1.26304
15.4482	0.528867	0.491559	1.29161
15.4566	0.507577	0.503112	1.26956
15.4649	0.491371	0.519423	1.2775
15.4733	0.505114	0.53882	1.28539
15.4816	0.47966	0.553755	1.28568
15.4899	0.474966	0.564572	1.25646
15.4983	0.477198	0.599086	1.26954
15.5066	0.464529	0.628137	1.25278
15.5149	0.455621	0.650757	1.25453
15.5232	0.442576	0.671551	1.25391
15.5315	0.444768	0.694513	1.24457
15.5398	0.416968	0.705665	1.25868
15.5482	0.423902	0.709562	1.23804
15.5565	0.426434	0.722001	1.24496
15.5648	0.415071	0.700551	1.23153
15.5732	0.419302	0.695574	1.21318
15.5815	0.396327	0.671133	1.20956
15.5899	0.384654	0.653455	1.18041
15.5982	0.383253	0.638226	1.17169
15.6065	0.396131	0.609543	1.1433
15.6149	0.40243	0.60896	1.12417
15.6232	0.395298	0.568293	1.08925
15.6315	0.404363	0.57605	1.06852
15.6398	0.406467	0.559708	1.06119
15.6482	0.432548	0.5424	1.04297
15.6565	0.464625	0.520958	1.0107
15.6648	0.495816	0.511253	0.98424
15.6732	0.490262	0.482023	0.979999
15.6815	0.530905	0.463057	0.968111
15.6898	0.57366	0.460711	0.960288
15.6982	0.591712	0.449204	0.928811
15.7065	0.611415	0.461969	0.929368
15.7149	0.623925	0.467826	0.920416
15.7232	0.634271	0.475797	0.895225
15.7315	0.65052	0.481254	0.888129
15.7399	0.674194	0.50185	0.881838
15.7482	0.672718	0.522868	0.906384
15.7565	0.686953	0.564231	0.885131
15.7648	0.683667	0.61466	0.89244
15.7732	0.677135	0.648154	0.927032
15.7815	0.679034	0.702694	0.949862
15.7898	0.67683	0.752367	1.01299
15.7982	0.652546	0.765979	1.09309
15.8065	0.6526	0.815826	1.21015
15.8148	0.628177	0.822301	1.35322
15.8232	0.592864	0.838304	1.51833
15.8315	0.602572	0.864737	1.71163
15.8399	0.572143	0.848846	1.93162
15.8482	0.56151	0.843682	2.13761
15.8565	0.541212	0.818231	2.34655
15.8649	0.547351	0.787161	2.56461
15.8732	0.532403	0.7745	2.74815
15.8815	0.527386	0.737239	2.94456
15.8898	0.529704	0.727055	3.10858
15.8982	0.495798	0.695418	3.28718
15.9065	0.49929	0.665423	3.4615
15.9148	0.503961	0.617928	3.62636
15.9232	0.493349	0.579333	3.79173
15.9315	0.494628	0.552567	3.92791
15.9398	0.485916	0.540378	4.06298
15.9482	0.483758	0.506146	4.15081
15.9565	0.460765	0.494113	4.17709
15.9649	0.465933	0.480805	4.14699
15.9732	0.46575	0.459831	4.0552
15.9815	0.447549	0.466256	3.90282
15.9899	0.447653	0.432002	3.69719
15.9982	0.427119	0.444766	3.47057
16.0065	0.440736	0.424957	3.20853
16.0148	0.42066	0.434864	2.92993
16.0232	0.418887	0.410054	2.66778
16.0315	0.424855	0.425906	2.41581
16.0399	0.41443	0.435381	2.16018
16.0482	0.403299	0.429813	1.95627
16.0565	0.400465	0.430011	1.7646
16.0648	0.410508	0.425459	1.61678
16.0732	0.405934	0.447328	1.49883
16.0815	0.419488	0.413541	1.37732
16.0898	0.400407	0.433583	1.2714
16.0982	0.395555	0.422524	1.19887
16.1065	0.389934	0.417512	1.14085
16.1149	0.392889	0.413228	1.09279
16.1232	0.393605	0.448284	1.04832
16.1315	0.39715	0.472154	0.998767
16.1398	0.402406	0.484684	0.995113
16.1482	0.40716	0.500548	0.959251
16.1565	0.394381	0.55017	0.932265
16.1649	0.399832	0.558217	0.908732
16.1732	0.405451	0.57572	0.910237
16.1815	0.392845	0.607601	0.884135
16.1898	0.401096	0.601496	0.87194
16.1982	0.403339	0.643099	0.852092
16.2065	0.416239	0.641787	0.864686
16.2148	0.412274	0.656215	0.85068
16.2232	0.405014	0.646134	0.839302
16.2315	0.395921	0.644787	0.841834
16.2399	0.413903	0.61336	0.841109
16.2482	0.413738	0.625357	0.834004
16.2565	0.416635	0.604919	0.828943
16.2648	0.413282	0.593836	0.854922
16.2732	0.412678	0.576589	0.836632
16.2815	0.412924	0.564202	0.822493
16.2899	0.426803	0.550238	0.824582
16.2982	0.436255	0.522919	0.833779
16.3065	0.428654	0.502352	0.824017
16.3148	0.447693	0.489009	0.834022
16.3232	0.438409	0.481293	0.829404
16.3315	0.446024	0.477168	0.840857
16.3398	0.449319	0.468813	0.843595
16.3482	0.464678	0.456376	0.847035
16.3565	0.457358	0.465695	0.858127
16.3649	0.464206	0.44777	0.845365
16.3732	0.460973	0.441194	0.846189
16.3815	0.475482	0.470463	0.848798
16.3898	0.467959	0.463153	0.846257
16.3982	0.463374	0.456844	0.865346
16.4065	0.477719	0.461458	0.865264
16.4149	0.481616	0.459811	0.863141
16.4232	0.500005	0.452474	0.864937
16.4315	0.500038	0.483067	0.859401
16.4398	0.523012	0.479544	0.900179
16.4482	0.52334	0.481062	0.891362
16.4565	0.558297	0.479455	0.891717
16.4648	0.571493	0.479926	0.920759
16.4732	0.591712	0.482668	0.952587
16.4815	0.597615	0.467759	0.989375
16.4899	0.626257	0.484505	1.04957
16.4982	0.62957	0.476081	1.10447
16.5065	0.641762	0.502772	1.15435
16.5148	0.648174	0.485749	1.23926
16.5232	0.684135	0.501574	1.30918
16.5315	0.720745	0.483282	1.3665
16.5399	0.749795	0.508067	1.45017
16.5482	0.769136	0.52087	1.50186
16.5565	0.829244	0.525451	1.56051
16.5648	0.870644	0.533017	1.55265
16.5732	0.913594	0.538675	1.60708
16.5815	0.927835	0.576489	1.62218
16.5898	0.952867	0.573701	1.63121
16.5982	0.978606	0.583057	1.65322
16.6065	0.970547	0.576214	1.69258
16.6149	0.963023	0.599664	1.75939
16.6232	0.918422	0.574322	1.78591
16.6315	0.885242	0.585006	1.88219
16.6398	0.872845	0.586836	1.9661
16.6482	0.822199	0.615827	2.05715
16.6565	0.778681	0.618475	2.14944
16.6649	0.731751	0.647149	2.19964
16.6732	0.714187	0.697302	2.25415
16.6815	0.693591	0.771687	2.29547
16.6898	0.681357	0.86748	2.29798
16.6982	0.631471	1.00605	2.26717
16.7065	0.626605	1.13549	2.22671
16.7148	0.610839	1.28908	2.20615
16.7232	0.5854	1.4415	2.18725
16.7315	0.587822	1.61123	2.22423
16.7399	0.571626	1.78591	2.28309
16.7482	0.558801	1.89629	2.42373
16.7565	0.56495	2.00339	2.60355
16.7648	0.55418	2.08505	2.84198
16.7732	0.545427	2.14408	3.13147
16.7815	0.531307	2.15244	3.43164
16.7899	0.526919	2.11292	3.70081
16.7982	0.514803	2.04935	3.94764
16.8065	0.522444	1.98331	4.15073
16.8148	0.517209	1.87241	4.23593
16.8232	0.511122	1.77503	4.22756
16.8315	0.515818	1.65211	4.14825
16.8398	0.509626	1.55622	3.99529
16.8482	0.527021	1.42878	3.77324
16.8565	0.505196	1.33192	3.52853
16.8649	0.507187	1.21366	3.26822
16.8732	0.513526	1.1078	3.01972
16.8815	0.504684	0.981731	2.76342
16.8898	0.493457	0.894452	2.52711
16.8982	0.502034	0.821895	2.32218
16.9065	0.499067	0.765165	2.1225
16.9149	0.499564	0.698598	1.93767
16.9232	0.499732	0.666729	1.78437
16.9315	0.503196	0.642727	1.63928
16.9398	0.51189	0.599265	1.51184
16.9482	0.522008	0.566697	1.41285
16.9565	0.546764	0.56562	1.31485
16.9648	0.556865	0.539974	1.2476
16.9732	0.574871	0.519077	1.18096
16.9815	0.588331	0.515149	1.12522
16.9899	0.617444	0.504998	1.08248
16.9982	0.641841	0.512138	1.0734
17.0065	0.643736	0.498639	1.04326
17.0148	0.663265	0.485499	1.02077
17.0232	0.666193	0.479775	1.00931
17.0315	0.672355	0.489503	1.02878
17.0399	0.648686	0.463332	1.03155
17.0482	0.642528	0.457528	1.07362
17.0565	0.630629	0.448765	1.15719
17.0648	0.627519	0.460261	1.2865
17.0732	0.603419	0.453318	1.49888
17.0815	0.592171	0.457734	1.79379
17.0898	0.576291	0.454446	2.21133
17.0982	0.556472	0.468892	2.7526
17.1065	0.565654	0.457497	3.35112
17.1149	0.544797	0.454897	4.0224
17.1232	0.539928	0.450974	4.72004
17.1315	0.520348	0.449073	5.35732
17.1398	0.512726	0.435146	5.89876
17.1482	0.505134	0.440652	6.32142
17.1565	0.506565	0.437143	6.5152
17.1649	0.489091	0.430123	6.58688
17.1732	0.490515	0.439914	6.47837
17.1815	0.485633	0.435206	6.22066
17.1898	0.479855	0.453914	5.85973
17.1982	0.475711	0.46168	5.41309
17.2065	0.465802	0.47072	4.94845
17.2148	0.463827	0.471574	4.47385
17.2232	0.446076	0.464038	3.97313
17.2315	0.462365	0.473939	3.52357
17.2399	0.469236	0.480253	3.08296
17.2482	0.473245	0.500691	2.6769
17.2565	0.467949	0.512581	2.32582
17.2648	0.463797	0.51153	2.03914
17.2732	0.467799	0.526331	1.75509
17.2815	0.460932	0.526981	1.54283
17.2899	0.468942	0.530761	1.36919
17.2982	0.479085	0.550383	1.21135
17.3065	0.486105	0.528125	1.12389
17.3149	0.486227	0.531525	1.0367
17.3232	0.515047	0.53681	0.965983
17.3315	0.5211	0.539571	0.93467
17.3399	0.541551	0.542397	0.904321
17.3482	0.532192	0.53509	0.878387
17.3565	0.541099	0.54338	0.85801
17.3649	0.555664	0.540933	0.834907
17.3732	0.568935	0.533057	0.825213
17.3815	0.584076	0.533295	0.836036
17.3899	0.564657	0.530524	0.825379
17.3982	0.578966	0.530214	0.832623
17.4065	0.574779	0.521908	0.839389
17.4149	0.571338	0.521282	0.859142
17.4232	0.576823	0.503869	0.850377
17.4315	0.569887	0.509082	0.839256
17.4399	0.568902	0.522083	0.864765
17.4482	0.571984	0.515091	0.871178
17.4565	0.551435	0.503259	0.893085
17.4649	0.54723	0.518871	0.936051
17.4732	0.539219	0.51019	0.973009
17.4815	0.526837	0.5103	1.01598
17.4899	0.53327	0.516311	1.03565
17.4982	0.519078	0.50909	1.08406
17.5065	0.519612	0.516218	1.10559
17.5149	0.515643	0.500781	1.10351
17.5232	0.487538	0.510932	1.13368
17.5315	0.514386	0.495191	1.12291
17.5399	0.500629	0.508285	1.12912
17.5482	0.502179	0.503252	1.08536
17.5565	0.495738	0.486146	1.05376
17.5649	0.491773	0.48731	1.00446
17.5732	0.48037	0.473233	0.967184
17.5815	0.476728	0.467306	0.94505
17.5899	0.477368	0.459582	0.910317
17.5982	0.484995	0.475904	0.870875
17.6065	0.478878	0.46058	0.831438
17.6149	0.49298	0.441852	0.795023
17.6232	0.499004	0.4411	0.770517
17.6315	0.513937	0.455521	0.730698
17.6399	0.515142	0.463948	0.715147
17.6482	0.534535	0.444105	0.687598
17.6565	0.545861	0.44395	0.670524
17.6648	0.562776	0.447651	0.639658
17.6731	0.577852	0.442948	0.640358
17.6815	0.597681	0.446232	0.638726
17.6898	0.588292	0.442166	0.679877
17.6981	0.607791	0.4395	0.70574
17.7065	0.60215	0.448407	0.758213
17.7148	0.601471	0.450013	0.833771
17.7231	0.60122	0.43959	0.944026
17.7315	0.605978	0.44082	1.06066
17.7398	0.607237	0.442319	1.19652
17.7481	0.582844	0.44115	1.37139
17.7565	0.573565	0.45036	1.56687
17.7648	0.559786	0.450142	1.75422
17.7731	0.5518	0.436238	1.90982
17.7815	0.549374	0.437476	2.06427
17.7898	0.536087	0.430451	2.18221
17.7981	0.540437	0.445445	2.21868
17.8065	0.52973	0.441663	2.25705
17.8148	0.550432	0.437492	2.23645
17.8231	0.532593	0.430862	2.16258
17.8315	0.528049	0.435977	2.07331
17.8398	0.526844	0.422141	1.97147
17.8481	0.519732	0.418822	1.83901
17.8565	0.52248	0.418904	1.69244
17.8648	0.531254	0.430227	1.56517
17.8731	0.526282	0.426238	1.42436
17.8815	0.527544	0.406583	1.30344
17.8898	0.518864	0.410885	1.17062
17.8981	0.526357	0.425675	1.07394
17.9065	0.525223	0.428314	0.977492
17.9148	0.525322	0.408855	0.897499
17.9231	0.528809	0.426712	0.829798
17.9315	0.530879	0.412162	0.762777
17.9398	0.531265	0.435422	0.752277
17.9481	0.523256	0.417107	0.696096
17.9565	0.517499	0.418688	0.658733
17.9648	0.519473	0.412551	0.645881
17.9731	0.522846	0.411005	0.656359
17.9815	0.532835	0.425969	0.626439
17.9898	0.510153	0.415137	0.611887
17.9981	0.516838	0.430759	0.600112
18.0065	0.512537	0.415533	0.602102
18.0148	0.520799	0.446015	0.586364
