# Supplementary material for: Template-based copying in chemically fuelled dynamic combinatorial libraries
Source: Nat Chem. 2024 Jul 16;16(8):1240–9. doi: 10.1038/s41557-024-01570-5 (PMC11321992; doi:10.1038/s41557-024-01570-5)
Supplement: Supplementary file 5 — Source data. [file 41557_2024_1570_MOESM5_ESM.xlsx]

## Sheet: Fig. 5c, d, f
Figure 5c,d,f	Extracting T from mixed monomer pool.
Experimental condition
T 25 mM
EDC 10 mM
pyr 10 mM
MES 200 mM, pH 6, 25 degree
(pA) 1um or 0 um
	Fig. 5c		Fig. 5d		Fig. 5f
	Droplets T/Me		Droplets T/C		Droplets T/Me/C/MeT/MeC/pyridylIPA
	Me in percent	T in percent	T in percent	C in percent	Me in percent	T in percent	C in percent	Me-T in percent	Me-C in percent	pyridyl in percent
Cycle 0	50	50	50	50	12.5	50	50	12.5	12.5	12.5
Cycle1	40.4083	59.5917	49.1376	50.8624	4.96937	22.4687	30.6993	12.7728	12.8364	16.2534
Cycle1	44.6756	55.3244	52.8305	47.1695	3.32276	24.9579	27.1956	14.6996	13.896	15.9281
Cycle1	39.8925	60.1075	56.8882	43.1118	3.55308	30.0817	26.068	12.8074	13.136	14.3537
Cycle2	0	100	56.1959	43.8041	6.61537	44.6047	38.1737	4.23201	2.8863	3.48786
Cycle2	0	100	63.8651	36.1349	7.5479	35.3647	34.759	6.17078	10.5937	5.56391
Cycle2	0	100	64.253	35.747	6.99484	36.4699	37.9685	5.41945	6.622	6.5253
Cycle3	0	100	71.2711	28.7289	7.00033	37.4977	35.1848	6.66274	5.13849	8.51594
Cycle3	0	100	57.4706	42.5294	7.08758	39.0186	34.8794	7.62661	5.09614	6.2917
Cycle3	0	100	58.7187	41.2813	0.912949	30.1922	55.5937	3.65126	4.31968	5.33023
	Guides for the eye
	Fig. 5c		Fig. 5d		Fig. 5f
	Droplets T/Me		Droplets T/C		Droplets T/Me/C/MeT/MeC/pyridylIPA
	Me in percent	T in percent	T in percent	C in percent	Me in percent	T in percent	C in percent	Me-T in percent	Me-C in percent	pyridyl in percent
Cycle 0	50	50	50	50	12.5	25	25	12.5	12.5	12.5
Cycle1	41.6588	58.3412	52.9521	47.0479	3.9484	25.8361	27.9877	13.4266	13.2895	15.5117
Cycle2	0	100	61.438	38.562	7.05271	38.8131	36.9671	5.27408	6.70068	5.19236
Cycle3	0	100	62.4868	37.5132	5.00029	35.5695	41.8859	6.0411	4.85143	6.71262
