# Supplementary material for: Template-based copying in chemically fuelled dynamic combinatorial libraries
Source: Nat Chem. 2024 Jul 16;16(8):1240–9. doi: 10.1038/s41557-024-01570-5 (PMC11321992; doi:10.1038/s41557-024-01570-5)
Supplement: Supplementary file 6 — Source data. [file 41557_2024_1570_MOESM6_ESM.xlsx]

## Sheet: Fig. 6a
Figure 6a	Microscopy analysis of coacervate droplets.

## Sheet: Fig. 6b
Figure 6b	Microscopy analysis of coacervate droplets.
With EDC
5min					15min					90min

## Sheet: Fig. 6c
Experimental condition
T 25 mM
EDC 10 mM
pyr 10 mM
MES 200 mM, pH 6, 25 degree
(pA) 1um
pDex 5mM
Ac-F(RG)3N-NH2 5mM
Cy5 dye 0.1 µm
Cy3 dye 2µm
							guides for the eye
	Control wo EDC			with EDC			Control wo EDC	with EDC
	1	2	3	1	2	3	wo edc	with edc
time	Normalized counts	Normalized counts	Normalized counts	Normalized counts	Normalized counts	Normalized counts
5	82.069	100	100	100	0	100	82	76
10	99.31	98.295	79	54.348	0	96.97	71	70
15	100	73.295	43	0	60.784	75.758	69	51
20	75.862	62.5	39	0	100	67.677	72	44
30	62.759	42.045	33	0	74.51	61.616	69	35
40	52.414	29.545	34	0	64.706	83.838	75	29
50	46.207	29.545	32	0	88.235	72.727	75	29
60	41.379	23.864	28	71.739	0	86.869	78	25
70	41.379	18.182	26	0	0	84.848	68	20
80	35.172	15.909	26	0	86.275	82.828	79	19
90	31.034	11.932	23	0	54.902	72.727	69	14

## Sheet: Fig. 6d
Figure 6d	Microscopy analysis of coacervate droplets.
Without EDC
5min					15min					90min

## Sheet: Fig. 6e
Figure 6e	Microscopy analysis of coacervate droplets.
Experimental condition
T 25 mM
EDC 10 mM
pyr 10 mM
MES 200 mM, pH 6, 25 degree
(pA) 1um
pDex 5mM
Ac-F(RG)3N-NH2 5mM
time (min)	Control wo EDC			with EDC
	1	2	3	1	2	3
1	1.9965	1.9652	1.9283	1.9158	1.9281	1.9319
2	1.917	1.8945	1.8617	1.9399	1.956	1.9531
3	1.872	1.8522	1.8214	1.9693	1.9869	1.9821
4	1.8404	1.822	1.79	1.9951	2.0202	2.009
5	1.8133	1.7972	1.7672	2.0249	2.0486	2.0397
6	1.7915	1.7751	1.748	2.0452	2.0737	2.0616
7	1.7743	1.76	1.7302	2.0674	2.0964	2.082
8	1.7577	1.7445	1.714	2.0839	2.115	2.1061
9	1.7437	1.7308	1.7008	2.0978	2.1295	2.1174
10	1.7311	1.7163	1.6902	2.1073	2.1428	2.1282
11	1.7182	1.7043	1.6785	2.1201	2.1509	2.1333
12	1.7069	1.6933	1.6696	2.1218	2.1592	2.1395
13	1.698	1.6829	1.6586	2.1245	2.1645	2.1473
14	1.6861	1.6724	1.6489	2.1235	2.1632	2.1493
15	1.675	1.6621	1.6397	2.1277	2.1669	2.1435
16	1.6631	1.6526	1.631	2.1238	2.1685	2.1372
17	1.6527	1.6421	1.6218	2.1123	2.1643	2.1356
18	1.6439	1.6334	1.6113	2.1109	2.1527	2.1272
19	1.6338	1.6222	1.6022	2.0989	2.1498	2.1185
20	1.6245	1.6144	1.5944	2.0845	2.1419	2.1061
21	1.6125	1.6039	1.5837	2.0667	2.1296	2.0873
22	1.6032	1.593	1.5758	2.0549	2.1107	2.0662
23	1.5916	1.582	1.5648	2.0365	2.0959	2.0506
24	1.5799	1.5709	1.5543	2.0207	2.0864	2.031
25	1.5669	1.5598	1.5432	2.0035	2.0688	2.0102
26	1.554	1.5484	1.533	1.9915	2.0567	2.0005
27	1.5415	1.5363	1.5195	1.9803	2.0454	1.9872
28	1.5274	1.5234	1.5069	1.9673	2.0337	1.9745
29	1.5115	1.5088	1.4925	1.9545	2.0222	1.9604
30	1.4942	1.4949	1.475	1.9447	2.0133	1.9496
31	1.4787	1.4807	1.4617	1.9411	2.0031	1.9411
32	1.4629	1.4656	1.4454	1.9299	1.9944	1.9322
33	1.4429	1.4483	1.431	1.9182	1.9845	1.9269
34	1.4246	1.4341	1.4121	1.915	1.9751	1.9159
35	1.4038	1.4162	1.3957	1.9069	1.9693	1.9089
36	1.3857	1.3977	1.3787	1.8991	1.9598	1.9021
37	1.3675	1.3808	1.3591	1.8942	1.9525	1.8946
38	1.3454	1.3618	1.3378	1.888	1.9485	1.8922
39	1.3227	1.3415	1.3176	1.8806	1.939	1.8836
40	1.3034	1.3221	1.3003	1.875	1.9342	1.8777
41	1.2817	1.3014	1.2782	1.8724	1.9288	1.874
42	1.2561	1.2796	1.2564	1.8691	1.9203	1.8689
43	1.2339	1.2587	1.2391	1.8614	1.9184	1.8651
44	1.2125	1.2367	1.2208	1.8593	1.9097	1.8608
45	1.1888	1.2149	1.2011	1.8534	1.9054	1.8564
46	1.1658	1.1929	1.1773	1.8497	1.9017	1.849
47	1.1437	1.1711	1.1531	1.8472	1.8977	1.8429
48	1.1215	1.149	1.1293	1.8419	1.8895	1.8407
49	1.0965	1.1271	1.1106	1.8406	1.8883	1.8388
50	1.0744	1.107	1.0921	1.8356	1.8847	1.8328
51	1.0534	1.0853	1.0743	1.8335	1.8769	1.8337
52	1.0293	1.0644	1.0545	1.8301	1.8755	1.8294
53	1.0085	1.0431	1.0326	1.8261	1.8713	1.8283
54	0.987	1.0219	1.011	1.8223	1.8697	1.8225
55	0.9662	1.0025	0.9958	1.8194	1.865	1.82
56	0.9439	0.9832	0.9795	1.8175	1.8647	1.8196
57	0.9225	0.9646	0.9484	1.8148	1.8611	1.8184
58	0.9003	0.9444	0.9205	1.8113	1.8576	1.8148
59	0.879	0.9232	0.8937	1.8077	1.8561	1.8128
60	0.8565	0.8991	0.8787	1.8054	1.8547	1.8117
61	0.8351	0.875	0.8682	1.807	1.8501	1.8088
62	0.8188	0.8565	0.8534	1.8013	1.8472	1.8069
63	0.8035	0.8389	0.8355	1.8008	1.8462	1.8073
64	0.787	0.8238	0.8064	1.797	1.8442	1.8054
65	0.7692	0.8083	0.7874	1.7963	1.8415	1.8046
66	0.7499	0.7906	0.7694	1.795	1.8391	1.8012
67	0.7299	0.7715	0.7582	1.7917	1.839	1.799
68	0.707	0.7554	0.7463	1.7905	1.8377	1.7973
69	0.6939	0.741	0.7337	1.791	1.8353	1.7971
70	0.6827	0.729	0.7215	1.788	1.8331	1.7969
71	0.6725	0.7173	0.6969	1.7851	1.8316	1.7941
72	0.6612	0.706	0.6748	1.787	1.8302	1.7921
73	0.6505	0.6937	0.6664	1.7828	1.8295	1.7928
74	0.633	0.6826	0.6638	1.7819	1.8284	1.7891
75	0.6177	0.6673	0.6598	1.779	1.8245	1.7891
76	0.6064	0.6546	0.6438	1.779	1.8246	1.7866
77	0.5985	0.6452	0.6316	1.7767	1.8216	1.7878
78	0.5906	0.6381	0.6214	1.7762	1.8223	1.7822
79	0.5841	0.6306	0.6144	1.7767	1.8183	1.7843
80	0.5793	0.6221	0.6011	1.7745	1.8185	1.7825
81	0.5747	0.6157	0.5896	1.7743	1.8167	1.7815
82	0.5661	0.6069	0.5874	1.7725	1.8162	1.7809
83	0.566	0.5998	0.5849	1.7713	1.8134	1.7788
84	0.5614	0.5923	0.5758	1.7695	1.8121	1.7766
85	0.5516	0.5796	0.5567	1.77	1.8106	1.7748
86	0.5448	0.5693	0.5401	1.7681	1.81	1.7751
87	0.5423	0.5591	0.5298	1.7664	1.8092	1.7736
88	0.5363	0.5518	0.5286	1.7662	1.8085	1.7706
89	0.5362	0.5488	0.5308	1.7651	1.8047	1.7701
90	0.535	0.5421	0.5254	1.7623	1.8061	1.7686
