# Supplementary material for: Template-based copying in chemically fuelled dynamic combinatorial libraries
Source: Nat Chem. 2024 Jul 16;16(8):1240–9. doi: 10.1038/s41557-024-01570-5 (PMC11321992; doi:10.1038/s41557-024-01570-5)
Supplement: Supplementary file 7 — Source data. [file 41557_2024_1570_MOESM7_ESM.xlsx]

## Sheet: Ext. Fig. 2 
Extended Figure 2. Determination of binding constant via 1H-NMR titration.
Experimental condition
(dA)10 0.5 mM for T and Me, and 0.25 mM for dTMP
D2O, 200 mM MES pH 6
TPS 0.05 mM
Ext. Fig. 2a							Ext. Fig. 2b							Ext. Fig. 2c
[T] (mM)	Replicate 1	Replicate 2	Replicate 3	Fit			[dTMP] (mM)	Replicate 1	Replicate 2	Replicate 3	Fit			[Me] (mM)	Replicate 1	Replicate 2	Replicate 3	Fit
0	0	0	0	0	0									0	0	0	0	0
0.1	0.00117	0.000983333	0.000272549	0.02402	4.77768e-05		0	0	0	0	0	0		0.5	-0.00026	0.00074	0.03003	2.25827e-05
0.2	0.00127	0.001	0.000534615	0.04805	9.53053e-05		1	0.001	0	0.001	0.02402	4.10101e-05		1	0.00055	0.00065	0.06006	4.50931e-05
0.4	0.00207	0.00238	0.00103	0.07207	0.000142587		2		0		0.04805	8.17836e-05		1.5	0.00115	0.000654	0.09009	6.75315e-05
0.6	0.00195	0.00205	0.00149	0.0961	0.000189625		3				0.07207	0.000122323		2	0.0012	0.0017	0.12012	8.98984e-05
0.8	0.00218	0.0023	0.00192	0.1	0.000197245		4		0.005	0.01	0.0961	0.000162629		2.5	0.00106	0.00155	0.15015	0.000112194
1	0.00261	0.00303	0.00232	0.12012	0.00023642		6		0.007	0.005	0.12012	0.000202705		3	0.00132	0.00132	0.18018	0.000134419
1.2	0.00385	0.00157	0.00269	0.14414	0.000282974		8	0.009	0.005	0.008	0.14414	0.000242553		3.5	0.00108	0.00208	0.21021	0.000156573
1.4	0.00275	0.00278	0.00304	0.16817	0.000329289		10	0.007	0.004		0.16817	0.000282173		4	0.00175	0.00275	0.24024	0.000178657
1.6	0.00209	0.00262	0.00337	0.19219	0.000375367		12	0.007	0.006	0.008	0.19219	0.00032157		6	0.00247	0.00347	0.27027	0.00020067
1.8	0.00211	0.00355	0.00368	0.2	0.000390292		14	0.009	0.006	0.01	0.21622	0.000360743		8	0.00386	0.00386	0.3003	0.000222615
2	0.00264	0.0032	0.00397	0.21622	0.00042121		16	0.009	0.007	0.011	0.24024	0.000399696		10	0.00438	0.00438	0.33033	0.00024449
2.4	0.00445	0.00338	0.00451	0.24024	0.00046682		18	0.0096	0.0076	0.0116	0.26426	0.000438429		12	0.00457	0.00557	0.36036	0.000266296
2.8	0.00483	0.00387	0.00499	0.26426	0.000512197		20	0.0102	0.0082	0.0122	0.28829	0.000476945		14	0.0051	0.0051	0.39039	0.000288034
3.2	0.00525	0.0034	0.00542	0.28829	0.000557345		22	0.0105	0.0085	0.0125	0.31231	0.000515246		16	0.0072	0.0082	0.42042	0.000309703
3.6	0.0049	0.00391	0.00582	0.31231	0.000602265		24	0.0109	0.0089	0.0139	0.33634	0.000553334		18	0.0069	0.0069	0.45045	0.000331304
4	0.00595	0.00472	0.00618	0.33634	0.000646958						0.36036	0.00059121		20	0.0071	0.0081	0.48048	0.000352838
6	0.0064	0.00557	0.00758	0.36036	0.000691426						0.38438	0.000628875		22	0.0071	0.0081	0.5	0.000366799
8	0.00742	0.00712	0.00855	0.38438	0.000735672						0.40841	0.000666333		24	0.0071	0.0081	0.51051	0.000374304
10	0.0086	0.00798	0.00927	0.4	0.000764312						0.43243	0.000703583		26	0.0069	0.0079	0.54054	0.000395704
12	0.00982	0.00934	0.00981	0.40841	0.000779696						0.45646	0.000740629		28	0.0081	0.0081	0.57057	0.000417036
14	0.01176	0.00953	0.01024	0.43243	0.0008235						0.48048	0.000777472		30	0.0089	0.0079	0.6006	0.000438303
16	0.01163	0.01007	0.01059	0.45646	0.000867086						0.5045	0.000814114					0.63063	0.000459503
18	0.01214	0.01098	0.01088	0.48048	0.000910456						0.52853	0.000850555					0.66066	0.000480637
20	0.0125	0.01158	0.01112	0.5045	0.000953611						0.55255	0.000886799					0.69069	0.000501706
22	0.01323	0.01238	0.01133	0.52853	0.000996553						0.57658	0.000922845					0.72072	0.00052271
24	0.0139	0.01397		0.55255	0.00104						0.6006	0.000958697					0.75075	0.000543649
				0.57658	0.00108						0.62462	0.000994355					0.78078	0.000564523
				0.6	0.00112						0.64865	0.00103					0.81081	0.000585334
				0.6006	0.00112						0.67267	0.00107					0.84084	0.00060608
				0.62462	0.00117						0.6967	0.0011					0.87087	0.000626762
				0.64865	0.00121						0.72072	0.00114					0.9009	0.000647382
				0.67267	0.00125						0.74474	0.00117					0.93093	0.000667938
				0.6967	0.00129						0.76877	0.0012					0.96096	0.000688431
				0.72072	0.00133						0.79279	0.00124					0.99099	0.000708862
				0.74474	0.00137						0.81682	0.00127					1	0.000714979
				0.76877	0.00141						0.84084	0.00131					1.02102	0.00072923
				0.79279	0.00146						0.86486	0.00134					1.05105	0.000749537
				0.8	0.00147						0.88889	0.00137					1.08108	0.000769782
				0.81682	0.0015						0.91291	0.00141					1.11111	0.000789966
				0.84084	0.00154						0.93694	0.00144					1.14114	0.000810088
				0.86486	0.00158						0.96096	0.00147					1.17117	0.00083015
				0.88889	0.00162						0.98498	0.00151					1.2012	0.000850151
				0.91291	0.00166						1	0.00153					1.23123	0.000870092
				0.93694	0.0017						1.00901	0.00154					1.26126	0.000889973
				0.96096	0.00173						1.03303	0.00157					1.29129	0.000909794
				0.98498	0.00177						1.05706	0.0016					1.32132	0.000929556
				1	0.0018						1.08108	0.00164					1.35135	0.000949258
				1.00901	0.00181						1.10511	0.00167					1.38138	0.000968902
				1.03303	0.00185						1.12913	0.0017					1.41141	0.000988487
				1.05706	0.00189						1.15315	0.00173					1.44144	0.00101
				1.08108	0.00193						1.17718	0.00176					1.47147	0.00103
				1.10511	0.00197						1.2012	0.0018					1.5	0.00105
				1.12913	0.00201						1.22523	0.00183					1.5015	0.00105
				1.15315	0.00204						1.24925	0.00186					1.53153	0.00107
				1.17718	0.00208						1.27327	0.00189					1.56156	0.00109
				1.2	0.00212						1.2973	0.00192					1.59159	0.0011
				1.2012	0.00212						1.32132	0.00195					1.62162	0.00112
				1.22523	0.00216						1.34535	0.00198					1.65165	0.00114
				1.24925	0.00219						1.36937	0.00201					1.68168	0.00116
				1.27327	0.00223						1.39339	0.00204					1.71171	0.00118
				1.2973	0.00227						1.41742	0.00207					1.74174	0.0012
				1.32132	0.0023						1.44144	0.0021					1.77177	0.00122
				1.34535	0.00234						1.46547	0.00213					1.8018	0.00124
				1.36937	0.00238						1.48949	0.00216					1.83183	0.00126
				1.39339	0.00241						1.51351	0.00219					1.86186	0.00128
				1.4	0.00242						1.53754	0.00222					1.89189	0.00129
				1.41742	0.00245						1.56156	0.00225					1.92192	0.00131
				1.44144	0.00248						1.58559	0.00228					1.95195	0.00133
				1.46547	0.00252						1.60961	0.00231					1.98198	0.00135
				1.48949	0.00256						1.63363	0.00234					2	0.00136
				1.51351	0.00259						1.65766	0.00236					2.01201	0.00137
				1.53754	0.00263						1.68168	0.00239					2.04204	0.00139
				1.56156	0.00266						1.70571	0.00242					2.07207	0.00141
				1.58559	0.0027						1.72973	0.00245					2.1021	0.00142
				1.6	0.00272						1.75375	0.00248					2.13213	0.00144
				1.60961	0.00273						1.77778	0.00251					2.16216	0.00146
				1.63363	0.00277						1.8018	0.00253					2.19219	0.00148
				1.65766	0.0028						1.82583	0.00256					2.22222	0.0015
				1.68168	0.00283						1.84985	0.00259					2.25225	0.00151
				1.70571	0.00287						1.87387	0.00262					2.28228	0.00153
				1.72973	0.0029						1.8979	0.00264					2.31231	0.00155
				1.75375	0.00294						1.92192	0.00267					2.34234	0.00157
				1.77778	0.00297						1.94595	0.0027					2.37237	0.00159
				1.8	0.003						1.96997	0.00272					2.4024	0.0016
				1.8018	0.003						1.99399	0.00275					2.43243	0.00162
				1.82583	0.00304						2.01802	0.00278					2.46246	0.00164
				1.84985	0.00307						2.04204	0.0028					2.49249	0.00166
				1.87387	0.0031						2.06607	0.00283					2.5	0.00166
				1.8979	0.00314						2.09009	0.00286					2.52252	0.00167
				1.92192	0.00317						2.11411	0.00288					2.55255	0.00169
				1.94595	0.0032						2.13814	0.00291					2.58258	0.00171
				1.96997	0.00323						2.16216	0.00294					2.61261	0.00173
				1.99399	0.00327						2.18619	0.00296					2.64264	0.00174
				2	0.00328						2.21021	0.00299					2.67267	0.00176
				2.01802	0.0033						2.23423	0.00301					2.7027	0.00178
				2.04204	0.00333						2.25826	0.00304					2.73273	0.0018
				2.06607	0.00336						2.28228	0.00306					2.76276	0.00181
				2.09009	0.0034						2.30631	0.00309					2.79279	0.00183
				2.11411	0.00343						2.33033	0.00311					2.82282	0.00185
				2.13814	0.00346						2.35435	0.00314					2.85285	0.00186
				2.16216	0.00349						2.37838	0.00316					2.88288	0.00188
				2.18619	0.00352						2.4024	0.00319					2.91291	0.0019
				2.21021	0.00355						2.42643	0.00321					2.94294	0.00192
				2.23423	0.00358						2.45045	0.00324					2.97297	0.00193
				2.25826	0.00361						2.47447	0.00326					3	0.00195
				2.28228	0.00365						2.4985	0.00329					3.003	0.00195
				2.30631	0.00368						2.52252	0.00331					3.03303	0.00197
				2.33033	0.00371						2.54655	0.00333					3.06306	0.00198
				2.35435	0.00374						2.57057	0.00336					3.09309	0.002
				2.37838	0.00377						2.59459	0.00338					3.12312	0.00202
				2.4	0.00379						2.61862	0.00341					3.15315	0.00203
				2.4024	0.0038						2.64264	0.00343					3.18318	0.00205
				2.42643	0.00383						2.66667	0.00345					3.21321	0.00207
				2.45045	0.00386						2.69069	0.00348					3.24324	0.00208
				2.47447	0.00389						2.71471	0.0035					3.27327	0.0021
				2.4985	0.00392						2.73874	0.00352					3.3033	0.00211
				2.52252	0.00395						2.76276	0.00355					3.33333	0.00213
				2.54655	0.00398						2.78679	0.00357					3.36336	0.00215
				2.57057	0.00401						2.81081	0.00359					3.39339	0.00216
				2.59459	0.00403						2.83483	0.00362					3.42342	0.00218
				2.61862	0.00406						2.85886	0.00364					3.45345	0.0022
				2.64264	0.00409						2.88288	0.00366					3.48348	0.00221
				2.66667	0.00412						2.90691	0.00368					3.5	0.00222
				2.69069	0.00415						2.93093	0.00371					3.51351	0.00223
				2.71471	0.00418						2.95495	0.00373					3.54354	0.00224
				2.73874	0.00421						2.97898	0.00375					3.57357	0.00226
				2.76276	0.00424						3.003	0.00377					3.6036	0.00228
				2.78679	0.00426						3.02703	0.0038					3.63363	0.00229
				2.8	0.00428						3.05105	0.00382					3.66366	0.00231
				2.81081	0.00429						3.07508	0.00384					3.69369	0.00232
				2.83483	0.00432						3.0991	0.00386					3.72372	0.00234
				2.85886	0.00435						3.12312	0.00388					3.75375	0.00235
				2.88288	0.00438						3.14715	0.0039					3.78378	0.00237
				2.90691	0.0044						3.17117	0.00393					3.81381	0.00239
				2.93093	0.00443						3.1952	0.00395					3.84384	0.0024
				2.95495	0.00446						3.21922	0.00397					3.87387	0.00242
				2.97898	0.00449						3.24324	0.00399					3.9039	0.00243
				3.003	0.00451						3.26727	0.00401					3.93393	0.00245
				3.02703	0.00454						3.29129	0.00403					3.96396	0.00246
				3.05105	0.00457						3.31532	0.00405					3.99399	0.00248
				3.07508	0.00459						3.33934	0.00407					4	0.00248
				3.0991	0.00462						3.36336	0.00409					4.02402	0.00249
				3.12312	0.00465						3.38739	0.00412					4.05405	0.00251
				3.14715	0.00467						3.41141	0.00414					4.08408	0.00252
				3.17117	0.0047						3.43544	0.00416					4.11411	0.00254
				3.1952	0.00473						3.45946	0.00418					4.14414	0.00256
				3.2	0.00473						3.48348	0.0042					4.17417	0.00257
				3.21922	0.00475						3.50751	0.00422					4.2042	0.00259
				3.24324	0.00478						3.53153	0.00424					4.23423	0.0026
				3.26727	0.00481						3.55556	0.00426					4.26426	0.00262
				3.29129	0.00483						3.57958	0.00428					4.29429	0.00263
				3.31532	0.00486						3.6036	0.0043					4.32432	0.00265
				3.33934	0.00488						3.62763	0.00432					4.35435	0.00266
				3.36336	0.00491						3.65165	0.00434					4.38438	0.00268
				3.38739	0.00494						3.67568	0.00436					4.41441	0.00269
				3.41141	0.00496						3.6997	0.00438					4.44444	0.0027
				3.43544	0.00499						3.72372	0.0044					4.47447	0.00272
				3.45946	0.00501						3.74775	0.00442					4.5045	0.00273
				3.48348	0.00504						3.77177	0.00444					4.53453	0.00275
				3.50751	0.00506						3.7958	0.00446					4.56456	0.00276
				3.53153	0.00509						3.81982	0.00448					4.59459	0.00278
				3.55556	0.00511						3.84384	0.00449					4.62462	0.00279
				3.57958	0.00514						3.86787	0.00451					4.65465	0.00281
				3.6	0.00516						3.89189	0.00453					4.68468	0.00282
				3.6036	0.00516						3.91592	0.00455					4.71471	0.00284
				3.62763	0.00519						3.93994	0.00457					4.74474	0.00285
				3.65165	0.00521						3.96396	0.00459					4.77477	0.00286
				3.67568	0.00524						3.98799	0.00461					4.8048	0.00288
				3.6997	0.00526						4.01201	0.00463					4.83483	0.00289
				3.72372	0.00528						4.03604	0.00465					4.86486	0.00291
				3.74775	0.00531						4.06006	0.00466					4.89489	0.00292
				3.77177	0.00533						4.08408	0.00468					4.92492	0.00294
				3.7958	0.00536						4.10811	0.0047					4.95495	0.00295
				3.81982	0.00538						4.13213	0.00472					4.98498	0.00296
				3.84384	0.0054						4.15616	0.00474					5.01502	0.00298
				3.86787	0.00543						4.18018	0.00476					5.04505	0.00299
				3.89189	0.00545						4.2042	0.00477					5.07508	0.00301
				3.91592	0.00548						4.22823	0.00479					5.10511	0.00302
				3.93994	0.0055						4.25225	0.00481					5.13514	0.00303
				3.96396	0.00552						4.27628	0.00483					5.16517	0.00305
				3.98799	0.00555						4.3003	0.00485					5.1952	0.00306
				4	0.00556						4.32432	0.00486					5.22523	0.00308
				4.01201	0.00557						4.34835	0.00488					5.25526	0.00309
				4.03604	0.00559						4.37237	0.0049					5.28529	0.0031
				4.06006	0.00562						4.3964	0.00492					5.31532	0.00312
				4.08408	0.00564						4.42042	0.00493					5.34535	0.00313
				4.10811	0.00566						4.44444	0.00495					5.37538	0.00314
				4.13213	0.00568						4.46847	0.00497					5.40541	0.00316
				4.15616	0.00571						4.49249	0.00499					5.43544	0.00317
				4.18018	0.00573						4.51652	0.005					5.46547	0.00319
				4.2042	0.00575						4.54054	0.00502					5.4955	0.0032
				4.22823	0.00578						4.56456	0.00504					5.52553	0.00321
				4.25225	0.0058						4.58859	0.00505					5.55556	0.00323
				4.27628	0.00582						4.61261	0.00507					5.58559	0.00324
				4.3003	0.00584						4.63664	0.00509					5.61562	0.00325
				4.32432	0.00586						4.66066	0.00511					5.64565	0.00327
				4.34835	0.00589						4.68468	0.00512					5.67568	0.00328
				4.37237	0.00591						4.70871	0.00514					5.70571	0.00329
				4.3964	0.00593						4.73273	0.00516					5.73574	0.00331
				4.42042	0.00595						4.75676	0.00517					5.76577	0.00332
				4.44444	0.00597						4.78078	0.00519					5.7958	0.00333
				4.46847	0.006						4.8048	0.00521					5.82583	0.00335
				4.49249	0.00602						4.82883	0.00522					5.85586	0.00336
				4.51652	0.00604						4.85285	0.00524					5.88589	0.00337
				4.54054	0.00606						4.87688	0.00525					5.91592	0.00339
				4.56456	0.00608						4.9009	0.00527					5.94595	0.0034
				4.58859	0.0061						4.92492	0.00529					5.97598	0.00341
				4.61261	0.00612						4.94895	0.0053					6	0.00342
				4.63664	0.00615						4.97297	0.00532					6.00601	0.00342
				4.66066	0.00617						4.997	0.00534					6.03604	0.00344
				4.68468	0.00619						5.02102	0.00535					6.06607	0.00345
				4.70871	0.00621						5.04505	0.00537					6.0961	0.00346
				4.73273	0.00623						5.06907	0.00538					6.12613	0.00348
				4.75676	0.00625						5.09309	0.0054					6.15616	0.00349
				4.78078	0.00627						5.11712	0.00541					6.18619	0.0035
				4.8048	0.00629						5.14114	0.00543					6.21622	0.00351
				4.82883	0.00631						5.16517	0.00545					6.24625	0.00353
				4.85285	0.00633						5.18919	0.00546					6.27628	0.00354
				4.87688	0.00635						5.21321	0.00548					6.30631	0.00355
				4.9009	0.00637						5.23724	0.00549					6.33634	0.00356
				4.92492	0.00639						5.26126	0.00551					6.36637	0.00358
				4.94895	0.00641						5.28529	0.00552					6.3964	0.00359
				4.97297	0.00644						5.30931	0.00554					6.42643	0.0036
				4.997	0.00646						5.33333	0.00555					6.45646	0.00361
				5.02102	0.00648						5.35736	0.00557					6.48649	0.00363
				5.04505	0.0065						5.38138	0.00558					6.51652	0.00364
				5.06907	0.00652						5.40541	0.0056					6.54655	0.00365
				5.09309	0.00654						5.42943	0.00561					6.57658	0.00366
				5.11712	0.00655						5.45345	0.00563					6.60661	0.00368
				5.14114	0.00657						5.47748	0.00564					6.63664	0.00369
				5.16517	0.00659						5.5015	0.00566					6.66667	0.0037
				5.18919	0.00661						5.52553	0.00567					6.6967	0.00371
				5.21321	0.00663						5.54955	0.00569					6.72673	0.00373
				5.23724	0.00665						5.57357	0.0057					6.75676	0.00374
				5.26126	0.00667						5.5976	0.00572					6.78679	0.00375
				5.28529	0.00669						5.62162	0.00573					6.81682	0.00376
				5.30931	0.00671						5.64565	0.00575					6.84685	0.00378
				5.33333	0.00673						5.66967	0.00576					6.87688	0.00379
				5.35736	0.00675						5.69369	0.00578					6.90691	0.0038
				5.38138	0.00677						5.71772	0.00579					6.93694	0.00381
				5.40541	0.00679						5.74174	0.0058					6.96697	0.00382
				5.42943	0.00681						5.76577	0.00582					6.997	0.00384
				5.45345	0.00683						5.78979	0.00583					7.02703	0.00385
				5.47748	0.00684						5.81381	0.00585					7.05706	0.00386
				5.5015	0.00686						5.83784	0.00586					7.08709	0.00387
				5.52553	0.00688						5.86186	0.00588					7.11712	0.00388
				5.54955	0.0069						5.88589	0.00589					7.14715	0.00389
				5.57357	0.00692						5.90991	0.0059					7.17718	0.00391
				5.5976	0.00694						5.93393	0.00592					7.20721	0.00392
				5.62162	0.00696						5.95796	0.00593					7.23724	0.00393
				5.64565	0.00697						5.98198	0.00595					7.26727	0.00394
				5.66967	0.00699						6.00601	0.00596					7.2973	0.00395
				5.69369	0.00701						6.03003	0.00597					7.32733	0.00397
				5.71772	0.00703						6.05405	0.00599					7.35736	0.00398
				5.74174	0.00705						6.07808	0.006					7.38739	0.00399
				5.76577	0.00707						6.1021	0.00601					7.41742	0.004
				5.78979	0.00708						6.12613	0.00603					7.44745	0.00401
				5.81381	0.0071						6.15015	0.00604					7.47748	0.00402
				5.83784	0.00712						6.17417	0.00606					7.50751	0.00403
				5.86186	0.00714						6.1982	0.00607					7.53754	0.00405
				5.88589	0.00716						6.22222	0.00608					7.56757	0.00406
				5.90991	0.00717						6.24625	0.0061					7.5976	0.00407
				5.93393	0.00719						6.27027	0.00611					7.62763	0.00408
				5.95796	0.00721						6.29429	0.00612					7.65766	0.00409
				5.98198	0.00723						6.31832	0.00614					7.68769	0.0041
				6	0.00724						6.34234	0.00615					7.71772	0.00411
				6.00601	0.00724						6.36637	0.00616					7.74775	0.00413
				6.03003	0.00726						6.39039	0.00618					7.77778	0.00414
				6.05405	0.00728						6.41441	0.00619					7.80781	0.00415
				6.07808	0.0073						6.43844	0.0062					7.83784	0.00416
				6.1021	0.00731						6.46246	0.00621					7.86787	0.00417
				6.12613	0.00733						6.48649	0.00623					7.8979	0.00418
				6.15015	0.00735						6.51051	0.00624					7.92793	0.00419
				6.17417	0.00737						6.53453	0.00625					7.95796	0.0042
				6.1982	0.00738						6.55856	0.00627					7.98799	0.00422
				6.22222	0.0074						6.58258	0.00628					8	0.00422
				6.24625	0.00742						6.60661	0.00629					8.01802	0.00423
				6.27027	0.00743						6.63063	0.0063					8.04805	0.00424
				6.29429	0.00745						6.65465	0.00632					8.07808	0.00425
				6.31832	0.00747						6.67868	0.00633					8.10811	0.00426
				6.34234	0.00748						6.7027	0.00634					8.13814	0.00427
				6.36637	0.0075						6.72673	0.00635					8.16817	0.00428
				6.39039	0.00752						6.75075	0.00637					8.1982	0.00429
				6.41441	0.00753						6.77477	0.00638					8.22823	0.0043
				6.43844	0.00755						6.7988	0.00639					8.25826	0.00431
				6.46246	0.00757						6.82282	0.0064					8.28829	0.00433
				6.48649	0.00758						6.84685	0.00642					8.31832	0.00434
				6.51051	0.0076						6.87087	0.00643					8.34835	0.00435
				6.53453	0.00762						6.89489	0.00644					8.37838	0.00436
				6.55856	0.00763						6.91892	0.00645					8.40841	0.00437
				6.58258	0.00765						6.94294	0.00647					8.43844	0.00438
				6.60661	0.00767						6.96697	0.00648					8.46847	0.00439
				6.63063	0.00768						6.99099	0.00649					8.4985	0.0044
				6.65465	0.0077						7.01502	0.0065					8.52853	0.00441
				6.67868	0.00771						7.03904	0.00651					8.55856	0.00442
				6.7027	0.00773						7.06306	0.00653					8.58859	0.00443
				6.72673	0.00775						7.08709	0.00654					8.61862	0.00444
				6.75075	0.00776						7.11111	0.00655					8.64865	0.00445
				6.77477	0.00778						7.13514	0.00656					8.67868	0.00446
				6.7988	0.00779						7.15916	0.00657					8.70871	0.00448
				6.82282	0.00781						7.18318	0.00659					8.73874	0.00449
				6.84685	0.00783						7.20721	0.0066					8.76877	0.0045
				6.87087	0.00784						7.23123	0.00661					8.7988	0.00451
				6.89489	0.00786						7.25526	0.00662					8.82883	0.00452
				6.91892	0.00787						7.27928	0.00663					8.85886	0.00453
				6.94294	0.00789						7.3033	0.00664					8.88889	0.00454
				6.96697	0.0079						7.32733	0.00666					8.91892	0.00455
				6.99099	0.00792						7.35135	0.00667					8.94895	0.00456
				7.01502	0.00793						7.37538	0.00668					8.97898	0.00457
				7.03904	0.00795						7.3994	0.00669					9.00901	0.00458
				7.06306	0.00796						7.42342	0.0067					9.03904	0.00459
				7.08709	0.00798						7.44745	0.00671					9.06907	0.0046
				7.11111	0.008						7.47147	0.00672					9.0991	0.00461
				7.13514	0.00801						7.4955	0.00674					9.12913	0.00462
				7.15916	0.00803						7.51952	0.00675					9.15916	0.00463
				7.18318	0.00804						7.54354	0.00676					9.18919	0.00464
				7.20721	0.00806						7.56757	0.00677					9.21922	0.00465
				7.23123	0.00807						7.59159	0.00678					9.24925	0.00466
				7.25526	0.00809						7.61562	0.00679					9.27928	0.00467
				7.27928	0.0081						7.63964	0.0068					9.30931	0.00468
				7.3033	0.00812						7.66366	0.00681					9.33934	0.00469
				7.32733	0.00813						7.68769	0.00683					9.36937	0.0047
				7.35135	0.00815						7.71171	0.00684					9.3994	0.00471
				7.37538	0.00816						7.73574	0.00685					9.42943	0.00472
				7.3994	0.00817						7.75976	0.00686					9.45946	0.00473
				7.42342	0.00819						7.78378	0.00687					9.48949	0.00474
				7.44745	0.0082						7.80781	0.00688					9.51952	0.00475
				7.47147	0.00822						7.83183	0.00689					9.54955	0.00476
				7.4955	0.00823						7.85586	0.0069					9.57958	0.00477
				7.51952	0.00825						7.87988	0.00691					9.60961	0.00478
				7.54354	0.00826						7.9039	0.00692					9.63964	0.00479
				7.56757	0.00828						7.92793	0.00693					9.66967	0.0048
				7.59159	0.00829						7.95195	0.00694					9.6997	0.00481
				7.61562	0.00831						7.97598	0.00696					9.72973	0.00482
				7.63964	0.00832						8	0.00697					9.75976	0.00483
				7.66366	0.00833						8.02402	0.00698					9.78979	0.00484
				7.68769	0.00835						8.04805	0.00699					9.81982	0.00485
				7.71171	0.00836						8.07207	0.007					9.84985	0.00486
				7.73574	0.00838						8.0961	0.00701					9.87988	0.00487
				7.75976	0.00839						8.12012	0.00702					9.90991	0.00488
				7.78378	0.0084						8.14414	0.00703					9.93994	0.00489
				7.80781	0.00842						8.16817	0.00704					9.96997	0.0049
				7.83183	0.00843						8.19219	0.00705					10	0.00491
				7.85586	0.00845						8.21622	0.00706					10.03	0.00492
				7.87988	0.00846						8.24024	0.00707					10.0601	0.00493
				7.9039	0.00847						8.26426	0.00708					10.0901	0.00494
				7.92793	0.00849						8.28829	0.00709					10.1201	0.00495
				7.95195	0.0085						8.31231	0.0071					10.1502	0.00496
				7.97598	0.00852						8.33634	0.00711					10.1802	0.00497
				8	0.00853						8.36036	0.00712					10.2102	0.00497
				8.02402	0.00854						8.38438	0.00713					10.2402	0.00498
				8.04805	0.00856						8.40841	0.00714					10.2703	0.00499
				8.07207	0.00857						8.43243	0.00715					10.3003	0.005
				8.0961	0.00858						8.45646	0.00716					10.3303	0.00501
				8.12012	0.0086						8.48048	0.00717					10.3604	0.00502
				8.14414	0.00861						8.5045	0.00718					10.3904	0.00503
				8.16817	0.00862						8.52853	0.00719					10.4204	0.00504
				8.19219	0.00864						8.55255	0.0072					10.4505	0.00505
				8.21622	0.00865						8.57658	0.00721					10.4805	0.00506
				8.24024	0.00866						8.6006	0.00722					10.5105	0.00507
				8.26426	0.00868						8.62462	0.00723					10.5405	0.00508
				8.28829	0.00869						8.64865	0.00724					10.5706	0.00509
				8.31231	0.0087						8.67267	0.00725					10.6006	0.0051
				8.33634	0.00872						8.6967	0.00726					10.6306	0.00511
				8.36036	0.00873						8.72072	0.00727					10.6607	0.00511
				8.38438	0.00874						8.74474	0.00728					10.6907	0.00512
				8.40841	0.00876						8.76877	0.00729					10.7207	0.00513
				8.43243	0.00877						8.79279	0.0073					10.7508	0.00514
				8.45646	0.00878						8.81682	0.00731					10.7808	0.00515
				8.48048	0.0088						8.84084	0.00732					10.8108	0.00516
				8.5045	0.00881						8.86486	0.00733					10.8408	0.00517
				8.52853	0.00882						8.88889	0.00734					10.8709	0.00518
				8.55255	0.00883						8.91291	0.00735					10.9009	0.00519
				8.57658	0.00885						8.93694	0.00736					10.9309	0.0052
				8.6006	0.00886						8.96096	0.00737					10.961	0.00521
				8.62462	0.00887						8.98498	0.00738					10.991	0.00521
				8.64865	0.00889						9.00901	0.00739					11.021	0.00522
				8.67267	0.0089						9.03303	0.0074					11.0511	0.00523
				8.6967	0.00891						9.05706	0.00741					11.0811	0.00524
				8.72072	0.00892						9.08108	0.00742					11.1111	0.00525
				8.74474	0.00894						9.10511	0.00742					11.1411	0.00526
				8.76877	0.00895						9.12913	0.00743					11.1712	0.00527
				8.79279	0.00896						9.15315	0.00744					11.2012	0.00528
				8.81682	0.00897						9.17718	0.00745					11.2312	0.00529
				8.84084	0.00899						9.2012	0.00746					11.2613	0.00529
				8.86486	0.009						9.22523	0.00747					11.2913	0.0053
				8.88889	0.00901						9.24925	0.00748					11.3213	0.00531
				8.91291	0.00902						9.27327	0.00749					11.3514	0.00532
				8.93694	0.00904						9.2973	0.0075					11.3814	0.00533
				8.96096	0.00905						9.32132	0.00751					11.4114	0.00534
				8.98498	0.00906						9.34535	0.00752					11.4414	0.00535
				9.00901	0.00907						9.36937	0.00753					11.4715	0.00536
				9.03303	0.00909						9.39339	0.00753					11.5015	0.00536
				9.05706	0.0091						9.41742	0.00754					11.5315	0.00537
				9.08108	0.00911						9.44144	0.00755					11.5616	0.00538
				9.10511	0.00912						9.46547	0.00756					11.5916	0.00539
				9.12913	0.00913						9.48949	0.00757					11.6216	0.0054
				9.15315	0.00915						9.51351	0.00758					11.6517	0.00541
				9.17718	0.00916						9.53754	0.00759					11.6817	0.00542
				9.2012	0.00917						9.56156	0.0076					11.7117	0.00542
				9.22523	0.00918						9.58559	0.00761					11.7417	0.00543
				9.24925	0.00919						9.60961	0.00762					11.7718	0.00544
				9.27327	0.00921						9.63363	0.00762					11.8018	0.00545
				9.2973	0.00922						9.65766	0.00763					11.8318	0.00546
				9.32132	0.00923						9.68168	0.00764					11.8619	0.00547
				9.34535	0.00924						9.70571	0.00765					11.8919	0.00548
				9.36937	0.00925						9.72973	0.00766					11.9219	0.00548
				9.39339	0.00926						9.75375	0.00767					11.952	0.00549
				9.41742	0.00928						9.77778	0.00768					11.982	0.0055
				9.44144	0.00929						9.8018	0.00768					12	0.00551
				9.46547	0.0093						9.82583	0.00769					12.012	0.00551
				9.48949	0.00931						9.84985	0.0077					12.042	0.00552
				9.51351	0.00932						9.87387	0.00771					12.0721	0.00553
				9.53754	0.00933						9.8979	0.00772					12.1021	0.00553
				9.56156	0.00935						9.92192	0.00773					12.1321	0.00554
				9.58559	0.00936						9.94595	0.00774					12.1622	0.00555
				9.60961	0.00937						9.96997	0.00774					12.1922	0.00556
				9.63363	0.00938						9.99399	0.00775					12.2222	0.00557
				9.65766	0.00939						10	0.00776					12.2523	0.00558
				9.68168	0.0094						10.018	0.00776					12.2823	0.00558
				9.70571	0.00941						10.042	0.00777					12.3123	0.00559
				9.72973	0.00943						10.0661	0.00778					12.3423	0.0056
				9.75375	0.00944						10.0901	0.00779					12.3724	0.00561
				9.77778	0.00945						10.1141	0.0078					12.4024	0.00562
				9.8018	0.00946						10.1381	0.0078					12.4324	0.00562
				9.82583	0.00947						10.1622	0.00781					12.4625	0.00563
				9.84985	0.00948						10.1862	0.00782					12.4925	0.00564
				9.87387	0.00949						10.2102	0.00783					12.5225	0.00565
				9.8979	0.0095						10.2342	0.00784					12.5526	0.00566
				9.92192	0.00952						10.2583	0.00784					12.5826	0.00567
				9.94595	0.00953						10.2823	0.00785					12.6126	0.00567
				9.96997	0.00954						10.3063	0.00786					12.6426	0.00568
				9.99399	0.00955						10.3303	0.00787					12.6727	0.00569
				10	0.00955						10.3544	0.00788					12.7027	0.0057
				10.018	0.00956						10.3784	0.00789					12.7327	0.00571
				10.042	0.00957						10.4024	0.00789					12.7628	0.00571
				10.0661	0.00958						10.4264	0.0079					12.7928	0.00572
				10.0901	0.00959						10.4505	0.00791					12.8228	0.00573
				10.1141	0.0096						10.4745	0.00792					12.8529	0.00574
				10.1381	0.00961						10.4985	0.00793					12.8829	0.00575
				10.1622	0.00962						10.5225	0.00793					12.9129	0.00575
				10.1862	0.00964						10.5465	0.00794					12.9429	0.00576
				10.2102	0.00965						10.5706	0.00795					12.973	0.00577
				10.2342	0.00966						10.5946	0.00796					13.003	0.00578
				10.2583	0.00967						10.6186	0.00797					13.033	0.00578
				10.2823	0.00968						10.6426	0.00797					13.0631	0.00579
				10.3063	0.00969						10.6667	0.00798					13.0931	0.0058
				10.3303	0.0097						10.6907	0.00799					13.1231	0.00581
				10.3544	0.00971						10.7147	0.008					13.1532	0.00582
				10.3784	0.00972						10.7387	0.008					13.1832	0.00582
				10.4024	0.00973						10.7628	0.00801					13.2132	0.00583
				10.4264	0.00974						10.7868	0.00802					13.2432	0.00584
				10.4505	0.00975						10.8108	0.00803					13.2733	0.00585
				10.4745	0.00976						10.8348	0.00804					13.3033	0.00586
				10.4985	0.00977						10.8589	0.00804					13.3333	0.00586
				10.5225	0.00978						10.8829	0.00805					13.3634	0.00587
				10.5465	0.00979						10.9069	0.00806					13.3934	0.00588
				10.5706	0.0098						10.9309	0.00807					13.4234	0.00589
				10.5946	0.00982						10.955	0.00807					13.4535	0.00589
				10.6186	0.00983						10.979	0.00808					13.4835	0.0059
				10.6426	0.00984						11.003	0.00809					13.5135	0.00591
				10.6667	0.00985						11.027	0.0081					13.5435	0.00592
				10.6907	0.00986						11.0511	0.0081					13.5736	0.00592
				10.7147	0.00987						11.0751	0.00811					13.6036	0.00593
				10.7387	0.00988						11.0991	0.00812					13.6336	0.00594
				10.7628	0.00989						11.1231	0.00813					13.6637	0.00595
				10.7868	0.0099						11.1471	0.00813					13.6937	0.00595
				10.8108	0.00991						11.1712	0.00814					13.7237	0.00596
				10.8348	0.00992						11.1952	0.00815					13.7538	0.00597
				10.8589	0.00993						11.2192	0.00816					13.7838	0.00598
				10.8829	0.00994						11.2432	0.00816					13.8138	0.00598
				10.9069	0.00995						11.2673	0.00817					13.8438	0.00599
				10.9309	0.00996						11.2913	0.00818					13.8739	0.006
				10.955	0.00997						11.3153	0.00819					13.9039	0.00601
				10.979	0.00998						11.3393	0.00819					13.9339	0.00601
				11.003	0.00999						11.3634	0.0082					13.964	0.00602
				11.027	0.01						11.3874	0.00821					13.994	0.00603
				11.0511	0.01001						11.4114	0.00822					14	0.00603
				11.0751	0.01002						11.4354	0.00822					14.024	0.00604
				11.0991	0.01003						11.4595	0.00823					14.0541	0.00604
				11.1231	0.01004						11.4835	0.00824					14.0841	0.00605
				11.1471	0.01005						11.5075	0.00824					14.1141	0.00606
				11.1712	0.01006						11.5315	0.00825					14.1441	0.00607
				11.1952	0.01007						11.5556	0.00826					14.1742	0.00607
				11.2192	0.01008						11.5796	0.00827					14.2042	0.00608
				11.2432	0.01009						11.6036	0.00827					14.2342	0.00609
				11.2673	0.0101						11.6276	0.00828					14.2643	0.00609
				11.2913	0.0101						11.6517	0.00829					14.2943	0.0061
				11.3153	0.01011						11.6757	0.00829					14.3243	0.00611
				11.3393	0.01012						11.6997	0.0083					14.3544	0.00612
				11.3634	0.01013						11.7237	0.00831					14.3844	0.00612
				11.3874	0.01014						11.7477	0.00832					14.4144	0.00613
				11.4114	0.01015						11.7718	0.00832					14.4444	0.00614
				11.4354	0.01016						11.7958	0.00833					14.4745	0.00615
				11.4595	0.01017						11.8198	0.00834					14.5045	0.00615
				11.4835	0.01018						11.8438	0.00834					14.5345	0.00616
				11.5075	0.01019						11.8679	0.00835					14.5646	0.00617
				11.5315	0.0102						11.8919	0.00836					14.5946	0.00617
				11.5556	0.01021						11.9159	0.00836					14.6246	0.00618
				11.5796	0.01022						11.9399	0.00837					14.6547	0.00619
				11.6036	0.01023						11.964	0.00838					14.6847	0.0062
				11.6276	0.01024						11.988	0.00839					14.7147	0.0062
				11.6517	0.01025						12	0.00839					14.7447	0.00621
				11.6757	0.01026						12.012	0.00839					14.7748	0.00622
				11.6997	0.01027						12.036	0.0084					14.8048	0.00622
				11.7237	0.01027						12.0601	0.00841					14.8348	0.00623
				11.7477	0.01028						12.0841	0.00841					14.8649	0.00624
				11.7718	0.01029						12.1081	0.00842					14.8949	0.00624
				11.7958	0.0103						12.1321	0.00843					14.9249	0.00625
				11.8198	0.01031						12.1562	0.00843					14.955	0.00626
				11.8438	0.01032						12.1802	0.00844					14.985	0.00627
				11.8679	0.01033						12.2042	0.00845					15.015	0.00627
				11.8919	0.01034						12.2282	0.00845					15.045	0.00628
				11.9159	0.01035						12.2523	0.00846					15.0751	0.00629
				11.9399	0.01036						12.2763	0.00847					15.1051	0.00629
				11.964	0.01037						12.3003	0.00847					15.1351	0.0063
				11.988	0.01038						12.3243	0.00848					15.1652	0.00631
				12	0.01038						12.3483	0.00849					15.1952	0.00631
				12.012	0.01038						12.3724	0.00849					15.2252	0.00632
				12.036	0.01039						12.3964	0.0085					15.2553	0.00633
				12.0601	0.0104						12.4204	0.00851					15.2853	0.00634
				12.0841	0.01041						12.4444	0.00851					15.3153	0.00634
				12.1081	0.01042						12.4685	0.00852					15.3453	0.00635
				12.1321	0.01043						12.4925	0.00853					15.3754	0.00636
				12.1562	0.01044						12.5165	0.00853					15.4054	0.00636
				12.1802	0.01045						12.5405	0.00854					15.4354	0.00637
				12.2042	0.01046						12.5646	0.00855					15.4655	0.00638
				12.2282	0.01046						12.5886	0.00855					15.4955	0.00638
				12.2523	0.01047						12.6126	0.00856					15.5255	0.00639
				12.2763	0.01048						12.6366	0.00856					15.5556	0.0064
				12.3003	0.01049						12.6607	0.00857					15.5856	0.0064
				12.3243	0.0105						12.6847	0.00858					15.6156	0.00641
				12.3483	0.01051						12.7087	0.00858					15.6456	0.00642
				12.3724	0.01052						12.7327	0.00859					15.6757	0.00642
				12.3964	0.01053						12.7568	0.0086					15.7057	0.00643
				12.4204	0.01053						12.7808	0.0086					15.7357	0.00644
				12.4444	0.01054						12.8048	0.00861					15.7658	0.00644
				12.4685	0.01055						12.8288	0.00862					15.7958	0.00645
				12.4925	0.01056						12.8529	0.00862					15.8258	0.00646
				12.5165	0.01057						12.8769	0.00863					15.8559	0.00646
				12.5405	0.01058						12.9009	0.00863					15.8859	0.00647
				12.5646	0.01059						12.9249	0.00864					15.9159	0.00648
				12.5886	0.01059						12.9489	0.00865					15.9459	0.00648
				12.6126	0.0106						12.973	0.00865					15.976	0.00649
				12.6366	0.01061						12.997	0.00866					16	0.00649
				12.6607	0.01062						13.021	0.00867					16.006	0.0065
				12.6847	0.01063						13.045	0.00867					16.036	0.0065
				12.7087	0.01064						13.0691	0.00868					16.0661	0.00651
				12.7327	0.01065						13.0931	0.00868					16.0961	0.00652
				12.7568	0.01065						13.1171	0.00869					16.1261	0.00652
				12.7808	0.01066						13.1411	0.0087					16.1562	0.00653
				12.8048	0.01067						13.1652	0.0087					16.1862	0.00654
				12.8288	0.01068						13.1892	0.00871					16.2162	0.00654
				12.8529	0.01069						13.2132	0.00872					16.2462	0.00655
				12.8769	0.0107						13.2372	0.00872					16.2763	0.00655
				12.9009	0.0107						13.2613	0.00873					16.3063	0.00656
				12.9249	0.01071						13.2853	0.00873					16.3363	0.00657
				12.9489	0.01072						13.3093	0.00874					16.3664	0.00657
				12.973	0.01073						13.3333	0.00875					16.3964	0.00658
				12.997	0.01074						13.3574	0.00875					16.4264	0.00659
				13.021	0.01075						13.3814	0.00876					16.4565	0.00659
				13.045	0.01075						13.4054	0.00876					16.4865	0.0066
				13.0691	0.01076						13.4294	0.00877					16.5165	0.00661
				13.0931	0.01077						13.4535	0.00878					16.5465	0.00661
				13.1171	0.01078						13.4775	0.00878					16.5766	0.00662
				13.1411	0.01079						13.5015	0.00879					16.6066	0.00663
				13.1652	0.01079						13.5255	0.00879					16.6366	0.00663
				13.1892	0.0108						13.5495	0.0088					16.6667	0.00664
				13.2132	0.01081						13.5736	0.00881					16.6967	0.00664
				13.2372	0.01082						13.5976	0.00881					16.7267	0.00665
				13.2613	0.01083						13.6216	0.00882					16.7568	0.00666
				13.2853	0.01083						13.6456	0.00882					16.7868	0.00666
				13.3093	0.01084						13.6697	0.00883					16.8168	0.00667
				13.3333	0.01085						13.6937	0.00883					16.8468	0.00668
				13.3574	0.01086						13.7177	0.00884					16.8769	0.00668
				13.3814	0.01087						13.7417	0.00885					16.9069	0.00669
				13.4054	0.01087						13.7658	0.00885					16.9369	0.00669
				13.4294	0.01088						13.7898	0.00886					16.967	0.0067
				13.4535	0.01089						13.8138	0.00886					16.997	0.00671
				13.4775	0.0109						13.8378	0.00887					17.027	0.00671
				13.5015	0.01091						13.8619	0.00888					17.0571	0.00672
				13.5255	0.01091						13.8859	0.00888					17.0871	0.00673
				13.5495	0.01092						13.9099	0.00889					17.1171	0.00673
				13.5736	0.01093						13.9339	0.00889					17.1471	0.00674
				13.5976	0.01094						13.958	0.0089					17.1772	0.00674
				13.6216	0.01095						13.982	0.0089					17.2072	0.00675
				13.6456	0.01095						14	0.00891					17.2372	0.00676
				13.6697	0.01096						14.006	0.00891					17.2673	0.00676
				13.6937	0.01097						14.03	0.00892					17.2973	0.00677
				13.7177	0.01098						14.0541	0.00892					17.3273	0.00677
				13.7417	0.01098						14.0781	0.00893					17.3574	0.00678
				13.7658	0.01099						14.1021	0.00893					17.3874	0.00679
				13.7898	0.011						14.1261	0.00894					17.4174	0.00679
				13.8138	0.01101						14.1502	0.00894					17.4474	0.0068
				13.8378	0.01101						14.1742	0.00895					17.4775	0.0068
				13.8619	0.01102						14.1982	0.00895					17.5075	0.00681
				13.8859	0.01103						14.2222	0.00896					17.5375	0.00682
				13.9099	0.01104						14.2462	0.00897					17.5676	0.00682
				13.9339	0.01104						14.2703	0.00897					17.5976	0.00683
				13.958	0.01105						14.2943	0.00898					17.6276	0.00683
				13.982	0.01106						14.3183	0.00898					17.6577	0.00684
				14	0.01107						14.3423	0.00899					17.6877	0.00685
				14.006	0.01107						14.3664	0.00899					17.7177	0.00685
				14.03	0.01108						14.3904	0.009					17.7477	0.00686
				14.0541	0.01108						14.4144	0.009					17.7778	0.00686
				14.0781	0.01109						14.4384	0.00901					17.8078	0.00687
				14.1021	0.0111						14.4625	0.00902					17.8378	0.00688
				14.1261	0.01111						14.4865	0.00902					17.8679	0.00688
				14.1502	0.01111						14.5105	0.00903					17.8979	0.00689
				14.1742	0.01112						14.5345	0.00903					17.9279	0.00689
				14.1982	0.01113						14.5586	0.00904					17.958	0.0069
				14.2222	0.01113						14.5826	0.00904					17.988	0.00691
				14.2462	0.01114						14.6066	0.00905					18	0.00691
				14.2703	0.01115						14.6306	0.00905					18.018	0.00691
				14.2943	0.01116						14.6547	0.00906					18.048	0.00692
				14.3183	0.01116						14.6787	0.00906					18.0781	0.00692
				14.3423	0.01117						14.7027	0.00907					18.1081	0.00693
				14.3664	0.01118						14.7267	0.00907					18.1381	0.00694
				14.3904	0.01119						14.7508	0.00908					18.1682	0.00694
				14.4144	0.01119						14.7748	0.00909					18.1982	0.00695
				14.4384	0.0112						14.7988	0.00909					18.2282	0.00695
				14.4625	0.01121						14.8228	0.0091					18.2583	0.00696
				14.4865	0.01122						14.8468	0.0091					18.2883	0.00696
				14.5105	0.01122						14.8709	0.00911					18.3183	0.00697
				14.5345	0.01123						14.8949	0.00911					18.3483	0.00698
				14.5586	0.01124						14.9189	0.00912					18.3784	0.00698
				14.5826	0.01124						14.9429	0.00912					18.4084	0.00699
				14.6066	0.01125						14.967	0.00913					18.4384	0.00699
				14.6306	0.01126						14.991	0.00913					18.4685	0.007
				14.6547	0.01127						15.015	0.00914					18.4985	0.007
				14.6787	0.01127						15.039	0.00914					18.5285	0.00701
				14.7027	0.01128						15.0631	0.00915					18.5586	0.00702
				14.7267	0.01129						15.0871	0.00915					18.5886	0.00702
				14.7508	0.01129						15.1111	0.00916					18.6186	0.00703
				14.7748	0.0113						15.1351	0.00916					18.6486	0.00703
				14.7988	0.01131						15.1592	0.00917					18.6787	0.00704
				14.8228	0.01131						15.1832	0.00917					18.7087	0.00704
				14.8468	0.01132						15.2072	0.00918					18.7387	0.00705
				14.8709	0.01133						15.2312	0.00918					18.7688	0.00706
				14.8949	0.01134						15.2553	0.00919					18.7988	0.00706
				14.9189	0.01134						15.2793	0.00919					18.8288	0.00707
				14.9429	0.01135						15.3033	0.0092					18.8589	0.00707
				14.967	0.01136						15.3273	0.0092					18.8889	0.00708
				14.991	0.01136						15.3514	0.00921					18.9189	0.00708
				15.015	0.01137						15.3754	0.00921					18.9489	0.00709
				15.039	0.01138						15.3994	0.00922					18.979	0.00709
				15.0631	0.01138						15.4234	0.00922					19.009	0.0071
				15.0871	0.01139						15.4474	0.00923					19.039	0.00711
				15.1111	0.0114						15.4715	0.00923					19.0691	0.00711
				15.1351	0.0114						15.4955	0.00924					19.0991	0.00712
				15.1592	0.01141						15.5195	0.00924					19.1291	0.00712
				15.1832	0.01142						15.5435	0.00925					19.1592	0.00713
				15.2072	0.01143						15.5676	0.00925					19.1892	0.00713
				15.2312	0.01143						15.5916	0.00926					19.2192	0.00714
				15.2553	0.01144						15.6156	0.00926					19.2492	0.00714
				15.2793	0.01145						15.6396	0.00927					19.2793	0.00715
				15.3033	0.01145						15.6637	0.00927					19.3093	0.00716
				15.3273	0.01146						15.6877	0.00928					19.3393	0.00716
				15.3514	0.01147						15.7117	0.00928					19.3694	0.00717
				15.3754	0.01147						15.7357	0.00929					19.3994	0.00717
				15.3994	0.01148						15.7598	0.00929					19.4294	0.00718
				15.4234	0.01149						15.7838	0.0093					19.4595	0.00718
				15.4474	0.01149						15.8078	0.0093					19.4895	0.00719
				15.4715	0.0115						15.8318	0.00931					19.5195	0.00719
				15.4955	0.01151						15.8559	0.00931					19.5495	0.0072
				15.5195	0.01151						15.8799	0.00932					19.5796	0.0072
				15.5435	0.01152						15.9039	0.00932					19.6096	0.00721
				15.5676	0.01153						15.9279	0.00933					19.6396	0.00722
				15.5916	0.01153						15.952	0.00933					19.6697	0.00722
				15.6156	0.01154						15.976	0.00934					19.6997	0.00723
				15.6396	0.01155						16	0.00934					19.7297	0.00723
				15.6637	0.01155						16.024	0.00935					19.7598	0.00724
				15.6877	0.01156						16.048	0.00935					19.7898	0.00724
				15.7117	0.01157						16.0721	0.00936					19.8198	0.00725
				15.7357	0.01157						16.0961	0.00936					19.8498	0.00725
				15.7598	0.01158						16.1201	0.00937					19.8799	0.00726
				15.7838	0.01158						16.1441	0.00937					19.9099	0.00726
				15.8078	0.01159						16.1682	0.00938					19.9399	0.00727
				15.8318	0.0116						16.1922	0.00938					19.97	0.00727
				15.8559	0.0116						16.2162	0.00938					20	0.00728
				15.8799	0.01161						16.2402	0.00939					20.03	0.00728
				15.9039	0.01162						16.2643	0.00939					20.0601	0.00729
				15.9279	0.01162						16.2883	0.0094					20.0901	0.0073
				15.952	0.01163						16.3123	0.0094					20.1201	0.0073
				15.976	0.01164						16.3363	0.00941					20.1502	0.00731
				16	0.01164						16.3604	0.00941					20.1802	0.00731
				16.024	0.01165						16.3844	0.00942					20.2102	0.00732
				16.048	0.01166						16.4084	0.00942					20.2402	0.00732
				16.0721	0.01166						16.4324	0.00943					20.2703	0.00733
				16.0961	0.01167						16.4565	0.00943					20.3003	0.00733
				16.1201	0.01167						16.4805	0.00944					20.3303	0.00734
				16.1441	0.01168						16.5045	0.00944					20.3604	0.00734
				16.1682	0.01169						16.5285	0.00945					20.3904	0.00735
				16.1922	0.01169						16.5526	0.00945					20.4204	0.00735
				16.2162	0.0117						16.5766	0.00945					20.4505	0.00736
				16.2402	0.01171						16.6006	0.00946					20.4805	0.00736
				16.2643	0.01171						16.6246	0.00946					20.5105	0.00737
				16.2883	0.01172						16.6486	0.00947					20.5405	0.00737
				16.3123	0.01172						16.6727	0.00947					20.5706	0.00738
				16.3363	0.01173						16.6967	0.00948					20.6006	0.00738
				16.3604	0.01174						16.7207	0.00948					20.6306	0.00739
				16.3844	0.01174						16.7447	0.00949					20.6607	0.00739
				16.4084	0.01175						16.7688	0.00949					20.6907	0.0074
				16.4324	0.01176						16.7928	0.0095					20.7207	0.0074
				16.4565	0.01176						16.8168	0.0095					20.7508	0.00741
				16.4805	0.01177						16.8408	0.0095					20.7808	0.00741
				16.5045	0.01177						16.8649	0.00951					20.8108	0.00742
				16.5285	0.01178						16.8889	0.00951					20.8408	0.00742
				16.5526	0.01179						16.9129	0.00952					20.8709	0.00743
				16.5766	0.01179						16.9369	0.00952					20.9009	0.00743
				16.6006	0.0118						16.961	0.00953					20.9309	0.00744
				16.6246	0.0118						16.985	0.00953					20.961	0.00744
				16.6486	0.01181						17.009	0.00954					20.991	0.00745
				16.6727	0.01182						17.033	0.00954					21.021	0.00745
				16.6967	0.01182						17.0571	0.00954					21.0511	0.00746
				16.7207	0.01183						17.0811	0.00955					21.0811	0.00746
				16.7447	0.01183						17.1051	0.00955					21.1111	0.00747
				16.7688	0.01184						17.1291	0.00956					21.1411	0.00747
				16.7928	0.01185						17.1532	0.00956					21.1712	0.00748
				16.8168	0.01185						17.1772	0.00957					21.2012	0.00748
				16.8408	0.01186						17.2012	0.00957					21.2312	0.00749
				16.8649	0.01186						17.2252	0.00957					21.2613	0.00749
				16.8889	0.01187						17.2492	0.00958					21.2913	0.0075
				16.9129	0.01188						17.2733	0.00958					21.3213	0.0075
				16.9369	0.01188						17.2973	0.00959					21.3514	0.00751
				16.961	0.01189						17.3213	0.00959					21.3814	0.00751
				16.985	0.01189						17.3453	0.0096					21.4114	0.00752
				17.009	0.0119						17.3694	0.0096					21.4414	0.00752
				17.033	0.01191						17.3934	0.0096					21.4715	0.00753
				17.0571	0.01191						17.4174	0.00961					21.5015	0.00753
				17.0811	0.01192						17.4414	0.00961					21.5315	0.00754
				17.1051	0.01192						17.4655	0.00962					21.5616	0.00754
				17.1291	0.01193						17.4895	0.00962					21.5916	0.00755
				17.1532	0.01194						17.5135	0.00963					21.6216	0.00755
				17.1772	0.01194						17.5375	0.00963					21.6517	0.00756
				17.2012	0.01195						17.5616	0.00963					21.6817	0.00756
				17.2252	0.01195						17.5856	0.00964					21.7117	0.00757
				17.2492	0.01196						17.6096	0.00964					21.7417	0.00757
				17.2733	0.01196						17.6336	0.00965					21.7718	0.00758
				17.2973	0.01197						17.6577	0.00965					21.8018	0.00758
				17.3213	0.01198						17.6817	0.00966					21.8318	0.00759
				17.3453	0.01198						17.7057	0.00966					21.8619	0.00759
				17.3694	0.01199						17.7297	0.00966					21.8919	0.0076
				17.3934	0.01199						17.7538	0.00967					21.9219	0.0076
				17.4174	0.012						17.7778	0.00967					21.952	0.00761
				17.4414	0.012						17.8018	0.00968					21.982	0.00761
				17.4655	0.01201						17.8258	0.00968					22	0.00761
				17.4895	0.01202						17.8498	0.00968					22.012	0.00762
				17.5135	0.01202						17.8739	0.00969					22.042	0.00762
				17.5375	0.01203						17.8979	0.00969					22.0721	0.00763
				17.5616	0.01203						17.9219	0.0097					22.1021	0.00763
				17.5856	0.01204						17.9459	0.0097					22.1321	0.00763
				17.6096	0.01204						17.97	0.00971					22.1622	0.00764
				17.6336	0.01205						17.994	0.00971					22.1922	0.00764
				17.6577	0.01206						18	0.00971					22.2222	0.00765
				17.6817	0.01206						18.018	0.00971					22.2523	0.00765
				17.7057	0.01207						18.042	0.00972					22.2823	0.00766
				17.7297	0.01207						18.0661	0.00972					22.3123	0.00766
				17.7538	0.01208						18.0901	0.00973					22.3423	0.00767
				17.7778	0.01208						18.1141	0.00973					22.3724	0.00767
				17.8018	0.01209						18.1381	0.00973					22.4024	0.00768
				17.8258	0.01209						18.1622	0.00974					22.4324	0.00768
				17.8498	0.0121						18.1862	0.00974					22.4625	0.00769
				17.8739	0.01211						18.2102	0.00975					22.4925	0.00769
				17.8979	0.01211						18.2342	0.00975					22.5225	0.0077
				17.9219	0.01212						18.2583	0.00975					22.5526	0.0077
				17.9459	0.01212						18.2823	0.00976					22.5826	0.00771
				17.97	0.01213						18.3063	0.00976					22.6126	0.00771
				17.994	0.01213						18.3303	0.00977					22.6426	0.00771
				18	0.01213						18.3544	0.00977					22.6727	0.00772
				18.018	0.01214						18.3784	0.00977					22.7027	0.00772
				18.042	0.01214						18.4024	0.00978					22.7327	0.00773
				18.0661	0.01215						18.4264	0.00978					22.7628	0.00773
				18.0901	0.01216						18.4505	0.00979					22.7928	0.00774
				18.1141	0.01216						18.4745	0.00979					22.8228	0.00774
				18.1381	0.01217						18.4985	0.00979					22.8529	0.00775
				18.1622	0.01217						18.5225	0.0098					22.8829	0.00775
				18.1862	0.01218						18.5465	0.0098					22.9129	0.00776
				18.2102	0.01218						18.5706	0.00981					22.9429	0.00776
				18.2342	0.01219						18.5946	0.00981					22.973	0.00776
				18.2583	0.01219						18.6186	0.00981					23.003	0.00777
				18.2823	0.0122						18.6426	0.00982					23.033	0.00777
				18.3063	0.0122						18.6667	0.00982					23.0631	0.00778
				18.3303	0.01221						18.6907	0.00982					23.0931	0.00778
				18.3544	0.01221						18.7147	0.00983					23.1231	0.00779
				18.3784	0.01222						18.7387	0.00983					23.1532	0.00779
				18.4024	0.01223						18.7628	0.00984					23.1832	0.0078
				18.4264	0.01223						18.7868	0.00984					23.2132	0.0078
				18.4505	0.01224						18.8108	0.00984					23.2432	0.00781
				18.4745	0.01224						18.8348	0.00985					23.2733	0.00781
				18.4985	0.01225						18.8589	0.00985					23.3033	0.00781
				18.5225	0.01225						18.8829	0.00986					23.3333	0.00782
				18.5465	0.01226						18.9069	0.00986					23.3634	0.00782
				18.5706	0.01226						18.9309	0.00986					23.3934	0.00783
				18.5946	0.01227						18.955	0.00987					23.4234	0.00783
				18.6186	0.01227						18.979	0.00987					23.4535	0.00784
				18.6426	0.01228						19.003	0.00987					23.4835	0.00784
				18.6667	0.01228						19.027	0.00988					23.5135	0.00785
				18.6907	0.01229						19.0511	0.00988					23.5435	0.00785
				18.7147	0.01229						19.0751	0.00989					23.5736	0.00785
				18.7387	0.0123						19.0991	0.00989					23.6036	0.00786
				18.7628	0.0123						19.1231	0.00989					23.6336	0.00786
				18.7868	0.01231						19.1471	0.0099					23.6637	0.00787
				18.8108	0.01231						19.1712	0.0099					23.6937	0.00787
				18.8348	0.01232						19.1952	0.0099					23.7237	0.00788
				18.8589	0.01232						19.2192	0.00991					23.7538	0.00788
				18.8829	0.01233						19.2432	0.00991					23.7838	0.00789
				18.9069	0.01233						19.2673	0.00992					23.8138	0.00789
				18.9309	0.01234						19.2913	0.00992					23.8438	0.00789
				18.955	0.01234						19.3153	0.00992					23.8739	0.0079
				18.979	0.01235						19.3393	0.00993					23.9039	0.0079
				19.003	0.01236						19.3634	0.00993					23.9339	0.00791
				19.027	0.01236						19.3874	0.00993					23.964	0.00791
				19.0511	0.01237						19.4114	0.00994					23.994	0.00792
				19.0751	0.01237						19.4354	0.00994					24	0.00792
				19.0991	0.01238						19.4595	0.00995					24.024	0.00792
				19.1231	0.01238						19.4835	0.00995					24.0541	0.00792
				19.1471	0.01239						19.5075	0.00995					24.0841	0.00793
				19.1712	0.01239						19.5315	0.00996					24.1141	0.00793
				19.1952	0.0124						19.5556	0.00996					24.1441	0.00794
				19.2192	0.0124						19.5796	0.00996					24.1742	0.00794
				19.2432	0.01241						19.6036	0.00997					24.2042	0.00795
				19.2673	0.01241						19.6276	0.00997					24.2342	0.00795
				19.2913	0.01242						19.6517	0.00997					24.2643	0.00795
				19.3153	0.01242						19.6757	0.00998					24.2943	0.00796
				19.3393	0.01243						19.6997	0.00998					24.3243	0.00796
				19.3634	0.01243						19.7237	0.00999					24.3544	0.00797
				19.3874	0.01244						19.7477	0.00999					24.3844	0.00797
				19.4114	0.01244						19.7718	0.00999					24.4144	0.00798
				19.4354	0.01245						19.7958	0.01					24.4444	0.00798
				19.4595	0.01245						19.8198	0.01					24.4745	0.00798
				19.4835	0.01246						19.8438	0.01					24.5045	0.00799
				19.5075	0.01246						19.8679	0.01001					24.5345	0.00799
				19.5315	0.01247						19.8919	0.01001					24.5646	0.008
				19.5556	0.01247						19.9159	0.01001					24.5946	0.008
				19.5796	0.01247						19.9399	0.01002					24.6246	0.00801
				19.6036	0.01248						19.964	0.01002					24.6547	0.00801
				19.6276	0.01248						19.988	0.01002					24.6847	0.00801
				19.6517	0.01249						20	0.01003					24.7147	0.00802
				19.6757	0.01249						20.012	0.01003					24.7447	0.00802
				19.6997	0.0125						20.036	0.01003					24.7748	0.00803
				19.7237	0.0125						20.0601	0.01003					24.8048	0.00803
				19.7477	0.01251						20.0841	0.01004					24.8348	0.00804
				19.7718	0.01251						20.1081	0.01004					24.8649	0.00804
				19.7958	0.01252						20.1321	0.01005					24.8949	0.00804
				19.8198	0.01252						20.1562	0.01005					24.9249	0.00805
				19.8438	0.01253						20.1802	0.01005					24.955	0.00805
				19.8679	0.01253						20.2042	0.01006					24.985	0.00806
				19.8919	0.01254						20.2282	0.01006					25.015	0.00806
				19.9159	0.01254						20.2523	0.01006					25.045	0.00806
				19.9399	0.01255						20.2763	0.01007					25.0751	0.00807
				19.964	0.01255						20.3003	0.01007					25.1051	0.00807
				19.988	0.01256						20.3243	0.01007					25.1351	0.00808
				20	0.01256						20.3483	0.01008					25.1652	0.00808
				20.012	0.01256						20.3724	0.01008					25.1952	0.00808
				20.036	0.01257						20.3964	0.01008					25.2252	0.00809
				20.0601	0.01257						20.4204	0.01009					25.2553	0.00809
				20.0841	0.01258						20.4444	0.01009					25.2853	0.0081
				20.1081	0.01258						20.4685	0.01009					25.3153	0.0081
				20.1321	0.01259						20.4925	0.0101					25.3453	0.00811
				20.1562	0.01259						20.5165	0.0101					25.3754	0.00811
				20.1802	0.01259						20.5405	0.0101					25.4054	0.00811
				20.2042	0.0126						20.5646	0.01011					25.4354	0.00812
				20.2282	0.0126						20.5886	0.01011					25.4655	0.00812
				20.2523	0.01261						20.6126	0.01011					25.4955	0.00813
				20.2763	0.01261						20.6366	0.01012					25.5255	0.00813
				20.3003	0.01262						20.6607	0.01012					25.5556	0.00813
				20.3243	0.01262						20.6847	0.01012					25.5856	0.00814
				20.3483	0.01263						20.7087	0.01013					25.6156	0.00814
				20.3724	0.01263						20.7327	0.01013					25.6456	0.00815
				20.3964	0.01264						20.7568	0.01013					25.6757	0.00815
				20.4204	0.01264						20.7808	0.01014					25.7057	0.00815
				20.4444	0.01265						20.8048	0.01014					25.7357	0.00816
				20.4685	0.01265						20.8288	0.01014					25.7658	0.00816
				20.4925	0.01266						20.8529	0.01015					25.7958	0.00817
				20.5165	0.01266						20.8769	0.01015					25.8258	0.00817
				20.5405	0.01266						20.9009	0.01015					25.8559	0.00817
				20.5646	0.01267						20.9249	0.01016					25.8859	0.00818
				20.5886	0.01267						20.9489	0.01016					25.9159	0.00818
				20.6126	0.01268						20.973	0.01016					25.9459	0.00819
				20.6366	0.01268						20.997	0.01017					25.976	0.00819
				20.6607	0.01269						21.021	0.01017					26	0.00819
				20.6847	0.01269						21.045	0.01017					26.006	0.00819
				20.7087	0.0127						21.0691	0.01018					26.036	0.0082
				20.7327	0.0127						21.0931	0.01018					26.0661	0.0082
				20.7568	0.01271						21.1171	0.01018					26.0961	0.00821
				20.7808	0.01271						21.1411	0.01019					26.1261	0.00821
				20.8048	0.01271						21.1652	0.01019					26.1562	0.00821
				20.8288	0.01272						21.1892	0.01019					26.1862	0.00822
				20.8529	0.01272						21.2132	0.0102					26.2162	0.00822
				20.8769	0.01273						21.2372	0.0102					26.2462	0.00823
				20.9009	0.01273						21.2613	0.0102					26.2763	0.00823
				20.9249	0.01274						21.2853	0.01021					26.3063	0.00823
				20.9489	0.01274						21.3093	0.01021					26.3363	0.00824
				20.973	0.01275						21.3333	0.01021					26.3664	0.00824
				20.997	0.01275						21.3574	0.01022					26.3964	0.00824
				21.021	0.01275						21.3814	0.01022					26.4264	0.00825
				21.045	0.01276						21.4054	0.01022					26.4565	0.00825
				21.0691	0.01276						21.4294	0.01023					26.4865	0.00826
				21.0931	0.01277						21.4535	0.01023					26.5165	0.00826
				21.1171	0.01277						21.4775	0.01023					26.5465	0.00826
				21.1411	0.01278						21.5015	0.01024					26.5766	0.00827
				21.1652	0.01278						21.5255	0.01024					26.6066	0.00827
				21.1892	0.01279						21.5495	0.01024					26.6366	0.00828
				21.2132	0.01279						21.5736	0.01024					26.6667	0.00828
				21.2372	0.01279						21.5976	0.01025					26.6967	0.00828
				21.2613	0.0128						21.6216	0.01025					26.7267	0.00829
				21.2853	0.0128						21.6456	0.01025					26.7568	0.00829
				21.3093	0.01281						21.6697	0.01026					26.7868	0.00829
				21.3333	0.01281						21.6937	0.01026					26.8168	0.0083
				21.3574	0.01282						21.7177	0.01026					26.8468	0.0083
				21.3814	0.01282						21.7417	0.01027					26.8769	0.00831
				21.4054	0.01282						21.7658	0.01027					26.9069	0.00831
				21.4294	0.01283						21.7898	0.01027					26.9369	0.00831
				21.4535	0.01283						21.8138	0.01028					26.967	0.00832
				21.4775	0.01284						21.8378	0.01028					26.997	0.00832
				21.5015	0.01284						21.8619	0.01028					27.027	0.00833
				21.5255	0.01285						21.8859	0.01029					27.0571	0.00833
				21.5495	0.01285						21.9099	0.01029					27.0871	0.00833
				21.5736	0.01285						21.9339	0.01029					27.1171	0.00834
				21.5976	0.01286						21.958	0.01029					27.1471	0.00834
				21.6216	0.01286						21.982	0.0103					27.1772	0.00834
				21.6456	0.01287						22	0.0103					27.2072	0.00835
				21.6697	0.01287						22.006	0.0103					27.2372	0.00835
				21.6937	0.01288						22.03	0.0103					27.2673	0.00836
				21.7177	0.01288						22.0541	0.01031					27.2973	0.00836
				21.7417	0.01288						22.0781	0.01031					27.3273	0.00836
				21.7658	0.01289						22.1021	0.01031					27.3574	0.00837
				21.7898	0.01289						22.1261	0.01032					27.3874	0.00837
				21.8138	0.0129						22.1502	0.01032					27.4174	0.00837
				21.8378	0.0129						22.1742	0.01032					27.4474	0.00838
				21.8619	0.01291						22.1982	0.01033					27.4775	0.00838
				21.8859	0.01291						22.2222	0.01033					27.5075	0.00839
				21.9099	0.01291						22.2462	0.01033					27.5375	0.00839
				21.9339	0.01292						22.2703	0.01033					27.5676	0.00839
				21.958	0.01292						22.2943	0.01034					27.5976	0.0084
				21.982	0.01293						22.3183	0.01034					27.6276	0.0084
				22	0.01293						22.3423	0.01034					27.6577	0.0084
				22.006	0.01293						22.3664	0.01035					27.6877	0.00841
				22.03	0.01293						22.3904	0.01035					27.7177	0.00841
				22.0541	0.01294						22.4144	0.01035					27.7477	0.00841
				22.0781	0.01294						22.4384	0.01036					27.7778	0.00842
				22.1021	0.01295						22.4625	0.01036					27.8078	0.00842
				22.1261	0.01295						22.4865	0.01036					27.8378	0.00843
				22.1502	0.01296						22.5105	0.01036					27.8679	0.00843
				22.1742	0.01296						22.5345	0.01037					27.8979	0.00843
				22.1982	0.01296						22.5586	0.01037					27.9279	0.00844
				22.2222	0.01297						22.5826	0.01037					27.958	0.00844
				22.2462	0.01297						22.6066	0.01038					27.988	0.00844
				22.2703	0.01298						22.6306	0.01038					28	0.00845
				22.2943	0.01298						22.6547	0.01038					28.018	0.00845
				22.3183	0.01298						22.6787	0.01039					28.048	0.00845
				22.3423	0.01299						22.7027	0.01039					28.0781	0.00845
				22.3664	0.01299						22.7267	0.01039					28.1081	0.00846
				22.3904	0.013						22.7508	0.01039					28.1381	0.00846
				22.4144	0.013						22.7748	0.0104					28.1682	0.00847
				22.4384	0.013						22.7988	0.0104					28.1982	0.00847
				22.4625	0.01301						22.8228	0.0104					28.2282	0.00847
				22.4865	0.01301						22.8468	0.01041					28.2583	0.00848
				22.5105	0.01302						22.8709	0.01041					28.2883	0.00848
				22.5345	0.01302						22.8949	0.01041					28.3183	0.00848
				22.5586	0.01302						22.9189	0.01041					28.3483	0.00849
				22.5826	0.01303						22.9429	0.01042					28.3784	0.00849
				22.6066	0.01303						22.967	0.01042					28.4084	0.00849
				22.6306	0.01304						22.991	0.01042					28.4384	0.0085
				22.6547	0.01304						23.015	0.01043					28.4685	0.0085
				22.6787	0.01304						23.039	0.01043					28.4985	0.0085
				22.7027	0.01305						23.0631	0.01043					28.5285	0.00851
				22.7267	0.01305						23.0871	0.01043					28.5586	0.00851
				22.7508	0.01306						23.1111	0.01044					28.5886	0.00852
				22.7748	0.01306						23.1351	0.01044					28.6186	0.00852
				22.7988	0.01306						23.1592	0.01044					28.6486	0.00852
				22.8228	0.01307						23.1832	0.01045					28.6787	0.00853
				22.8468	0.01307						23.2072	0.01045					28.7087	0.00853
				22.8709	0.01308						23.2312	0.01045					28.7387	0.00853
				22.8949	0.01308						23.2553	0.01045					28.7688	0.00854
				22.9189	0.01308						23.2793	0.01046					28.7988	0.00854
				22.9429	0.01309						23.3033	0.01046					28.8288	0.00854
				22.967	0.01309						23.3273	0.01046					28.8589	0.00855
				22.991	0.0131						23.3514	0.01047					28.8889	0.00855
				23.015	0.0131						23.3754	0.01047					28.9189	0.00855
				23.039	0.0131						23.3994	0.01047					28.9489	0.00856
				23.0631	0.01311						23.4234	0.01047					28.979	0.00856
				23.0871	0.01311						23.4474	0.01048					29.009	0.00856
				23.1111	0.01312						23.4715	0.01048					29.039	0.00857
				23.1351	0.01312						23.4955	0.01048					29.0691	0.00857
				23.1592	0.01312						23.5195	0.01049					29.0991	0.00857
				23.1832	0.01313						23.5435	0.01049					29.1291	0.00858
				23.2072	0.01313						23.5676	0.01049					29.1592	0.00858
				23.2312	0.01313						23.5916	0.01049					29.1892	0.00859
				23.2553	0.01314						23.6156	0.0105					29.2192	0.00859
				23.2793	0.01314						23.6396	0.0105					29.2492	0.00859
				23.3033	0.01315						23.6637	0.0105					29.2793	0.0086
				23.3273	0.01315						23.6877	0.0105					29.3093	0.0086
				23.3514	0.01315						23.7117	0.01051					29.3393	0.0086
				23.3754	0.01316						23.7357	0.01051					29.3694	0.00861
				23.3994	0.01316						23.7598	0.01051					29.3994	0.00861
				23.4234	0.01317						23.7838	0.01052					29.4294	0.00861
				24	0.01326						23.8078	0.01052					30	0.00868
											24	0.01054
