# Supplementary material for: Template-based copying in chemically fuelled dynamic combinatorial libraries
Source: Nat Chem. 2024 Jul 16;16(8):1240–9. doi: 10.1038/s41557-024-01570-5 (PMC11321992; doi:10.1038/s41557-024-01570-5)
Supplement: Supplementary file 8 — Source data and unprocessed gel. [file 41557_2024_1570_MOESM8_ESM.zip]

Archive with 2 entries (2 files):
- ExtDataFig3_SD/ExtDataFig.3.xlsx
- ExtDataFig3_SD/ExtFig3a_uncropped.tiff
