# Supplementary material for: Template-based copying in chemically fuelled dynamic combinatorial libraries
Source: Nat Chem. 2024 Jul 16;16(8):1240–9. doi: 10.1038/s41557-024-01570-5 (PMC11321992; doi:10.1038/s41557-024-01570-5)
Supplement: Supplementary file 8 — Source data and unprocessed gel. [file 41557_2024_1570_MOESM8_ESM.zip › ExtDataFig3_SD/ExtDataFig.3.xlsx]

## Sheet: Ext. 3b-f
Extended Figure 3. Denaturating gel electrophoresis, selection factor S, and library composition.
Experimental condition															Ext Fig. 3e	time (min)	Absorbance (au)		Ext Fig. 3f	time (min)	Absorbance (au)
T 25 mM															G10	12.6066	0.307485		G10	11.8149	2.85121
EDC 10 mM															31 min	12.615	0.309288		31 min	11.8232	2.86765
pyr 10 mM															260nm	12.6233	0.314316		260nm	11.8315	2.87669
MES 200 mM, pH 6, 25 degree																12.6316	0.302215			11.8399	2.87925
(dA)10 0 or 8mM or (dA)4 0.8 mM																12.64	0.320864			11.8482	2.92611
																12.6483	0.307959			11.8565	2.95816
																12.6566	0.316478			11.8649	3.01053
																12.665	0.323658			11.8732	3.08898
																12.6733	0.322022			11.8815	3.17821
Ext. Fig. 3b																12.6816	0.324145			11.8899	3.30385
					Guides for the eye											12.69	0.348077			11.8982	3.41609
	T2 (mM)	T3 (mM)	T4 (mM)	T5 (mM)		T2 (mM)	T3 (mM)	T4 (mM)	T5 (mM)							12.6983	0.350685			11.9065	3.54891
3 min	0.893851	0.377253	8.15052	3.49003	3 min	0.976136	0.431164	7.87227	2.92686							12.7066	0.376022			11.9149	3.69631
	1.22602	0.673857	9.55715	2.25259	20 min	1.21868	31.1724	17.3598	16.9039							12.715	0.413599			11.9232	3.85198
	0.808542	0.242383	5.90913	3.03795	31 min	4.77469	23.6149	28.6454	34.5718							12.7233	0.449096			11.9315	4.00915
20 min	1.22851	33.942	18.4494	17.1557	38 min	7.3764	47.5277	282.639	302.084							12.7316	0.486795			11.9399	4.17427
	1.41971	27.3684	14.6176	15.7713												12.74	0.502575			11.9482	4.33518
	1.00783	32.2068	19.0125	17.7848												12.7483	0.531841			11.9565	4.48177
31 min	5.6615	14.8333	28.9746	34.1436												12.7566	0.573876			11.9649	4.63955
	5.10841	27.6056	30.3769	36.3869												12.765	0.587744			11.9732	4.79274
	3.55417	28.4058	26.5846	33.1851												12.7733	0.622765			11.9815	4.96543
38 min	7.2774	45.5065	241.487	287.81												12.7816	0.622015			11.9899	5.15168
	8.80282	43.7063	242.165	366.982												12.79	0.641091			11.9982	5.35967
	6.04898	53.3704	364.265	251.46												12.7983	0.605409			12.0065	5.53927
																12.8066	0.602449			12.0149	5.77535
																12.815	0.557327			12.0232	5.98337
Ext. Fig. 3c	S31															12.8233	0.555153			12.0315	6.18933
					Guides of the eye											12.8316	0.522539			12.0399	6.3966
(dA)10 (mM)	T2 (mM)	T3 (mM)	T4 (mM)	T5 (mM)	(dA)10 (mM)	T2 (mM)	T3 (mM)	T4 (mM)	T5 (mM)							12.84	0.504779			12.0482	6.59576
0	1	1	1	1	0	1	1	1	1							12.8482	0.468189			12.0565	6.79921
0	1	1	1	1	2	4.77469	23.6149	28.6454	34.5718							12.8566	0.44581			12.0649	6.93909
0	1	1	1	1	8	11.6944	31.1014	28.7256	21.0119							12.8649	0.43883			12.0732	7.11642
2	5.6615	14.8333	26.5846	34.1436	25	14.6494	10.3679	2.9466	0.718398							12.8733	0.426675			12.0815	7.2514
2	5.10841	27.6056	28.9746	33.1851												12.8816	0.391752			12.0899	7.41574
2	3.55417	28.4058	30.3769	36.3869												12.8899	0.406089			12.0982	7.52315
8	10.6507	29.8272	28.1538	20.7407												12.8982	0.40585			12.1065	7.63829
8	11.4126	30.6706	25.0538	21.5541												12.9066	0.422292			12.1149	7.74053
8	13.0199	32.8064	32.9692	20.7407												12.9149	0.45258			12.1232	7.83276
25	16.0238	9.1007	2.89231	0.793997												12.9232	0.517075			12.1315	7.93356
25	14.5675	14.3944	2.86154	0.625298												12.9316	0.644849			12.1399	8.01467
25	13.3569	7.6087	3.08595	0.735899												12.9399	0.852907			12.1482	8.09465
																12.9482	1.16841			12.1565	8.17551
																12.9566	1.65758			12.1649	8.26559
																12.9649	2.34633			12.1732	8.33192
Ext. Fig. 3d	S31				Guides of the eye											12.9732	3.26534			12.1815	8.4087
	T2 (mM)	T3 (mM)	T4 (mM)	T5 (mM)		T2 (mM)	T3 (mM)	T4 (mM)	T5 (mM)							12.9816	4.39657			12.1899	8.47475
no Mg	5.6615	14.8333	28.9746	34.1436	w/o Mg	4.77469	23.6149	28.6454	34.5718							12.9899	5.77746			12.1982	8.53422
no Mg	5.10841	27.6056	30.3769	36.3869	20 mM Mg	13.4469	26.6354	23.0001	21.9514							12.9982	7.36474			12.2065	8.58686
no Mg	3.55417	28.4058	26.5846	33.1851	100 mM Mg	31.1549	12.185	14.2201	8.6577							13.0066	9.08089			12.2149	8.6438
20 mM Mg	12.25	22.185	23.044	25.7952												13.0149	10.8236			12.2232	8.68749
20 mM Mg	13.0973	29.9649	24.6792	19.7443												13.0232	12.476			12.2315	8.723
20 mM Mg	14.9934	27.7564	21.2769	20.3146												13.0316	13.922			12.2399	8.76829
100 mM Mg	31.8352	11.8876	11.2615	8.44914												13.0399	15.058			12.2482	8.76109
100 mM Mg	29.7942	12.7799	14.0025	8.69317												13.0482	15.7971			12.2565	8.78074
100 mM Mg	31.8352	11.8876	17.3962	8.83079												13.0566	16.0996			12.2649	8.77635
																13.0649	15.922			12.2732	8.77651
																13.0732	15.3469			12.2815	8.74914
																13.0816	14.424			12.2899	8.72948
																13.0899	13.2727			12.2982	8.6769
																13.0982	11.8741			12.3065	8.6367
																13.1066	10.4428			12.3149	8.58064
																13.1149	8.99747			12.3232	8.52245
																13.1232	7.60356			12.3315	8.45415
																13.1316	6.32215			12.3399	8.38282
																13.1399	5.18483			12.3482	8.3071
																13.1482	4.21563			12.3565	8.21795
																13.1566	3.40483			12.3649	8.1391
																13.1649	2.7185			12.3732	8.03554
																13.1732	2.16359			12.3815	7.96148
																13.1816	1.74408			12.3899	7.85814
																13.1899	1.42521			12.3982	7.76757
																13.1982	1.16524			12.4065	7.664
																13.2066	0.990452			12.4149	7.55322
																13.2149	0.829427			12.4232	7.4731
																13.2232	0.710239			12.4315	7.36025
																13.2316	0.621119			12.4399	7.25208
																13.2399	0.550204			12.4482	7.16266
																13.2482	0.494223			12.4565	7.05603
																13.2566	0.456071			12.4649	6.96634
																13.2649	0.422197			12.4732	6.86048
																13.2732	0.3894			12.4815	6.76821
																13.2816	0.378033			12.4899	6.6714
																13.2899	0.3621			12.4982	6.58847
																13.2982	0.346519			12.5065	6.49065
																13.3066	0.352701			12.5149	6.38192
																13.3149	0.326336			12.5232	6.30752
																13.3232	0.310111			12.5315	6.19391
																13.3316	0.309657			12.5399	6.10597
																13.3399	0.306474			12.5482	6.02598
																13.3482	0.295917			12.5565	5.94101
																13.3566	0.307632			12.5649	5.8492
																13.3649	0.295585			12.5732	5.74728
																13.3732	0.283942			12.5815	5.67341
																13.3816	0.291895			12.5899	5.58976
																13.3899	0.27627			12.5982	5.49664
																13.3982	0.273302			12.6065	5.42484
																13.4066	0.28502			12.6149	5.34
																13.4149	0.254499			12.6232	5.2507
																13.4232	0.261556			12.6315	5.17791
																13.4316	0.260972			12.6399	5.09417
																13.4399	0.275857			12.6482	5.03261
																13.4482	0.269009			12.6565	4.94802
																13.4566	0.271886			12.6649	4.88731
																13.4649	0.250536			12.6732	4.81088
																13.4732	0.254554			12.6815	4.74936
																13.4816	0.271392			12.6899	4.67939
																13.4899	0.260552			12.6982	4.65038
																13.4982	0.256392			12.7065	4.58449
																13.5066	0.264393			12.7149	4.52392
																13.5149	0.247415			12.7232	4.47482
																13.5232	0.260283			12.7315	4.39058
																13.5316	0.254204			12.7399	4.3665
																13.5399	0.252854			12.7482	4.29399
																13.5482	0.266497			12.7565	4.26511
																13.5566	0.25074			12.7649	4.2216
																13.5649	0.251981			12.7732	4.1816
																13.5732	0.25465			12.7815	4.13314
																13.5816	0.240437			12.7899	4.08954
																13.5899	0.25189			12.7982	4.04864
																13.5982	0.256902			12.8065	4.01172
																13.6066	0.24982			12.8149	3.99995
																13.6149	0.265412			12.8232	3.95568
																13.6232	0.264034			12.8315	3.9099
																13.6316	0.246948			12.8399	3.89348
																13.6399	0.222211			12.8482	3.82291
																13.6482	0.237762			12.8565	3.79985
																13.6566	0.237863			12.8649	3.73546
																13.6649	0.234955			12.8732	3.6915
																13.6732	0.249001			12.8815	3.66838
																13.6816	0.232747			12.8899	3.6357
																13.6899	0.242054			12.8982	3.59771
																13.6982	0.235241			12.9065	3.55052
																13.7066	0.249257			12.9149	3.52468
																13.7149	0.238342			12.9232	3.47017
																13.7232	0.248628			12.9315	3.43254
																13.7316	0.241022			12.9399	3.41204
																13.7399	0.245401			12.9482	3.36732
																13.7482	0.222418			12.9565	3.32575
																13.7566	0.253299			12.9649	3.305
																13.7649	0.22961			12.9732	3.26808
																13.7732	0.22098			12.9815	3.26852
																13.7816	0.222656			12.9899	3.2316
																13.7899	0.243964			12.9982	3.20725
																13.7982	0.238815			13.0065	3.1781
																13.8066	0.23736			13.0149	3.16971
																13.8149	0.238332			13.0232	3.14408
																13.8232	0.211868			13.0315	3.10617
																13.8316	0.235843			13.0399	3.09608
																13.8399	0.239625			13.0482	3.08441
																13.8482	0.249159			13.0565	3.07016
																13.8566	0.239047			13.0649	3.05847
																13.8649	0.226625			13.0732	3.05707
																13.8732	0.228388			13.0816	3.04157
																13.8816	0.226943			13.0899	3.02719
																13.8899	0.235338			13.0982	2.99017
																13.8982	0.230061			13.1066	3.00739
																13.9066	0.216055			13.1149	2.97499
																13.9149	0.227216			13.1232	2.96724
																13.9232	0.21176			13.1316	2.96006
																13.9316	0.206712			13.1399	2.95075
																13.9399	0.21391			13.1482	2.92303
																13.9482	0.226835			13.1565	2.9215
																13.9566	0.21187			13.1649	2.89735
																13.9649	0.226202			13.1732	2.85844
																13.9732	0.231223			13.1815	2.87511
																13.9816	0.245354			13.1899	2.86271
																13.9899	0.225721			13.1982	2.83403
																13.9982	0.275847			13.2066	2.81393
																14.0066	0.288619			13.2149	2.78738
																14.0149	0.321597			13.2232	2.77937
																14.0232	0.362601			13.2316	2.75966
																14.0316	0.402163			13.2399	2.74101
																14.0399	0.474211			13.2482	2.72735
																14.0482	0.565577			13.2566	2.71307
																14.0566	0.650092			13.2649	2.68569
																14.0649	0.745695			13.2732	2.69124
																14.0732	0.839114			13.2815	2.6772
																14.0816	0.941095			13.2899	2.67635
																14.0899	1.01565			13.2982	2.66364
																14.0982	1.10597			13.3065	2.63597
																14.1066	1.15868			13.3149	2.62619
																14.1149	1.20867			13.3232	2.61993
																14.1232	1.23467			13.3316	2.60822
																14.1316	1.22843			13.3399	2.60558
																14.1399	1.2188			13.3482	2.59143
																14.1482	1.18147			13.3566	2.57616
																14.1566	1.14049			13.3649	2.57331
																14.1649	1.08621			13.3732	2.57908
																14.1732	1.01606			13.3816	2.55854
																14.1816	0.952424			13.3899	2.54949
																14.1899	0.886388			13.3981	2.54319
																14.1982	0.832192			13.4065	2.53912
																14.2066	0.781781			13.4148	2.53057
																14.2149	0.692937			13.4231	2.56229
																14.2232	0.640265			13.4315	2.53331
																14.2316	0.590294			13.4398	2.53341
																14.2399	0.555928			13.4482	2.54349
																14.2482	0.499315			13.4565	2.54009
																14.2566	0.455489			13.4648	2.54938
																14.2649	0.401921			13.4732	2.53812
																14.2732	0.376147			13.4815	2.5631
																14.2816	0.333424			13.4898	2.56932
																14.2899	0.307012			13.4982	2.5768
																14.2982	0.282332			13.5065	2.61614
																14.3066	0.273028			13.5148	2.65153
																14.3149	0.27334			13.5231	2.68669
																14.3232	0.240913			13.5315	2.71149
																14.3316	0.221389			13.5398	2.70968
																14.3399	0.234105			13.5481	2.7106
																14.3482	0.212171			13.5565	2.72366
																14.3566	0.2057			13.5648	2.72617
																14.3649	0.179392			13.5732	2.70332
																14.3732	0.193359			13.5815	2.67331
																14.3816	0.196987			13.5898	2.65144
																14.3899	0.205062			13.5982	2.64038
																14.3982	0.190482			13.6065	2.60992
																14.4066	0.182418			13.6148	2.59033
																14.4149	0.211858			13.6232	2.54826
																14.4232	0.204439			13.6315	2.52464
																14.4316	0.180837			13.6398	2.49382
																14.4399	0.193241			13.6481	2.48195
																14.4482	0.176994			13.6565	2.4459
																14.4566	0.19855			13.6648	2.44518
																14.4649	0.196813			13.6731	2.43305
																14.4732	0.190641			13.6815	2.44019
																14.4816	0.178745			13.6898	2.47705
																14.4899	0.204738			13.6982	2.50175
																14.4982	0.197268			13.7065	2.58613
																14.5066	0.218653			13.7148	2.67026
																14.5149	0.196996			13.7232	2.81422
																14.5232	0.205078			13.7315	2.96391
																14.5316	0.215432			13.7398	3.17484
																14.5399	0.216052			13.7482	3.44383
																14.5482	0.222367			13.7565	3.69808
																14.5566	0.229126			13.7648	3.98089
																14.5649	0.233123			13.7731	4.23452
																14.5732	0.254927			13.7815	4.45092
																14.5816	0.259393			13.7898	4.60501
																14.5899	0.269259			13.7981	4.7157
																14.5982	0.287318			13.8065	4.75614
																14.6066	0.303481			13.8148	4.72142
																14.6149	0.29711			13.8232	4.65604
																14.6232	0.334393			13.8315	4.50686
																14.6316	0.354496			13.8398	4.33057
																14.6399	0.37223			13.8482	4.14837
																14.6483	0.405992			13.8565	3.95236
																14.6566	0.426579			13.8648	3.76127
																14.6649	0.437839			13.8732	3.54814
																14.6732	0.444395			13.8815	3.35941
																14.6816	0.453214			13.8898	3.18382
																14.6899	0.467539			13.8981	3.0254
																14.6982	0.472449			13.9065	2.88238
																14.7066	0.459809			13.9148	2.75833
																14.7149	0.440995			13.9231	2.65277
																14.7233	0.426357			13.9315	2.5773
																14.7316	0.41085			13.9398	2.49244
																14.7399	0.40103			13.9482	2.45063
																14.7483	0.373467			13.9565	2.39803
																14.7566	0.348533			13.9648	2.36993
																14.7649	0.328789			13.9732	2.34768
																14.7733	0.325496			13.9815	2.34732
																14.7816	0.323332			13.9898	2.32821
																14.7899	0.30835			13.9982	2.31572
																14.7982	0.317055			14.0065	2.30598
																14.8066	0.290727			14.0148	2.31561
																14.8149	0.282069			14.0231	2.3312
																14.8232	0.291131			14.0315	2.34039
																14.8316	0.267057			14.0398	2.32
																14.8399	0.270468			14.0481	2.3
																14.8483	0.257567			14.0565	2.29
																14.8566	0.26315			14.0648	2.28
																14.8649	0.257882			14.0732	2.26
																14.8733	0.251495			14.0815	2.21
																14.8816	0.268247			14.0898	2.18
																14.8899	0.257009			14.0982	2.14373
																14.8983	0.278841			14.1065	2.16114
																14.9066	0.24485			14.1148	2.12831
																14.9149	0.239662			14.1232	2.1291
																14.9232	0.241403			14.1315	2.12005
																14.9316	0.24704			14.1398	2.11884
																14.9399	0.261422			14.1481	2.11365
																14.9482	0.268788			14.1565	2.11005
																14.9566	0.273178			14.1648	2.11403
																14.9649	0.258774			14.1731	2.13075
																14.9733	0.260766			14.1815	2.10802
																14.9816	0.248691			14.1898	2.12831
																14.9899	0.253026			14.1982	2.1291
																14.9982	0.250675			14.2065	2.12005
																15.0066	0.26213			14.2148	2.11884
																15.0148	0.263541			14.2232	2.11365
																15.0232	0.280675			14.2315	2.11005
																15.0315	0.25459			14.2398	2.11403
																15.0398	0.280464			14.2482	2.13075
																15.0482	0.309981			14.2565	2.10802
																15.0565	0.300781			14.2648	2.12831
																15.0648	0.321625			14.2731	2.1291
																15.0732	0.32305			14.2815	2.12005
																15.0815	0.355612			14.2898	2.11884
																15.0899	0.355613			14.2981	2.11365
																15.0982	0.376763			14.3065	2.11005
																15.1065	0.390725			14.3148	2.11403
																15.1149	0.394325			14.3232	2.13075
																15.1232	0.403018			14.3315	2.10802
																15.1315	0.378289			14.3398	2.12831
																15.1398	0.386387			14.3482	2.1291
																15.1482	0.380402			14.3565	2.12005
																15.1565	0.372899			14.3648	2.11884
																15.1648	0.360293			14.3732	2.11365
																15.1732	0.330735			14.3815	2.11005
																15.1815	0.331158			14.3898	2.11403
																15.1898	0.305007			14.3981	2.13075
																15.1982	0.296146			14.4065	2.10802
																15.2065	0.291128			14.4148	2.12831
																15.2149	0.268593			14.4231	2.1291
																15.2232	0.271277			14.4315	2.12005
																15.2315	0.274666			14.4398	2.11884
																15.2399	0.275567			14.4482	2.11365
																15.2482	0.265216			14.4565	2.11005
																15.2565	0.259682			14.4648	2.11403
																15.2648	0.244031			14.4732	2.13075
																15.2732	0.25909			14.4815	2.10802
																15.2815	0.270578			14.4898	2.12393
																15.2898	0.246781			14.4982	2.11933
																15.2982	0.252588			14.5065	2.11408
																15.3065	0.258951			14.5148	2.11766
																15.3148	0.265815			14.5231	2.11193
																15.3232	0.26235			14.5315	2.12259
																15.3315	0.279446			14.5398	2.12045
																15.3399	0.33425			14.5481	2.11117
																15.3482	0.416707			14.5565	2.12509
																15.3565	0.529275			14.5648	2.12056
																15.3649	0.721549			14.5732	2.12202
																15.3732	0.971102			14.5815	2.11167
																15.3815	1.32691			14.5898	2.11196
																15.3898	1.75517			14.5982	2.11151
																15.3982	2.2635			14.6065	2.11368
																15.4065	2.85673			14.6148	2.11036
																15.4148	3.4688			14.6232	2.13153
																15.4232	4.05478			14.6315	2.1158
																15.4315	4.57944			14.6398	2.11181
																15.4398	5.04595			14.6481	2.12216
																15.4482	5.34419			14.6565	2.13493
																15.4565	5.48609			14.6648	2.14373
																15.4649	5.47227			14.6731	2.16114
																15.4732	5.33354			14.6815	2.19546
																15.4815	5.07807			14.6898	2.2172
																15.4899	4.704			14.6982	2.22664
																15.4982	4.29753			14.7065	2.24302
																15.5065	3.87841			14.7148	2.27022
																15.5148	3.38983			14.7232	2.27569
																15.5232	2.93774			14.7315	2.28826
																15.5315	2.51084			14.7398	2.28943
																15.5398	2.14611			14.7482	2.30598
																15.5482	1.79223			14.7565	2.29423
																15.5565	1.49307			14.7648	2.29937
																15.5648	1.2167			14.7731	2.26415
																15.5732	1.01268			14.7815	2.26562
																15.5815	0.858626			14.7898	2.22406
																15.5899	0.721734			14.7981	2.20151
																15.5982	0.609962			14.8065	2.19631
																15.6065	0.542369			14.8148	2.17558
																15.6149	0.473659			14.8232	2.15661
																15.6232	0.435093			14.8315	2.13677
																15.6315	0.405079			14.8398	2.10308
																15.6398	0.372164			14.8482	2.0977
																15.6482	0.341219			14.8565	2.06312
																15.6565	0.322465			14.8648	2.05856
																15.6648	0.307441			14.8732	2.05845
																15.6732	0.320024			14.8815	2.04444
																15.6815	0.296476			14.8898	2.04889
																15.6898	0.28421			14.8981	2.0387
																15.6982	0.28608			14.9065	2.02394
																15.7065	0.277768			14.9148	1.99809
																15.7149	0.267412			14.9231	2.00541
																15.7232	0.287636			14.9315	2.02302
																15.7315	0.267567			14.9398	2.03958
																15.7399	0.277889			14.9482	2.03348
																15.7482	0.28322			14.9565	2.03635
																15.7565	0.263984			14.9648	2.05472
																15.7648	0.294054			14.9732	2.03911
																15.7732	0.284098			14.9815	2.04802
																15.7815	0.290465			14.9898	2.05801
																15.7898	0.291263			14.9982	2.05961
																15.7982	0.272568			15.0065	2.06759
																15.8065	0.281655			15.0148	2.09374
																15.8148	0.286208			15.0231	2.0676
																15.8232	0.27855			15.0315	2.06383
																15.8315	0.284778			15.0398	2.08938
																15.8399	0.285512			15.0481	2.07039
																15.8482	0.298113			15.0565	2.0723
																15.8565	0.289502			15.0648	2.07315
																15.8649	0.28422			15.0732	2.06077
																15.8732	0.297976			15.0815	2.05058
																15.8815	0.295843			15.0898	2.03286
																15.8898	0.290436			15.0982	2.03274
																15.8982	0.297926			15.1065	2.05076
																15.9065	0.302546			15.1148	2.05761
																15.9148	0.311372			15.1232	2.05433
																15.9232	0.301443			15.1315	2.06095
																15.9315	0.300647			15.1398	2.06874
																15.9398	0.294141			15.1481	2.09257
																15.9482	0.292046			15.1565	2.10093
																15.9565	0.281588			15.1648	2.11935
																15.9649	0.275427			15.1731	2.1432
																15.9732	0.30639			15.1815	2.16869
																15.9815	0.281908			15.1898	2.17745
																15.9899	0.269536			15.1982	2.20963
																15.9982	0.276606			15.2065	2.21211
																				15.2148	2.21319
																				15.2232	2.22171
																				15.2315	2.20041
																				15.2398	2.17677
																				15.2482	2.17891
																				15.2565	2.15125
																				15.2648	2.14299
																				15.2732	2.10412
																				15.2815	2.08194
																				15.2898	2.05994
																				15.2982	2.05443
																				15.3065	2.05138
																				15.3148	2.04629
																				15.3232	2.05283
																				15.3315	2.10647
																				15.3398	2.11995
																				15.3482	2.16395
																				15.3565	2.20831
																				15.3648	2.25433
																				15.3732	2.28058
																				15.3815	2.29748
																				15.3898	2.29721
																				15.3982	2.3125
																				15.4065	2.31155
																				15.4148	2.29327
																				15.4232	2.26164
																				15.4315	2.24231
																				15.4398	2.19995
																				15.4482	2.16591
																				15.4565	2.12689
																				15.4648	2.10642
																				15.4732	2.09443
																				15.4815	2.05377
																				15.4898	2.03662
																				15.4982	1.99331
																				15.5065	1.98951
																				15.5148	1.97031
																				15.5232	1.96414
																				15.5314	1.95611
																				15.5398	1.9519
																				15.5481	1.94443
																				15.5564	1.92567
																				15.5648	1.89974
																				15.5731	1.91976
																				15.5814	1.90753
																				15.5898	1.90274
																				15.5981	1.89807
																				15.6064	1.89215
																				15.6148	1.87913
																				15.6231	1.87934
																				15.6314	1.8745
																				15.6398	1.87336
																				15.6481	1.87512
																				15.6564	1.86363
																				15.6648	1.86527
																				15.6731	1.86745
																				15.6814	1.85631
																				15.6898	1.86726
																				15.6981	1.87042
																				15.7064	1.86417
																				15.7148	1.84612
																				15.7231	1.85208
																				15.7314	1.85125
																				15.7398	1.83769
																				15.7481	1.83725
																				15.7564	1.84996
																				15.7648	1.83756
																				15.7731	1.82509
																				15.7814	1.81093
																				15.7898	1.82152
																				15.7981	1.82395
																				15.8064	1.81034
																				15.8148	1.81208
																				15.8231	1.81767
																				15.8314	1.80267
																				15.8398	1.80243
																				15.8481	1.79116
																				15.8564	1.79515
																				15.8648	1.81273
																				15.8731	1.79076
																				15.8814	1.79924
																				15.8898	1.79824
																				15.8981	1.80078
																				15.9064	1.80569
																				15.9148	1.79565
																				15.9231	1.79348
																				15.9314	1.79309
																				15.9398	1.78406
																				15.9481	1.80077
																				15.9564	1.79735
																				15.9648	1.80358
																				15.9731	1.79155
																				15.9814	1.80786
																				15.9898	1.79993
																				15.9981	1.80598
																				16.0064	1.80412
																				16.0148	1.82126
																				16.0231	1.81236
																				16.0314	1.81735
																				16.0398	1.81569
																				16.0481	1.81397
																				16.0564	1.82175
																				16.0648	1.82509
																				16.0731	1.82389
																				16.0814	1.81568
																				16.0898	1.8091
																				16.0981	1.8295
																				16.1064	1.83057
																				16.1148	1.82564
																				16.1231	1.81061
																				16.1314	1.82336
																				16.1398	1.82622
																				16.1481	1.82219
																				16.1564	1.83534
																				16.1648	1.81934
																				16.1731	1.81374
																				16.1814	1.81249
																				16.1898	1.79986
																				16.1981	1.7741
																				16.2064	1.79916
																				16.2148	1.78587
																				16.2231	1.77206
																				16.2314	1.78114
																				16.2398	1.7692
																				16.2481	1.77218
																				16.2564	1.77067
																				16.2648	1.76042
																				16.2731	1.78573
																				16.2814	1.77388
																				16.2898	1.76195
																				16.2981	1.7715
																				16.3064	1.77338
																				16.3148	1.77572
																				16.3231	1.76442
																				16.3314	1.78039
																				16.3398	1.77634
																				16.3481	1.78893
																				16.3564	1.76138
																				16.3648	1.76655
																				16.3731	1.76154
																				16.3814	1.77389
																				16.3898	1.78296
																				16.3981	1.78333
																				16.4064	1.79184
																				16.4148	1.79025
																				16.4231	1.79839
																				16.4314	1.80229
																				16.4398	1.81149
																				16.4481	1.83588
																				16.4564	1.80766
																				16.4648	1.82217
																				16.4731	1.83989
																				16.4814	1.83813
																				16.4898	1.83101
																				16.4981	1.82583
																				16.5064	1.81351
																				16.5148	1.83535
																				16.5231	1.82119
																				16.5314	1.8268
																				16.5398	1.81604
																				16.5481	1.84053
																				16.5564	1.80645
																				16.5648	1.80954
																				16.5731	1.8236
																				16.5814	1.80627
																				16.5898	1.81741
																				16.5981	1.80438
																				16.6064	1.81285
																				16.6148	1.82216
																				16.6231	1.84982
																				16.6314	1.89138
																				16.6398	1.97858
																				16.6481	2.13442
																				16.6564	2.38902
																				16.6648	2.81503
																				16.6731	3.4549
																				16.6814	4.40451
																				16.6898	5.60918
																				16.6981	7.13595
																				16.7064	8.95169
																				16.7148	10.9265
																				16.7231	12.9722
																				16.7314	14.8692
																				16.7398	16.4916
																				16.7481	17.6743
																				16.7564	18.339
																				16.7648	18.4794
																				16.7731	18.1521
																				16.7814	17.4067
																				16.7898	16.4006
																				16.7981	15.205
																				16.8064	13.9277
																				16.8148	12.6449
																				16.8231	11.4135
																				16.8314	10.2466
																				16.8398	9.1518
																				16.8481	8.15461
																				16.8564	7.26476
																				16.8648	6.44955
																				16.8731	5.75235
																				16.8814	5.12791
																				16.8898	4.61216
																				16.8981	4.16599
																				16.9064	3.80355
																				16.9148	3.49866
																				16.9231	3.24264
																				16.9314	3.03936
																				16.9398	2.87086
																				16.9481	2.71915
																				16.9564	2.58569
																				16.9648	2.47482
																				16.9731	2.39726
																				16.9814	2.30001
																				16.9898	2.22914
																				16.9981	2.15948
