# Supplementary material for: Template-based copying in chemically fuelled dynamic combinatorial libraries
Source: Nat Chem. 2024 Jul 16;16(8):1240–9. doi: 10.1038/s41557-024-01570-5 (PMC11321992; doi:10.1038/s41557-024-01570-5)
Supplement: Supplementary file 9 — Source data. [file 41557_2024_1570_MOESM9_ESM.xlsx]

## Sheet: Ext. Fig. 4
Extended Figure 4. Fuel consumption and dynamic library composition in solution and on the template.
Experimental condition
T 25 mM
EDC 10 mM
pyr 10 mM
MES 200 mM, pH 6, 25 degree
(dA)10 8mM
oligomer percentatge on template													oligomer percentatge in solution
	time (h)	DynT	T+T*	T+T*+T2	T+T*+T2+T2*	T+T*+T2+T2*+T3	T+T*+T2+T2*+T3+T3*	T+T*+T2+T2*+T3+T3*+T4	T+T*+T2+T2*+T3+T3*+T4+T5					time (h)	DynT	T+T*	T+T*+T2	T+T*+T2+T2*	T+T*+T2+T2*+T3	T+T*+T2+T2*+T3+T3*	T+T*+T2+T2*+T3+T3*+T4	T+T*+T2+T2*+T3+T3*+T4+T5
0	0	1	1	1	1	1	1	1	1				0	0	1	1	1	1	1	1	1	1
1	0.000166761	0.99933	0.999344	1	1	1	1	1	1				1	0.000166761	0.999712	0.999726	0.999736	0.999736	0.999736	0.999736	0.999736	0.999736
2	0.000347981	0.997701	0.997738	0.999999	1	1	1	1	1				2	0.000347981	0.99948	0.999517	0.999551	0.999551	0.999551	0.999551	0.999551	0.999551
3	0.000545896	0.995252	0.995318	0.999998	0.999998	1	1	1	1				3	0.000545896	0.999288	0.999354	0.999426	0.999426	0.999426	0.999426	0.999426	0.999426
4	0.000763376	0.992082	0.992184	0.999993	0.999995	1	1	1	1				4	0.000763376	0.999121	0.999224	0.999345	0.999345	0.999345	0.999345	0.999345	0.999345
5	0.00100412	0.98825	0.988394	0.999986	0.999989	1	1	1	1				5	0.00100412	0.998969	0.999114	0.999294	0.999294	0.999294	0.999294	0.999294	0.999294
6	0.00127292	0.983773	0.983964	0.999974	0.99998	1	1	1	1				6	0.00127292	0.99882	0.999014	0.999265	0.999265	0.999265	0.999265	0.999265	0.999265
7	0.00157597	0.978624	0.97887	0.999956	0.999965	1	1	1	1				7	0.00157597	0.998666	0.998917	0.999249	0.999249	0.999249	0.999249	0.999249	0.999249
8	0.00192125	0.972732	0.97304	0.999928	0.999944	1	1	1	1				8	0.00192125	0.998499	0.998816	0.999241	0.999241	0.999241	0.999241	0.999241	0.999241
9	0.00232251	0.965923	0.966303	0.999887	0.999913	0.999999	0.999999	1	1				9	0.00232251	0.99831	0.998703	0.999238	0.999238	0.999239	0.999239	0.999239	0.999239
10	0.00279574	0.957989	0.958452	0.999828	0.999866	0.999999	0.999999	1	1				10	0.00279574	0.998089	0.998572	0.999237	0.999238	0.999238	0.999238	0.999238	0.999238
11	0.00332535	0.949251	0.949805	0.999746	0.999803	0.999998	0.999998	1	1				11	0.00332535	0.997843	0.998427	0.999238	0.999239	0.999239	0.999239	0.999239	0.999239
12	0.00386977	0.940423	0.941069	0.999647	0.999726	0.999997	0.999997	1	1				12	0.00386977	0.997591	0.998278	0.999238	0.99924	0.99924	0.99924	0.99924	0.99924
13	0.00441646	0.931714	0.932452	0.999532	0.999637	0.999995	0.999995	1	1				13	0.00441646	0.997338	0.998128	0.999239	0.999241	0.999241	0.999241	0.999241	0.999241
14	0.00496427	0.923142	0.923968	0.999402	0.999537	0.999992	0.999993	1	1				14	0.00496427	0.997084	0.997978	0.99924	0.999242	0.999243	0.999243	0.999243	0.999243
15	0.00551315	0.914705	0.915618	0.999257	0.999425	0.999989	0.99999	1	1				15	0.00551315	0.99683	0.997828	0.99924	0.999243	0.999244	0.999244	0.999244	0.999244
16	0.00606308	0.9064	0.907399	0.999098	0.999303	0.999985	0.999986	1	1				16	0.00606308	0.996576	0.997677	0.999241	0.999244	0.999245	0.999245	0.999246	0.999246
17	0.0066141	0.898224	0.899307	0.998924	0.99917	0.999981	0.999982	1	1				17	0.0066141	0.996322	0.997526	0.999241	0.999246	0.999247	0.999247	0.999247	0.999247
18	0.00716619	0.890176	0.891342	0.998738	0.999026	0.999975	0.999977	1	1				18	0.00716619	0.996067	0.997374	0.999242	0.999247	0.999248	0.999248	0.999248	0.999248
19	0.00771939	0.882252	0.883499	0.998537	0.998872	0.999969	0.999971	1	1				19	0.00771939	0.995811	0.997223	0.999242	0.999248	0.999249	0.999249	0.99925	0.99925
20	0.00827369	0.874451	0.875778	0.998324	0.998708	0.999962	0.999965	0.999999	1				20	0.00827369	0.995556	0.997071	0.999242	0.999249	0.999251	0.999251	0.999251	0.999251
21	0.00882911	0.86677	0.868175	0.998098	0.998534	0.999953	0.999957	0.999999	1				21	0.00882911	0.9953	0.996918	0.999242	0.99925	0.999252	0.999252	0.999252	0.999252
22	0.00938567	0.859206	0.860688	0.99786	0.99835	0.999944	0.999949	0.999999	1				22	0.00938567	0.995044	0.996766	0.999242	0.999251	0.999253	0.999253	0.999254	0.999254
23	0.00994336	0.851758	0.853315	0.997609	0.998157	0.999934	0.999939	0.999999	1				23	0.00994336	0.994787	0.996613	0.999242	0.999252	0.999255	0.999255	0.999255	0.999255
24	0.0105022	0.844423	0.846054	0.997346	0.997955	0.999922	0.999929	0.999998	1				24	0.0105022	0.99453	0.99646	0.999242	0.999253	0.999256	0.999256	0.999257	0.999257
25	0.0110622	0.837199	0.838904	0.997072	0.997743	0.99991	0.999917	0.999998	1				25	0.0110622	0.994273	0.996306	0.999242	0.999254	0.999257	0.999257	0.999258	0.999258
26	0.0116234	0.830084	0.83186	0.996786	0.997523	0.999896	0.999904	0.999998	1				26	0.0116234	0.994016	0.996152	0.999241	0.999255	0.999259	0.999259	0.999259	0.999259
27	0.0121858	0.823076	0.824923	0.996489	0.997294	0.999881	0.999891	0.999997	1				27	0.0121858	0.993758	0.995998	0.999241	0.999256	0.99926	0.99926	0.999261	0.999261
28	0.0127493	0.816174	0.81809	0.996181	0.997056	0.999864	0.999876	0.999997	1				28	0.0127493	0.9935	0.995844	0.99924	0.999257	0.999261	0.999261	0.999262	0.999262
29	0.0133141	0.809375	0.811359	0.995863	0.99681	0.999847	0.999859	0.999996	0.999999				29	0.0133141	0.993242	0.99569	0.999239	0.999258	0.999262	0.999262	0.999264	0.999264
30	0.0138801	0.802677	0.804728	0.995534	0.996556	0.999828	0.999842	0.999995	0.999999				30	0.0138801	0.992984	0.995535	0.999239	0.999258	0.999264	0.999264	0.999265	0.999265
31	0.0144473	0.796078	0.798195	0.995195	0.996293	0.999807	0.999823	0.999994	0.999999				31	0.0144473	0.992725	0.99538	0.999238	0.999259	0.999265	0.999265	0.999266	0.999266
32	0.0150158	0.789578	0.79176	0.994846	0.996023	0.999785	0.999803	0.999994	0.999999				32	0.0150158	0.992467	0.995226	0.999237	0.99926	0.999266	0.999266	0.999268	0.999268
33	0.0155854	0.783173	0.785419	0.994487	0.995745	0.999762	0.999782	0.999993	0.999999				33	0.0155854	0.992208	0.99507	0.999236	0.999261	0.999267	0.999267	0.999269	0.999269
34	0.0161564	0.776863	0.779171	0.994118	0.995459	0.999738	0.999759	0.999991	0.999999				34	0.0161564	0.991949	0.994915	0.999234	0.999261	0.999269	0.999269	0.999271	0.999271
35	0.0167286	0.770646	0.773016	0.99374	0.995166	0.999711	0.999735	0.99999	0.999999				35	0.0167286	0.991689	0.99476	0.999233	0.999262	0.99927	0.99927	0.999272	0.999272
36	0.017302	0.76452	0.76695	0.993353	0.994865	0.999684	0.99971	0.999989	0.999998				36	0.017302	0.99143	0.994604	0.999232	0.999263	0.999271	0.999271	0.999273	0.999274
37	0.0178768	0.758483	0.760974	0.992957	0.994557	0.999655	0.999683	0.999988	0.999998				37	0.0178768	0.99117	0.994448	0.99923	0.999263	0.999272	0.999272	0.999275	0.999275
38	0.0184528	0.752535	0.755084	0.992553	0.994243	0.999624	0.999655	0.999986	0.999998				38	0.0184528	0.990911	0.994293	0.999229	0.999264	0.999273	0.999273	0.999276	0.999276
39	0.0190302	0.746673	0.74928	0.992139	0.993921	0.999592	0.999626	0.999984	0.999998				39	0.0190302	0.990651	0.994137	0.999227	0.999265	0.999274	0.999274	0.999278	0.999278
40	0.0196088	0.740896	0.74356	0.991718	0.993592	0.999558	0.999595	0.999983	0.999997				40	0.0196088	0.990391	0.993981	0.999225	0.999265	0.999275	0.999275	0.999279	0.999279
41	0.0201888	0.735203	0.737923	0.991288	0.993257	0.999522	0.999562	0.999981	0.999997				41	0.0201888	0.990131	0.993825	0.999223	0.999266	0.999276	0.999277	0.99928	0.999281
42	0.0207701	0.729592	0.732367	0.99085	0.992915	0.999485	0.999528	0.999979	0.999997				42	0.0207701	0.989871	0.993669	0.999221	0.999266	0.999278	0.999278	0.999282	0.999282
43	0.0213527	0.724062	0.726892	0.990404	0.992567	0.999447	0.999493	0.999976	0.999996				43	0.0213527	0.989611	0.993513	0.999219	0.999266	0.999279	0.999279	0.999283	0.999284
44	0.0219367	0.718612	0.721495	0.989951	0.992213	0.999406	0.999456	0.999974	0.999996				44	0.0219367	0.98935	0.993357	0.999217	0.999267	0.99928	0.99928	0.999285	0.999285
45	0.022522	0.71324	0.716176	0.98949	0.991852	0.999364	0.999418	0.999971	0.999995				45	0.022522	0.98909	0.993201	0.999215	0.999267	0.999281	0.999281	0.999286	0.999287
46	0.0231087	0.707945	0.710932	0.989021	0.991485	0.999321	0.999378	0.999969	0.999995				46	0.0231087	0.98883	0.993045	0.999212	0.999267	0.999282	0.999282	0.999288	0.999288
47	0.0236968	0.702726	0.705764	0.988546	0.991112	0.999276	0.999337	0.999966	0.999994				47	0.0236968	0.988569	0.992889	0.99921	0.999268	0.999283	0.999283	0.999289	0.999289
48	0.0242862	0.697581	0.70067	0.988063	0.990734	0.999229	0.999294	0.999963	0.999994				48	0.0242862	0.988309	0.992733	0.999207	0.999268	0.999284	0.999284	0.99929	0.999291
49	0.024877	0.69251	0.695648	0.987574	0.99035	0.99918	0.999249	0.999959	0.999993				49	0.024877	0.988049	0.992577	0.999204	0.999268	0.999284	0.999285	0.999292	0.999292
50	0.0254692	0.68751	0.690698	0.987078	0.98996	0.99913	0.999204	0.999956	0.999992				50	0.0254692	0.987788	0.992421	0.999201	0.999268	0.999285	0.999286	0.999293	0.999294
51	0.0260629	0.682582	0.685818	0.986575	0.989564	0.999078	0.999156	0.999952	0.999992				51	0.0260629	0.987528	0.992265	0.999198	0.999268	0.999286	0.999286	0.999295	0.999295
52	0.0266579	0.677724	0.681008	0.986066	0.989164	0.999024	0.999107	0.999948	0.999991				52	0.0266579	0.987268	0.992109	0.999195	0.999268	0.999287	0.999287	0.999296	0.999297
53	0.0272543	0.672934	0.676265	0.985551	0.988757	0.998969	0.999057	0.999944	0.99999				53	0.0272543	0.987008	0.991954	0.999192	0.999268	0.999288	0.999288	0.999297	0.999298
54	0.0278522	0.668213	0.67159	0.985029	0.988346	0.998912	0.999005	0.99994	0.999989				54	0.0278522	0.986748	0.991798	0.999189	0.999268	0.999289	0.999289	0.999299	0.9993
55	0.0284516	0.663558	0.66698	0.984502	0.98793	0.998853	0.998952	0.999935	0.999988				55	0.0284516	0.986488	0.991643	0.999186	0.999268	0.99929	0.99929	0.9993	0.999301
56	0.0290523	0.658968	0.662436	0.983969	0.987508	0.998793	0.998897	0.999931	0.999987				56	0.0290523	0.986228	0.991488	0.999182	0.999268	0.99929	0.99929	0.999302	0.999303
57	0.0296546	0.654443	0.657956	0.98343	0.987082	0.998731	0.99884	0.999926	0.999986				57	0.0296546	0.985968	0.991333	0.999179	0.999268	0.999291	0.999291	0.999303	0.999304
58	0.0302583	0.649982	0.653538	0.982885	0.98665	0.998667	0.998782	0.99992	0.999985				58	0.0302583	0.985709	0.991178	0.999175	0.999267	0.999292	0.999292	0.999304	0.999306
59	0.0308634	0.645584	0.649183	0.982335	0.986214	0.998602	0.998722	0.999915	0.999984				59	0.0308634	0.985449	0.991023	0.999171	0.999267	0.999292	0.999293	0.999306	0.999307
60	0.0314701	0.641247	0.644889	0.981779	0.985774	0.998535	0.998661	0.999909	0.999983				60	0.0314701	0.98519	0.990869	0.999167	0.999267	0.999293	0.999293	0.999307	0.999309
61	0.0320782	0.636971	0.640656	0.981218	0.985329	0.998466	0.998599	0.999903	0.999982				61	0.0320782	0.984931	0.990715	0.999163	0.999267	0.999294	0.999294	0.999308	0.99931
62	0.0326878	0.632755	0.636481	0.980653	0.984879	0.998395	0.998535	0.999897	0.99998				62	0.0326878	0.984672	0.990561	0.999159	0.999266	0.999294	0.999295	0.99931	0.999312
63	0.033299	0.628598	0.632365	0.980082	0.984425	0.998323	0.998469	0.99989	0.999979				63	0.033299	0.984414	0.990407	0.999155	0.999266	0.999295	0.999295	0.999311	0.999313
64	0.0339116	0.624499	0.628307	0.979506	0.983966	0.998249	0.998402	0.999883	0.999978				64	0.0339116	0.984155	0.990254	0.99915	0.999265	0.999295	0.999296	0.999313	0.999315
65	0.0345258	0.620457	0.624305	0.978926	0.983504	0.998174	0.998333	0.999876	0.999976				65	0.0345258	0.983897	0.990101	0.999146	0.999265	0.999296	0.999296	0.999314	0.999316
66	0.0351415	0.616472	0.62036	0.978341	0.983037	0.998097	0.998263	0.999869	0.999975				66	0.0351415	0.983639	0.989948	0.999142	0.999264	0.999296	0.999297	0.999315	0.999317
67	0.0357588	0.612542	0.616469	0.977751	0.982566	0.998018	0.998192	0.999861	0.999973				67	0.0357588	0.983381	0.989796	0.999137	0.999263	0.999297	0.999297	0.999317	0.999319
68	0.0363775	0.608667	0.612633	0.977157	0.982092	0.997937	0.998119	0.999853	0.999971				68	0.0363775	0.983124	0.989644	0.999132	0.999263	0.999297	0.999298	0.999318	0.99932
69	0.0369979	0.604846	0.60885	0.976559	0.981613	0.997855	0.998044	0.999845	0.999969				69	0.0369979	0.982867	0.989492	0.999127	0.999262	0.999298	0.999298	0.999319	0.999322
70	0.0376198	0.601078	0.60512	0.975956	0.98113	0.997771	0.997968	0.999837	0.999967				70	0.0376198	0.98261	0.98934	0.999122	0.999261	0.999298	0.999298	0.999321	0.999323
71	0.0382433	0.597362	0.601442	0.975349	0.980644	0.997686	0.997891	0.999828	0.999965				71	0.0382433	0.982354	0.98919	0.999117	0.99926	0.999298	0.999299	0.999322	0.999325
72	0.0388683	0.593698	0.597815	0.974739	0.980154	0.997599	0.997812	0.999819	0.999963				72	0.0388683	0.982098	0.989039	0.999112	0.999259	0.999298	0.999299	0.999323	0.999326
73	0.039495	0.590085	0.594239	0.974124	0.979661	0.99751	0.997732	0.999809	0.999961				73	0.039495	0.981842	0.988889	0.999107	0.999259	0.999299	0.999299	0.999325	0.999328
74	0.0401232	0.586522	0.590712	0.973506	0.979164	0.99742	0.99765	0.999799	0.999959				74	0.0401232	0.981587	0.988739	0.999101	0.999258	0.999299	0.999299	0.999326	0.999329
75	0.0407531	0.583009	0.587235	0.972884	0.978663	0.997328	0.997567	0.999789	0.999957				75	0.0407531	0.981332	0.98859	0.999096	0.999257	0.999299	0.9993	0.999327	0.999331
76	0.0413845	0.579544	0.583806	0.972258	0.978159	0.997235	0.997482	0.999779	0.999954				76	0.0413845	0.981078	0.988441	0.99909	0.999255	0.999299	0.9993	0.999328	0.999332
77	0.0420176	0.576127	0.580424	0.971629	0.977652	0.99714	0.997396	0.999768	0.999952				77	0.0420176	0.980824	0.988293	0.999085	0.999254	0.999299	0.9993	0.99933	0.999334
78	0.0426523	0.572758	0.57709	0.970996	0.977142	0.997043	0.997309	0.999757	0.999949				78	0.0426523	0.98057	0.988145	0.999079	0.999253	0.999299	0.9993	0.999331	0.999335
79	0.0432887	0.569436	0.573802	0.970361	0.976628	0.996945	0.99722	0.999745	0.999947				79	0.0432887	0.980317	0.987998	0.999073	0.999252	0.999299	0.9993	0.999332	0.999337
80	0.0439267	0.566159	0.57056	0.969721	0.976111	0.996845	0.99713	0.999734	0.999944				80	0.0439267	0.980064	0.987851	0.999067	0.999251	0.999299	0.9993	0.999333	0.999338
81	0.0445663	0.562928	0.567363	0.969079	0.975591	0.996744	0.997039	0.999721	0.999941				81	0.0445663	0.979812	0.987705	0.999061	0.999249	0.999299	0.9993	0.999335	0.99934
82	0.0452076	0.559742	0.56421	0.968434	0.975069	0.996641	0.996946	0.999709	0.999938				82	0.0452076	0.97956	0.987559	0.999055	0.999248	0.999299	0.9993	0.999336	0.999341
83	0.0458506	0.5566	0.561101	0.967786	0.974543	0.996537	0.996852	0.999696	0.999935				83	0.0458506	0.979309	0.987414	0.999049	0.999246	0.999299	0.9993	0.999337	0.999343
84	0.0464952	0.553502	0.558036	0.967134	0.974014	0.996431	0.996757	0.999683	0.999932				84	0.0464952	0.979058	0.987269	0.999042	0.999245	0.999299	0.9993	0.999338	0.999345
85	0.0471416	0.550446	0.555013	0.96648	0.973483	0.996324	0.99666	0.999669	0.999928				85	0.0471416	0.978808	0.987125	0.999036	0.999243	0.999299	0.9993	0.99934	0.999346
86	0.0477896	0.547433	0.552033	0.965824	0.972949	0.996215	0.996563	0.999655	0.999925				86	0.0477896	0.978558	0.986982	0.999029	0.999242	0.999299	0.9993	0.999341	0.999348
87	0.0484393	0.544462	0.549094	0.965164	0.972412	0.996105	0.996463	0.999641	0.999921				87	0.0484393	0.978309	0.986839	0.999023	0.99924	0.999298	0.999299	0.999342	0.999349
88	0.0490908	0.541532	0.546196	0.964502	0.971873	0.995994	0.996363	0.999626	0.999918				88	0.0490908	0.978061	0.986697	0.999016	0.999238	0.999298	0.999299	0.999343	0.999351
89	0.0497439	0.538643	0.543338	0.963838	0.971331	0.995881	0.996261	0.999611	0.999914				89	0.0497439	0.977813	0.986556	0.999009	0.999237	0.999298	0.999299	0.999344	0.999352
90	0.0503988	0.535794	0.54052	0.963171	0.970786	0.995766	0.996159	0.999596	0.99991				90	0.0503988	0.977566	0.986415	0.999002	0.999235	0.999297	0.999298	0.999345	0.999354
91	0.0510555	0.532984	0.537742	0.962502	0.970239	0.99565	0.996054	0.99958	0.999906				91	0.0510555	0.977319	0.986275	0.998995	0.999233	0.999297	0.999298	0.999347	0.999355
92	0.0517138	0.530214	0.535003	0.961831	0.96969	0.995533	0.995949	0.999564	0.999902				92	0.0517138	0.977073	0.986136	0.998988	0.999231	0.999297	0.999298	0.999348	0.999357
93	0.0523739	0.527482	0.532302	0.961157	0.969138	0.995415	0.995843	0.999547	0.999898				93	0.0523739	0.976828	0.985997	0.998981	0.999229	0.999296	0.999297	0.999349	0.999358
94	0.0530358	0.524788	0.529638	0.960482	0.968585	0.995295	0.995735	0.99953	0.999893				94	0.0530358	0.976583	0.985859	0.998974	0.999227	0.999296	0.999297	0.99935	0.99936
95	0.0536995	0.522132	0.527013	0.959804	0.968028	0.995173	0.995626	0.999513	0.999889				95	0.0536995	0.976339	0.985722	0.998966	0.999225	0.999295	0.999296	0.999351	0.999361
96	0.0543649	0.519513	0.524423	0.959124	0.96747	0.995051	0.995516	0.999495	0.999884				96	0.0543649	0.976096	0.985586	0.998959	0.999223	0.999294	0.999296	0.999352	0.999363
97	0.0550321	0.51693	0.521871	0.958443	0.96691	0.994927	0.995405	0.999477	0.999879				97	0.0550321	0.975854	0.98545	0.998951	0.999221	0.999294	0.999295	0.999353	0.999364
98	0.0557011	0.514384	0.519354	0.957759	0.966347	0.994801	0.995293	0.999458	0.999875				98	0.0557011	0.975612	0.985315	0.998944	0.999218	0.999293	0.999295	0.999354	0.999366
99	0.0563719	0.511873	0.516873	0.957074	0.965783	0.994675	0.99518	0.999439	0.99987				99	0.0563719	0.975371	0.985181	0.998936	0.999216	0.999292	0.999294	0.999355	0.999367
100	0.0570445	0.509397	0.514426	0.956388	0.965217	0.994547	0.995066	0.99942	0.999864				100	0.0570445	0.97513	0.985048	0.998928	0.999214	0.999292	0.999293	0.999356	0.999368
101	0.0577189	0.506956	0.512015	0.955699	0.964648	0.994418	0.99495	0.9994	0.999859				101	0.0577189	0.974891	0.984916	0.998921	0.999211	0.999291	0.999292	0.999357	0.99937
102	0.0583952	0.504549	0.509637	0.955009	0.964078	0.994288	0.994834	0.99938	0.999854				102	0.0583952	0.974652	0.984784	0.998913	0.999209	0.99929	0.999292	0.999358	0.999371
103	0.0590732	0.502176	0.507293	0.954318	0.963506	0.994156	0.994716	0.999359	0.999848				103	0.0590732	0.974414	0.984653	0.998905	0.999206	0.999289	0.999291	0.999359	0.999373
104	0.0597532	0.499836	0.504982	0.953625	0.962932	0.994023	0.994598	0.999338	0.999842				104	0.0597532	0.974177	0.984523	0.998897	0.999204	0.999288	0.99929	0.99936	0.999374
105	0.0604349	0.49753	0.502704	0.952931	0.962357	0.993889	0.994478	0.999317	0.999837				105	0.0604349	0.97394	0.984394	0.998888	0.999201	0.999287	0.999289	0.999361	0.999376
106	0.0611186	0.495256	0.500458	0.952236	0.96178	0.993754	0.994358	0.999295	0.999831				106	0.0611186	0.973704	0.984266	0.99888	0.999198	0.999286	0.999288	0.999362	0.999377
107	0.061804	0.493014	0.498245	0.951539	0.961201	0.993618	0.994236	0.999273	0.999825				107	0.061804	0.97347	0.984139	0.998872	0.999196	0.999285	0.999287	0.999363	0.999379
108	0.0624914	0.490803	0.496063	0.950841	0.960621	0.99348	0.994114	0.99925	0.999818				108	0.0624914	0.973236	0.984013	0.998864	0.999193	0.999284	0.999286	0.999364	0.99938
109	0.0631807	0.488624	0.493912	0.950142	0.960039	0.993342	0.99399	0.999227	0.999812				109	0.0631807	0.973002	0.983887	0.998855	0.99919	0.999283	0.999285	0.999365	0.999382
110	0.0638718	0.486476	0.491792	0.949442	0.959456	0.993202	0.993866	0.999204	0.999805				110	0.0638718	0.97277	0.983763	0.998847	0.999187	0.999282	0.999284	0.999366	0.999383
111	0.0645648	0.484359	0.489702	0.948741	0.958872	0.993061	0.993741	0.99918	0.999799				111	0.0645648	0.972539	0.983639	0.998838	0.999185	0.999281	0.999283	0.999367	0.999385
112	0.0652598	0.482271	0.487642	0.948039	0.958286	0.992919	0.993615	0.999156	0.999792				112	0.0652598	0.972308	0.983516	0.998829	0.999182	0.99928	0.999282	0.999368	0.999386
113	0.0659566	0.480214	0.485613	0.947336	0.957698	0.992776	0.993488	0.999131	0.999785				113	0.0659566	0.972079	0.983395	0.998821	0.999179	0.999278	0.99928	0.999368	0.999388
114	0.0666554	0.478185	0.483612	0.946633	0.95711	0.992632	0.99336	0.999106	0.999778				114	0.0666554	0.97185	0.983274	0.998812	0.999176	0.999277	0.999279	0.999369	0.999389
115	0.0673561	0.476186	0.48164	0.945928	0.95652	0.992487	0.993231	0.99908	0.99977				115	0.0673561	0.971622	0.983154	0.998803	0.999172	0.999276	0.999278	0.99937	0.999391
116	0.0680588	0.474216	0.479697	0.945223	0.955929	0.992341	0.993102	0.999054	0.999763				116	0.0680588	0.971395	0.983035	0.998794	0.999169	0.999274	0.999277	0.999371	0.999392
117	0.0687634	0.472274	0.477783	0.944518	0.955337	0.992194	0.992971	0.999028	0.999755				117	0.0687634	0.97117	0.982917	0.998785	0.999166	0.999273	0.999275	0.999372	0.999393
118	0.0694699	0.470359	0.475896	0.943811	0.954743	0.992046	0.99284	0.999001	0.999748				118	0.0694699	0.970945	0.982801	0.998776	0.999163	0.999272	0.999274	0.999372	0.999395
119	0.0701785	0.468473	0.474036	0.943104	0.954149	0.991897	0.992708	0.998974	0.99974				119	0.0701785	0.970721	0.982685	0.998767	0.99916	0.99927	0.999273	0.999373	0.999396
120	0.0708889	0.466614	0.472204	0.942397	0.953554	0.991746	0.992575	0.998946	0.999732				120	0.0708889	0.970498	0.98257	0.998758	0.999156	0.999269	0.999271	0.999374	0.999398
121	0.0716014	0.464781	0.470399	0.941689	0.952957	0.991595	0.992442	0.998918	0.999723				121	0.0716014	0.970275	0.982456	0.998749	0.999153	0.999267	0.99927	0.999375	0.999399
122	0.0723159	0.462976	0.468621	0.940981	0.95236	0.991444	0.992308	0.99889	0.999715				122	0.0723159	0.970054	0.982344	0.99874	0.999149	0.999265	0.999268	0.999375	0.999401
123	0.0730323	0.461196	0.466868	0.940272	0.951762	0.991291	0.992173	0.998861	0.999706				123	0.0730323	0.969834	0.982232	0.998731	0.999146	0.999264	0.999267	0.999376	0.999402
124	0.0737508	0.459443	0.465142	0.939564	0.951163	0.991137	0.992037	0.998831	0.999698				124	0.0737508	0.969615	0.982122	0.998721	0.999143	0.999262	0.999265	0.999377	0.999403
125	0.0744712	0.457716	0.463442	0.938855	0.950563	0.990982	0.991901	0.998802	0.999689				125	0.0744712	0.969397	0.982012	0.998712	0.999139	0.99926	0.999263	0.999377	0.999405
126	0.0751937	0.456013	0.461766	0.938145	0.949962	0.990827	0.991764	0.998771	0.99968				126	0.0751937	0.96918	0.981904	0.998703	0.999135	0.999259	0.999262	0.999378	0.999406
127	0.0759182	0.454336	0.460116	0.937436	0.949361	0.99067	0.991626	0.998741	0.99967				127	0.0759182	0.968964	0.981796	0.998693	0.999132	0.999257	0.99926	0.999378	0.999408
128	0.0766447	0.452684	0.458491	0.936726	0.948758	0.990513	0.991488	0.99871	0.999661				128	0.0766447	0.968749	0.98169	0.998684	0.999128	0.999255	0.999258	0.999379	0.999409
129	0.0773733	0.451056	0.45689	0.936017	0.948156	0.990355	0.991349	0.998678	0.999652				129	0.0773733	0.968535	0.981585	0.998674	0.999124	0.999253	0.999256	0.99938	0.999411
130	0.078104	0.449453	0.455313	0.935307	0.947552	0.990196	0.991209	0.998646	0.999642				130	0.078104	0.968322	0.981481	0.998665	0.999121	0.999251	0.999255	0.99938	0.999412
131	0.0788367	0.447873	0.45376	0.934598	0.946948	0.990037	0.991069	0.998614	0.999632				131	0.0788367	0.96811	0.981378	0.998655	0.999117	0.99925	0.999253	0.999381	0.999413
132	0.0795714	0.446317	0.452231	0.933889	0.946344	0.989877	0.990928	0.998582	0.999622				132	0.0795714	0.9679	0.981276	0.998646	0.999113	0.999248	0.999251	0.999381	0.999415
133	0.0803082	0.444785	0.450725	0.933179	0.945739	0.989715	0.990787	0.998548	0.999612				133	0.0803082	0.96769	0.981176	0.998636	0.999109	0.999246	0.999249	0.999382	0.999416
134	0.0810472	0.443275	0.449242	0.93247	0.945133	0.989554	0.990645	0.998515	0.999601				134	0.0810472	0.967481	0.981076	0.998626	0.999105	0.999244	0.999247	0.999382	0.999417
135	0.0817882	0.441789	0.447782	0.931762	0.944527	0.989391	0.990502	0.998481	0.999591				135	0.0817882	0.967274	0.980978	0.998617	0.999101	0.999242	0.999245	0.999383	0.999419
136	0.0825313	0.440324	0.446345	0.931053	0.943921	0.989228	0.990359	0.998447	0.99958				136	0.0825313	0.967067	0.98088	0.998607	0.999097	0.99924	0.999243	0.999383	0.99942
137	0.0832765	0.438883	0.44493	0.930345	0.943314	0.989064	0.990216	0.998412	0.999569				137	0.0832765	0.966862	0.980784	0.998597	0.999093	0.999237	0.999241	0.999383	0.999421
138	0.0840238	0.437463	0.443537	0.929637	0.942707	0.988899	0.990072	0.998377	0.999558				138	0.0840238	0.966658	0.980689	0.998587	0.999089	0.999235	0.999239	0.999384	0.999423
139	0.0847732	0.436065	0.442166	0.92893	0.942099	0.988734	0.989928	0.998341	0.999547				139	0.0847732	0.966455	0.980595	0.998577	0.999085	0.999233	0.999237	0.999384	0.999424
140	0.0855247	0.434689	0.440816	0.928223	0.941492	0.988568	0.989783	0.998305	0.999536				140	0.0855247	0.966253	0.980503	0.998568	0.999081	0.999231	0.999235	0.999385	0.999426
141	0.0862784	0.433334	0.439488	0.927516	0.940884	0.988401	0.989637	0.998269	0.999524				141	0.0862784	0.966052	0.980411	0.998558	0.999077	0.999229	0.999233	0.999385	0.999427
142	0.0870342	0.432	0.438181	0.92681	0.940276	0.988234	0.989492	0.998232	0.999512				142	0.0870342	0.965852	0.980321	0.998548	0.999073	0.999227	0.999231	0.999385	0.999428
143	0.0877922	0.430687	0.436894	0.926105	0.939668	0.988066	0.989345	0.998195	0.9995				143	0.0877922	0.965654	0.980232	0.998538	0.999069	0.999224	0.999229	0.999386	0.99943
144	0.0885523	0.429394	0.435629	0.9254	0.939059	0.987898	0.989199	0.998158	0.999488				144	0.0885523	0.965456	0.980144	0.998528	0.999064	0.999222	0.999226	0.999386	0.999431
145	0.0893146	0.428122	0.434383	0.924696	0.938451	0.987729	0.989052	0.99812	0.999476				145	0.0893146	0.96526	0.980057	0.998518	0.99906	0.99922	0.999224	0.999386	0.999432
146	0.090079	0.42687	0.433158	0.923992	0.937842	0.987559	0.988904	0.998081	0.999464				146	0.090079	0.965065	0.979972	0.998508	0.999056	0.999217	0.999222	0.999386	0.999433
147	0.0908456	0.425638	0.431953	0.923289	0.937234	0.987389	0.988757	0.998043	0.999451				147	0.0908456	0.964871	0.979887	0.998499	0.999051	0.999215	0.99922	0.999387	0.999435
148	0.0916144	0.424426	0.430767	0.922587	0.936625	0.987219	0.988609	0.998003	0.999438				148	0.0916144	0.964678	0.979804	0.998489	0.999047	0.999213	0.999217	0.999387	0.999436
149	0.0923854	0.423233	0.429602	0.921886	0.936017	0.987048	0.98846	0.997964	0.999425				149	0.0923854	0.964486	0.979722	0.998479	0.999043	0.99921	0.999215	0.999387	0.999437
150	0.0931585	0.422059	0.428455	0.921186	0.935408	0.986876	0.988311	0.997924	0.999412				150	0.0931585	0.964296	0.979641	0.998469	0.999038	0.999208	0.999213	0.999387	0.999439
151	0.0939339	0.420905	0.427327	0.920487	0.9348	0.986704	0.988162	0.997884	0.999399				151	0.0939339	0.964106	0.979562	0.998459	0.999034	0.999205	0.99921	0.999388	0.99944
152	0.0947114	0.419769	0.426219	0.919788	0.934192	0.986531	0.988013	0.997843	0.999385				152	0.0947114	0.963918	0.979483	0.998449	0.999029	0.999203	0.999208	0.999388	0.999441
153	0.0954912	0.418652	0.425129	0.919091	0.933584	0.986358	0.987863	0.997802	0.999372				153	0.0954912	0.963731	0.979406	0.998439	0.999025	0.9992	0.999205	0.999388	0.999442
154	0.0962732	0.417554	0.424058	0.918394	0.932976	0.986185	0.987714	0.997761	0.999358				154	0.0962732	0.963545	0.97933	0.998429	0.99902	0.999198	0.999203	0.999388	0.999444
155	0.0970574	0.416473	0.423004	0.917699	0.932369	0.986011	0.987563	0.997719	0.999344				155	0.0970574	0.963361	0.979255	0.998419	0.999016	0.999195	0.9992	0.999388	0.999445
156	0.0978438	0.415411	0.421969	0.917004	0.931762	0.985837	0.987413	0.997677	0.99933				156	0.0978438	0.963177	0.979182	0.998409	0.999011	0.999192	0.999198	0.999388	0.999446
157	0.0986324	0.414367	0.420952	0.916311	0.931155	0.985662	0.987263	0.997634	0.999316				157	0.0986324	0.962995	0.97911	0.9984	0.999007	0.99919	0.999195	0.999388	0.999447
158	0.0994233	0.41334	0.419953	0.915619	0.930548	0.985487	0.987112	0.997592	0.999301				158	0.0994233	0.962814	0.979038	0.99839	0.999002	0.999187	0.999193	0.999388	0.999449
159	0.100216	0.412331	0.418971	0.914928	0.929942	0.985312	0.986961	0.997548	0.999286				159	0.100216	0.962634	0.978969	0.99838	0.998997	0.999185	0.99919	0.999388	0.99945
160	0.101012	0.411339	0.418007	0.914238	0.929336	0.985136	0.98681	0.997505	0.999272				160	0.101012	0.962456	0.9789	0.99837	0.998993	0.999182	0.999188	0.999388	0.999451
161	0.101809	0.410364	0.417059	0.913549	0.928731	0.98496	0.986658	0.997461	0.999257				161	0.101809	0.962278	0.978832	0.99836	0.998988	0.999179	0.999185	0.999388	0.999452
162	0.102609	0.409406	0.416129	0.912862	0.928126	0.984784	0.986507	0.997417	0.999242				162	0.102609	0.962102	0.978766	0.99835	0.998984	0.999176	0.999183	0.999388	0.999454
163	0.103411	0.408465	0.415215	0.912176	0.927521	0.984607	0.986355	0.997372	0.999226				163	0.103411	0.961927	0.978701	0.998341	0.998979	0.999174	0.99918	0.999388	0.999455
164	0.104216	0.40754	0.414319	0.911491	0.926917	0.98443	0.986204	0.997327	0.999211				164	0.104216	0.961753	0.978637	0.998331	0.998974	0.999171	0.999177	0.999388	0.999456
165	0.105022	0.406632	0.413438	0.910808	0.926314	0.984253	0.986052	0.997282	0.999195				165	0.105022	0.96158	0.978575	0.998321	0.998969	0.999168	0.999175	0.999388	0.999457
166	0.105831	0.40574	0.412574	0.910126	0.925711	0.984076	0.9859	0.997236	0.999179				166	0.105831	0.961409	0.978514	0.998311	0.998965	0.999166	0.999172	0.999388	0.999458
167	0.106642	0.404864	0.411726	0.909446	0.925109	0.983898	0.985748	0.99719	0.999163				167	0.106642	0.961239	0.978453	0.998302	0.99896	0.999163	0.999169	0.999388	0.99946
168	0.107456	0.404004	0.410894	0.908767	0.924507	0.98372	0.985596	0.997144	0.999147				168	0.107456	0.96107	0.978395	0.998292	0.998955	0.99916	0.999167	0.999388	0.999461
169	0.108271	0.40316	0.410078	0.90809	0.923906	0.983542	0.985444	0.997097	0.999131				169	0.108271	0.960902	0.978337	0.998283	0.998951	0.999157	0.999164	0.999388	0.999462
170	0.109089	0.402331	0.409278	0.907414	0.923306	0.983364	0.985291	0.997051	0.999114				170	0.109089	0.960735	0.97828	0.998273	0.998946	0.999154	0.999161	0.999388	0.999463
171	0.10991	0.401518	0.408493	0.906739	0.922706	0.983185	0.985139	0.997003	0.999098				171	0.10991	0.96057	0.978225	0.998263	0.998941	0.999151	0.999159	0.999387	0.999464
172	0.110732	0.40072	0.407723	0.906067	0.922108	0.983006	0.984987	0.996956	0.999081				172	0.110732	0.960406	0.978171	0.998254	0.998936	0.999149	0.999156	0.999387	0.999465
173	0.111557	0.399937	0.406969	0.905396	0.92151	0.982827	0.984835	0.996908	0.999064				173	0.111557	0.960243	0.978118	0.998244	0.998931	0.999146	0.999153	0.999387	0.999466
174	0.112384	0.399169	0.406229	0.904726	0.920913	0.982648	0.984682	0.99686	0.999047				174	0.112384	0.960081	0.978067	0.998235	0.998927	0.999143	0.99915	0.999387	0.999468
175	0.113213	0.398416	0.405505	0.904059	0.920316	0.982469	0.98453	0.996811	0.99903				175	0.113213	0.959921	0.978016	0.998226	0.998922	0.99914	0.999148	0.999387	0.999469
176	0.114045	0.397678	0.404795	0.903393	0.919721	0.98229	0.984378	0.996763	0.999012				176	0.114045	0.959761	0.977967	0.998216	0.998917	0.999137	0.999145	0.999386	0.99947
177	0.114879	0.396954	0.4041	0.902729	0.919126	0.982111	0.984226	0.996714	0.998995				177	0.114879	0.959603	0.977919	0.998207	0.998912	0.999134	0.999142	0.999386	0.999471
178	0.115715	0.396244	0.403419	0.902067	0.918533	0.981931	0.984074	0.996664	0.998977				178	0.115715	0.959446	0.977872	0.998198	0.998907	0.999131	0.999139	0.999386	0.999472
179	0.116553	0.395549	0.402753	0.901406	0.91794	0.981752	0.983922	0.996615	0.998959				179	0.116553	0.959291	0.977826	0.998188	0.998903	0.999128	0.999137	0.999386	0.999473
180	0.117394	0.394867	0.402101	0.900747	0.917348	0.981572	0.98377	0.996565	0.998941				180	0.117394	0.959136	0.977782	0.998179	0.998898	0.999126	0.999134	0.999385	0.999474
181	0.118237	0.3942	0.401462	0.900091	0.916758	0.981392	0.983618	0.996515	0.998923				181	0.118237	0.958983	0.977739	0.99817	0.998893	0.999123	0.999131	0.999385	0.999475
182	0.119082	0.393547	0.400838	0.899436	0.916168	0.981213	0.983466	0.996464	0.998905				182	0.119082	0.958831	0.977697	0.998161	0.998888	0.99912	0.999128	0.999385	0.999476
183	0.11993	0.392907	0.400227	0.898783	0.91558	0.981033	0.983314	0.996414	0.998886				183	0.11993	0.95868	0.977656	0.998152	0.998883	0.999117	0.999125	0.999384	0.999477
184	0.12078	0.39228	0.39963	0.898132	0.914992	0.980853	0.983163	0.996363	0.998868				184	0.12078	0.958531	0.977616	0.998143	0.998879	0.999114	0.999123	0.999384	0.999479
185	0.121632	0.391667	0.399047	0.897483	0.914406	0.980674	0.983012	0.996312	0.998849				185	0.121632	0.958382	0.977578	0.998134	0.998874	0.999111	0.99912	0.999384	0.99948
186	0.122486	0.391068	0.398477	0.896836	0.913821	0.980494	0.98286	0.99626	0.99883				186	0.122486	0.958235	0.97754	0.998125	0.998869	0.999108	0.999117	0.999383	0.999481
187	0.123343	0.390481	0.39792	0.896191	0.913237	0.980314	0.982709	0.996209	0.998811				187	0.123343	0.958089	0.977504	0.998116	0.998864	0.999105	0.999114	0.999383	0.999482
188	0.124201	0.389907	0.397376	0.895549	0.912654	0.980135	0.982559	0.996157	0.998792				188	0.124201	0.957944	0.977469	0.998108	0.99886	0.999102	0.999111	0.999383	0.999483
189	0.125063	0.389347	0.396845	0.894908	0.912072	0.979955	0.982408	0.996105	0.998772				189	0.125063	0.957801	0.977435	0.998099	0.998855	0.999099	0.999108	0.999382	0.999484
190	0.125926	0.388799	0.396328	0.894269	0.911492	0.979776	0.982257	0.996052	0.998753				190	0.125926	0.957659	0.977403	0.99809	0.99885	0.999096	0.999106	0.999382	0.999485
191	0.126791	0.388263	0.395822	0.893633	0.910913	0.979596	0.982107	0.996	0.998733				191	0.126791	0.957517	0.977371	0.998082	0.998845	0.999093	0.999103	0.999381	0.999486
192	0.127659	0.387741	0.39533	0.892999	0.910335	0.979417	0.981957	0.995947	0.998714				192	0.127659	0.957377	0.977341	0.998073	0.998841	0.99909	0.9991	0.999381	0.999487
193	0.128529	0.38723	0.39485	0.892367	0.909759	0.979238	0.981807	0.995894	0.998694				193	0.128529	0.957239	0.977311	0.998065	0.998836	0.999087	0.999097	0.999381	0.999488
194	0.129401	0.386732	0.394382	0.891738	0.909184	0.979059	0.981658	0.995841	0.998674				194	0.129401	0.957101	0.977283	0.998057	0.998831	0.999085	0.999094	0.99938	0.999489
195	0.130276	0.386246	0.393926	0.89111	0.90861	0.97888	0.981509	0.995787	0.998654				195	0.130276	0.956965	0.977256	0.998048	0.998826	0.999082	0.999092	0.99938	0.99949
196	0.131153	0.385772	0.393483	0.890485	0.908038	0.978701	0.98136	0.995734	0.998634				196	0.131153	0.956829	0.97723	0.99804	0.998822	0.999079	0.999089	0.999379	0.999491
197	0.132031	0.38531	0.393052	0.889862	0.907467	0.978523	0.981211	0.99568	0.998613				197	0.132031	0.956695	0.977205	0.998032	0.998817	0.999076	0.999086	0.999379	0.999492
198	0.132913	0.38486	0.392632	0.889242	0.906898	0.978344	0.981062	0.995626	0.998593				198	0.132913	0.956563	0.977182	0.998024	0.998812	0.999073	0.999083	0.999378	0.999493
199	0.133796	0.384421	0.392225	0.888624	0.90633	0.978166	0.980914	0.995572	0.998572				199	0.133796	0.956431	0.977159	0.998016	0.998808	0.99907	0.999081	0.999378	0.999494
200	0.134681	0.383994	0.391829	0.888008	0.905764	0.977988	0.980767	0.995517	0.998551				200	0.134681	0.956301	0.977138	0.998008	0.998803	0.999067	0.999078	0.999377	0.999495
201	0.135569	0.383578	0.391444	0.887395	0.905199	0.97781	0.980619	0.995463	0.998531				201	0.135569	0.956171	0.977117	0.998	0.998799	0.999064	0.999075	0.999377	0.999496
202	0.136458	0.383174	0.391071	0.886785	0.904636	0.977633	0.980472	0.995408	0.99851				202	0.136458	0.956043	0.977098	0.997992	0.998794	0.999061	0.999072	0.999376	0.999497
203	0.13735	0.382781	0.390709	0.886176	0.904074	0.977455	0.980325	0.995353	0.998489				203	0.13735	0.955916	0.97708	0.997985	0.998789	0.999058	0.99907	0.999376	0.999498
204	0.138244	0.382399	0.390359	0.885571	0.903514	0.977278	0.980179	0.995298	0.998467				204	0.138244	0.95579	0.977063	0.997977	0.998785	0.999056	0.999067	0.999375	0.999499
205	0.13914	0.382028	0.39002	0.884967	0.902956	0.977101	0.980033	0.995243	0.998446				205	0.13914	0.955666	0.977046	0.99797	0.99878	0.999053	0.999064	0.999375	0.9995
206	0.140039	0.381668	0.389691	0.884367	0.902399	0.976925	0.979887	0.995188	0.998425				206	0.140039	0.955542	0.977031	0.997962	0.998776	0.99905	0.999061	0.999374	0.9995
207	0.140939	0.381319	0.389374	0.883769	0.901844	0.976749	0.979742	0.995133	0.998403				207	0.140939	0.95542	0.977017	0.997955	0.998771	0.999047	0.999059	0.999374	0.999501
208	0.141841	0.380981	0.389068	0.883173	0.901291	0.976573	0.979597	0.995077	0.998382				208	0.141841	0.955299	0.977004	0.997947	0.998767	0.999044	0.999056	0.999373	0.999502
209	0.142746	0.380653	0.388772	0.88258	0.90074	0.976397	0.979452	0.995022	0.99836				209	0.142746	0.955179	0.976992	0.99794	0.998762	0.999041	0.999053	0.999373	0.999503
210	0.143652	0.380335	0.388486	0.88199	0.90019	0.976222	0.979308	0.994966	0.998338				210	0.143652	0.95506	0.976982	0.997933	0.998758	0.999039	0.999051	0.999372	0.999504
211	0.144561	0.380028	0.388212	0.881403	0.899642	0.976047	0.979165	0.99491	0.998316				211	0.144561	0.954942	0.976972	0.997926	0.998754	0.999036	0.999048	0.999372	0.999505
212	0.145471	0.379732	0.387947	0.880818	0.899096	0.975872	0.979021	0.994854	0.998295				212	0.145471	0.954826	0.976963	0.997919	0.998749	0.999033	0.999046	0.999371	0.999506
213	0.146384	0.379445	0.387693	0.880236	0.898551	0.975698	0.978879	0.994798	0.998272				213	0.146384	0.95471	0.976955	0.997912	0.998745	0.99903	0.999043	0.999371	0.999507
214	0.147299	0.379169	0.387449	0.879656	0.898009	0.975524	0.978736	0.994742	0.99825				214	0.147299	0.954596	0.976948	0.997906	0.998741	0.999028	0.99904	0.99937	0.999508
215	0.148215	0.378902	0.387215	0.87908	0.897468	0.975351	0.978595	0.994686	0.998228				215	0.148215	0.954482	0.976942	0.997899	0.998736	0.999025	0.999038	0.99937	0.999509
216	0.149134	0.378646	0.386992	0.878506	0.89693	0.975178	0.978453	0.994629	0.998206				216	0.149134	0.95437	0.976937	0.997892	0.998732	0.999022	0.999035	0.999369	0.99951
217	0.150054	0.378399	0.386778	0.877935	0.896393	0.975005	0.978313	0.994573	0.998184				217	0.150054	0.954259	0.976933	0.997886	0.998728	0.99902	0.999033	0.999368	0.99951
218	0.150976	0.378162	0.386574	0.877366	0.895858	0.974833	0.978172	0.994516	0.998161				218	0.150976	0.954149	0.97693	0.997879	0.998724	0.999017	0.99903	0.999368	0.999511
219	0.151901	0.377934	0.386379	0.876801	0.895325	0.974661	0.978032	0.99446	0.998139				219	0.151901	0.954041	0.976928	0.997873	0.99872	0.999014	0.999028	0.999367	0.999512
220	0.152827	0.377716	0.386194	0.876238	0.894795	0.97449	0.977893	0.994403	0.998116				220	0.152827	0.953933	0.976927	0.997867	0.998715	0.999012	0.999025	0.999367	0.999513
221	0.153755	0.377508	0.386019	0.875678	0.894266	0.974319	0.977754	0.994347	0.998093				221	0.153755	0.953826	0.976927	0.997861	0.998711	0.999009	0.999023	0.999366	0.999514
222	0.154685	0.377309	0.385853	0.875121	0.893739	0.974149	0.977616	0.99429	0.998071				222	0.154685	0.953721	0.976928	0.997855	0.998707	0.999007	0.99902	0.999366	0.999515
223	0.155617	0.377119	0.385697	0.874567	0.893214	0.973979	0.977478	0.994233	0.998048				223	0.155617	0.953616	0.976929	0.997849	0.998703	0.999004	0.999018	0.999365	0.999516
224	0.15655	0.376938	0.385549	0.874016	0.892692	0.973809	0.977341	0.994177	0.998025				224	0.15655	0.953513	0.976932	0.997843	0.998699	0.999001	0.999015	0.999364	0.999516
225	0.157486	0.376766	0.385411	0.873468	0.892171	0.97364	0.977204	0.99412	0.998002				225	0.157486	0.953411	0.976935	0.997837	0.998695	0.998999	0.999013	0.999364	0.999517
226	0.158423	0.376603	0.385282	0.872923	0.891652	0.973472	0.977068	0.994063	0.997979				226	0.158423	0.953309	0.97694	0.997831	0.998691	0.998996	0.999011	0.999363	0.999518
227	0.159362	0.376449	0.385162	0.87238	0.891136	0.973304	0.976933	0.994006	0.997956				227	0.159362	0.953209	0.976945	0.997826	0.998687	0.998994	0.999008	0.999363	0.999519
228	0.160303	0.376303	0.385051	0.871841	0.890622	0.973136	0.976798	0.993949	0.997933				228	0.160303	0.95311	0.976951	0.99782	0.998684	0.998991	0.999006	0.999362	0.99952
229	0.161245	0.376167	0.384948	0.871305	0.89011	0.97297	0.976664	0.993893	0.99791				229	0.161245	0.953012	0.976958	0.997815	0.99868	0.998989	0.999004	0.999362	0.999521
230	0.162189	0.376039	0.384854	0.870771	0.8896	0.972803	0.97653	0.993836	0.997887				230	0.162189	0.952915	0.976966	0.997809	0.998676	0.998987	0.999001	0.999361	0.999522
231	0.163135	0.375919	0.384769	0.870241	0.889092	0.972637	0.976397	0.993779	0.997864				231	0.163135	0.952819	0.976974	0.997804	0.998672	0.998984	0.998999	0.999361	0.999522
232	0.164083	0.375808	0.384692	0.869713	0.888587	0.972472	0.976265	0.993722	0.99784				232	0.164083	0.952724	0.976984	0.997799	0.998669	0.998982	0.998997	0.99936	0.999523
233	0.165032	0.375705	0.384624	0.869189	0.888083	0.972308	0.976133	0.993666	0.997817				233	0.165032	0.95263	0.976994	0.997794	0.998665	0.99898	0.998995	0.999359	0.999524
234	0.165983	0.37561	0.384563	0.868668	0.887582	0.972144	0.976001	0.993609	0.997794				234	0.165983	0.952537	0.977005	0.997789	0.998661	0.998977	0.998993	0.999359	0.999525
235	0.166935	0.375524	0.384512	0.86815	0.887084	0.97198	0.975871	0.993552	0.99777				235	0.166935	0.952445	0.977017	0.997784	0.998658	0.998975	0.99899	0.999358	0.999526
236	0.167889	0.375445	0.384468	0.867635	0.886587	0.971817	0.975741	0.993495	0.997747				236	0.167889	0.952354	0.977029	0.99778	0.998654	0.998973	0.998988	0.999358	0.999526
237	0.168844	0.375375	0.384432	0.867123	0.886093	0.971655	0.975612	0.993439	0.997724				237	0.168844	0.952265	0.977043	0.997775	0.998651	0.99897	0.998986	0.999357	0.999527
238	0.169802	0.375312	0.384405	0.866614	0.885601	0.971493	0.975483	0.993382	0.9977				238	0.169802	0.952176	0.977057	0.99777	0.998647	0.998968	0.998984	0.999357	0.999528
239	0.17076	0.375257	0.384385	0.866108	0.885111	0.971333	0.975355	0.993326	0.997677				239	0.17076	0.952088	0.977072	0.997766	0.998644	0.998966	0.998982	0.999356	0.999529
240	0.17172	0.37521	0.384373	0.865605	0.884624	0.971172	0.975228	0.993269	0.997653				240	0.17172	0.952001	0.977088	0.997762	0.99864	0.998964	0.99898	0.999356	0.99953
241	0.172682	0.375171	0.384369	0.865105	0.884139	0.971012	0.975101	0.993213	0.99763				241	0.172682	0.951915	0.977104	0.997757	0.998637	0.998962	0.998978	0.999355	0.999531
242	0.173645	0.375139	0.384372	0.864609	0.883657	0.970853	0.974975	0.993157	0.997606				242	0.173645	0.95183	0.977121	0.997753	0.998634	0.99896	0.998976	0.999355	0.999531
243	0.174609	0.375114	0.384383	0.864115	0.883176	0.970695	0.97485	0.9931	0.997583				243	0.174609	0.951746	0.977139	0.997749	0.99863	0.998958	0.998974	0.999354	0.999532
244	0.175575	0.375097	0.384401	0.863625	0.882698	0.970537	0.974725	0.993044	0.997559				244	0.175575	0.951663	0.977158	0.997745	0.998627	0.998956	0.998972	0.999354	0.999533
245	0.176542	0.375087	0.384427	0.863138	0.882223	0.97038	0.974601	0.992988	0.997536				245	0.176542	0.951581	0.977177	0.997741	0.998624	0.998953	0.99897	0.999353	0.999534
246	0.177511	0.375085	0.38446	0.862654	0.88175	0.970224	0.974478	0.992932	0.997512				246	0.177511	0.9515	0.977197	0.997738	0.998621	0.998951	0.998969	0.999353	0.999534
247	0.178481	0.375089	0.384501	0.862173	0.881279	0.970068	0.974355	0.992876	0.997489				247	0.178481	0.951419	0.977218	0.997734	0.998618	0.99895	0.998967	0.999352	0.999535
248	0.179452	0.375101	0.384548	0.861695	0.880811	0.969913	0.974233	0.992821	0.997465				248	0.179452	0.95134	0.977239	0.99773	0.998614	0.998948	0.998965	0.999352	0.999536
249	0.180425	0.37512	0.384603	0.861221	0.880345	0.969759	0.974112	0.992765	0.997442				249	0.180425	0.951262	0.977261	0.997727	0.998611	0.998946	0.998963	0.999351	0.999537
250	0.181399	0.375145	0.384664	0.860749	0.879882	0.969605	0.973992	0.992709	0.997418				250	0.181399	0.951184	0.977284	0.997724	0.998608	0.998944	0.998961	0.999351	0.999538
251	0.182374	0.375178	0.384733	0.860281	0.879421	0.969453	0.973872	0.992654	0.997395				251	0.182374	0.951108	0.977307	0.99772	0.998606	0.998942	0.99896	0.99935	0.999538
252	0.18335	0.375217	0.384808	0.859816	0.878962	0.9693	0.973753	0.992599	0.997371				252	0.18335	0.951032	0.977331	0.997717	0.998603	0.99894	0.998958	0.99935	0.999539
253	0.184328	0.375262	0.38489	0.859354	0.878506	0.969149	0.973635	0.992544	0.997348				253	0.184328	0.950957	0.977356	0.997714	0.9986	0.998938	0.998956	0.99935	0.99954
254	0.185307	0.375315	0.384979	0.858895	0.878053	0.968998	0.973517	0.992489	0.997324				254	0.185307	0.950883	0.977381	0.997711	0.998597	0.998937	0.998955	0.999349	0.999541
255	0.186287	0.375374	0.385074	0.858439	0.877602	0.968848	0.9734	0.992434	0.997301				255	0.186287	0.95081	0.977407	0.997708	0.998594	0.998935	0.998953	0.999349	0.999542
256	0.187268	0.375439	0.385176	0.857987	0.877153	0.968699	0.973284	0.992379	0.997278				256	0.187268	0.950738	0.977433	0.997705	0.998592	0.998933	0.998952	0.999348	0.999542
257	0.18825	0.375511	0.385284	0.857538	0.876707	0.968551	0.973169	0.992324	0.997254				257	0.18825	0.950667	0.97746	0.997702	0.998589	0.998932	0.99895	0.999348	0.999543
258	0.189234	0.375589	0.385399	0.857092	0.876263	0.968403	0.973054	0.99227	0.997231				258	0.189234	0.950597	0.977488	0.9977	0.998586	0.99893	0.998949	0.999347	0.999544
259	0.190219	0.375673	0.38552	0.856649	0.875822	0.968256	0.972941	0.992215	0.997208				259	0.190219	0.950527	0.977516	0.997697	0.998584	0.998928	0.998947	0.999347	0.999545
260	0.191204	0.375764	0.385647	0.856209	0.875383	0.96811	0.972827	0.992161	0.997184				260	0.191204	0.950458	0.977544	0.997695	0.998581	0.998927	0.998946	0.999347	0.999545
261	0.192191	0.37586	0.385781	0.855772	0.874947	0.967964	0.972715	0.992107	0.997161				261	0.192191	0.95039	0.977573	0.997692	0.998579	0.998925	0.998944	0.999346	0.999546
262	0.193179	0.375963	0.38592	0.855339	0.874513	0.96782	0.972604	0.992053	0.997138				262	0.193179	0.950323	0.977603	0.99769	0.998576	0.998924	0.998943	0.999346	0.999547
263	0.194168	0.376071	0.386066	0.854908	0.874082	0.967676	0.972493	0.992	0.997115				263	0.194168	0.950257	0.977633	0.997688	0.998574	0.998922	0.998941	0.999346	0.999548
264	0.195158	0.376186	0.386217	0.854481	0.873653	0.967533	0.972383	0.991946	0.997091				264	0.195158	0.950192	0.977664	0.997686	0.998571	0.998921	0.99894	0.999345	0.999548
265	0.196149	0.376306	0.386375	0.854057	0.873227	0.96739	0.972273	0.991893	0.997068				265	0.196149	0.950127	0.977695	0.997684	0.998569	0.998919	0.998939	0.999345	0.999549
266	0.197141	0.376432	0.386538	0.853636	0.872803	0.967249	0.972165	0.99184	0.997045				266	0.197141	0.950063	0.977727	0.997682	0.998567	0.998918	0.998938	0.999345	0.99955
267	0.198133	0.376563	0.386707	0.853218	0.872382	0.967108	0.972057	0.991787	0.997022				267	0.198133	0.95	0.977759	0.99768	0.998564	0.998917	0.998936	0.999344	0.999551
268	0.199127	0.376701	0.386881	0.852803	0.871964	0.966968	0.97195	0.991734	0.996999				268	0.199127	0.949938	0.977792	0.997678	0.998562	0.998915	0.998935	0.999344	0.999552
269	0.200122	0.376843	0.387061	0.852392	0.871547	0.966829	0.971843	0.991682	0.996976				269	0.200122	0.949877	0.977825	0.997677	0.99856	0.998914	0.998934	0.999344	0.999552
270	0.201118	0.376992	0.387247	0.851983	0.871134	0.96669	0.971738	0.991629	0.996953				270	0.201118	0.949816	0.977859	0.997675	0.998558	0.998913	0.998933	0.999344	0.999553
271	0.202114	0.377145	0.387438	0.851578	0.870722	0.966553	0.971633	0.991577	0.996931				271	0.202114	0.949756	0.977893	0.997674	0.998556	0.998911	0.998932	0.999343	0.999554
272	0.203112	0.377304	0.387635	0.851175	0.870314	0.966416	0.971529	0.991525	0.996908				272	0.203112	0.949697	0.977928	0.997672	0.998554	0.99891	0.998931	0.999343	0.999555
273	0.20411	0.377468	0.387837	0.850776	0.869908	0.96628	0.971426	0.991473	0.996885				273	0.20411	0.949639	0.977963	0.997671	0.998552	0.998909	0.99893	0.999343	0.999555
274	0.205109	0.377638	0.388044	0.85038	0.869504	0.966145	0.971323	0.991422	0.996862				274	0.205109	0.949581	0.977998	0.99767	0.99855	0.998908	0.998929	0.999343	0.999556
275	0.20611	0.377813	0.388256	0.849987	0.869103	0.96601	0.971222	0.99137	0.99684				275	0.20611	0.949524	0.978034	0.997669	0.998548	0.998907	0.998928	0.999342	0.999557
276	0.207111	0.377992	0.388474	0.849597	0.868704	0.965877	0.971121	0.991319	0.996817				276	0.207111	0.949468	0.97807	0.997668	0.998546	0.998906	0.998927	0.999342	0.999558
277	0.208112	0.378177	0.388697	0.84921	0.868308	0.965744	0.97102	0.991268	0.996795				277	0.208112	0.949413	0.978107	0.997667	0.998545	0.998905	0.998926	0.999342	0.999558
278	0.209115	0.378367	0.388924	0.848826	0.867914	0.965612	0.970921	0.991218	0.996772				278	0.209115	0.949358	0.978144	0.997666	0.998543	0.998904	0.998925	0.999342	0.999559
279	0.210118	0.378562	0.389157	0.848445	0.867523	0.96548	0.970822	0.991167	0.99675				279	0.210118	0.949304	0.978181	0.997665	0.998541	0.998903	0.998924	0.999342	0.99956
280	0.211122	0.378761	0.389395	0.848067	0.867134	0.96535	0.970724	0.991117	0.996728				280	0.211122	0.949251	0.978219	0.997664	0.998539	0.998902	0.998923	0.999341	0.999561
281	0.212127	0.378966	0.389637	0.847693	0.866748	0.965221	0.970627	0.991067	0.996705				281	0.212127	0.949198	0.978257	0.997664	0.998538	0.998901	0.998922	0.999341	0.999561
282	0.213133	0.379175	0.389884	0.847321	0.866364	0.965092	0.970531	0.991017	0.996683				282	0.213133	0.949146	0.978296	0.997663	0.998536	0.9989	0.998921	0.999341	0.999562
283	0.214139	0.379389	0.390136	0.846952	0.865983	0.964964	0.970435	0.990968	0.996661				283	0.214139	0.949095	0.978335	0.997663	0.998535	0.998899	0.998921	0.999341	0.999563
284	0.215147	0.379607	0.390393	0.846586	0.865604	0.964837	0.97034	0.990918	0.996639				284	0.215147	0.949044	0.978374	0.997662	0.998533	0.998898	0.99892	0.999341	0.999564
285	0.216155	0.37983	0.390654	0.846223	0.865227	0.96471	0.970246	0.990869	0.996617				285	0.216155	0.948994	0.978413	0.997662	0.998532	0.998897	0.998919	0.999341	0.999564
286	0.217163	0.380058	0.39092	0.845863	0.864853	0.964585	0.970153	0.99082	0.996595				286	0.217163	0.948945	0.978453	0.997662	0.99853	0.998896	0.998919	0.999341	0.999565
287	0.218173	0.38029	0.391191	0.845506	0.864482	0.96446	0.97006	0.990772	0.996574				287	0.218173	0.948896	0.978493	0.997661	0.998529	0.998896	0.998918	0.99934	0.999566
288	0.219183	0.380526	0.391466	0.845152	0.864113	0.964336	0.969969	0.990723	0.996552				288	0.219183	0.948849	0.978534	0.997661	0.998528	0.998895	0.998917	0.99934	0.999567
289	0.220193	0.380767	0.391745	0.844801	0.863746	0.964213	0.969878	0.990675	0.99653				289	0.220193	0.948801	0.978575	0.997661	0.998526	0.998894	0.998917	0.99934	0.999568
290	0.221205	0.381012	0.392029	0.844453	0.863382	0.964091	0.969787	0.990627	0.996509				290	0.221205	0.948755	0.978616	0.997661	0.998525	0.998894	0.998916	0.99934	0.999568
291	0.222217	0.381261	0.392317	0.844108	0.86302	0.963969	0.969698	0.99058	0.996488				291	0.222217	0.948709	0.978657	0.997661	0.998524	0.998893	0.998916	0.99934	0.999569
292	0.223229	0.381515	0.392609	0.843765	0.862661	0.963849	0.969609	0.990532	0.996466				292	0.223229	0.948663	0.978699	0.997662	0.998523	0.998892	0.998915	0.99934	0.99957
293	0.224243	0.381773	0.392905	0.843426	0.862304	0.963729	0.969521	0.990485	0.996445				293	0.224243	0.948618	0.978741	0.997662	0.998522	0.998892	0.998915	0.99934	0.999571
294	0.225257	0.382035	0.393206	0.843089	0.861949	0.96361	0.969434	0.990439	0.996424				294	0.225257	0.948574	0.978783	0.997662	0.998521	0.998891	0.998914	0.99934	0.999571
295	0.226272	0.382301	0.393511	0.842755	0.861597	0.963492	0.969347	0.990392	0.996403				295	0.226272	0.948531	0.978826	0.997662	0.998519	0.998891	0.998914	0.99934	0.999572
296	0.227287	0.382571	0.393819	0.842424	0.861247	0.963374	0.969261	0.990346	0.996382				296	0.227287	0.948488	0.978869	0.997663	0.998518	0.99889	0.998913	0.99934	0.999573
297	0.228303	0.382845	0.394132	0.842096	0.8609	0.963258	0.969176	0.9903	0.996361				297	0.228303	0.948445	0.978912	0.997663	0.998518	0.99889	0.998913	0.99934	0.999574
298	0.229319	0.383123	0.394449	0.84177	0.860555	0.963142	0.969092	0.990254	0.99634				298	0.229319	0.948403	0.978955	0.997664	0.998517	0.998889	0.998913	0.99934	0.999574
299	0.230336	0.383404	0.39477	0.841448	0.860212	0.963027	0.969008	0.990208	0.996319				299	0.230336	0.948362	0.978999	0.997665	0.998516	0.998889	0.998913	0.99934	0.999575
300	0.231354	0.38369	0.395094	0.841128	0.859872	0.962913	0.968926	0.990163	0.996299				300	0.231354	0.948322	0.979043	0.997665	0.998515	0.998889	0.998912	0.99934	0.999576
301	0.232372	0.383979	0.395423	0.840811	0.859534	0.9628	0.968844	0.990118	0.996278				301	0.232372	0.948282	0.979087	0.997666	0.998514	0.998888	0.998912	0.999341	0.999577
302	0.233391	0.384272	0.395755	0.840497	0.859198	0.962687	0.968762	0.990073	0.996258				302	0.233391	0.948242	0.979131	0.997667	0.998513	0.998888	0.998912	0.999341	0.999578
303	0.234411	0.384569	0.396091	0.840185	0.858865	0.962575	0.968682	0.990029	0.996237				303	0.234411	0.948203	0.979175	0.997668	0.998513	0.998888	0.998912	0.999341	0.999578
304	0.235431	0.38487	0.39643	0.839876	0.858534	0.962464	0.968602	0.989984	0.996217				304	0.235431	0.948165	0.97922	0.997669	0.998512	0.998887	0.998911	0.999341	0.999579
305	0.236451	0.385174	0.396774	0.83957	0.858206	0.962354	0.968523	0.98994	0.996197				305	0.236451	0.948127	0.979265	0.99767	0.998511	0.998887	0.998911	0.999341	0.99958
306	0.237473	0.385482	0.397121	0.839267	0.857879	0.962245	0.968444	0.989897	0.996177				306	0.237473	0.948089	0.97931	0.997671	0.998511	0.998887	0.998911	0.999341	0.999581
307	0.238494	0.385793	0.397471	0.838966	0.857555	0.962136	0.968366	0.989853	0.996157				307	0.238494	0.948053	0.979355	0.997672	0.99851	0.998887	0.998911	0.999341	0.999581
308	0.239517	0.386108	0.397825	0.838668	0.857233	0.962029	0.96829	0.98981	0.996137				308	0.239517	0.948016	0.979401	0.997674	0.99851	0.998887	0.998911	0.999341	0.999582
309	0.240539	0.386426	0.398183	0.838372	0.856914	0.961922	0.968213	0.989767	0.996117				309	0.240539	0.947981	0.979446	0.997675	0.998509	0.998887	0.998911	0.999342	0.999583
310	0.241563	0.386747	0.398543	0.83808	0.856597	0.961815	0.968138	0.989725	0.996098				310	0.241563	0.947945	0.979492	0.997676	0.998509	0.998886	0.998911	0.999342	0.999584
311	0.242587	0.387072	0.398908	0.837789	0.856282	0.96171	0.968063	0.989683	0.996078				311	0.242587	0.947911	0.979538	0.997678	0.998508	0.998886	0.998911	0.999342	0.999585
312	0.243611	0.387401	0.399276	0.837502	0.855969	0.961605	0.967989	0.98964	0.996059				312	0.243611	0.947877	0.979585	0.997679	0.998508	0.998886	0.998911	0.999342	0.999585
313	0.244636	0.387732	0.399647	0.837217	0.855659	0.961502	0.967915	0.989599	0.99604				313	0.244636	0.947843	0.979631	0.997681	0.998507	0.998886	0.998911	0.999342	0.999586
314	0.245662	0.388067	0.400021	0.836935	0.85535	0.961399	0.967843	0.989557	0.99602				314	0.245662	0.94781	0.979677	0.997682	0.998507	0.998886	0.998911	0.999343	0.999587
315	0.246688	0.388405	0.400399	0.836655	0.855044	0.961296	0.967771	0.989516	0.996001				315	0.246688	0.947777	0.979724	0.997684	0.998507	0.998886	0.998911	0.999343	0.999588
316	0.247714	0.388747	0.400779	0.836377	0.85474	0.961195	0.967699	0.989475	0.995982				316	0.247714	0.947745	0.979771	0.997686	0.998507	0.998886	0.998912	0.999343	0.999589
317	0.248741	0.389091	0.401163	0.836103	0.854439	0.961094	0.967629	0.989435	0.995964				317	0.248741	0.947713	0.979818	0.997687	0.998506	0.998887	0.998912	0.999343	0.999589
318	0.249769	0.389439	0.401551	0.83583	0.854139	0.960994	0.967559	0.989394	0.995945				318	0.249769	0.947682	0.979865	0.997689	0.998506	0.998887	0.998912	0.999344	0.99959
319	0.250797	0.38979	0.401941	0.835561	0.853842	0.960895	0.96749	0.989354	0.995926				319	0.250797	0.947651	0.979912	0.997691	0.998506	0.998887	0.998912	0.999344	0.999591
320	0.251826	0.390143	0.402334	0.835294	0.853547	0.960797	0.967421	0.989314	0.995908				320	0.251826	0.94762	0.97996	0.997693	0.998506	0.998887	0.998912	0.999344	0.999592
321	0.252855	0.3905	0.402731	0.835029	0.853254	0.960699	0.967353	0.989275	0.995889				321	0.252855	0.94759	0.980007	0.997695	0.998506	0.998887	0.998913	0.999345	0.999593
322	0.253884	0.39086	0.40313	0.834766	0.852963	0.960603	0.967286	0.989236	0.995871				322	0.253884	0.947561	0.980055	0.997697	0.998506	0.998887	0.998913	0.999345	0.999593
323	0.254914	0.391223	0.403532	0.834507	0.852675	0.960507	0.96722	0.989197	0.995853				323	0.254914	0.947532	0.980103	0.997699	0.998506	0.998888	0.998913	0.999345	0.999594
324	0.255945	0.391588	0.403938	0.834249	0.852388	0.960411	0.967154	0.989158	0.995834				324	0.255945	0.947503	0.98015	0.997701	0.998506	0.998888	0.998914	0.999346	0.999595
325	0.256976	0.391957	0.404346	0.833994	0.852104	0.960317	0.967089	0.98912	0.995816				325	0.256976	0.947475	0.980198	0.997703	0.998506	0.998888	0.998914	0.999346	0.999596
326	0.258008	0.392328	0.404757	0.833742	0.851822	0.960223	0.967025	0.989081	0.995799				326	0.258008	0.947448	0.980246	0.997705	0.998506	0.998888	0.998914	0.999346	0.999597
327	0.25904	0.392702	0.405171	0.833491	0.851541	0.96013	0.966961	0.989044	0.995781				327	0.25904	0.94742	0.980295	0.997708	0.998506	0.998889	0.998915	0.999347	0.999597
328	0.260072	0.393079	0.405588	0.833244	0.851263	0.960038	0.966898	0.989006	0.995763				328	0.260072	0.947394	0.980343	0.99771	0.998506	0.998889	0.998915	0.999347	0.999598
329	0.261106	0.393459	0.406008	0.832998	0.850987	0.959946	0.966835	0.988969	0.995746				329	0.261106	0.947367	0.980391	0.997712	0.998506	0.998889	0.998916	0.999347	0.999599
330	0.262139	0.393841	0.40643	0.832755	0.850713	0.959855	0.966774	0.988932	0.995728				330	0.262139	0.947341	0.98044	0.997715	0.998507	0.99889	0.998916	0.999348	0.9996
331	0.263173	0.394227	0.406855	0.832514	0.850442	0.959765	0.966713	0.988895	0.995711				331	0.263173	0.947316	0.980488	0.997717	0.998507	0.99889	0.998917	0.999348	0.999601
332	0.264208	0.394615	0.407283	0.832276	0.850172	0.959676	0.966652	0.988859	0.995694				332	0.264208	0.94729	0.980537	0.997719	0.998507	0.998891	0.998917	0.999349	0.999601
333	0.265243	0.395005	0.407713	0.83204	0.849904	0.959588	0.966592	0.988823	0.995677				333	0.265243	0.947266	0.980586	0.997722	0.998507	0.998891	0.998918	0.999349	0.999602
334	0.266278	0.395398	0.408146	0.831806	0.849638	0.9595	0.966533	0.988787	0.99566				334	0.266278	0.947241	0.980634	0.997725	0.998508	0.998892	0.998918	0.99935	0.999603
335	0.267314	0.395794	0.408582	0.831574	0.849375	0.959413	0.966475	0.988751	0.995643				335	0.267314	0.947217	0.980683	0.997727	0.998508	0.998892	0.998919	0.99935	0.999604
336	0.268351	0.396192	0.40902	0.831345	0.849113	0.959327	0.966417	0.988716	0.995626				336	0.268351	0.947194	0.980732	0.99773	0.998508	0.998893	0.998919	0.999351	0.999605
337	0.269388	0.396593	0.409461	0.831118	0.848853	0.959241	0.96636	0.988681	0.99561				337	0.269388	0.94717	0.980781	0.997732	0.998509	0.998893	0.99892	0.999351	0.999605
338	0.270425	0.396997	0.409905	0.830893	0.848595	0.959156	0.966303	0.988646	0.995593				338	0.270425	0.947148	0.98083	0.997735	0.998509	0.998894	0.998921	0.999352	0.999606
339	0.271463	0.397403	0.410351	0.83067	0.84834	0.959072	0.966247	0.988612	0.995577				339	0.271463	0.947125	0.980879	0.997738	0.99851	0.998894	0.998921	0.999352	0.999607
340	0.272502	0.397811	0.410799	0.830449	0.848086	0.958989	0.966192	0.988578	0.995561				340	0.272502	0.947103	0.980928	0.997741	0.99851	0.998895	0.998922	0.999353	0.999608
341	0.273541	0.398222	0.41125	0.830231	0.847834	0.958906	0.966137	0.988544	0.995544				341	0.273541	0.947081	0.980978	0.997744	0.998511	0.998896	0.998923	0.999353	0.999609
342	0.27458	0.398635	0.411703	0.830015	0.847584	0.958824	0.966083	0.98851	0.995528				342	0.27458	0.94706	0.981027	0.997746	0.998511	0.998896	0.998924	0.999354	0.99961
343	0.27562	0.39905	0.412159	0.829801	0.847336	0.958743	0.96603	0.988477	0.995513				343	0.27562	0.947039	0.981076	0.997749	0.998512	0.998897	0.998924	0.999354	0.99961
344	0.276661	0.399468	0.412617	0.829589	0.84709	0.958662	0.965977	0.988444	0.995497				344	0.276661	0.947019	0.981126	0.997752	0.998513	0.998898	0.998925	0.999355	0.999611
345	0.277702	0.399889	0.413078	0.82938	0.846846	0.958582	0.965925	0.988411	0.995481				345	0.277702	0.946998	0.981175	0.997755	0.998513	0.998898	0.998926	0.999355	0.999612
346	0.278743	0.400311	0.41354	0.829172	0.846604	0.958503	0.965873	0.988379	0.995466				346	0.278743	0.946978	0.981225	0.997758	0.998514	0.998899	0.998927	0.999356	0.999613
347	0.279785	0.400736	0.414005	0.828967	0.846364	0.958425	0.965823	0.988347	0.99545				347	0.279785	0.946959	0.981274	0.997761	0.998515	0.9989	0.998927	0.999357	0.999614
348	0.280827	0.401164	0.414473	0.828763	0.846125	0.958347	0.965772	0.988315	0.995435				348	0.280827	0.94694	0.981324	0.997765	0.998515	0.998901	0.998928	0.999357	0.999615
349	0.28187	0.401593	0.414942	0.828562	0.845889	0.95827	0.965722	0.988283	0.99542				349	0.28187	0.946921	0.981373	0.997768	0.998516	0.998901	0.998929	0.999358	0.999615
350	0.282913	0.402025	0.415414	0.828363	0.845654	0.958194	0.965673	0.988252	0.995405				350	0.282913	0.946902	0.981423	0.997771	0.998517	0.998902	0.99893	0.999358	0.999616
351	0.283957	0.402459	0.415889	0.828166	0.845421	0.958118	0.965625	0.988221	0.99539				351	0.283957	0.946884	0.981472	0.997774	0.998518	0.998903	0.998931	0.999359	0.999617
352	0.285002	0.402895	0.416365	0.82797	0.84519	0.958043	0.965577	0.98819	0.995375				352	0.285002	0.946866	0.981522	0.997777	0.998518	0.998904	0.998932	0.99936	0.999618
353	0.286046	0.403333	0.416843	0.827777	0.844961	0.957969	0.96553	0.98816	0.99536				353	0.286046	0.946849	0.981571	0.997781	0.998519	0.998905	0.998933	0.99936	0.999619
354	0.287092	0.403773	0.417324	0.827586	0.844734	0.957895	0.965483	0.98813	0.995346				354	0.287092	0.946832	0.981621	0.997784	0.99852	0.998906	0.998934	0.999361	0.99962
355	0.288138	0.404216	0.417807	0.827397	0.844508	0.957822	0.965437	0.9881	0.995331				355	0.288138	0.946815	0.981671	0.997787	0.998521	0.998907	0.998935	0.999362	0.99962
356	0.289184	0.40466	0.418292	0.82721	0.844285	0.95775	0.965391	0.98807	0.995317				356	0.289184	0.946798	0.98172	0.997791	0.998522	0.998907	0.998936	0.999362	0.999621
357	0.290231	0.405107	0.418779	0.827025	0.844063	0.957678	0.965346	0.988041	0.995303				357	0.290231	0.946782	0.98177	0.997794	0.998523	0.998908	0.998937	0.999363	0.999622
358	0.291278	0.405556	0.419268	0.826842	0.843843	0.957608	0.965302	0.988012	0.995289				358	0.291278	0.946766	0.98182	0.997797	0.998524	0.998909	0.998938	0.999364	0.999623
359	0.292326	0.406007	0.419759	0.82666	0.843624	0.957537	0.965258	0.987983	0.995275				359	0.292326	0.94675	0.98187	0.997801	0.998525	0.99891	0.998939	0.999364	0.999624
360	0.293374	0.406459	0.420252	0.826481	0.843408	0.957468	0.965215	0.987954	0.995261				360	0.293374	0.946735	0.981919	0.997804	0.998526	0.998911	0.99894	0.999365	0.999625
361	0.294423	0.406914	0.420747	0.826304	0.843193	0.957399	0.965172	0.987926	0.995247				361	0.294423	0.94672	0.981969	0.997808	0.998527	0.998912	0.998941	0.999366	0.999626
362	0.295472	0.407371	0.421245	0.826128	0.84298	0.957331	0.96513	0.987898	0.995233				362	0.295472	0.946705	0.982019	0.997811	0.998528	0.998913	0.998942	0.999367	0.999626
363	0.296522	0.40783	0.421744	0.825955	0.842769	0.957263	0.965088	0.98787	0.99522				363	0.296522	0.946691	0.982068	0.997815	0.998529	0.998914	0.998943	0.999367	0.999627
364	0.297572	0.40829	0.422245	0.825783	0.842559	0.957196	0.965047	0.987843	0.995207				364	0.297572	0.946677	0.982118	0.997818	0.99853	0.998915	0.998944	0.999368	0.999628
365	0.298623	0.408753	0.422748	0.825613	0.842352	0.95713	0.965007	0.987816	0.995193				365	0.298623	0.946663	0.982168	0.997822	0.998531	0.998917	0.998945	0.999369	0.999629
366	0.299675	0.409218	0.423253	0.825445	0.842145	0.957064	0.964967	0.987789	0.99518				366	0.299675	0.946649	0.982217	0.997826	0.998532	0.998918	0.998946	0.99937	0.99963
367	0.300727	0.409684	0.42376	0.825279	0.841941	0.956999	0.964928	0.987762	0.995167				367	0.300727	0.946636	0.982267	0.997829	0.998534	0.998919	0.998948	0.99937	0.999631
368	0.301779	0.410153	0.424269	0.825115	0.841738	0.956935	0.964889	0.987736	0.995154				368	0.301779	0.946623	0.982317	0.997833	0.998535	0.99892	0.998949	0.999371	0.999632
369	0.302832	0.410623	0.424779	0.824952	0.841537	0.956871	0.964851	0.98771	0.995141				369	0.302832	0.94661	0.982366	0.997837	0.998536	0.998921	0.99895	0.999372	0.999632
370	0.303885	0.411095	0.425292	0.824792	0.841338	0.956808	0.964813	0.987684	0.995129				370	0.303885	0.946598	0.982416	0.99784	0.998537	0.998922	0.998951	0.999373	0.999633
371	0.304939	0.411569	0.425806	0.824633	0.84114	0.956746	0.964776	0.987659	0.995116				371	0.304939	0.946586	0.982466	0.997844	0.998538	0.998923	0.998952	0.999374	0.999634
372	0.305994	0.412044	0.426322	0.824476	0.840944	0.956684	0.964739	0.987633	0.995104				372	0.305994	0.946574	0.982515	0.997848	0.99854	0.998924	0.998954	0.999374	0.999635
373	0.307049	0.412522	0.42684	0.82432	0.84075	0.956623	0.964703	0.987608	0.995092				373	0.307049	0.946562	0.982565	0.997852	0.998541	0.998926	0.998955	0.999375	0.999636
374	0.308104	0.413001	0.42736	0.824167	0.840557	0.956563	0.964668	0.987584	0.995079				374	0.308104	0.946551	0.982614	0.997856	0.998542	0.998927	0.998956	0.999376	0.999637
375	0.30916	0.413482	0.427882	0.824015	0.840366	0.956503	0.964633	0.987559	0.995067				375	0.30916	0.946539	0.982664	0.997859	0.998544	0.998928	0.998957	0.999377	0.999638
376	0.310217	0.413965	0.428405	0.823865	0.840177	0.956443	0.964598	0.987535	0.995055				376	0.310217	0.946529	0.982713	0.997863	0.998545	0.998929	0.998959	0.999378	0.999638
377	0.311274	0.414449	0.42893	0.823717	0.839989	0.956385	0.964564	0.987511	0.995044				377	0.311274	0.946518	0.982763	0.997867	0.998546	0.998931	0.99896	0.999379	0.999639
378	0.312332	0.414936	0.429457	0.82357	0.839803	0.956327	0.964531	0.987487	0.995032				378	0.312332	0.946508	0.982812	0.997871	0.998548	0.998932	0.998961	0.999379	0.99964
379	0.31339	0.415424	0.429985	0.823425	0.839618	0.956269	0.964498	0.987464	0.99502				379	0.31339	0.946498	0.982862	0.997875	0.998549	0.998933	0.998963	0.99938	0.999641
380	0.314449	0.415913	0.430515	0.823282	0.839435	0.956213	0.964466	0.987441	0.995009				380	0.314449	0.946488	0.982911	0.997879	0.998551	0.998934	0.998964	0.999381	0.999642
381	0.315508	0.416405	0.431047	0.823141	0.839254	0.956156	0.964434	0.987418	0.994997				381	0.315508	0.946478	0.98296	0.997883	0.998552	0.998936	0.998965	0.999382	0.999643
382	0.316568	0.416898	0.431581	0.823001	0.839074	0.956101	0.964402	0.987395	0.994986				382	0.316568	0.946469	0.98301	0.997887	0.998554	0.998937	0.998967	0.999383	0.999644
383	0.317628	0.417392	0.432116	0.822863	0.838895	0.956046	0.964372	0.987373	0.994975				383	0.317628	0.94646	0.983059	0.997891	0.998555	0.998938	0.998968	0.999384	0.999645
384	0.318689	0.417888	0.432653	0.822726	0.838719	0.955991	0.964341	0.987351	0.994964				384	0.318689	0.946451	0.983108	0.997895	0.998556	0.99894	0.998969	0.999385	0.999645
385	0.319751	0.418386	0.433191	0.822591	0.838543	0.955938	0.964311	0.987329	0.994953				385	0.319751	0.946442	0.983157	0.997899	0.998558	0.998941	0.998971	0.999386	0.999646
386	0.320813	0.418886	0.433731	0.822458	0.83837	0.955884	0.964282	0.987307	0.994942				386	0.320813	0.946434	0.983207	0.997903	0.99856	0.998942	0.998972	0.999387	0.999647
387	0.321875	0.419387	0.434273	0.822326	0.838197	0.955832	0.964253	0.987286	0.994932				387	0.321875	0.946425	0.983256	0.997907	0.998561	0.998944	0.998974	0.999387	0.999648
388	0.322939	0.419889	0.434816	0.822196	0.838027	0.95578	0.964225	0.987265	0.994921				388	0.322939	0.946418	0.983305	0.997911	0.998563	0.998945	0.998975	0.999388	0.999649
389	0.324002	0.420394	0.435361	0.822068	0.837858	0.955728	0.964197	0.987244	0.994911				389	0.324002	0.94641	0.983354	0.997915	0.998564	0.998947	0.998976	0.999389	0.99965
390	0.325067	0.420899	0.435907	0.821941	0.83769	0.955677	0.96417	0.987224	0.994901				390	0.325067	0.946402	0.983403	0.997919	0.998566	0.998948	0.998978	0.99939	0.999651
391	0.326131	0.421407	0.436455	0.821816	0.837524	0.955627	0.964143	0.987203	0.99489				391	0.326131	0.946395	0.983452	0.997924	0.998567	0.998949	0.998979	0.999391	0.999652
392	0.327197	0.421915	0.437004	0.821692	0.837359	0.955578	0.964116	0.987183	0.99488				392	0.327197	0.946388	0.9835	0.997928	0.998569	0.998951	0.998981	0.999392	0.999652
393	0.328263	0.422426	0.437555	0.82157	0.837196	0.955528	0.96409	0.987163	0.99487				393	0.328263	0.946381	0.983549	0.997932	0.998571	0.998952	0.998982	0.999393	0.999653
394	0.329329	0.422937	0.438107	0.821449	0.837034	0.95548	0.964065	0.987144	0.994861				394	0.329329	0.946375	0.983598	0.997936	0.998572	0.998954	0.998984	0.999394	0.999654
395	0.330397	0.423451	0.438661	0.82133	0.836874	0.955432	0.96404	0.987125	0.994851				395	0.330397	0.946368	0.983647	0.99794	0.998574	0.998955	0.998985	0.999395	0.999655
396	0.331464	0.423965	0.439217	0.821213	0.836715	0.955384	0.964015	0.987106	0.994841				396	0.331464	0.946362	0.983695	0.997944	0.998576	0.998957	0.998987	0.999396	0.999656
397	0.332533	0.424482	0.439774	0.821096	0.836558	0.955338	0.963991	0.987087	0.994832				397	0.332533	0.946356	0.983744	0.997949	0.998577	0.998958	0.998988	0.999397	0.999657
398	0.333601	0.424999	0.440332	0.820982	0.836402	0.955291	0.963968	0.987068	0.994822				398	0.333601	0.94635	0.983793	0.997953	0.998579	0.99896	0.99899	0.999398	0.999658
399	0.334671	0.425518	0.440892	0.820869	0.836248	0.955246	0.963945	0.98705	0.994813				399	0.334671	0.946345	0.983841	0.997957	0.998581	0.998961	0.998991	0.999399	0.999659
400	0.335741	0.426039	0.441453	0.820757	0.836095	0.955201	0.963922	0.987032	0.994804				400	0.335741	0.946339	0.983889	0.997961	0.998583	0.998963	0.998993	0.9994	0.999659
401	0.336812	0.426561	0.442015	0.820647	0.835943	0.955156	0.9639	0.987014	0.994795				401	0.336812	0.946334	0.983938	0.997966	0.998584	0.998964	0.998995	0.999401	0.99966
402	0.337883	0.427084	0.442579	0.820539	0.835793	0.955112	0.963878	0.986997	0.994786				402	0.337883	0.946329	0.983986	0.99797	0.998586	0.998966	0.998996	0.999402	0.999661
403	0.338955	0.427609	0.443145	0.820432	0.835644	0.955068	0.963857	0.986979	0.994777				403	0.338955	0.946324	0.984034	0.997974	0.998588	0.998967	0.998998	0.999403	0.999662
404	0.340027	0.428135	0.443711	0.820326	0.835497	0.955025	0.963836	0.986962	0.994769				404	0.340027	0.94632	0.984083	0.997979	0.99859	0.998969	0.998999	0.999404	0.999663
405	0.3411	0.428663	0.444279	0.820222	0.835351	0.954983	0.963816	0.986945	0.99476				405	0.3411	0.946315	0.984131	0.997983	0.998592	0.998971	0.999001	0.999405	0.999664
406	0.342174	0.429192	0.444849	0.820119	0.835206	0.954941	0.963796	0.986929	0.994751				406	0.342174	0.946311	0.984179	0.997987	0.998593	0.998972	0.999003	0.999406	0.999665
407	0.343248	0.429722	0.44542	0.820017	0.835063	0.9549	0.963776	0.986912	0.994743				407	0.343248	0.946307	0.984227	0.997992	0.998595	0.998974	0.999004	0.999407	0.999666
408	0.344323	0.430253	0.445992	0.819917	0.834921	0.954859	0.963757	0.986896	0.994735				408	0.344323	0.946304	0.984275	0.997996	0.998597	0.998975	0.999006	0.999408	0.999667
409	0.345398	0.430786	0.446565	0.819819	0.83478	0.954819	0.963739	0.98688	0.994727				409	0.345398	0.9463	0.984323	0.998	0.998599	0.998977	0.999008	0.999409	0.999667
410	0.346474	0.43132	0.44714	0.819721	0.834641	0.954779	0.963721	0.986865	0.994719				410	0.346474	0.946297	0.98437	0.998005	0.998601	0.998979	0.999009	0.99941	0.999668
411	0.347551	0.431856	0.447716	0.819626	0.834503	0.95474	0.963703	0.986849	0.994711				411	0.347551	0.946293	0.984418	0.998009	0.998603	0.99898	0.999011	0.999411	0.999669
412	0.348628	0.432393	0.448294	0.819531	0.834367	0.954701	0.963686	0.986834	0.994703				412	0.348628	0.94629	0.984466	0.998013	0.998605	0.998982	0.999013	0.999413	0.99967
413	0.349706	0.432931	0.448872	0.819438	0.834231	0.954663	0.963669	0.986819	0.994695				413	0.349706	0.946287	0.984513	0.998018	0.998606	0.998984	0.999014	0.999414	0.999671
414	0.350784	0.43347	0.449452	0.819346	0.834098	0.954625	0.963652	0.986805	0.994688				414	0.350784	0.946285	0.984561	0.998022	0.998608	0.998985	0.999016	0.999415	0.999672
415	0.351864	0.43401	0.450033	0.819256	0.833965	0.954588	0.963636	0.98679	0.99468				415	0.351864	0.946282	0.984608	0.998027	0.99861	0.998987	0.999018	0.999416	0.999673
416	0.352943	0.434552	0.450616	0.819167	0.833834	0.954552	0.963621	0.986776	0.994673				416	0.352943	0.94628	0.984656	0.998031	0.998612	0.998989	0.999019	0.999417	0.999674
417	0.354024	0.435095	0.4512	0.819079	0.833704	0.954516	0.963606	0.986762	0.994666				417	0.354024	0.946278	0.984703	0.998035	0.998614	0.99899	0.999021	0.999418	0.999675
418	0.355105	0.43564	0.451784	0.818993	0.833575	0.95448	0.963591	0.986748	0.994659				418	0.355105	0.946276	0.98475	0.99804	0.998616	0.998992	0.999023	0.999419	0.999675
419	0.356186	0.436185	0.452371	0.818908	0.833448	0.954445	0.963577	0.986735	0.994651				419	0.356186	0.946274	0.984798	0.998044	0.998618	0.998994	0.999024	0.99942	0.999676
420	0.357269	0.436732	0.452958	0.818824	0.833322	0.954411	0.963563	0.986721	0.994645				420	0.357269	0.946272	0.984845	0.998049	0.99862	0.998995	0.999026	0.999421	0.999677
421	0.358351	0.43728	0.453547	0.818741	0.833197	0.954377	0.963549	0.986708	0.994638				421	0.358351	0.946271	0.984892	0.998053	0.998622	0.998997	0.999028	0.999422	0.999678
422	0.359435	0.437829	0.454136	0.81866	0.833073	0.954343	0.963536	0.986695	0.994631				422	0.359435	0.946269	0.984939	0.998058	0.998624	0.998999	0.99903	0.999424	0.999679
423	0.360519	0.438379	0.454727	0.81858	0.832951	0.95431	0.963523	0.986683	0.994624				423	0.360519	0.946268	0.984985	0.998062	0.998626	0.999	0.999031	0.999425	0.99968
424	0.361604	0.438931	0.455319	0.818502	0.83283	0.954278	0.963511	0.98667	0.994618				424	0.361604	0.946267	0.985032	0.998067	0.998628	0.999002	0.999033	0.999426	0.999681
425	0.362689	0.439484	0.455913	0.818424	0.83271	0.954245	0.963499	0.986658	0.994611				425	0.362689	0.946266	0.985079	0.998071	0.99863	0.999004	0.999035	0.999427	0.999682
426	0.363776	0.440037	0.456507	0.818348	0.832592	0.954214	0.963488	0.986646	0.994605				426	0.363776	0.946266	0.985126	0.998076	0.998632	0.999006	0.999037	0.999428	0.999683
427	0.364862	0.440592	0.457103	0.818273	0.832474	0.954183	0.963477	0.986635	0.994599				427	0.364862	0.946265	0.985172	0.99808	0.998634	0.999007	0.999038	0.999429	0.999683
428	0.36595	0.441149	0.457699	0.818199	0.832358	0.954152	0.963466	0.986623	0.994593				428	0.36595	0.946265	0.985219	0.998085	0.998636	0.999009	0.99904	0.99943	0.999684
429	0.367038	0.441706	0.458297	0.818127	0.832243	0.954122	0.963456	0.986612	0.994587				429	0.367038	0.946265	0.985265	0.998089	0.998638	0.999011	0.999042	0.999431	0.999685
430	0.368126	0.442264	0.458896	0.818056	0.83213	0.954093	0.963446	0.986601	0.994581				430	0.368126	0.946265	0.985311	0.998094	0.998641	0.999013	0.999044	0.999433	0.999686
431	0.369216	0.442824	0.459496	0.817986	0.832017	0.954064	0.963436	0.98659	0.994575				431	0.369216	0.946265	0.985358	0.998098	0.998643	0.999015	0.999046	0.999434	0.999687
432	0.370306	0.443384	0.460097	0.817917	0.831906	0.954035	0.963427	0.986579	0.99457				432	0.370306	0.946265	0.985404	0.998103	0.998645	0.999016	0.999047	0.999435	0.999688
433	0.371397	0.443946	0.460699	0.81785	0.831796	0.954007	0.963419	0.986569	0.994564				433	0.371397	0.946265	0.98545	0.998107	0.998647	0.999018	0.999049	0.999436	0.999689
434	0.372488	0.444509	0.461303	0.817783	0.831687	0.953979	0.96341	0.986559	0.994559				434	0.372488	0.946266	0.985496	0.998112	0.998649	0.99902	0.999051	0.999437	0.99969
435	0.37358	0.445072	0.461907	0.817718	0.83158	0.953952	0.963402	0.986549	0.994553				435	0.37358	0.946267	0.985542	0.998116	0.998651	0.999022	0.999053	0.999438	0.999691
436	0.374673	0.445637	0.462512	0.817654	0.831473	0.953925	0.963395	0.986539	0.994548				436	0.374673	0.946268	0.985588	0.998121	0.998653	0.999024	0.999055	0.99944	0.999691
437	0.375766	0.446203	0.463119	0.817591	0.831368	0.953899	0.963388	0.986529	0.994543				437	0.375766	0.946269	0.985633	0.998125	0.998655	0.999025	0.999056	0.999441	0.999692
438	0.37686	0.44677	0.463726	0.817529	0.831264	0.953873	0.963381	0.98652	0.994538				438	0.37686	0.94627	0.985679	0.99813	0.998658	0.999027	0.999058	0.999442	0.999693
439	0.377955	0.447338	0.464335	0.817469	0.831161	0.953848	0.963374	0.986511	0.994533				439	0.377955	0.946271	0.985725	0.998134	0.99866	0.999029	0.99906	0.999443	0.999694
440	0.37905	0.447907	0.464945	0.81741	0.831059	0.953823	0.963368	0.986502	0.994528				440	0.37905	0.946272	0.98577	0.998139	0.998662	0.999031	0.999062	0.999444	0.999695
441	0.380146	0.448478	0.465555	0.817351	0.830958	0.953799	0.963363	0.986493	0.994523				441	0.380146	0.946274	0.985815	0.998143	0.998664	0.999033	0.999064	0.999445	0.999696
442	0.381243	0.449049	0.466167	0.817294	0.830859	0.953775	0.963357	0.986485	0.994519				442	0.381243	0.946276	0.985861	0.998148	0.998666	0.999034	0.999066	0.999447	0.999697
443	0.38234	0.449621	0.466779	0.817238	0.83076	0.953751	0.963352	0.986477	0.994514				443	0.38234	0.946277	0.985906	0.998152	0.998668	0.999036	0.999068	0.999448	0.999698
444	0.383438	0.450194	0.467393	0.817183	0.830663	0.953728	0.963348	0.986469	0.99451				444	0.383438	0.946279	0.985951	0.998157	0.998671	0.999038	0.999069	0.999449	0.999698
445	0.384537	0.450768	0.468008	0.81713	0.830567	0.953706	0.963343	0.986461	0.994505				445	0.384537	0.946282	0.985996	0.998161	0.998673	0.99904	0.999071	0.99945	0.999699
446	0.385636	0.451343	0.468623	0.817077	0.830472	0.953683	0.963339	0.986453	0.994501				446	0.385636	0.946284	0.986041	0.998166	0.998675	0.999042	0.999073	0.999451	0.9997
447	0.386737	0.451919	0.46924	0.817025	0.830378	0.953662	0.963336	0.986446	0.994497				447	0.386737	0.946286	0.986086	0.998171	0.998677	0.999044	0.999075	0.999453	0.999701
448	0.387837	0.452496	0.469857	0.816975	0.830285	0.953641	0.963333	0.986438	0.994493				448	0.387837	0.946289	0.986131	0.998175	0.998679	0.999046	0.999077	0.999454	0.999702
449	0.388939	0.453074	0.470476	0.816926	0.830193	0.95362	0.96333	0.986431	0.994489				449	0.388939	0.946291	0.986175	0.99818	0.998682	0.999048	0.999079	0.999455	0.999703
450	0.390041	0.453653	0.471095	0.816877	0.830103	0.953599	0.963327	0.986424	0.994485				450	0.390041	0.946294	0.98622	0.998184	0.998684	0.999049	0.999081	0.999456	0.999704
451	0.391144	0.454233	0.471715	0.81683	0.830013	0.953579	0.963325	0.986418	0.994481				451	0.391144	0.946297	0.986265	0.998189	0.998686	0.999051	0.999083	0.999457	0.999705
452	0.392248	0.454814	0.472337	0.816784	0.829925	0.95356	0.963323	0.986411	0.994477				452	0.392248	0.9463	0.986309	0.998193	0.998688	0.999053	0.999085	0.999459	0.999706
453	0.393352	0.455396	0.472959	0.816739	0.829837	0.953541	0.963322	0.986405	0.994474				453	0.393352	0.946303	0.986353	0.998198	0.998691	0.999055	0.999086	0.99946	0.999706
454	0.394457	0.455978	0.473582	0.816695	0.829751	0.953522	0.963321	0.986399	0.99447				454	0.394457	0.946306	0.986398	0.998202	0.998693	0.999057	0.999088	0.999461	0.999707
455	0.395563	0.456562	0.474206	0.816652	0.829666	0.953504	0.96332	0.986393	0.994467				455	0.395563	0.94631	0.986442	0.998207	0.998695	0.999059	0.99909	0.999462	0.999708
456	0.396669	0.457147	0.474831	0.81661	0.829582	0.953486	0.96332	0.986387	0.994464				456	0.396669	0.946313	0.986486	0.998211	0.998697	0.999061	0.999092	0.999464	0.999709
457	0.397776	0.457732	0.475456	0.816569	0.829498	0.953469	0.96332	0.986382	0.99446				457	0.397776	0.946317	0.98653	0.998216	0.9987	0.999063	0.999094	0.999465	0.99971
458	0.398884	0.458318	0.476083	0.816529	0.829416	0.953452	0.96332	0.986377	0.994457				458	0.398884	0.946321	0.986574	0.99822	0.998702	0.999065	0.999096	0.999466	0.999711
459	0.399992	0.458905	0.476711	0.81649	0.829335	0.953436	0.96332	0.986372	0.994454				459	0.399992	0.946324	0.986618	0.998225	0.998704	0.999067	0.999098	0.999467	0.999712
460	0.401102	0.459493	0.477339	0.816452	0.829255	0.95342	0.963321	0.986367	0.994451				460	0.401102	0.946328	0.986661	0.99823	0.998707	0.999068	0.9991	0.999468	0.999713
461	0.402211	0.460082	0.477968	0.816415	0.829176	0.953404	0.963323	0.986362	0.994449				461	0.402211	0.946332	0.986705	0.998234	0.998709	0.99907	0.999102	0.99947	0.999713
462	0.403322	0.460672	0.478598	0.816379	0.829098	0.953389	0.963324	0.986357	0.994446				462	0.403322	0.946337	0.986748	0.998239	0.998711	0.999072	0.999104	0.999471	0.999714
463	0.404433	0.461263	0.479229	0.816344	0.829022	0.953374	0.963326	0.986353	0.994443				463	0.404433	0.946341	0.986792	0.998243	0.998713	0.999074	0.999106	0.999472	0.999715
464	0.405546	0.461854	0.479861	0.816311	0.828946	0.953359	0.963328	0.986349	0.994441				464	0.405546	0.946345	0.986835	0.998248	0.998716	0.999076	0.999108	0.999473	0.999716
465	0.406658	0.462446	0.480493	0.816278	0.828871	0.953345	0.963331	0.986345	0.994438				465	0.406658	0.94635	0.986878	0.998252	0.998718	0.999078	0.999109	0.999475	0.999717
466	0.407772	0.46304	0.481127	0.816246	0.828797	0.953332	0.963334	0.986341	0.994436				466	0.407772	0.946355	0.986921	0.998257	0.99872	0.99908	0.999111	0.999476	0.999718
467	0.408886	0.463634	0.481761	0.816215	0.828724	0.953319	0.963337	0.986338	0.994434				467	0.408886	0.946359	0.986965	0.998261	0.998723	0.999082	0.999113	0.999477	0.999719
468	0.410001	0.464228	0.482396	0.816185	0.828652	0.953306	0.96334	0.986334	0.994431				468	0.410001	0.946364	0.987007	0.998266	0.998725	0.999084	0.999115	0.999478	0.99972
469	0.411117	0.464824	0.483032	0.816156	0.828581	0.953294	0.963344	0.986331	0.994429				469	0.411117	0.946369	0.98705	0.99827	0.998727	0.999086	0.999117	0.99948	0.99972
470	0.412233	0.46542	0.483668	0.816128	0.828512	0.953282	0.963348	0.986328	0.994427				470	0.412233	0.946374	0.987093	0.998275	0.99873	0.999088	0.999119	0.999481	0.999721
471	0.41335	0.466018	0.484306	0.8161	0.828443	0.95327	0.963353	0.986325	0.994425				471	0.41335	0.946379	0.987136	0.998279	0.998732	0.99909	0.999121	0.999482	0.999722
472	0.414468	0.466615	0.484944	0.816074	0.828375	0.953259	0.963357	0.986323	0.994423				472	0.414468	0.946385	0.987178	0.998284	0.998734	0.999092	0.999123	0.999483	0.999723
473	0.415587	0.467214	0.485583	0.816049	0.828308	0.953248	0.963362	0.98632	0.994422				473	0.415587	0.94639	0.987221	0.998288	0.998737	0.999094	0.999125	0.999485	0.999724
474	0.416706	0.467814	0.486223	0.816025	0.828242	0.953238	0.963368	0.986318	0.99442				474	0.416706	0.946396	0.987263	0.998293	0.998739	0.999096	0.999127	0.999486	0.999725
475	0.417826	0.468414	0.486863	0.816001	0.828177	0.953228	0.963373	0.986316	0.994418				475	0.417826	0.946401	0.987305	0.998297	0.998741	0.999098	0.999129	0.999487	0.999726
476	0.418947	0.469015	0.487504	0.815979	0.828113	0.953218	0.963379	0.986314	0.994417				476	0.418947	0.946407	0.987348	0.998302	0.998744	0.999099	0.999131	0.999488	0.999727
477	0.420068	0.469617	0.488146	0.815957	0.82805	0.953209	0.963386	0.986312	0.994415				477	0.420068	0.946413	0.98739	0.998306	0.998746	0.999101	0.999133	0.99949	0.999727
478	0.42119	0.470219	0.488789	0.815936	0.827988	0.9532	0.963392	0.98631	0.994414				478	0.42119	0.946419	0.987432	0.998311	0.998748	0.999103	0.999135	0.999491	0.999728
479	0.422313	0.470823	0.489432	0.815916	0.827927	0.953191	0.963399	0.986309	0.994413				479	0.422313	0.946425	0.987474	0.998315	0.998751	0.999105	0.999137	0.999492	0.999729
480	0.423437	0.471427	0.490076	0.815897	0.827866	0.953183	0.963406	0.986308	0.994412				480	0.423437	0.946431	0.987515	0.99832	0.998753	0.999107	0.999139	0.999493	0.99973
481	0.424561	0.472031	0.490721	0.815879	0.827807	0.953176	0.963413	0.986307	0.994411				481	0.424561	0.946437	0.987557	0.998324	0.998756	0.999109	0.999141	0.999495	0.999731
482	0.425687	0.472637	0.491366	0.815862	0.827749	0.953168	0.963421	0.986306	0.99441				482	0.425687	0.946443	0.987599	0.998329	0.998758	0.999111	0.999143	0.999496	0.999732
483	0.426813	0.473243	0.492013	0.815846	0.827691	0.953161	0.963429	0.986305	0.994409				483	0.426813	0.94645	0.98764	0.998333	0.99876	0.999113	0.999145	0.999497	0.999733
484	0.427939	0.47385	0.492659	0.815831	0.827635	0.953155	0.963437	0.986304	0.994408				484	0.427939	0.946456	0.987682	0.998338	0.998763	0.999115	0.999147	0.999498	0.999733
485	0.429067	0.474457	0.493307	0.815816	0.827579	0.953149	0.963446	0.986304	0.994407				485	0.429067	0.946463	0.987723	0.998342	0.998765	0.999117	0.999149	0.9995	0.999734
486	0.430195	0.475066	0.493955	0.815802	0.827524	0.953143	0.963455	0.986304	0.994407				486	0.430195	0.946469	0.987764	0.998347	0.998767	0.999119	0.999151	0.999501	0.999735
487	0.431324	0.475675	0.494604	0.81579	0.827471	0.953137	0.963464	0.986304	0.994406				487	0.431324	0.946476	0.987805	0.998351	0.99877	0.999121	0.999153	0.999502	0.999736
488	0.432453	0.476284	0.495254	0.815778	0.827418	0.953132	0.963473	0.986304	0.994405				488	0.432453	0.946483	0.987846	0.998355	0.998772	0.999123	0.999155	0.999503	0.999737
489	0.433584	0.476894	0.495904	0.815767	0.827366	0.953127	0.963483	0.986304	0.994405				489	0.433584	0.94649	0.987887	0.99836	0.998775	0.999125	0.999157	0.999505	0.999738
490	0.434715	0.477505	0.496555	0.815756	0.827315	0.953123	0.963493	0.986305	0.994405				490	0.434715	0.946497	0.987928	0.998364	0.998777	0.999127	0.999158	0.999506	0.999739
491	0.435847	0.478117	0.497206	0.815747	0.827265	0.953119	0.963503	0.986305	0.994404				491	0.435847	0.946504	0.987969	0.998369	0.998779	0.999129	0.99916	0.999507	0.999739
492	0.436979	0.478729	0.497858	0.815738	0.827215	0.953115	0.963514	0.986306	0.994404				492	0.436979	0.946511	0.98801	0.998373	0.998782	0.999131	0.999162	0.999509	0.99974
493	0.438113	0.479342	0.498511	0.81573	0.827167	0.953112	0.963525	0.986307	0.994404				493	0.438113	0.946518	0.98805	0.998378	0.998784	0.999133	0.999164	0.99951	0.999741
494	0.439247	0.479955	0.499164	0.815723	0.827119	0.953109	0.963536	0.986308	0.994404				494	0.439247	0.946526	0.988091	0.998382	0.998786	0.999135	0.999166	0.999511	0.999742
495	0.440382	0.48057	0.499818	0.815717	0.827073	0.953107	0.963547	0.986309	0.994404				495	0.440382	0.946533	0.988131	0.998386	0.998789	0.999137	0.999168	0.999512	0.999743
496	0.441517	0.481184	0.500473	0.815712	0.827027	0.953104	0.963559	0.986311	0.994404				496	0.441517	0.94654	0.988171	0.998391	0.998791	0.999139	0.99917	0.999514	0.999744
497	0.442654	0.4818	0.501128	0.815707	0.826982	0.953102	0.963571	0.986312	0.994405				497	0.442654	0.946548	0.988211	0.998395	0.998794	0.999141	0.999172	0.999515	0.999744
498	0.443791	0.482416	0.501783	0.815704	0.826938	0.953101	0.963583	0.986314	0.994405				498	0.443791	0.946556	0.988251	0.9984	0.998796	0.999143	0.999174	0.999516	0.999745
499	0.444929	0.483032	0.50244	0.815701	0.826895	0.9531	0.963595	0.986316	0.994405				499	0.444929	0.946564	0.988291	0.998404	0.998798	0.999145	0.999176	0.999517	0.999746
500	0.446067	0.483649	0.503097	0.815698	0.826852	0.953099	0.963608	0.986318	0.994406				500	0.446067	0.946571	0.988331	0.998408	0.998801	0.999147	0.999178	0.999519	0.999747
501	0.447207	0.484267	0.503754	0.815697	0.826811	0.953098	0.963621	0.98632	0.994406				501	0.447207	0.946579	0.988371	0.998413	0.998803	0.999149	0.99918	0.99952	0.999748
502	0.448347	0.484885	0.504412	0.815696	0.82677	0.953098	0.963634	0.986323	0.994407				502	0.448347	0.946587	0.988411	0.998417	0.998806	0.999151	0.999182	0.999521	0.999749
503	0.449488	0.485504	0.505071	0.815697	0.82673	0.953098	0.963647	0.986325	0.994407				503	0.449488	0.946595	0.98845	0.998421	0.998808	0.999153	0.999184	0.999522	0.999749
504	0.45063	0.486124	0.50573	0.815698	0.826691	0.953099	0.963661	0.986328	0.994408				504	0.45063	0.946603	0.98849	0.998426	0.99881	0.999155	0.999186	0.999524	0.99975
505	0.451772	0.486744	0.506389	0.815699	0.826653	0.9531	0.963675	0.98633	0.994409				505	0.451772	0.946612	0.988529	0.99843	0.998813	0.999157	0.999188	0.999525	0.999751
506	0.452915	0.487364	0.50705	0.815702	0.826616	0.953101	0.963689	0.986333	0.99441				506	0.452915	0.94662	0.988568	0.998434	0.998815	0.999159	0.99919	0.999526	0.999752
507	0.454059	0.487985	0.50771	0.815705	0.826579	0.953102	0.963704	0.986337	0.994411				507	0.454059	0.946628	0.988607	0.998439	0.998818	0.999161	0.999192	0.999528	0.999753
508	0.455204	0.488607	0.508372	0.815709	0.826544	0.953104	0.963718	0.98634	0.994412				508	0.455204	0.946637	0.988646	0.998443	0.99882	0.999163	0.999194	0.999529	0.999754
509	0.45635	0.489229	0.509033	0.815714	0.826509	0.953106	0.963733	0.986343	0.994413				509	0.45635	0.946645	0.988685	0.998447	0.998823	0.999165	0.999196	0.99953	0.999754
510	0.457496	0.489852	0.509696	0.815719	0.826475	0.953109	0.963748	0.986347	0.994414				510	0.457496	0.946654	0.988724	0.998452	0.998825	0.999167	0.999198	0.999531	0.999755
511	0.458643	0.490475	0.510358	0.815725	0.826441	0.953112	0.963764	0.98635	0.994415				511	0.458643	0.946663	0.988763	0.998456	0.998827	0.999169	0.9992	0.999533	0.999756
512	0.459791	0.491099	0.511022	0.815732	0.826409	0.953115	0.963779	0.986354	0.994417				512	0.459791	0.946671	0.988802	0.99846	0.99883	0.999171	0.999202	0.999534	0.999757
513	0.460939	0.491723	0.511685	0.81574	0.826377	0.953118	0.963795	0.986358	0.994418				513	0.460939	0.94668	0.98884	0.998465	0.998832	0.999173	0.999204	0.999535	0.999758
514	0.462089	0.492348	0.512349	0.815748	0.826346	0.953122	0.963812	0.986362	0.99442				514	0.462089	0.946689	0.988879	0.998469	0.998835	0.999175	0.999206	0.999536	0.999759
515	0.463239	0.492973	0.513014	0.815758	0.826316	0.953126	0.963828	0.986367	0.994421				515	0.463239	0.946698	0.988917	0.998473	0.998837	0.999177	0.999208	0.999538	0.999759
516	0.46439	0.493599	0.513679	0.815767	0.826287	0.953131	0.963845	0.986371	0.994423				516	0.46439	0.946707	0.988955	0.998477	0.998839	0.999179	0.99921	0.999539	0.99976
517	0.465541	0.494225	0.514345	0.815778	0.826258	0.953136	0.963861	0.986376	0.994424				517	0.465541	0.946716	0.988994	0.998482	0.998842	0.999181	0.999212	0.99954	0.999761
518	0.466694	0.494852	0.515011	0.815789	0.826231	0.953141	0.963878	0.98638	0.994426				518	0.466694	0.946725	0.989032	0.998486	0.998844	0.999183	0.999214	0.999541	0.999762
519	0.467847	0.495479	0.515677	0.815801	0.826204	0.953146	0.963896	0.986385	0.994428				519	0.467847	0.946734	0.98907	0.99849	0.998847	0.999185	0.999216	0.999543	0.999763
520	0.469001	0.496107	0.516344	0.815814	0.826178	0.953152	0.963913	0.98639	0.99443				520	0.469001	0.946744	0.989108	0.998494	0.998849	0.999187	0.999218	0.999544	0.999763
521	0.470156	0.496735	0.517012	0.815827	0.826152	0.953158	0.963931	0.986395	0.994432				521	0.470156	0.946753	0.989145	0.998499	0.998851	0.999189	0.99922	0.999545	0.999764
522	0.471311	0.497364	0.51768	0.815841	0.826128	0.953164	0.963949	0.986401	0.994434				522	0.471311	0.946762	0.989183	0.998503	0.998854	0.999191	0.999222	0.999546	0.999765
523	0.472468	0.497993	0.518348	0.815856	0.826104	0.953171	0.963967	0.986406	0.994436				523	0.472468	0.946772	0.989221	0.998507	0.998856	0.999193	0.999224	0.999548	0.999766
524	0.473625	0.498622	0.519016	0.815871	0.826081	0.953177	0.963986	0.986411	0.994438				524	0.473625	0.946781	0.989258	0.998511	0.998859	0.999195	0.999226	0.999549	0.999767
525	0.474782	0.499252	0.519685	0.815887	0.826058	0.953185	0.964005	0.986417	0.99444				525	0.474782	0.946791	0.989295	0.998515	0.998861	0.999197	0.999228	0.99955	0.999767
526	0.475941	0.499882	0.520355	0.815904	0.826037	0.953192	0.964023	0.986423	0.994443				526	0.475941	0.9468	0.989333	0.99852	0.998863	0.999198	0.99923	0.999552	0.999768
527	0.4771	0.500513	0.521025	0.815922	0.826016	0.9532	0.964043	0.986429	0.994445				527	0.4771	0.94681	0.98937	0.998524	0.998866	0.9992	0.999231	0.999553	0.999769
528	0.478261	0.501144	0.521695	0.81594	0.825996	0.953208	0.964062	0.986435	0.994447				528	0.478261	0.94682	0.989407	0.998528	0.998868	0.999202	0.999233	0.999554	0.99977
529	0.479422	0.501775	0.522365	0.815958	0.825976	0.953217	0.964082	0.986441	0.99445				529	0.479422	0.94683	0.989444	0.998532	0.998871	0.999204	0.999235	0.999555	0.999771
530	0.480583	0.502407	0.523036	0.815978	0.825958	0.953225	0.964101	0.986447	0.994452				530	0.480583	0.94684	0.989481	0.998536	0.998873	0.999206	0.999237	0.999557	0.999771
531	0.481746	0.50304	0.523708	0.815998	0.82594	0.953234	0.964121	0.986454	0.994455				531	0.481746	0.94685	0.989518	0.99854	0.998875	0.999208	0.999239	0.999558	0.999772
532	0.482909	0.503672	0.524379	0.816019	0.825922	0.953244	0.964141	0.98646	0.994458				532	0.482909	0.94686	0.989554	0.998545	0.998878	0.99921	0.999241	0.999559	0.999773
533	0.484073	0.504305	0.525052	0.81604	0.825906	0.953253	0.964162	0.986467	0.99446				533	0.484073	0.94687	0.989591	0.998549	0.99888	0.999212	0.999243	0.99956	0.999774
534	0.485238	0.504939	0.525724	0.816062	0.82589	0.953263	0.964183	0.986474	0.994463				534	0.485238	0.94688	0.989627	0.998553	0.998883	0.999214	0.999245	0.999562	0.999775
535	0.486403	0.505573	0.526397	0.816085	0.825875	0.953273	0.964203	0.986481	0.994466				535	0.486403	0.94689	0.989664	0.998557	0.998885	0.999216	0.999247	0.999563	0.999775
536	0.48757	0.506207	0.52707	0.816108	0.825861	0.953284	0.964224	0.986488	0.994469				536	0.48757	0.9469	0.9897	0.998561	0.998887	0.999218	0.999249	0.999564	0.999776
537	0.488737	0.506841	0.527743	0.816132	0.825847	0.953294	0.964246	0.986495	0.994472				537	0.488737	0.94691	0.989736	0.998565	0.99889	0.99922	0.999251	0.999565	0.999777
538	0.489905	0.507476	0.528417	0.816156	0.825834	0.953305	0.964267	0.986503	0.994475				538	0.489905	0.946921	0.989772	0.998569	0.998892	0.999222	0.999253	0.999567	0.999778
539	0.491073	0.508111	0.529091	0.816181	0.825822	0.953317	0.964289	0.98651	0.994478				539	0.491073	0.946931	0.989808	0.998573	0.998895	0.999224	0.999255	0.999568	0.999779
540	0.492243	0.508747	0.529765	0.816207	0.825811	0.953328	0.964311	0.986518	0.994481				540	0.492243	0.946941	0.989844	0.998577	0.998897	0.999226	0.999257	0.999569	0.999779
541	0.493413	0.509383	0.53044	0.816233	0.8258	0.95334	0.964333	0.986525	0.994484				541	0.493413	0.946952	0.98988	0.998581	0.998899	0.999228	0.999259	0.99957	0.99978
542	0.494584	0.510019	0.531115	0.81626	0.82579	0.953352	0.964355	0.986533	0.994488				542	0.494584	0.946962	0.989916	0.998586	0.998902	0.99923	0.999261	0.999571	0.999781
543	0.495756	0.510656	0.53179	0.816288	0.825781	0.953365	0.964377	0.986541	0.994491				543	0.495756	0.946973	0.989951	0.99859	0.998904	0.999232	0.999263	0.999573	0.999782
544	0.496929	0.511292	0.532465	0.816316	0.825772	0.953377	0.9644	0.986549	0.994494				544	0.496929	0.946984	0.989987	0.998594	0.998906	0.999234	0.999265	0.999574	0.999782
545	0.498102	0.511929	0.533141	0.816345	0.825764	0.95339	0.964423	0.986557	0.994498				545	0.498102	0.946994	0.990022	0.998598	0.998909	0.999236	0.999266	0.999575	0.999783
546	0.499276	0.512567	0.533817	0.816374	0.825756	0.953404	0.964446	0.986566	0.994501				546	0.499276	0.947005	0.990057	0.998602	0.998911	0.999238	0.999268	0.999576	0.999784
547	0.500451	0.513205	0.534493	0.816404	0.82575	0.953417	0.964469	0.986574	0.994505				547	0.500451	0.947016	0.990093	0.998606	0.998914	0.99924	0.99927	0.999578	0.999785
548	0.501627	0.513843	0.53517	0.816435	0.825744	0.953431	0.964493	0.986582	0.994508				548	0.501627	0.947027	0.990128	0.99861	0.998916	0.999242	0.999272	0.999579	0.999786
549	0.502803	0.514481	0.535847	0.816466	0.825738	0.953445	0.964516	0.986591	0.994512				549	0.502803	0.947037	0.990163	0.998614	0.998918	0.999244	0.999274	0.99958	0.999786
550	0.50398	0.515119	0.536524	0.816498	0.825734	0.953459	0.96454	0.9866	0.994516				550	0.50398	0.947048	0.990198	0.998618	0.998921	0.999245	0.999276	0.999581	0.999787
551	0.505158	0.515758	0.537201	0.81653	0.82573	0.953474	0.964564	0.986609	0.99452				551	0.505158	0.947059	0.990232	0.998622	0.998923	0.999247	0.999278	0.999583	0.999788
552	0.506337	0.516397	0.537879	0.816563	0.825726	0.953489	0.964588	0.986618	0.994523				552	0.506337	0.94707	0.990267	0.998626	0.998925	0.999249	0.99928	0.999584	0.999789
553	0.507517	0.517037	0.538556	0.816596	0.825724	0.953504	0.964613	0.986627	0.994527				553	0.507517	0.947081	0.990302	0.99863	0.998928	0.999251	0.999282	0.999585	0.999789
554	0.508697	0.517676	0.539234	0.81663	0.825722	0.953519	0.964637	0.986636	0.994531				554	0.508697	0.947092	0.990336	0.998633	0.99893	0.999253	0.999284	0.999586	0.99979
555	0.509878	0.518316	0.539912	0.816665	0.82572	0.953535	0.964662	0.986645	0.994535				555	0.509878	0.947104	0.990371	0.998637	0.998933	0.999255	0.999286	0.999587	0.999791
556	0.51106	0.518956	0.540591	0.8167	0.82572	0.95355	0.964687	0.986655	0.994539				556	0.51106	0.947115	0.990405	0.998641	0.998935	0.999257	0.999287	0.999589	0.999792
557	0.512243	0.519596	0.541269	0.816736	0.82572	0.953567	0.964712	0.986664	0.994543				557	0.512243	0.947126	0.990439	0.998645	0.998937	0.999259	0.999289	0.99959	0.999792
558	0.513426	0.520237	0.541948	0.816772	0.82572	0.953583	0.964737	0.986674	0.994548				558	0.513426	0.947137	0.990473	0.998649	0.99894	0.999261	0.999291	0.999591	0.999793
559	0.514611	0.520877	0.542627	0.816809	0.825721	0.9536	0.964763	0.986684	0.994552				559	0.514611	0.947148	0.990507	0.998653	0.998942	0.999263	0.999293	0.999592	0.999794
560	0.515796	0.521518	0.543306	0.816846	0.825723	0.953616	0.964789	0.986693	0.994556				560	0.515796	0.94716	0.990541	0.998657	0.998944	0.999265	0.999295	0.999594	0.999795
561	0.516982	0.522159	0.543985	0.816884	0.825726	0.953634	0.964814	0.986703	0.99456				561	0.516982	0.947171	0.990575	0.998661	0.998947	0.999267	0.999297	0.999595	0.999795
562	0.518168	0.522801	0.544665	0.816923	0.825729	0.953651	0.96484	0.986713	0.994565				562	0.518168	0.947183	0.990609	0.998665	0.998949	0.999268	0.999299	0.999596	0.999796
563	0.519355	0.523442	0.545344	0.816962	0.825732	0.953669	0.964867	0.986724	0.994569				563	0.519355	0.947194	0.990643	0.998669	0.998951	0.99927	0.999301	0.999597	0.999797
564	0.520544	0.524084	0.546024	0.817001	0.825737	0.953686	0.964893	0.986734	0.994574				564	0.520544	0.947206	0.990676	0.998672	0.998954	0.999272	0.999303	0.999598	0.999798
565	0.521732	0.524726	0.546704	0.817041	0.825742	0.953705	0.964919	0.986744	0.994578				565	0.521732	0.947217	0.99071	0.998676	0.998956	0.999274	0.999305	0.9996	0.999798
566	0.522922	0.525368	0.547384	0.817082	0.825747	0.953723	0.964946	0.986755	0.994583				566	0.522922	0.947229	0.990743	0.99868	0.998958	0.999276	0.999306	0.999601	0.999799
567	0.524113	0.52601	0.548064	0.817123	0.825754	0.953741	0.964973	0.986765	0.994587				567	0.524113	0.94724	0.990776	0.998684	0.998961	0.999278	0.999308	0.999602	0.9998
568	0.525304	0.526652	0.548744	0.817164	0.82576	0.95376	0.965	0.986776	0.994592				568	0.525304	0.947252	0.990809	0.998688	0.998963	0.99928	0.99931	0.999603	0.999801
569	0.526496	0.527295	0.549425	0.817206	0.825768	0.953779	0.965027	0.986787	0.994597				569	0.526496	0.947264	0.990842	0.998692	0.998965	0.999282	0.999312	0.999604	0.999801
570	0.527689	0.527937	0.550105	0.817249	0.825776	0.953799	0.965054	0.986798	0.994601				570	0.527689	0.947275	0.990875	0.998695	0.998968	0.999284	0.999314	0.999606	0.999802
571	0.528882	0.52858	0.550786	0.817292	0.825785	0.953818	0.965082	0.986809	0.994606				571	0.528882	0.947287	0.990908	0.998699	0.99897	0.999286	0.999316	0.999607	0.999803
572	0.530077	0.529223	0.551467	0.817336	0.825794	0.953838	0.96511	0.98682	0.994611				572	0.530077	0.947299	0.990941	0.998703	0.998972	0.999287	0.999318	0.999608	0.999803
573	0.531272	0.529866	0.552147	0.81738	0.825804	0.953858	0.965138	0.986831	0.994616				573	0.531272	0.947311	0.990974	0.998707	0.998975	0.999289	0.999319	0.999609	0.999804
574	0.532468	0.530509	0.552828	0.817425	0.825814	0.953878	0.965166	0.986842	0.994621				574	0.532468	0.947322	0.991006	0.99871	0.998977	0.999291	0.999321	0.99961	0.999805
575	0.533664	0.531153	0.553509	0.81747	0.825825	0.953899	0.965194	0.986853	0.994626				575	0.533664	0.947334	0.991039	0.998714	0.998979	0.999293	0.999323	0.999612	0.999806
576	0.534862	0.531796	0.55419	0.817516	0.825837	0.953919	0.965222	0.986865	0.994631				576	0.534862	0.947346	0.991071	0.998718	0.998981	0.999295	0.999325	0.999613	0.999806
577	0.53606	0.532439	0.554871	0.817562	0.825849	0.95394	0.96525	0.986876	0.994636				577	0.53606	0.947358	0.991103	0.998722	0.998984	0.999297	0.999327	0.999614	0.999807
578	0.537259	0.533083	0.555552	0.817608	0.825862	0.953961	0.965279	0.986888	0.994641				578	0.537259	0.94737	0.991135	0.998725	0.998986	0.999299	0.999329	0.999615	0.999808
579	0.538458	0.533727	0.556234	0.817655	0.825875	0.953983	0.965308	0.9869	0.994646				579	0.538458	0.947382	0.991168	0.998729	0.998988	0.999301	0.999331	0.999616	0.999808
580	0.539659	0.53437	0.556915	0.817703	0.825889	0.954004	0.965337	0.986912	0.994652				580	0.539659	0.947394	0.9912	0.998733	0.998991	0.999302	0.999332	0.999617	0.999809
581	0.54086	0.535014	0.557596	0.817751	0.825903	0.954026	0.965366	0.986924	0.994657				581	0.54086	0.947406	0.991231	0.998736	0.998993	0.999304	0.999334	0.999619	0.99981
582	0.542062	0.535658	0.558278	0.8178	0.825919	0.954048	0.965395	0.986936	0.994662				582	0.542062	0.947418	0.991263	0.99874	0.998995	0.999306	0.999336	0.99962	0.999811
583	0.543265	0.536302	0.558959	0.817849	0.825934	0.954071	0.965424	0.986948	0.994668				583	0.543265	0.94743	0.991295	0.998744	0.998997	0.999308	0.999338	0.999621	0.999811
584	0.544469	0.536946	0.55964	0.817898	0.82595	0.954093	0.965454	0.98696	0.994673				584	0.544469	0.947443	0.991327	0.998747	0.999	0.99931	0.99934	0.999622	0.999812
585	0.545673	0.53759	0.560322	0.817948	0.825967	0.954116	0.965484	0.986972	0.994678				585	0.545673	0.947455	0.991358	0.998751	0.999002	0.999312	0.999341	0.999623	0.999813
586	0.546878	0.538234	0.561003	0.817999	0.825985	0.954139	0.965514	0.986984	0.994684				586	0.546878	0.947467	0.99139	0.998755	0.999004	0.999313	0.999343	0.999625	0.999813
587	0.548084	0.538878	0.561685	0.81805	0.826002	0.954162	0.965544	0.986997	0.994689				587	0.548084	0.947479	0.991421	0.998758	0.999007	0.999315	0.999345	0.999626	0.999814
588	0.549291	0.539523	0.562366	0.818101	0.826021	0.954185	0.965574	0.987009	0.994695				588	0.549291	0.947492	0.991452	0.998762	0.999009	0.999317	0.999347	0.999627	0.999815
589	0.550498	0.540167	0.563047	0.818153	0.82604	0.954209	0.965604	0.987022	0.994701				589	0.550498	0.947504	0.991483	0.998766	0.999011	0.999319	0.999349	0.999628	0.999816
590	0.551706	0.540811	0.563729	0.818205	0.826059	0.954232	0.965634	0.987035	0.994706				590	0.551706	0.947516	0.991514	0.998769	0.999013	0.999321	0.999351	0.999629	0.999816
591	0.552915	0.541455	0.56441	0.818258	0.82608	0.954256	0.965665	0.987048	0.994712				591	0.552915	0.947528	0.991545	0.998773	0.999016	0.999323	0.999352	0.99963	0.999817
592	0.554125	0.5421	0.565092	0.818311	0.8261	0.954281	0.965696	0.98706	0.994718				592	0.554125	0.947541	0.991576	0.998776	0.999018	0.999324	0.999354	0.999631	0.999818
593	0.555335	0.542744	0.565773	0.818364	0.826121	0.954305	0.965726	0.987073	0.994723				593	0.555335	0.947553	0.991607	0.99878	0.99902	0.999326	0.999356	0.999633	0.999818
594	0.556546	0.543388	0.566454	0.818419	0.826143	0.95433	0.965757	0.987086	0.994729				594	0.556546	0.947566	0.991638	0.998783	0.999022	0.999328	0.999358	0.999634	0.999819
595	0.557758	0.544032	0.567135	0.818473	0.826165	0.954354	0.965788	0.987099	0.994735				595	0.557758	0.947578	0.991668	0.998787	0.999025	0.99933	0.99936	0.999635	0.99982
596	0.558971	0.544677	0.567816	0.818528	0.826188	0.954379	0.96582	0.987113	0.994741				596	0.558971	0.947591	0.991699	0.998791	0.999027	0.999332	0.999361	0.999636	0.99982
597	0.560185	0.545321	0.568498	0.818583	0.826211	0.954405	0.965851	0.987126	0.994747				597	0.560185	0.947603	0.991729	0.998794	0.999029	0.999334	0.999363	0.999637	0.999821
598	0.561399	0.545965	0.569179	0.818639	0.826235	0.95443	0.965882	0.987139	0.994753				598	0.561399	0.947616	0.991759	0.998798	0.999031	0.999335	0.999365	0.999638	0.999822
599	0.562614	0.546609	0.56986	0.818695	0.82626	0.954456	0.965914	0.987153	0.994759				599	0.562614	0.947628	0.99179	0.998801	0.999033	0.999337	0.999367	0.999639	0.999822
600	0.56383	0.547253	0.57054	0.818752	0.826285	0.954481	0.965946	0.987166	0.994765				600	0.56383	0.947641	0.99182	0.998805	0.999036	0.999339	0.999368	0.999641	0.999823
601	0.565046	0.547898	0.571221	0.818809	0.82631	0.954507	0.965978	0.98718	0.994771				601	0.565046	0.947653	0.99185	0.998808	0.999038	0.999341	0.99937	0.999642	0.999824
602	0.566263	0.548542	0.571902	0.818867	0.826336	0.954534	0.96601	0.987193	0.994777				602	0.566263	0.947666	0.99188	0.998812	0.99904	0.999343	0.999372	0.999643	0.999824
603	0.567481	0.549186	0.572583	0.818925	0.826362	0.95456	0.966042	0.987207	0.994783				603	0.567481	0.947678	0.991909	0.998815	0.999042	0.999344	0.999374	0.999644	0.999825
604	0.5687	0.549829	0.573263	0.818983	0.826389	0.954587	0.966074	0.987221	0.994789				604	0.5687	0.947691	0.991939	0.998818	0.999044	0.999346	0.999375	0.999645	0.999826
605	0.56992	0.550473	0.573943	0.819042	0.826417	0.954613	0.966107	0.987235	0.994796				605	0.56992	0.947704	0.991969	0.998822	0.999047	0.999348	0.999377	0.999646	0.999826
606	0.57114	0.551117	0.574624	0.819101	0.826445	0.95464	0.966139	0.987249	0.994802				606	0.57114	0.947716	0.991998	0.998825	0.999049	0.99935	0.999379	0.999647	0.999827
607	0.572361	0.551761	0.575304	0.81916	0.826473	0.954667	0.966172	0.987263	0.994808				607	0.572361	0.947729	0.992028	0.998829	0.999051	0.999351	0.999381	0.999648	0.999828
608	0.573583	0.552404	0.575984	0.81922	0.826502	0.954695	0.966205	0.987277	0.994815				608	0.573583	0.947742	0.992057	0.998832	0.999053	0.999353	0.999382	0.99965	0.999828
609	0.574805	0.553048	0.576664	0.819281	0.826532	0.954722	0.966238	0.987291	0.994821				609	0.574805	0.947754	0.992087	0.998836	0.999055	0.999355	0.999384	0.999651	0.999829
610	0.576029	0.553691	0.577343	0.819341	0.826562	0.95475	0.966271	0.987305	0.994827				610	0.576029	0.947767	0.992116	0.998839	0.999058	0.999357	0.999386	0.999652	0.99983
611	0.577253	0.554335	0.578023	0.819403	0.826592	0.954778	0.966304	0.98732	0.994834				611	0.577253	0.94778	0.992145	0.998842	0.99906	0.999358	0.999388	0.999653	0.99983
612	0.578477	0.554978	0.578702	0.819464	0.826623	0.954806	0.966337	0.987334	0.99484				612	0.578477	0.947793	0.992174	0.998846	0.999062	0.99936	0.999389	0.999654	0.999831
613	0.579703	0.555621	0.579382	0.819526	0.826655	0.954834	0.96637	0.987348	0.994847				613	0.579703	0.947805	0.992203	0.998849	0.999064	0.999362	0.999391	0.999655	0.999832
614	0.580929	0.556264	0.580061	0.819589	0.826687	0.954863	0.966404	0.987363	0.994853				614	0.580929	0.947818	0.992232	0.998852	0.999066	0.999364	0.999393	0.999656	0.999832
615	0.582156	0.556906	0.58074	0.819651	0.826719	0.954891	0.966437	0.987378	0.99486				615	0.582156	0.947831	0.99226	0.998856	0.999068	0.999365	0.999395	0.999657	0.999833
616	0.583384	0.557549	0.581419	0.819714	0.826752	0.95492	0.966471	0.987392	0.994866				616	0.583384	0.947844	0.992289	0.998859	0.999071	0.999367	0.999396	0.999658	0.999834
617	0.584612	0.558192	0.582097	0.819778	0.826786	0.954949	0.966505	0.987407	0.994873				617	0.584612	0.947857	0.992317	0.998862	0.999073	0.999369	0.999398	0.999659	0.999834
618	0.585841	0.558834	0.582776	0.819842	0.82682	0.954978	0.966539	0.987422	0.99488				618	0.585841	0.94787	0.992346	0.998866	0.999075	0.999371	0.9994	0.999661	0.999835
619	0.587071	0.559476	0.583454	0.819906	0.826854	0.955008	0.966573	0.987437	0.994886				619	0.587071	0.947883	0.992374	0.998869	0.999077	0.999372	0.999401	0.999662	0.999835
620	0.588302	0.560118	0.584132	0.819971	0.826889	0.955037	0.966607	0.987452	0.994893				620	0.588302	0.947895	0.992403	0.998872	0.999079	0.999374	0.999403	0.999663	0.999836
621	0.589533	0.56076	0.584809	0.820036	0.826924	0.955067	0.966641	0.987467	0.9949				621	0.589533	0.947908	0.992431	0.998876	0.999081	0.999376	0.999405	0.999664	0.999837
622	0.590765	0.561402	0.585487	0.820101	0.82696	0.955097	0.966676	0.987482	0.994907				622	0.590765	0.947921	0.992459	0.998879	0.999083	0.999378	0.999406	0.999665	0.999837
623	0.591998	0.562043	0.586164	0.820167	0.826996	0.955127	0.96671	0.987497	0.994913				623	0.591998	0.947934	0.992487	0.998882	0.999086	0.999379	0.999408	0.999666	0.999838
624	0.593232	0.562685	0.586841	0.820233	0.827033	0.955157	0.966745	0.987512	0.99492				624	0.593232	0.947947	0.992515	0.998885	0.999088	0.999381	0.99941	0.999667	0.999839
625	0.594466	0.563326	0.587518	0.8203	0.82707	0.955187	0.96678	0.987527	0.994927				625	0.594466	0.94796	0.992543	0.998889	0.99909	0.999383	0.999412	0.999668	0.999839
626	0.595701	0.563967	0.588195	0.820366	0.827108	0.955218	0.966815	0.987542	0.994934				626	0.595701	0.947973	0.99257	0.998892	0.999092	0.999384	0.999413	0.999669	0.99984
627	0.596937	0.564608	0.588871	0.820434	0.827146	0.955249	0.966849	0.987558	0.994941				627	0.596937	0.947986	0.992598	0.998895	0.999094	0.999386	0.999415	0.99967	0.99984
628	0.598173	0.565248	0.589547	0.820501	0.827184	0.95528	0.966885	0.987573	0.994948				628	0.598173	0.947999	0.992626	0.998898	0.999096	0.999388	0.999417	0.999671	0.999841
629	0.59941	0.565889	0.590223	0.820569	0.827223	0.955311	0.96692	0.987589	0.994955				629	0.59941	0.948012	0.992653	0.998902	0.999098	0.99939	0.999418	0.999672	0.999842
630	0.600648	0.566529	0.590899	0.820637	0.827263	0.955342	0.966955	0.987604	0.994962				630	0.600648	0.948025	0.99268	0.998905	0.9991	0.999391	0.99942	0.999673	0.999842
631	0.601887	0.567169	0.591574	0.820706	0.827303	0.955373	0.96699	0.98762	0.994969				631	0.601887	0.948038	0.992708	0.998908	0.999103	0.999393	0.999422	0.999675	0.999843
632	0.603126	0.567808	0.592249	0.820775	0.827343	0.955405	0.967026	0.987635	0.994976				632	0.603126	0.948051	0.992735	0.998911	0.999105	0.999395	0.999423	0.999676	0.999844
633	0.604366	0.568448	0.592924	0.820844	0.827384	0.955436	0.967061	0.987651	0.994983				633	0.604366	0.948064	0.992762	0.998914	0.999107	0.999396	0.999425	0.999677	0.999844
634	0.605607	0.569087	0.593598	0.820914	0.827425	0.955468	0.967097	0.987667	0.99499				634	0.605607	0.948077	0.992789	0.998918	0.999109	0.999398	0.999426	0.999678	0.999845
635	0.606849	0.569726	0.594273	0.820984	0.827467	0.9555	0.967133	0.987683	0.994997				635	0.606849	0.94809	0.992816	0.998921	0.999111	0.9994	0.999428	0.999679	0.999845
636	0.608091	0.570365	0.594946	0.821054	0.827509	0.955532	0.967168	0.987698	0.995005				636	0.608091	0.948103	0.992843	0.998924	0.999113	0.999401	0.99943	0.99968	0.999846
637	0.609334	0.571003	0.59562	0.821125	0.827552	0.955565	0.967204	0.987714	0.995012				637	0.609334	0.948116	0.99287	0.998927	0.999115	0.999403	0.999431	0.999681	0.999847
638	0.610577	0.571641	0.596293	0.821196	0.827595	0.955597	0.96724	0.98773	0.995019				638	0.610577	0.948129	0.992896	0.99893	0.999117	0.999405	0.999433	0.999682	0.999847
639	0.611822	0.572279	0.596966	0.821267	0.827638	0.95563	0.967276	0.987746	0.995026				639	0.611822	0.948143	0.992923	0.998933	0.999119	0.999406	0.999435	0.999683	0.999848
640	0.613067	0.572917	0.597639	0.821339	0.827682	0.955662	0.967313	0.987763	0.995033				640	0.613067	0.948156	0.992949	0.998936	0.999121	0.999408	0.999436	0.999684	0.999848
641	0.614313	0.573554	0.598311	0.821411	0.827726	0.955695	0.967349	0.987779	0.995041				641	0.614313	0.948169	0.992976	0.998939	0.999123	0.99941	0.999438	0.999685	0.999849
642	0.615559	0.574191	0.598983	0.821483	0.827771	0.955728	0.967385	0.987795	0.995048				642	0.615559	0.948182	0.993002	0.998942	0.999125	0.999411	0.999439	0.999686	0.99985
643	0.616806	0.574828	0.599655	0.821556	0.827816	0.955762	0.967422	0.987811	0.995055				643	0.616806	0.948195	0.993028	0.998945	0.999127	0.999413	0.999441	0.999687	0.99985
644	0.618054	0.575464	0.600326	0.821629	0.827862	0.955795	0.967458	0.987827	0.995063				644	0.618054	0.948208	0.993054	0.998949	0.999129	0.999415	0.999443	0.999688	0.999851
645	0.619303	0.5761	0.600997	0.821702	0.827907	0.955829	0.967495	0.987844	0.99507				645	0.619303	0.948221	0.993081	0.998952	0.999131	0.999416	0.999444	0.999689	0.999851
646	0.620552	0.576736	0.601667	0.821776	0.827954	0.955862	0.967532	0.98786	0.995078				646	0.620552	0.948234	0.993107	0.998955	0.999133	0.999418	0.999446	0.99969	0.999852
647	0.621802	0.577372	0.602338	0.82185	0.828001	0.955896	0.967569	0.987877	0.995085				647	0.621802	0.948247	0.993132	0.998958	0.999135	0.999419	0.999448	0.999691	0.999852
648	0.623052	0.578007	0.603007	0.821924	0.828048	0.95593	0.967606	0.987893	0.995093				648	0.623052	0.948261	0.993158	0.998961	0.999137	0.999421	0.999449	0.999692	0.999853
649	0.624304	0.578642	0.603677	0.821999	0.828095	0.955964	0.967643	0.98791	0.9951				649	0.624304	0.948274	0.993184	0.998964	0.999139	0.999423	0.999451	0.999693	0.999854
650	0.625556	0.579276	0.604346	0.822073	0.828144	0.955998	0.96768	0.987926	0.995107				650	0.625556	0.948287	0.99321	0.998967	0.999141	0.999424	0.999452	0.999694	0.999854
651	0.626808	0.57991	0.605014	0.822149	0.828192	0.956033	0.967717	0.987943	0.995115				651	0.626808	0.9483	0.993235	0.99897	0.999143	0.999426	0.999454	0.999695	0.999855
652	0.628062	0.580544	0.605683	0.822224	0.828241	0.956067	0.967754	0.987959	0.995123				652	0.628062	0.948313	0.993261	0.998973	0.999145	0.999427	0.999455	0.999696	0.999855
653	0.629316	0.581178	0.60635	0.8223	0.82829	0.956102	0.967791	0.987976	0.99513				653	0.629316	0.948326	0.993286	0.998976	0.999147	0.999429	0.999457	0.999697	0.999856
654	0.630571	0.581811	0.607018	0.822376	0.82834	0.956137	0.967829	0.987993	0.995138				654	0.630571	0.948339	0.993311	0.998979	0.999149	0.999431	0.999459	0.999698	0.999857
655	0.631826	0.582443	0.607685	0.822452	0.82839	0.956172	0.967866	0.98801	0.995145				655	0.631826	0.948353	0.993336	0.998982	0.999151	0.999432	0.99946	0.999699	0.999857
656	0.633082	0.583076	0.608352	0.822529	0.82844	0.956207	0.967904	0.988027	0.995153				656	0.633082	0.948366	0.993362	0.998984	0.999153	0.999434	0.999462	0.9997	0.999858
657	0.634339	0.583708	0.609018	0.822606	0.828491	0.956242	0.967941	0.988043	0.995161				657	0.634339	0.948379	0.993387	0.998987	0.999155	0.999435	0.999463	0.999701	0.999858
658	0.635596	0.584339	0.609683	0.822683	0.828542	0.956277	0.967979	0.98806	0.995168				658	0.635596	0.948392	0.993412	0.99899	0.999157	0.999437	0.999465	0.999702	0.999859
659	0.636854	0.584971	0.610349	0.822761	0.828594	0.956313	0.968017	0.988077	0.995176				659	0.636854	0.948405	0.993436	0.998993	0.999159	0.999439	0.999466	0.999703	0.999859
660	0.638113	0.585602	0.611014	0.822839	0.828646	0.956348	0.968055	0.988094	0.995184				660	0.638113	0.948418	0.993461	0.998996	0.999161	0.99944	0.999468	0.999704	0.99986
661	0.639373	0.586232	0.611678	0.822917	0.828698	0.956384	0.968093	0.988111	0.995191				661	0.639373	0.948431	0.993486	0.998999	0.999163	0.999442	0.999469	0.999705	0.99986
662	0.640633	0.586862	0.612342	0.822995	0.828751	0.95642	0.968131	0.988128	0.995199				662	0.640633	0.948445	0.993511	0.999002	0.999165	0.999443	0.999471	0.999706	0.999861
663	0.641894	0.587492	0.613006	0.823074	0.828804	0.956456	0.968169	0.988146	0.995207				663	0.641894	0.948458	0.993535	0.999005	0.999167	0.999445	0.999473	0.999707	0.999862
664	0.643155	0.588121	0.613669	0.823153	0.828857	0.956492	0.968207	0.988163	0.995215				664	0.643155	0.948471	0.99356	0.999008	0.999169	0.999446	0.999474	0.999708	0.999862
665	0.644417	0.58875	0.614331	0.823232	0.828911	0.956528	0.968245	0.98818	0.995222				665	0.644417	0.948484	0.993584	0.99901	0.999171	0.999448	0.999476	0.999709	0.999863
666	0.64568	0.589378	0.614993	0.823312	0.828966	0.956564	0.968284	0.988197	0.99523				666	0.64568	0.948497	0.993608	0.999013	0.999173	0.99945	0.999477	0.99971	0.999863
667	0.646944	0.590006	0.615655	0.823392	0.82902	0.956601	0.968322	0.988215	0.995238				667	0.646944	0.94851	0.993632	0.999016	0.999175	0.999451	0.999479	0.999711	0.999864
668	0.648208	0.590634	0.616316	0.823472	0.829075	0.956637	0.96836	0.988232	0.995246				668	0.648208	0.948524	0.993656	0.999019	0.999177	0.999453	0.99948	0.999712	0.999864
669	0.649472	0.591261	0.616977	0.823552	0.829131	0.956674	0.968399	0.988249	0.995254				669	0.649472	0.948537	0.993681	0.999022	0.999179	0.999454	0.999482	0.999713	0.999865
670	0.650738	0.591887	0.617637	0.823633	0.829186	0.956711	0.968438	0.988267	0.995262				670	0.650738	0.94855	0.993704	0.999025	0.999181	0.999456	0.999483	0.999714	0.999865
671	0.652004	0.592513	0.618296	0.823714	0.829242	0.956748	0.968476	0.988284	0.99527				671	0.652004	0.948563	0.993728	0.999027	0.999183	0.999457	0.999485	0.999715	0.999866
672	0.653271	0.593139	0.618956	0.823795	0.829299	0.956785	0.968515	0.988302	0.995278				672	0.653271	0.948576	0.993752	0.99903	0.999185	0.999459	0.999486	0.999716	0.999866
673	0.654538	0.593764	0.619614	0.823876	0.829356	0.956822	0.968554	0.988319	0.995285				673	0.654538	0.948589	0.993776	0.999033	0.999187	0.99946	0.999488	0.999717	0.999867
674	0.655806	0.594389	0.620272	0.823958	0.829413	0.95686	0.968593	0.988337	0.995293				674	0.655806	0.948602	0.993799	0.999036	0.999188	0.999462	0.999489	0.999717	0.999867
675	0.657075	0.595013	0.62093	0.82404	0.82947	0.956897	0.968631	0.988354	0.995301				675	0.657075	0.948616	0.993823	0.999039	0.99919	0.999463	0.999491	0.999718	0.999868
676	0.658344	0.595637	0.621587	0.824122	0.829528	0.956935	0.96867	0.988372	0.995309				676	0.658344	0.948629	0.993846	0.999041	0.999192	0.999465	0.999492	0.999719	0.999869
677	0.659614	0.596261	0.622243	0.824205	0.829587	0.956972	0.968709	0.988389	0.995317				677	0.659614	0.948642	0.99387	0.999044	0.999194	0.999466	0.999494	0.99972	0.999869
678	0.660884	0.596884	0.622899	0.824287	0.829645	0.95701	0.968749	0.988407	0.995325				678	0.660884	0.948655	0.993893	0.999047	0.999196	0.999468	0.999495	0.999721	0.99987
679	0.662156	0.597506	0.623555	0.82437	0.829704	0.957048	0.968788	0.988425	0.995333				679	0.662156	0.948668	0.993916	0.999049	0.999198	0.999469	0.999497	0.999722	0.99987
680	0.663427	0.598128	0.62421	0.824454	0.829763	0.957086	0.968827	0.988443	0.995341				680	0.663427	0.948681	0.99394	0.999052	0.9992	0.999471	0.999498	0.999723	0.999871
681	0.6647	0.598749	0.624864	0.824537	0.829823	0.957124	0.968866	0.98846	0.995349				681	0.6647	0.948694	0.993963	0.999055	0.999202	0.999472	0.999499	0.999724	0.999871
682	0.665973	0.59937	0.625518	0.824621	0.829883	0.957162	0.968906	0.988478	0.995357				682	0.665973	0.948707	0.993986	0.999058	0.999203	0.999474	0.999501	0.999725	0.999872
683	0.667247	0.59999	0.626171	0.824705	0.829943	0.957201	0.968945	0.988496	0.995366				683	0.667247	0.94872	0.994008	0.99906	0.999205	0.999475	0.999502	0.999726	0.999872
684	0.668521	0.60061	0.626823	0.824789	0.830004	0.957239	0.968984	0.988514	0.995374				684	0.668521	0.948734	0.994031	0.999063	0.999207	0.999477	0.999504	0.999727	0.999873
685	0.669796	0.60123	0.627475	0.824874	0.830065	0.957278	0.969024	0.988532	0.995382				685	0.669796	0.948747	0.994054	0.999066	0.999209	0.999478	0.999505	0.999728	0.999873
686	0.671071	0.601848	0.628127	0.824958	0.830126	0.957316	0.969063	0.98855	0.99539				686	0.671071	0.94876	0.994077	0.999068	0.999211	0.99948	0.999507	0.999729	0.999874
687	0.672348	0.602467	0.628778	0.825043	0.830188	0.957355	0.969103	0.988568	0.995398				687	0.672348	0.948773	0.994099	0.999071	0.999213	0.999481	0.999508	0.999729	0.999874
688	0.673624	0.603084	0.629428	0.825128	0.83025	0.957394	0.969143	0.988585	0.995406				688	0.673624	0.948786	0.994122	0.999074	0.999215	0.999483	0.99951	0.99973	0.999875
689	0.674902	0.603701	0.630078	0.825214	0.830312	0.957433	0.969182	0.988603	0.995414				689	0.674902	0.948799	0.994144	0.999076	0.999216	0.999484	0.999511	0.999731	0.999875
690	0.67618	0.604318	0.630727	0.8253	0.830375	0.957472	0.969222	0.988621	0.995422				690	0.67618	0.948812	0.994166	0.999079	0.999218	0.999486	0.999512	0.999732	0.999876
691	0.677459	0.604934	0.631375	0.825386	0.830438	0.957511	0.969262	0.98864	0.995431				691	0.677459	0.948825	0.994189	0.999081	0.99922	0.999487	0.999514	0.999733	0.999876
692	0.678738	0.60555	0.632023	0.825472	0.830501	0.95755	0.969302	0.988658	0.995439				692	0.678738	0.948838	0.994211	0.999084	0.999222	0.999489	0.999515	0.999734	0.999877
693	0.680018	0.606164	0.63267	0.825558	0.830565	0.95759	0.969342	0.988676	0.995447				693	0.680018	0.948851	0.994233	0.999087	0.999224	0.99949	0.999517	0.999735	0.999877
694	0.681298	0.606779	0.633317	0.825645	0.830629	0.957629	0.969382	0.988694	0.995455				694	0.681298	0.948864	0.994255	0.999089	0.999226	0.999491	0.999518	0.999736	0.999878
695	0.682579	0.607393	0.633963	0.825731	0.830693	0.957669	0.969422	0.988712	0.995463				695	0.682579	0.948877	0.994277	0.999092	0.999227	0.999493	0.99952	0.999737	0.999878
696	0.683861	0.608006	0.634608	0.825819	0.830758	0.957709	0.969462	0.98873	0.995472				696	0.683861	0.94889	0.994299	0.999094	0.999229	0.999494	0.999521	0.999738	0.999879
697	0.685143	0.608618	0.635253	0.825906	0.830823	0.957748	0.969502	0.988748	0.99548				697	0.685143	0.948903	0.994321	0.999097	0.999231	0.999496	0.999522	0.999738	0.999879
698	0.686426	0.60923	0.635897	0.825993	0.830888	0.957788	0.969542	0.988767	0.995488				698	0.686426	0.948916	0.994342	0.999099	0.999233	0.999497	0.999524	0.999739	0.99988
699	0.687709	0.609842	0.63654	0.826081	0.830954	0.957828	0.969582	0.988785	0.995496				699	0.687709	0.948929	0.994364	0.999102	0.999235	0.999499	0.999525	0.99974	0.99988
700	0.688993	0.610453	0.637183	0.826169	0.831019	0.957868	0.969623	0.988803	0.995505				700	0.688993	0.948942	0.994386	0.999104	0.999236	0.9995	0.999526	0.999741	0.999881
701	0.690278	0.611063	0.637825	0.826257	0.831086	0.957908	0.969663	0.988821	0.995513				701	0.690278	0.948955	0.994407	0.999107	0.999238	0.999501	0.999528	0.999742	0.999881
702	0.691563	0.611673	0.638466	0.826346	0.831152	0.957949	0.969703	0.98884	0.995521				702	0.691563	0.948968	0.994428	0.99911	0.99924	0.999503	0.999529	0.999743	0.999882
703	0.692849	0.612282	0.639107	0.826434	0.831219	0.957989	0.969744	0.988858	0.995529				703	0.692849	0.948981	0.99445	0.999112	0.999242	0.999504	0.999531	0.999744	0.999882
704	0.694135	0.61289	0.639747	0.826523	0.831286	0.958029	0.969784	0.988876	0.995538				704	0.694135	0.948994	0.994471	0.999115	0.999243	0.999506	0.999532	0.999745	0.999883
705	0.695422	0.613498	0.640386	0.826612	0.831353	0.95807	0.969825	0.988895	0.995546				705	0.695422	0.949007	0.994492	0.999117	0.999245	0.999507	0.999533	0.999745	0.999883
706	0.69671	0.614105	0.641025	0.826701	0.831421	0.95811	0.969865	0.988913	0.995554				706	0.69671	0.949019	0.994513	0.999119	0.999247	0.999508	0.999535	0.999746	0.999884
707	0.697998	0.614711	0.641663	0.826791	0.831489	0.958151	0.969906	0.988931	0.995563				707	0.697998	0.949032	0.994534	0.999122	0.999249	0.99951	0.999536	0.999747	0.999884
708	0.699286	0.615317	0.642301	0.82688	0.831557	0.958192	0.969946	0.98895	0.995571				708	0.699286	0.949045	0.994555	0.999124	0.99925	0.999511	0.999537	0.999748	0.999884
709	0.700576	0.615923	0.642937	0.82697	0.831626	0.958233	0.969987	0.988968	0.995579				709	0.700576	0.949058	0.994576	0.999127	0.999252	0.999513	0.999539	0.999749	0.999885
710	0.701865	0.616527	0.643573	0.82706	0.831695	0.958274	0.970027	0.988987	0.995588				710	0.701865	0.949071	0.994597	0.999129	0.999254	0.999514	0.99954	0.99975	0.999885
711	0.703156	0.617131	0.644208	0.82715	0.831764	0.958315	0.970068	0.989005	0.995596				711	0.703156	0.949084	0.994618	0.999132	0.999256	0.999515	0.999541	0.99975	0.999886
712	0.704446	0.617734	0.644843	0.827241	0.831834	0.958356	0.970109	0.989024	0.995604				712	0.704446	0.949097	0.994638	0.999134	0.999257	0.999517	0.999543	0.999751	0.999886
713	0.705738	0.618337	0.645477	0.827331	0.831903	0.958397	0.97015	0.989042	0.995613				713	0.705738	0.949109	0.994659	0.999137	0.999259	0.999518	0.999544	0.999752	0.999887
714	0.70703	0.618939	0.64611	0.827422	0.831973	0.958438	0.97019	0.989061	0.995621				714	0.70703	0.949122	0.994679	0.999139	0.999261	0.999519	0.999545	0.999753	0.999887
715	0.708322	0.61954	0.646742	0.827513	0.832044	0.958479	0.970231	0.989079	0.995629				715	0.708322	0.949135	0.9947	0.999141	0.999262	0.999521	0.999547	0.999754	0.999888
716	0.709616	0.620141	0.647374	0.827605	0.832114	0.958521	0.970272	0.989098	0.995638				716	0.709616	0.949148	0.99472	0.999144	0.999264	0.999522	0.999548	0.999755	0.999888
717	0.710909	0.620741	0.648005	0.827696	0.832185	0.958562	0.970313	0.989117	0.995646				717	0.710909	0.949161	0.99474	0.999146	0.999266	0.999524	0.999549	0.999755	0.999889
718	0.712203	0.62134	0.648635	0.827788	0.832256	0.958604	0.970354	0.989135	0.995655				718	0.712203	0.949173	0.994761	0.999149	0.999268	0.999525	0.999551	0.999756	0.999889
719	0.713498	0.621939	0.649264	0.82788	0.832328	0.958646	0.970395	0.989154	0.995663				719	0.713498	0.949186	0.994781	0.999151	0.999269	0.999526	0.999552	0.999757	0.999889
720	0.714793	0.622537	0.649893	0.827972	0.8324	0.958687	0.970436	0.989172	0.995671				720	0.714793	0.949199	0.994801	0.999153	0.999271	0.999528	0.999553	0.999758	0.99989
721	0.716089	0.623134	0.650521	0.828064	0.832472	0.958729	0.970477	0.989191	0.99568				721	0.716089	0.949212	0.994821	0.999156	0.999273	0.999529	0.999555	0.999759	0.99989
722	0.717386	0.623731	0.651148	0.828156	0.832544	0.958771	0.970518	0.98921	0.995688				722	0.717386	0.949224	0.994841	0.999158	0.999274	0.99953	0.999556	0.99976	0.999891
723	0.718683	0.624326	0.651774	0.828249	0.832616	0.958813	0.970559	0.989228	0.995697				723	0.718683	0.949237	0.994861	0.99916	0.999276	0.999532	0.999557	0.99976	0.999891
724	0.71998	0.624921	0.6524	0.828341	0.832689	0.958855	0.9706	0.989247	0.995705				724	0.71998	0.94925	0.99488	0.999163	0.999278	0.999533	0.999559	0.999761	0.999892
725	0.721278	0.625516	0.653025	0.828434	0.832762	0.958897	0.970642	0.989266	0.995714				725	0.721278	0.949262	0.9949	0.999165	0.999279	0.999534	0.99956	0.999762	0.999892
726	0.722576	0.62611	0.653649	0.828527	0.832836	0.958939	0.970683	0.989284	0.995722				726	0.722576	0.949275	0.99492	0.999167	0.999281	0.999536	0.999561	0.999763	0.999893
727	0.723875	0.626703	0.654272	0.828621	0.832909	0.958982	0.970724	0.989303	0.99573				727	0.723875	0.949288	0.994939	0.99917	0.999283	0.999537	0.999562	0.999764	0.999893
728	0.725175	0.627295	0.654895	0.828714	0.832983	0.959024	0.970765	0.989322	0.995739				728	0.725175	0.9493	0.994959	0.999172	0.999284	0.999538	0.999564	0.999764	0.999893
729	0.726475	0.627886	0.655516	0.828808	0.833057	0.959066	0.970807	0.98934	0.995747				729	0.726475	0.949313	0.994978	0.999174	0.999286	0.999539	0.999565	0.999765	0.999894
730	0.727776	0.628477	0.656137	0.828902	0.833132	0.959109	0.970848	0.989359	0.995756				730	0.727776	0.949325	0.994997	0.999176	0.999288	0.999541	0.999566	0.999766	0.999894
731	0.729077	0.629067	0.656758	0.828996	0.833207	0.959151	0.970889	0.989378	0.995764				731	0.729077	0.949338	0.995017	0.999179	0.999289	0.999542	0.999568	0.999767	0.999895
732	0.730378	0.629656	0.657377	0.82909	0.833281	0.959194	0.97093	0.989397	0.995773				732	0.730378	0.94935	0.995036	0.999181	0.999291	0.999543	0.999569	0.999768	0.999895
733	0.73168	0.630245	0.657995	0.829184	0.833357	0.959237	0.970972	0.989415	0.995781				733	0.73168	0.949363	0.995055	0.999183	0.999293	0.999545	0.99957	0.999768	0.999896
734	0.732983	0.630833	0.658613	0.829279	0.833432	0.959279	0.971013	0.989434	0.995789				734	0.732983	0.949376	0.995074	0.999185	0.999294	0.999546	0.999571	0.999769	0.999896
735	0.734286	0.63142	0.65923	0.829373	0.833508	0.959322	0.971055	0.989453	0.995798				735	0.734286	0.949388	0.995093	0.999188	0.999296	0.999547	0.999573	0.99977	0.999896
736	0.73559	0.632006	0.659846	0.829468	0.833584	0.959365	0.971096	0.989472	0.995806				736	0.73559	0.949401	0.995112	0.99919	0.999297	0.999548	0.999574	0.999771	0.999897
737	0.736894	0.632592	0.660462	0.829563	0.83366	0.959408	0.971138	0.989491	0.995815				737	0.736894	0.949413	0.995131	0.999192	0.999299	0.99955	0.999575	0.999771	0.999897
738	0.738198	0.633177	0.661076	0.829658	0.833736	0.959451	0.971179	0.989509	0.995823				738	0.738198	0.949425	0.995149	0.999194	0.999301	0.999551	0.999576	0.999772	0.999898
739	0.739503	0.633761	0.66169	0.829754	0.833813	0.959494	0.971221	0.989528	0.995832				739	0.739503	0.949438	0.995168	0.999196	0.999302	0.999552	0.999578	0.999773	0.999898
740	0.740809	0.634344	0.662303	0.829849	0.83389	0.959537	0.971262	0.989547	0.99584				740	0.740809	0.94945	0.995187	0.999199	0.999304	0.999554	0.999579	0.999774	0.999899
741	0.742115	0.634926	0.662915	0.829945	0.833967	0.95958	0.971304	0.989566	0.995849				741	0.742115	0.949463	0.995205	0.999201	0.999305	0.999555	0.99958	0.999775	0.999899
742	0.743422	0.635508	0.663526	0.830041	0.834045	0.959623	0.971345	0.989585	0.995857				742	0.743422	0.949475	0.995224	0.999203	0.999307	0.999556	0.999581	0.999775	0.999899
743	0.744729	0.636089	0.664136	0.830137	0.834122	0.959667	0.971387	0.989603	0.995866				743	0.744729	0.949487	0.995242	0.999205	0.999309	0.999557	0.999582	0.999776	0.9999
744	0.746036	0.636669	0.664746	0.830233	0.8342	0.95971	0.971428	0.989622	0.995874				744	0.746036	0.9495	0.99526	0.999207	0.99931	0.999559	0.999584	0.999777	0.9999
745	0.747344	0.637249	0.665354	0.830329	0.834279	0.959753	0.97147	0.989641	0.995883				745	0.747344	0.949512	0.995279	0.99921	0.999312	0.99956	0.999585	0.999778	0.999901
746	0.748653	0.637827	0.665962	0.830426	0.834357	0.959797	0.971512	0.98966	0.995891				746	0.748653	0.949524	0.995297	0.999212	0.999313	0.999561	0.999586	0.999778	0.999901
747	0.749962	0.638405	0.666569	0.830522	0.834436	0.95984	0.971553	0.989679	0.9959				747	0.749962	0.949537	0.995315	0.999214	0.999315	0.999562	0.999587	0.999779	0.999901
748	0.751271	0.638982	0.667175	0.830619	0.834514	0.959884	0.971595	0.989698	0.995908				748	0.751271	0.949549	0.995333	0.999216	0.999317	0.999564	0.999589	0.99978	0.999902
749	0.752581	0.639558	0.66778	0.830716	0.834594	0.959927	0.971637	0.989716	0.995916				749	0.752581	0.949561	0.995351	0.999218	0.999318	0.999565	0.99959	0.999781	0.999902
750	0.753891	0.640134	0.668385	0.830813	0.834673	0.959971	0.971678	0.989735	0.995925				750	0.753891	0.949574	0.995369	0.99922	0.99932	0.999566	0.999591	0.999781	0.999903
751	0.755202	0.640708	0.668988	0.83091	0.834752	0.960015	0.97172	0.989754	0.995933				751	0.755202	0.949586	0.995387	0.999222	0.999321	0.999567	0.999592	0.999782	0.999903
752	0.756514	0.641282	0.669591	0.831007	0.834832	0.960059	0.971762	0.989773	0.995942				752	0.756514	0.949598	0.995405	0.999224	0.999323	0.999568	0.999593	0.999783	0.999903
753	0.757825	0.641855	0.670193	0.831105	0.834912	0.960102	0.971803	0.989792	0.99595				753	0.757825	0.94961	0.995422	0.999226	0.999324	0.99957	0.999594	0.999784	0.999904
754	0.759138	0.642427	0.670794	0.831203	0.834992	0.960146	0.971845	0.989811	0.995959				754	0.759138	0.949622	0.99544	0.999229	0.999326	0.999571	0.999596	0.999784	0.999904
755	0.76045	0.642998	0.671394	0.8313	0.835073	0.96019	0.971887	0.98983	0.995967				755	0.76045	0.949635	0.995458	0.999231	0.999327	0.999572	0.999597	0.999785	0.999905
756	0.761763	0.643569	0.671993	0.831398	0.835154	0.960234	0.971929	0.989848	0.995976				756	0.761763	0.949647	0.995475	0.999233	0.999329	0.999573	0.999598	0.999786	0.999905
757	0.763077	0.644138	0.672591	0.831496	0.835235	0.960278	0.97197	0.989867	0.995984				757	0.763077	0.949659	0.995493	0.999235	0.99933	0.999574	0.999599	0.999786	0.999905
758	0.764391	0.644707	0.673188	0.831595	0.835316	0.960322	0.972012	0.989886	0.995993				758	0.764391	0.949671	0.99551	0.999237	0.999332	0.999576	0.9996	0.999787	0.999906
759	0.765705	0.645275	0.673785	0.831693	0.835397	0.960366	0.972054	0.989905	0.996001				759	0.765705	0.949683	0.995527	0.999239	0.999334	0.999577	0.999602	0.999788	0.999906
760	0.76702	0.645842	0.67438	0.831791	0.835479	0.96041	0.972096	0.989924	0.99601				760	0.76702	0.949695	0.995545	0.999241	0.999335	0.999578	0.999603	0.999789	0.999906
761	0.768336	0.646409	0.674975	0.83189	0.83556	0.960455	0.972138	0.989943	0.996018				761	0.768336	0.949707	0.995562	0.999243	0.999337	0.999579	0.999604	0.999789	0.999907
762	0.769652	0.646974	0.675569	0.831989	0.835642	0.960499	0.972179	0.989962	0.996027				762	0.769652	0.949719	0.995579	0.999245	0.999338	0.99958	0.999605	0.99979	0.999907
763	0.770968	0.647539	0.676161	0.832088	0.835725	0.960543	0.972221	0.989981	0.996035				763	0.770968	0.949731	0.995596	0.999247	0.99934	0.999582	0.999606	0.999791	0.999908
764	0.772284	0.648103	0.676753	0.832187	0.835807	0.960588	0.972263	0.989999	0.996043				764	0.772284	0.949743	0.995613	0.999249	0.999341	0.999583	0.999607	0.999791	0.999908
765	0.773601	0.648665	0.677344	0.832286	0.83589	0.960632	0.972305	0.990018	0.996052				765	0.773601	0.949755	0.99563	0.999251	0.999343	0.999584	0.999608	0.999792	0.999908
766	0.774919	0.649228	0.677934	0.832385	0.835972	0.960676	0.972347	0.990037	0.99606				766	0.774919	0.949767	0.995647	0.999253	0.999344	0.999585	0.99961	0.999793	0.999909
767	0.776237	0.649789	0.678524	0.832484	0.836056	0.960721	0.972389	0.990056	0.996069				767	0.776237	0.949779	0.995664	0.999255	0.999346	0.999586	0.999611	0.999794	0.999909
768	0.777555	0.650349	0.679112	0.832584	0.836139	0.960765	0.97243	0.990075	0.996077				768	0.777555	0.949791	0.99568	0.999257	0.999347	0.999587	0.999612	0.999794	0.999909
769	0.778874	0.650909	0.679699	0.832684	0.836222	0.96081	0.972472	0.990094	0.996086				769	0.778874	0.949803	0.995697	0.999259	0.999348	0.999589	0.999613	0.999795	0.99991
770	0.780193	0.651467	0.680285	0.832783	0.836306	0.960854	0.972514	0.990113	0.996094				770	0.780193	0.949815	0.995714	0.999261	0.99935	0.99959	0.999614	0.999796	0.99991
771	0.781513	0.652025	0.680871	0.832883	0.83639	0.960899	0.972556	0.990131	0.996103				771	0.781513	0.949826	0.99573	0.999263	0.999351	0.999591	0.999615	0.999796	0.999911
772	0.782833	0.652582	0.681455	0.832983	0.836474	0.960944	0.972598	0.99015	0.996111				772	0.782833	0.949838	0.995747	0.999265	0.999353	0.999592	0.999616	0.999797	0.999911
773	0.784153	0.653138	0.682039	0.833084	0.836558	0.960988	0.97264	0.990169	0.996119				773	0.784153	0.94985	0.995763	0.999267	0.999354	0.999593	0.999617	0.999798	0.999911
774	0.785474	0.653693	0.682622	0.833184	0.836643	0.961033	0.972682	0.990188	0.996128				774	0.785474	0.949862	0.995779	0.999269	0.999356	0.999594	0.999619	0.999798	0.999912
775	0.786795	0.654247	0.683203	0.833284	0.836727	0.961078	0.972723	0.990207	0.996136				775	0.786795	0.949874	0.995796	0.999271	0.999357	0.999596	0.99962	0.999799	0.999912
776	0.788117	0.6548	0.683784	0.833385	0.836812	0.961123	0.972765	0.990226	0.996145				776	0.788117	0.949885	0.995812	0.999273	0.999359	0.999597	0.999621	0.9998	0.999912
777	0.789439	0.655353	0.684364	0.833485	0.836897	0.961168	0.972807	0.990244	0.996153				777	0.789439	0.949897	0.995828	0.999274	0.99936	0.999598	0.999622	0.9998	0.999913
778	0.790762	0.655904	0.684943	0.833586	0.836982	0.961212	0.972849	0.990263	0.996161				778	0.790762	0.949909	0.995844	0.999276	0.999362	0.999599	0.999623	0.999801	0.999913
779	0.792084	0.656455	0.685521	0.833687	0.837068	0.961257	0.972891	0.990282	0.99617				779	0.792084	0.94992	0.99586	0.999278	0.999363	0.9996	0.999624	0.999802	0.999913
780	0.793408	0.657005	0.686098	0.833788	0.837153	0.961302	0.972933	0.990301	0.996178				780	0.793408	0.949932	0.995876	0.99928	0.999364	0.999601	0.999625	0.999802	0.999914
781	0.794731	0.657554	0.686674	0.833889	0.837239	0.961347	0.972975	0.99032	0.996187				781	0.794731	0.949944	0.995892	0.999282	0.999366	0.999602	0.999626	0.999803	0.999914
782	0.796055	0.658102	0.687249	0.83399	0.837325	0.961392	0.973017	0.990338	0.996195				782	0.796055	0.949955	0.995908	0.999284	0.999367	0.999603	0.999627	0.999804	0.999915
783	0.79738	0.658649	0.687823	0.834092	0.837411	0.961437	0.973058	0.990357	0.996203				783	0.79738	0.949967	0.995924	0.999286	0.999369	0.999604	0.999628	0.999804	0.999915
784	0.798705	0.659195	0.688396	0.834193	0.837498	0.961482	0.9731	0.990376	0.996212				784	0.798705	0.949979	0.99594	0.999288	0.99937	0.999606	0.999629	0.999805	0.999915
785	0.80003	0.65974	0.688968	0.834295	0.837584	0.961527	0.973142	0.990395	0.99622				785	0.80003	0.94999	0.995955	0.99929	0.999372	0.999607	0.999631	0.999806	0.999916
786	0.801355	0.660285	0.689539	0.834396	0.837671	0.961573	0.973184	0.990414	0.996229				786	0.801355	0.950002	0.995971	0.999291	0.999373	0.999608	0.999632	0.999806	0.999916
787	0.802681	0.660828	0.690109	0.834498	0.837758	0.961618	0.973226	0.990432	0.996237				787	0.802681	0.950013	0.995986	0.999293	0.999374	0.999609	0.999633	0.999807	0.999916
788	0.804008	0.661371	0.690678	0.8346	0.837845	0.961663	0.973268	0.990451	0.996245				788	0.804008	0.950025	0.996002	0.999295	0.999376	0.99961	0.999634	0.999808	0.999917
789	0.805334	0.661912	0.691247	0.834702	0.837932	0.961708	0.97331	0.99047	0.996254				789	0.805334	0.950036	0.996017	0.999297	0.999377	0.999611	0.999635	0.999808	0.999917
790	0.806661	0.662453	0.691814	0.834804	0.83802	0.961753	0.973351	0.990489	0.996262				790	0.806661	0.950047	0.996033	0.999299	0.999379	0.999612	0.999636	0.999809	0.999917
791	0.807989	0.662993	0.69238	0.834906	0.838107	0.961799	0.973393	0.990507	0.99627				791	0.807989	0.950059	0.996048	0.999301	0.99938	0.999613	0.999637	0.99981	0.999918
792	0.809316	0.663531	0.692945	0.835008	0.838195	0.961844	0.973435	0.990526	0.996279				792	0.809316	0.95007	0.996063	0.999302	0.999381	0.999614	0.999638	0.99981	0.999918
793	0.810645	0.664069	0.69351	0.835111	0.838283	0.961889	0.973477	0.990545	0.996287				793	0.810645	0.950082	0.996078	0.999304	0.999383	0.999615	0.999639	0.999811	0.999918
794	0.811973	0.664606	0.694073	0.835213	0.838371	0.961935	0.973519	0.990563	0.996295				794	0.811973	0.950093	0.996093	0.999306	0.999384	0.999616	0.99964	0.999812	0.999919
795	0.813302	0.665142	0.694635	0.835316	0.83846	0.96198	0.97356	0.990582	0.996304				795	0.813302	0.950104	0.996109	0.999308	0.999385	0.999618	0.999641	0.999812	0.999919
796	0.814631	0.665678	0.695197	0.835419	0.838548	0.962025	0.973602	0.990601	0.996312				796	0.814631	0.950116	0.996124	0.99931	0.999387	0.999619	0.999642	0.999813	0.999919
797	0.815961	0.666212	0.695757	0.835521	0.838637	0.962071	0.973644	0.990619	0.99632				797	0.815961	0.950127	0.996138	0.999311	0.999388	0.99962	0.999643	0.999814	0.99992
798	0.817291	0.666745	0.696316	0.835624	0.838726	0.962116	0.973686	0.990638	0.996329				798	0.817291	0.950138	0.996153	0.999313	0.999389	0.999621	0.999644	0.999814	0.99992
799	0.818621	0.667277	0.696875	0.835727	0.838814	0.962162	0.973728	0.990657	0.996337				799	0.818621	0.950149	0.996168	0.999315	0.999391	0.999622	0.999645	0.999815	0.99992
800	0.819952	0.667809	0.697432	0.83583	0.838904	0.962207	0.973769	0.990675	0.996345				800	0.819952	0.950161	0.996183	0.999317	0.999392	0.999623	0.999646	0.999815	0.999921
801	0.821282	0.668339	0.697988	0.835934	0.838993	0.962253	0.973811	0.990694	0.996353				801	0.821282	0.950172	0.996198	0.999318	0.999394	0.999624	0.999647	0.999816	0.999921
802	0.822614	0.668869	0.698544	0.836037	0.839082	0.962298	0.973853	0.990713	0.996362				802	0.822614	0.950183	0.996212	0.99932	0.999395	0.999625	0.999648	0.999817	0.999921
803	0.823945	0.669397	0.699098	0.83614	0.839172	0.962344	0.973895	0.990731	0.99637				803	0.823945	0.950194	0.996227	0.999322	0.999396	0.999626	0.999649	0.999817	0.999922
804	0.825277	0.669925	0.699651	0.836244	0.839262	0.962389	0.973936	0.99075	0.996378				804	0.825277	0.950205	0.996241	0.999324	0.999398	0.999627	0.99965	0.999818	0.999922
805	0.82661	0.670452	0.700204	0.836347	0.839352	0.962435	0.973978	0.990768	0.996386				805	0.82661	0.950216	0.996256	0.999325	0.999399	0.999628	0.999651	0.999818	0.999922
806	0.827942	0.670977	0.700755	0.836451	0.839442	0.96248	0.97402	0.990787	0.996395				806	0.827942	0.950227	0.99627	0.999327	0.9994	0.999629	0.999652	0.999819	0.999922
807	0.829275	0.671502	0.701305	0.836554	0.839532	0.962526	0.974061	0.990806	0.996403				807	0.829275	0.950238	0.996285	0.999329	0.999402	0.99963	0.999653	0.99982	0.999923
808	0.830609	0.672026	0.701855	0.836658	0.839623	0.962572	0.974103	0.990824	0.996411				808	0.830609	0.950249	0.996299	0.99933	0.999403	0.999631	0.999654	0.99982	0.999923
809	0.831942	0.672549	0.702403	0.836762	0.839713	0.962617	0.974145	0.990843	0.996419				809	0.831942	0.95026	0.996313	0.999332	0.999404	0.999632	0.999655	0.999821	0.999923
810	0.833276	0.673071	0.70295	0.836866	0.839804	0.962663	0.974186	0.990861	0.996428				810	0.833276	0.950271	0.996327	0.999334	0.999405	0.999633	0.999656	0.999822	0.999924
811	0.83461	0.673591	0.703496	0.83697	0.839895	0.962709	0.974228	0.99088	0.996436				811	0.83461	0.950282	0.996342	0.999336	0.999407	0.999634	0.999657	0.999822	0.999924
812	0.835945	0.674111	0.704042	0.837074	0.839986	0.962754	0.97427	0.990898	0.996444				812	0.835945	0.950293	0.996356	0.999337	0.999408	0.999635	0.999658	0.999823	0.999924
813	0.83728	0.67463	0.704586	0.837179	0.840077	0.9628	0.974311	0.990917	0.996452				813	0.83728	0.950304	0.99637	0.999339	0.999409	0.999636	0.999659	0.999823	0.999925
814	0.838615	0.675148	0.705129	0.837283	0.840168	0.962846	0.974353	0.990935	0.99646				814	0.838615	0.950315	0.996384	0.999341	0.999411	0.999637	0.99966	0.999824	0.999925
815	0.839951	0.675666	0.705671	0.837387	0.84026	0.962892	0.974394	0.990954	0.996469				815	0.839951	0.950326	0.996398	0.999342	0.999412	0.999638	0.999661	0.999824	0.999925
816	0.841287	0.676182	0.706212	0.837492	0.840351	0.962937	0.974436	0.990972	0.996477				816	0.841287	0.950337	0.996411	0.999344	0.999413	0.999639	0.999662	0.999825	0.999926
817	0.842623	0.676697	0.706752	0.837596	0.840443	0.962983	0.974477	0.99099	0.996485				817	0.842623	0.950348	0.996425	0.999346	0.999415	0.99964	0.999663	0.999826	0.999926
818	0.843959	0.677211	0.707291	0.837701	0.840535	0.963029	0.974519	0.991009	0.996493				818	0.843959	0.950358	0.996439	0.999347	0.999416	0.999641	0.999664	0.999826	0.999926
819	0.845296	0.677724	0.707829	0.837806	0.840627	0.963075	0.974561	0.991027	0.996501				819	0.845296	0.950369	0.996453	0.999349	0.999417	0.999642	0.999665	0.999827	0.999926
820	0.846633	0.678236	0.708366	0.83791	0.840719	0.96312	0.974602	0.991046	0.996509				820	0.846633	0.95038	0.996466	0.99935	0.999418	0.999643	0.999666	0.999827	0.999927
821	0.84797	0.678748	0.708902	0.838015	0.840812	0.963166	0.974643	0.991064	0.996517				821	0.84797	0.950391	0.99648	0.999352	0.99942	0.999644	0.999667	0.999828	0.999927
822	0.849308	0.679258	0.709437	0.83812	0.840904	0.963212	0.974685	0.991082	0.996525				822	0.849308	0.950401	0.996493	0.999354	0.999421	0.999645	0.999668	0.999829	0.999927
823	0.850646	0.679767	0.709971	0.838225	0.840997	0.963258	0.974726	0.991101	0.996534				823	0.850646	0.950412	0.996507	0.999355	0.999422	0.999646	0.999669	0.999829	0.999928
824	0.851984	0.680276	0.710504	0.83833	0.84109	0.963304	0.974768	0.991119	0.996542				824	0.851984	0.950423	0.99652	0.999357	0.999423	0.999647	0.99967	0.99983	0.999928
825	0.853323	0.680783	0.711036	0.838435	0.841182	0.963349	0.974809	0.991137	0.99655				825	0.853323	0.950433	0.996534	0.999359	0.999425	0.999648	0.999671	0.99983	0.999928
826	0.854662	0.681289	0.711566	0.838541	0.841275	0.963395	0.974851	0.991156	0.996558				826	0.854662	0.950444	0.996547	0.99936	0.999426	0.999649	0.999672	0.999831	0.999929
827	0.856001	0.681795	0.712096	0.838646	0.841369	0.963441	0.974892	0.991174	0.996566				827	0.856001	0.950454	0.99656	0.999362	0.999427	0.99965	0.999673	0.999831	0.999929
828	0.85734	0.682299	0.712625	0.838751	0.841462	0.963487	0.974933	0.991192	0.996574				828	0.85734	0.950465	0.996573	0.999363	0.999428	0.999651	0.999674	0.999832	0.999929
829	0.85868	0.682803	0.713152	0.838857	0.841555	0.963533	0.974975	0.99121	0.996582				829	0.85868	0.950475	0.996587	0.999365	0.99943	0.999652	0.999675	0.999833	0.999929
830	0.86002	0.683305	0.713679	0.838962	0.841649	0.963579	0.975016	0.991229	0.99659				830	0.86002	0.950486	0.9966	0.999366	0.999431	0.999653	0.999675	0.999833	0.99993
831	0.86136	0.683806	0.714205	0.839068	0.841743	0.963625	0.975057	0.991247	0.996598				831	0.86136	0.950496	0.996613	0.999368	0.999432	0.999654	0.999676	0.999834	0.99993
832	0.8627	0.684307	0.714729	0.839173	0.841836	0.96367	0.975098	0.991265	0.996606				832	0.8627	0.950507	0.996626	0.99937	0.999433	0.999655	0.999677	0.999834	0.99993
833	0.864041	0.684806	0.715252	0.839279	0.84193	0.963716	0.97514	0.991283	0.996614				833	0.864041	0.950517	0.996639	0.999371	0.999435	0.999656	0.999678	0.999835	0.999931
834	0.865382	0.685305	0.715775	0.839385	0.842024	0.963762	0.975181	0.991301	0.996622				834	0.865382	0.950528	0.996652	0.999373	0.999436	0.999657	0.999679	0.999835	0.999931
835	0.866724	0.685802	0.716296	0.839491	0.842119	0.963808	0.975222	0.991319	0.99663				835	0.866724	0.950538	0.996664	0.999374	0.999437	0.999658	0.99968	0.999836	0.999931
836	0.868065	0.686299	0.716817	0.839597	0.842213	0.963854	0.975263	0.991338	0.996638				836	0.868065	0.950548	0.996677	0.999376	0.999438	0.999659	0.999681	0.999836	0.999931
837	0.869407	0.686794	0.717336	0.839703	0.842307	0.9639	0.975304	0.991356	0.996646				837	0.869407	0.950559	0.99669	0.999377	0.999439	0.99966	0.999682	0.999837	0.999932
838	0.870749	0.687289	0.717854	0.839809	0.842402	0.963946	0.975346	0.991374	0.996654				838	0.870749	0.950569	0.996703	0.999379	0.999441	0.99966	0.999683	0.999838	0.999932
839	0.872091	0.687782	0.718371	0.839915	0.842497	0.963992	0.975387	0.991392	0.996662				839	0.872091	0.950579	0.996715	0.99938	0.999442	0.999661	0.999684	0.999838	0.999932
840	0.873434	0.688275	0.718887	0.840021	0.842591	0.964038	0.975428	0.99141	0.99667				840	0.873434	0.950589	0.996728	0.999382	0.999443	0.999662	0.999685	0.999839	0.999932
841	0.874777	0.688767	0.719402	0.840127	0.842686	0.964083	0.975469	0.991428	0.996678				841	0.874777	0.9506	0.99674	0.999383	0.999444	0.999663	0.999685	0.999839	0.999933
842	0.87612	0.689257	0.719916	0.840233	0.842781	0.964129	0.97551	0.991446	0.996686				842	0.87612	0.95061	0.996753	0.999385	0.999445	0.999664	0.999686	0.99984	0.999933
843	0.877464	0.689747	0.720429	0.84034	0.842876	0.964175	0.975551	0.991464	0.996694				843	0.877464	0.95062	0.996765	0.999386	0.999447	0.999665	0.999687	0.99984	0.999933
844	0.878807	0.690235	0.720941	0.840446	0.842972	0.964221	0.975592	0.991482	0.996702				844	0.878807	0.95063	0.996777	0.999388	0.999448	0.999666	0.999688	0.999841	0.999934
845	0.880151	0.690723	0.721452	0.840553	0.843067	0.964267	0.975633	0.9915	0.996709				845	0.880151	0.95064	0.99679	0.999389	0.999449	0.999667	0.999689	0.999841	0.999934
846	0.881495	0.691209	0.721962	0.840659	0.843163	0.964313	0.975674	0.991518	0.996717				846	0.881495	0.95065	0.996802	0.999391	0.99945	0.999668	0.99969	0.999842	0.999934
847	0.88284	0.691695	0.72247	0.840766	0.843258	0.964359	0.975715	0.991536	0.996725				847	0.88284	0.950661	0.996814	0.999392	0.999451	0.999669	0.999691	0.999842	0.999934
848	0.884184	0.69218	0.722978	0.840872	0.843354	0.964405	0.975755	0.991554	0.996733				848	0.884184	0.950671	0.996826	0.999394	0.999453	0.99967	0.999692	0.999843	0.999935
849	0.885529	0.692663	0.723485	0.840979	0.84345	0.96445	0.975796	0.991572	0.996741				849	0.885529	0.950681	0.996839	0.999395	0.999454	0.999671	0.999693	0.999843	0.999935
850	0.886874	0.693146	0.72399	0.841086	0.843546	0.964496	0.975837	0.991589	0.996749				850	0.886874	0.950691	0.996851	0.999397	0.999455	0.999671	0.999693	0.999844	0.999935
851	0.88822	0.693627	0.724495	0.841192	0.843642	0.964542	0.975878	0.991607	0.996757				851	0.88822	0.950701	0.996863	0.999398	0.999456	0.999672	0.999694	0.999844	0.999935
852	0.889565	0.694108	0.724998	0.841299	0.843738	0.964588	0.975919	0.991625	0.996764				852	0.889565	0.950711	0.996875	0.9994	0.999457	0.999673	0.999695	0.999845	0.999936
853	0.890911	0.694587	0.7255	0.841406	0.843834	0.964634	0.975959	0.991643	0.996772				853	0.890911	0.95072	0.996887	0.999401	0.999458	0.999674	0.999696	0.999845	0.999936
854	0.892257	0.695066	0.726002	0.841513	0.843931	0.96468	0.976	0.991661	0.99678				854	0.892257	0.95073	0.996898	0.999403	0.999459	0.999675	0.999697	0.999846	0.999936
855	0.893604	0.695544	0.726502	0.84162	0.844027	0.964726	0.976041	0.991678	0.996788				855	0.893604	0.95074	0.99691	0.999404	0.999461	0.999676	0.999698	0.999846	0.999936
856	0.89495	0.69602	0.727001	0.841727	0.844124	0.964772	0.976082	0.991696	0.996796				856	0.89495	0.95075	0.996922	0.999405	0.999462	0.999677	0.999699	0.999847	0.999937
857	0.896297	0.696496	0.727499	0.841834	0.84422	0.964817	0.976122	0.991714	0.996803				857	0.896297	0.95076	0.996934	0.999407	0.999463	0.999678	0.999699	0.999847	0.999937
858	0.897644	0.69697	0.727996	0.841941	0.844317	0.964863	0.976163	0.991732	0.996811				858	0.897644	0.95077	0.996945	0.999408	0.999464	0.999679	0.9997	0.999848	0.999937
859	0.898991	0.697444	0.728492	0.842048	0.844414	0.964909	0.976203	0.991749	0.996819				859	0.898991	0.95078	0.996957	0.99941	0.999465	0.999679	0.999701	0.999849	0.999937
860	0.900338	0.697916	0.728987	0.842156	0.844511	0.964955	0.976244	0.991767	0.996826				860	0.900338	0.950789	0.996969	0.999411	0.999466	0.99968	0.999702	0.999849	0.999938
861	0.901686	0.698388	0.729481	0.842263	0.844608	0.965001	0.976284	0.991785	0.996834				861	0.901686	0.950799	0.99698	0.999413	0.999467	0.999681	0.999703	0.99985	0.999938
862	0.903034	0.698858	0.729974	0.84237	0.844705	0.965046	0.976325	0.991802	0.996842				862	0.903034	0.950809	0.996992	0.999414	0.999469	0.999682	0.999704	0.99985	0.999938
863	0.904382	0.699328	0.730466	0.842477	0.844803	0.965092	0.976365	0.99182	0.99685				863	0.904382	0.950818	0.997003	0.999415	0.99947	0.999683	0.999704	0.999851	0.999938
864	0.90573	0.699796	0.730956	0.842585	0.8449	0.965138	0.976406	0.991837	0.996857				864	0.90573	0.950828	0.997015	0.999417	0.999471	0.999684	0.999705	0.999851	0.999939
865	0.907079	0.700264	0.731446	0.842692	0.844997	0.965184	0.976446	0.991855	0.996865				865	0.907079	0.950838	0.997026	0.999418	0.999472	0.999685	0.999706	0.999851	0.999939
866	0.908428	0.70073	0.731934	0.8428	0.845095	0.96523	0.976487	0.991872	0.996873				866	0.908428	0.950847	0.997037	0.999419	0.999473	0.999685	0.999707	0.999852	0.999939
867	0.909776	0.701196	0.732422	0.842907	0.845193	0.965275	0.976527	0.99189	0.99688				867	0.909776	0.950857	0.997048	0.999421	0.999474	0.999686	0.999708	0.999852	0.999939
868	0.911126	0.70166	0.732908	0.843015	0.845291	0.965321	0.976567	0.991907	0.996888				868	0.911126	0.950866	0.99706	0.999422	0.999475	0.999687	0.999709	0.999853	0.99994
869	0.912475	0.702124	0.733394	0.843122	0.845388	0.965367	0.976607	0.991925	0.996895				869	0.912475	0.950876	0.997071	0.999424	0.999476	0.999688	0.999709	0.999853	0.99994
870	0.913824	0.702586	0.733878	0.84323	0.845486	0.965412	0.976648	0.991942	0.996903				870	0.913824	0.950885	0.997082	0.999425	0.999477	0.999689	0.99971	0.999854	0.99994
871	0.915174	0.703048	0.734361	0.843338	0.845584	0.965458	0.976688	0.99196	0.996911				871	0.915174	0.950895	0.997093	0.999426	0.999479	0.99969	0.999711	0.999854	0.99994
872	0.916524	0.703508	0.734843	0.843445	0.845682	0.965504	0.976728	0.991977	0.996918				872	0.916524	0.950904	0.997104	0.999428	0.99948	0.99969	0.999712	0.999855	0.999941
873	0.917874	0.703968	0.735324	0.843553	0.845781	0.96555	0.976768	0.991995	0.996926				873	0.917874	0.950914	0.997115	0.999429	0.999481	0.999691	0.999713	0.999855	0.999941
874	0.919225	0.704426	0.735805	0.843661	0.845879	0.965595	0.976808	0.992012	0.996933				874	0.919225	0.950923	0.997126	0.99943	0.999482	0.999692	0.999713	0.999856	0.999941
875	0.920575	0.704884	0.736284	0.843769	0.845977	0.965641	0.976848	0.992029	0.996941				875	0.920575	0.950933	0.997137	0.999432	0.999483	0.999693	0.999714	0.999856	0.999941
876	0.921926	0.70534	0.736761	0.843877	0.846076	0.965687	0.976888	0.992047	0.996948				876	0.921926	0.950942	0.997148	0.999433	0.999484	0.999694	0.999715	0.999857	0.999942
877	0.923277	0.705796	0.737238	0.843985	0.846174	0.965732	0.976928	0.992064	0.996956				877	0.923277	0.950951	0.997158	0.999434	0.999485	0.999695	0.999716	0.999857	0.999942
878	0.924628	0.70625	0.737714	0.844093	0.846273	0.965778	0.976968	0.992081	0.996964				878	0.924628	0.950961	0.997169	0.999436	0.999486	0.999695	0.999717	0.999858	0.999942
879	0.925979	0.706704	0.738189	0.8442	0.846372	0.965823	0.977008	0.992098	0.996971				879	0.925979	0.95097	0.99718	0.999437	0.999487	0.999696	0.999717	0.999858	0.999942
880	0.927331	0.707156	0.738663	0.844308	0.846471	0.965869	0.977048	0.992116	0.996978				880	0.927331	0.950979	0.997191	0.999438	0.999488	0.999697	0.999718	0.999859	0.999943
881	0.928682	0.707608	0.739135	0.844416	0.84657	0.965914	0.977088	0.992133	0.996986				881	0.928682	0.950988	0.997201	0.99944	0.999489	0.999698	0.999719	0.999859	0.999943
882	0.930034	0.708058	0.739607	0.844525	0.846669	0.96596	0.977128	0.99215	0.996993				882	0.930034	0.950998	0.997212	0.999441	0.99949	0.999699	0.99972	0.99986	0.999943
883	0.931386	0.708507	0.740077	0.844633	0.846768	0.966006	0.977168	0.992167	0.997001				883	0.931386	0.951007	0.997222	0.999442	0.999491	0.9997	0.999721	0.99986	0.999943
884	0.932739	0.708956	0.740547	0.844741	0.846867	0.966051	0.977208	0.992184	0.997008				884	0.932739	0.951016	0.997233	0.999444	0.999492	0.9997	0.999721	0.999861	0.999943
885	0.934091	0.709403	0.741015	0.844849	0.846966	0.966097	0.977247	0.992201	0.997016				885	0.934091	0.951025	0.997243	0.999445	0.999494	0.999701	0.999722	0.999861	0.999944
886	0.935444	0.70985	0.741482	0.844957	0.847065	0.966142	0.977287	0.992218	0.997023				886	0.935444	0.951034	0.997254	0.999446	0.999495	0.999702	0.999723	0.999861	0.999944
887	0.936796	0.710295	0.741949	0.845065	0.847165	0.966188	0.977327	0.992236	0.997031				887	0.936796	0.951043	0.997264	0.999447	0.999496	0.999703	0.999724	0.999862	0.999944
888	0.938149	0.71074	0.742414	0.845174	0.847264	0.966233	0.977366	0.992253	0.997038				888	0.938149	0.951052	0.997274	0.999449	0.999497	0.999704	0.999724	0.999862	0.999944
889	0.939502	0.711183	0.742878	0.845282	0.847364	0.966278	0.977406	0.99227	0.997045				889	0.939502	0.951061	0.997285	0.99945	0.999498	0.999704	0.999725	0.999863	0.999945
890	0.940856	0.711625	0.743341	0.84539	0.847463	0.966324	0.977445	0.992287	0.997053				890	0.940856	0.95107	0.997295	0.999451	0.999499	0.999705	0.999726	0.999863	0.999945
891	0.942209	0.712067	0.743803	0.845498	0.847563	0.966369	0.977485	0.992304	0.99706				891	0.942209	0.951079	0.997305	0.999452	0.9995	0.999706	0.999727	0.999864	0.999945
892	0.943563	0.712507	0.744264	0.845607	0.847663	0.966415	0.977524	0.99232	0.997067				892	0.943563	0.951088	0.997315	0.999454	0.999501	0.999707	0.999728	0.999864	0.999945
893	0.944916	0.712947	0.744724	0.845715	0.847762	0.96646	0.977564	0.992337	0.997075				893	0.944916	0.951097	0.997325	0.999455	0.999502	0.999707	0.999728	0.999865	0.999945
894	0.94627	0.713385	0.745183	0.845824	0.847862	0.966505	0.977603	0.992354	0.997082				894	0.94627	0.951106	0.997335	0.999456	0.999503	0.999708	0.999729	0.999865	0.999946
895	0.947625	0.713822	0.745641	0.845932	0.847962	0.966551	0.977643	0.992371	0.997089				895	0.947625	0.951115	0.997345	0.999457	0.999504	0.999709	0.99973	0.999865	0.999946
896	0.948979	0.714259	0.746097	0.84604	0.848062	0.966596	0.977682	0.992388	0.997097				896	0.948979	0.951124	0.997355	0.999459	0.999505	0.99971	0.999731	0.999866	0.999946
897	0.950333	0.714694	0.746553	0.846149	0.848162	0.966641	0.977721	0.992405	0.997104				897	0.950333	0.951133	0.997365	0.99946	0.999506	0.999711	0.999731	0.999866	0.999946
898	0.951688	0.715129	0.747008	0.846257	0.848263	0.966686	0.977761	0.992422	0.997111				898	0.951688	0.951141	0.997375	0.999461	0.999507	0.999711	0.999732	0.999867	0.999946
899	0.953043	0.715562	0.747461	0.846366	0.848363	0.966732	0.9778	0.992438	0.997118				899	0.953043	0.95115	0.997385	0.999462	0.999508	0.999712	0.999733	0.999867	0.999947
900	0.954397	0.715994	0.747914	0.846474	0.848463	0.966777	0.977839	0.992455	0.997126				900	0.954397	0.951159	0.997395	0.999464	0.999509	0.999713	0.999733	0.999868	0.999947
901	0.955753	0.716426	0.748365	0.846583	0.848563	0.966822	0.977878	0.992472	0.997133				901	0.955753	0.951168	0.997404	0.999465	0.99951	0.999714	0.999734	0.999868	0.999947
902	0.957108	0.716856	0.748816	0.846692	0.848664	0.966867	0.977917	0.992488	0.99714				902	0.957108	0.951176	0.997414	0.999466	0.999511	0.999714	0.999735	0.999869	0.999947
903	0.958463	0.717286	0.749265	0.8468	0.848764	0.966912	0.977956	0.992505	0.997147				903	0.958463	0.951185	0.997424	0.999467	0.999512	0.999715	0.999736	0.999869	0.999948
904	0.959819	0.717714	0.749714	0.846909	0.848865	0.966957	0.977995	0.992522	0.997154				904	0.959819	0.951194	0.997433	0.999468	0.999513	0.999716	0.999736	0.999869	0.999948
905	0.961174	0.718142	0.750161	0.847017	0.848966	0.967003	0.978034	0.992538	0.997162				905	0.961174	0.951202	0.997443	0.99947	0.999514	0.999717	0.999737	0.99987	0.999948
906	0.96253	0.718568	0.750607	0.847126	0.849066	0.967048	0.978073	0.992555	0.997169				906	0.96253	0.951211	0.997453	0.999471	0.999515	0.999717	0.999738	0.99987	0.999948
907	0.963886	0.718994	0.751052	0.847235	0.849167	0.967093	0.978112	0.992572	0.997176				907	0.963886	0.95122	0.997462	0.999472	0.999516	0.999718	0.999739	0.999871	0.999948
908	0.965242	0.719418	0.751497	0.847343	0.849268	0.967138	0.978151	0.992588	0.997183				908	0.965242	0.951228	0.997472	0.999473	0.999517	0.999719	0.999739	0.999871	0.999949
909	0.966598	0.719841	0.75194	0.847452	0.849369	0.967183	0.97819	0.992605	0.99719				909	0.966598	0.951237	0.997481	0.999474	0.999518	0.99972	0.99974	0.999872	0.999949
910	0.967955	0.720264	0.752382	0.847561	0.84947	0.967228	0.978229	0.992621	0.997197				910	0.967955	0.951245	0.99749	0.999476	0.999519	0.99972	0.999741	0.999872	0.999949
911	0.969311	0.720685	0.752823	0.84767	0.849571	0.967273	0.978267	0.992638	0.997204				911	0.969311	0.951254	0.9975	0.999477	0.99952	0.999721	0.999741	0.999872	0.999949
912	0.970668	0.721106	0.753263	0.847778	0.849672	0.967318	0.978306	0.992654	0.997211				912	0.970668	0.951262	0.997509	0.999478	0.999521	0.999722	0.999742	0.999873	0.999949
913	0.972025	0.721526	0.753702	0.847887	0.849773	0.967362	0.978345	0.99267	0.997218				913	0.972025	0.951271	0.997518	0.999479	0.999522	0.999723	0.999743	0.999873	0.99995
914	0.973382	0.721944	0.75414	0.847996	0.849874	0.967407	0.978383	0.992687	0.997226				914	0.973382	0.951279	0.997528	0.99948	0.999523	0.999723	0.999744	0.999874	0.99995
915	0.974739	0.722362	0.754577	0.848105	0.849975	0.967452	0.978422	0.992703	0.997233				915	0.974739	0.951287	0.997537	0.999481	0.999524	0.999724	0.999744	0.999874	0.99995
916	0.976096	0.722778	0.755012	0.848213	0.850076	0.967497	0.978461	0.99272	0.99724				916	0.976096	0.951296	0.997546	0.999483	0.999525	0.999725	0.999745	0.999874	0.99995
917	0.977453	0.723194	0.755447	0.848322	0.850178	0.967542	0.978499	0.992736	0.997247				917	0.977453	0.951304	0.997555	0.999484	0.999526	0.999726	0.999746	0.999875	0.99995
918	0.978811	0.723608	0.755881	0.848431	0.850279	0.967587	0.978538	0.992752	0.997254				918	0.978811	0.951312	0.997564	0.999485	0.999527	0.999726	0.999746	0.999875	0.999951
919	0.980168	0.724022	0.756314	0.84854	0.85038	0.967631	0.978576	0.992768	0.997261				919	0.980168	0.951321	0.997573	0.999486	0.999527	0.999727	0.999747	0.999876	0.999951
920	0.981526	0.724435	0.756745	0.848649	0.850482	0.967676	0.978614	0.992785	0.997268				920	0.981526	0.951329	0.997582	0.999487	0.999528	0.999728	0.999748	0.999876	0.999951
921	0.982884	0.724846	0.757176	0.848758	0.850583	0.967721	0.978653	0.992801	0.997274				921	0.982884	0.951337	0.997591	0.999488	0.999529	0.999728	0.999748	0.999876	0.999951
922	0.984242	0.725257	0.757606	0.848867	0.850685	0.967765	0.978691	0.992817	0.997281				922	0.984242	0.951345	0.9976	0.999489	0.99953	0.999729	0.999749	0.999877	0.999951
923	0.9856	0.725667	0.758034	0.848975	0.850787	0.96781	0.978729	0.992833	0.997288				923	0.9856	0.951354	0.997609	0.999491	0.999531	0.99973	0.99975	0.999877	0.999952
924	0.986958	0.726075	0.758462	0.849084	0.850888	0.967855	0.978767	0.992849	0.997295				924	0.986958	0.951362	0.997618	0.999492	0.999532	0.999731	0.999751	0.999878	0.999952
925	0.988317	0.726483	0.758888	0.849193	0.85099	0.967899	0.978806	0.992865	0.997302				925	0.988317	0.95137	0.997627	0.999493	0.999533	0.999731	0.999751	0.999878	0.999952
926	0.989675	0.72689	0.759314	0.849302	0.851092	0.967944	0.978844	0.992882	0.997309				926	0.989675	0.951378	0.997636	0.999494	0.999534	0.999732	0.999752	0.999878	0.999952
927	0.991034	0.727296	0.759738	0.849411	0.851194	0.967988	0.978882	0.992898	0.997316				927	0.991034	0.951386	0.997644	0.999495	0.999535	0.999733	0.999753	0.999879	0.999952
928	0.992393	0.7277	0.760162	0.84952	0.851295	0.968033	0.97892	0.992914	0.997323				928	0.992393	0.951394	0.997653	0.999496	0.999536	0.999733	0.999753	0.999879	0.999952
929	0.993751	0.728104	0.760584	0.849629	0.851397	0.968077	0.978958	0.99293	0.99733				929	0.993751	0.951402	0.997662	0.999497	0.999537	0.999734	0.999754	0.99988	0.999953
930	0.99511	0.728507	0.761006	0.849738	0.851499	0.968122	0.978996	0.992946	0.997337				930	0.99511	0.95141	0.99767	0.999498	0.999538	0.999735	0.999755	0.99988	0.999953
931	0.99647	0.728909	0.761426	0.849847	0.851601	0.968166	0.979034	0.992962	0.997343				931	0.99647	0.951418	0.997679	0.999499	0.999539	0.999735	0.999755	0.99988	0.999953
932	0.997829	0.72931	0.761845	0.849956	0.851703	0.96821	0.979072	0.992978	0.99735				932	0.997829	0.951426	0.997688	0.999501	0.99954	0.999736	0.999756	0.999881	0.999953
933	0.999188	0.72971	0.762264	0.850065	0.851805	0.968255	0.97911	0.992993	0.997357				933	0.999188	0.951434	0.997696	0.999502	0.99954	0.999737	0.999757	0.999881	0.999953
934	1.00055	0.730109	0.762681	0.850174	0.851908	0.968299	0.979147	0.993009	0.997364				934	1.00055	0.951442	0.997705	0.999503	0.999541	0.999738	0.999757	0.999882	0.999954
935	1.00191	0.730507	0.763097	0.850283	0.85201	0.968343	0.979185	0.993025	0.99737				935	1.00191	0.95145	0.997713	0.999504	0.999542	0.999738	0.999758	0.999882	0.999954
936	1.00327	0.730904	0.763513	0.850392	0.852112	0.968388	0.979223	0.993041	0.997377				936	1.00327	0.951458	0.997721	0.999505	0.999543	0.999739	0.999759	0.999882	0.999954
937	1.00463	0.7313	0.763927	0.850501	0.852214	0.968432	0.97926	0.993057	0.997384				937	1.00463	0.951466	0.99773	0.999506	0.999544	0.99974	0.999759	0.999883	0.999954
938	1.00599	0.731695	0.76434	0.85061	0.852316	0.968476	0.979298	0.993072	0.997391				938	1.00599	0.951474	0.997738	0.999507	0.999545	0.99974	0.99976	0.999883	0.999954
939	1.00735	0.732089	0.764753	0.850718	0.852419	0.96852	0.979336	0.993088	0.997397				939	1.00735	0.951482	0.997747	0.999508	0.999546	0.999741	0.999761	0.999883	0.999954
940	1.00871	0.732483	0.765164	0.850827	0.852521	0.968564	0.979373	0.993104	0.997404				940	1.00871	0.951489	0.997755	0.999509	0.999547	0.999742	0.999761	0.999884	0.999955
941	1.01007	0.732875	0.765574	0.850936	0.852624	0.968608	0.979411	0.99312	0.997411				941	1.01007	0.951497	0.997763	0.99951	0.999548	0.999742	0.999762	0.999884	0.999955
942	1.01143	0.733266	0.765983	0.851045	0.852726	0.968652	0.979448	0.993135	0.997417				942	1.01143	0.951505	0.997771	0.999511	0.999549	0.999743	0.999763	0.999885	0.999955
943	1.01279	0.733657	0.766392	0.851154	0.852828	0.968696	0.979486	0.993151	0.997424				943	1.01279	0.951513	0.997779	0.999512	0.999549	0.999744	0.999763	0.999885	0.999955
944	1.01415	0.734046	0.766799	0.851263	0.852931	0.96874	0.979523	0.993167	0.997431				944	1.01415	0.95152	0.997788	0.999513	0.99955	0.999744	0.999764	0.999885	0.999955
945	1.01551	0.734434	0.767205	0.851372	0.853034	0.968784	0.97956	0.993182	0.997437				945	1.01551	0.951528	0.997796	0.999514	0.999551	0.999745	0.999764	0.999886	0.999956
946	1.01687	0.734822	0.76761	0.851481	0.853136	0.968828	0.979597	0.993198	0.997444				946	1.01687	0.951536	0.997804	0.999516	0.999552	0.999746	0.999765	0.999886	0.999956
947	1.01823	0.735208	0.768014	0.85159	0.853239	0.968872	0.979635	0.993213	0.997451				947	1.01823	0.951543	0.997812	0.999517	0.999553	0.999746	0.999766	0.999886	0.999956
948	1.01959	0.735594	0.768418	0.851699	0.853341	0.968916	0.979672	0.993229	0.997457				948	1.01959	0.951551	0.99782	0.999518	0.999554	0.999747	0.999766	0.999887	0.999956
949	1.02095	0.735979	0.76882	0.851808	0.853444	0.96896	0.979709	0.993244	0.997464				949	1.02095	0.951558	0.997828	0.999519	0.999555	0.999748	0.999767	0.999887	0.999956
950	1.02231	0.736362	0.769221	0.851917	0.853547	0.969004	0.979746	0.99326	0.99747				950	1.02231	0.951566	0.997836	0.99952	0.999556	0.999748	0.999768	0.999887	0.999956
951	1.02367	0.736745	0.769621	0.852026	0.853649	0.969047	0.979783	0.993275	0.997477				951	1.02367	0.951574	0.997844	0.999521	0.999556	0.999749	0.999768	0.999888	0.999957
952	1.02503	0.737127	0.770021	0.852135	0.853752	0.969091	0.97982	0.99329	0.997483				952	1.02503	0.951581	0.997851	0.999522	0.999557	0.99975	0.999769	0.999888	0.999957
953	1.0264	0.737508	0.770419	0.852244	0.853855	0.969135	0.979857	0.993306	0.99749				953	1.0264	0.951589	0.997859	0.999523	0.999558	0.99975	0.999769	0.999889	0.999957
954	1.02776	0.737888	0.770816	0.852353	0.853958	0.969178	0.979894	0.993321	0.997497				954	1.02776	0.951596	0.997867	0.999524	0.999559	0.999751	0.99977	0.999889	0.999957
955	1.02912	0.738267	0.771212	0.852462	0.854061	0.969222	0.979931	0.993336	0.997503				955	1.02912	0.951604	0.997875	0.999525	0.99956	0.999751	0.999771	0.999889	0.999957
956	1.03048	0.738645	0.771608	0.852571	0.854164	0.969266	0.979968	0.993352	0.997509				956	1.03048	0.951611	0.997883	0.999526	0.999561	0.999752	0.999771	0.99989	0.999957
957	1.03184	0.739022	0.772002	0.85268	0.854267	0.969309	0.980004	0.993367	0.997516				957	1.03184	0.951618	0.99789	0.999527	0.999562	0.999753	0.999772	0.99989	0.999958
958	1.0332	0.739398	0.772395	0.852789	0.854369	0.969353	0.980041	0.993382	0.997522				958	1.0332	0.951626	0.997898	0.999528	0.999562	0.999753	0.999773	0.99989	0.999958
959	1.03457	0.739773	0.772788	0.852898	0.854472	0.969396	0.980078	0.993397	0.997529				959	1.03457	0.951633	0.997906	0.999529	0.999563	0.999754	0.999773	0.999891	0.999958
960	1.03593	0.740147	0.773179	0.853007	0.854575	0.96944	0.980114	0.993413	0.997535				960	1.03593	0.95164	0.997913	0.99953	0.999564	0.999755	0.999774	0.999891	0.999958
961	1.03729	0.740521	0.773569	0.853115	0.854678	0.969483	0.980151	0.993428	0.997542				961	1.03729	0.951648	0.997921	0.999531	0.999565	0.999755	0.999774	0.999891	0.999958
962	1.03865	0.740893	0.773959	0.853224	0.854781	0.969526	0.980187	0.993443	0.997548				962	1.03865	0.951655	0.997928	0.999532	0.999566	0.999756	0.999775	0.999892	0.999958
963	1.04001	0.741265	0.774347	0.853333	0.854885	0.96957	0.980224	0.993458	0.997554				963	1.04001	0.951662	0.997936	0.999533	0.999567	0.999757	0.999776	0.999892	0.999959
964	1.04138	0.741635	0.774735	0.853442	0.854988	0.969613	0.98026	0.993473	0.997561				964	1.04138	0.95167	0.997943	0.999534	0.999568	0.999757	0.999776	0.999892	0.999959
965	1.04274	0.742005	0.775121	0.853551	0.855091	0.969656	0.980297	0.993488	0.997567				965	1.04274	0.951677	0.997951	0.999535	0.999568	0.999758	0.999777	0.999893	0.999959
966	1.0441	0.742374	0.775507	0.85366	0.855194	0.969699	0.980333	0.993503	0.997574				966	1.0441	0.951684	0.997958	0.999536	0.999569	0.999758	0.999777	0.999893	0.999959
967	1.04546	0.742741	0.775891	0.853769	0.855297	0.969743	0.980369	0.993518	0.99758				967	1.04546	0.951691	0.997966	0.999537	0.99957	0.999759	0.999778	0.999893	0.999959
968	1.04683	0.743108	0.776275	0.853878	0.8554	0.969786	0.980406	0.993533	0.997586				968	1.04683	0.951698	0.997973	0.999538	0.999571	0.99976	0.999779	0.999894	0.999959
969	1.04819	0.743474	0.776657	0.853986	0.855503	0.969829	0.980442	0.993548	0.997593				969	1.04819	0.951705	0.99798	0.999539	0.999572	0.99976	0.999779	0.999894	0.999959
970	1.04955	0.743839	0.777039	0.854095	0.855607	0.969872	0.980478	0.993563	0.997599				970	1.04955	0.951713	0.997988	0.99954	0.999572	0.999761	0.99978	0.999894	0.99996
971	1.05091	0.744203	0.777419	0.854204	0.85571	0.969915	0.980514	0.993578	0.997605				971	1.05091	0.95172	0.997995	0.99954	0.999573	0.999762	0.99978	0.999895	0.99996
972	1.05228	0.744567	0.777799	0.854313	0.855813	0.969958	0.98055	0.993592	0.997611				972	1.05228	0.951727	0.998002	0.999541	0.999574	0.999762	0.999781	0.999895	0.99996
973	1.05364	0.744929	0.778178	0.854422	0.855916	0.970001	0.980586	0.993607	0.997618				973	1.05364	0.951734	0.998009	0.999542	0.999575	0.999763	0.999782	0.999895	0.99996
974	1.055	0.74529	0.778556	0.85453	0.85602	0.970044	0.980622	0.993622	0.997624				974	1.055	0.951741	0.998016	0.999543	0.999576	0.999763	0.999782	0.999896	0.99996
975	1.05636	0.745651	0.778932	0.854639	0.856123	0.970087	0.980658	0.993637	0.99763				975	1.05636	0.951748	0.998023	0.999544	0.999577	0.999764	0.999783	0.999896	0.99996
976	1.05773	0.74601	0.779308	0.854748	0.856226	0.970129	0.980694	0.993652	0.997636				976	1.05773	0.951755	0.998031	0.999545	0.999577	0.999765	0.999783	0.999896	0.999961
977	1.05909	0.746369	0.779683	0.854857	0.85633	0.970172	0.98073	0.993666	0.997642				977	1.05909	0.951762	0.998038	0.999546	0.999578	0.999765	0.999784	0.999897	0.999961
978	1.06045	0.746727	0.780057	0.854965	0.856433	0.970215	0.980766	0.993681	0.997649				978	1.06045	0.951769	0.998045	0.999547	0.999579	0.999766	0.999784	0.999897	0.999961
979	1.06182	0.747083	0.78043	0.855074	0.856536	0.970258	0.980801	0.993696	0.997655				979	1.06182	0.951775	0.998052	0.999548	0.99958	0.999766	0.999785	0.999897	0.999961
980	1.06318	0.747439	0.780802	0.855183	0.85664	0.9703	0.980837	0.99371	0.997661				980	1.06318	0.951782	0.998059	0.999549	0.999581	0.999767	0.999786	0.999898	0.999961
981	1.06454	0.747794	0.781173	0.855291	0.856743	0.970343	0.980873	0.993725	0.997667				981	1.06454	0.951789	0.998066	0.99955	0.999581	0.999768	0.999786	0.999898	0.999961
982	1.06591	0.748148	0.781543	0.8554	0.856847	0.970386	0.980908	0.993739	0.997673				982	1.06591	0.951796	0.998073	0.999551	0.999582	0.999768	0.999787	0.999898	0.999961
983	1.06727	0.748502	0.781913	0.855509	0.85695	0.970428	0.980944	0.993754	0.997679				983	1.06727	0.951803	0.998079	0.999552	0.999583	0.999769	0.999787	0.999899	0.999962
984	1.06863	0.748854	0.782281	0.855617	0.857054	0.970471	0.980979	0.993768	0.997685				984	1.06863	0.95181	0.998086	0.999553	0.999584	0.999769	0.999788	0.999899	0.999962
985	1.07	0.749205	0.782648	0.855726	0.857157	0.970513	0.981015	0.993783	0.997691				985	1.07	0.951816	0.998093	0.999554	0.999585	0.99977	0.999788	0.999899	0.999962
986	1.07136	0.749556	0.783015	0.855835	0.85726	0.970556	0.98105	0.993797	0.997698				986	1.07136	0.951823	0.9981	0.999554	0.999585	0.999771	0.999789	0.9999	0.999962
987	1.07272	0.749906	0.78338	0.855943	0.857364	0.970598	0.981086	0.993812	0.997704				987	1.07272	0.95183	0.998107	0.999555	0.999586	0.999771	0.99979	0.9999	0.999962
988	1.07409	0.750254	0.783744	0.856052	0.857467	0.97064	0.981121	0.993826	0.99771				988	1.07409	0.951837	0.998113	0.999556	0.999587	0.999772	0.99979	0.9999	0.999962
989	1.07545	0.750602	0.784108	0.85616	0.857571	0.970683	0.981156	0.993841	0.997716				989	1.07545	0.951843	0.99812	0.999557	0.999588	0.999772	0.999791	0.999901	0.999962
990	1.07682	0.750949	0.784471	0.856269	0.857674	0.970725	0.981191	0.993855	0.997722				990	1.07682	0.95185	0.998127	0.999558	0.999588	0.999773	0.999791	0.999901	0.999963
991	1.07818	0.751295	0.784832	0.856377	0.857778	0.970767	0.981226	0.993869	0.997728				991	1.07818	0.951857	0.998133	0.999559	0.999589	0.999773	0.999792	0.999901	0.999963
992	1.07954	0.75164	0.785193	0.856486	0.857881	0.970809	0.981262	0.993884	0.997734				992	1.07954	0.951863	0.99814	0.99956	0.99959	0.999774	0.999792	0.999901	0.999963
993	1.08091	0.751985	0.785553	0.856594	0.857985	0.970852	0.981297	0.993898	0.99774				993	1.08091	0.95187	0.998147	0.999561	0.999591	0.999775	0.999793	0.999902	0.999963
994	1.08227	0.752328	0.785912	0.856703	0.858088	0.970894	0.981332	0.993912	0.997746				994	1.08227	0.951877	0.998153	0.999562	0.999592	0.999775	0.999793	0.999902	0.999963
995	1.08364	0.752671	0.78627	0.856811	0.858192	0.970936	0.981367	0.993926	0.997752				995	1.08364	0.951883	0.99816	0.999563	0.999592	0.999776	0.999794	0.999902	0.999963
996	1.085	0.753012	0.786627	0.856919	0.858296	0.970978	0.981401	0.99394	0.997758				996	1.085	0.95189	0.998166	0.999563	0.999593	0.999776	0.999795	0.999903	0.999963
997	1.08636	0.753353	0.786983	0.857028	0.858399	0.97102	0.981436	0.993955	0.997763				997	1.08636	0.951896	0.998173	0.999564	0.999594	0.999777	0.999795	0.999903	0.999964
998	1.08773	0.753693	0.787338	0.857136	0.858503	0.971062	0.981471	0.993969	0.997769				998	1.08773	0.951903	0.998179	0.999565	0.999595	0.999777	0.999796	0.999903	0.999964
999	1.08909	0.754032	0.787693	0.857244	0.858606	0.971104	0.981506	0.993983	0.997775				999	1.08909	0.951909	0.998186	0.999566	0.999595	0.999778	0.999796	0.999904	0.999964
1000	1.09046	0.75437	0.788046	0.857353	0.85871	0.971145	0.981541	0.993997	0.997781				1000	1.09046	0.951916	0.998192	0.999567	0.999596	0.999779	0.999797	0.999904	0.999964
1001	1.09182	0.754708	0.788399	0.857461	0.858813	0.971187	0.981575	0.994011	0.997787				1001	1.09182	0.951922	0.998199	0.999568	0.999597	0.999779	0.999797	0.999904	0.999964
1002	1.09318	0.755044	0.78875	0.857569	0.858917	0.971229	0.98161	0.994025	0.997793				1002	1.09318	0.951928	0.998205	0.999569	0.999598	0.99978	0.999798	0.999905	0.999964
1003	1.09455	0.75538	0.789101	0.857678	0.85902	0.971271	0.981644	0.994039	0.997799				1003	1.09455	0.951935	0.998211	0.99957	0.999598	0.99978	0.999798	0.999905	0.999964
1004	1.09591	0.755714	0.789451	0.857786	0.859124	0.971312	0.981679	0.994053	0.997805				1004	1.09591	0.951941	0.998217	0.99957	0.999599	0.999781	0.999799	0.999905	0.999965
1005	1.09728	0.756048	0.7898	0.857894	0.859228	0.971354	0.981713	0.994067	0.99781				1005	1.09728	0.951948	0.998224	0.999571	0.9996	0.999781	0.999799	0.999905	0.999965
1006	1.09864	0.756381	0.790147	0.858002	0.859331	0.971396	0.981748	0.994081	0.997816				1006	1.09864	0.951954	0.99823	0.999572	0.999601	0.999782	0.9998	0.999906	0.999965
1007	1.10001	0.756713	0.790495	0.85811	0.859435	0.971437	0.981782	0.994095	0.997822				1007	1.10001	0.95196	0.998236	0.999573	0.999601	0.999782	0.9998	0.999906	0.999965
1008	1.10137	0.757044	0.790841	0.858218	0.859538	0.971479	0.981817	0.994108	0.997828				1008	1.10137	0.951967	0.998242	0.999574	0.999602	0.999783	0.999801	0.999906	0.999965
1009	1.10273	0.757375	0.791186	0.858326	0.859642	0.97152	0.981851	0.994122	0.997833				1009	1.10273	0.951973	0.998249	0.999575	0.999603	0.999783	0.999801	0.999907	0.999965
1010	1.1041	0.757704	0.79153	0.858434	0.859746	0.971562	0.981885	0.994136	0.997839				1010	1.1041	0.951979	0.998255	0.999576	0.999604	0.999784	0.999802	0.999907	0.999965
1011	1.10546	0.758033	0.791874	0.858543	0.859849	0.971603	0.981919	0.99415	0.997845				1011	1.10546	0.951985	0.998261	0.999576	0.999604	0.999785	0.999803	0.999907	0.999965
1012	1.10683	0.758361	0.792216	0.858651	0.859953	0.971644	0.981953	0.994164	0.997851				1012	1.10683	0.951992	0.998267	0.999577	0.999605	0.999785	0.999803	0.999907	0.999966
1013	1.10819	0.758688	0.792558	0.858759	0.860056	0.971686	0.981987	0.994177	0.997856				1013	1.10819	0.951998	0.998273	0.999578	0.999606	0.999786	0.999804	0.999908	0.999966
1014	1.10956	0.759014	0.792899	0.858866	0.86016	0.971727	0.982021	0.994191	0.997862				1014	1.10956	0.952004	0.998279	0.999579	0.999606	0.999786	0.999804	0.999908	0.999966
1015	1.11092	0.759339	0.793239	0.858974	0.860263	0.971768	0.982055	0.994205	0.997868				1015	1.11092	0.95201	0.998285	0.99958	0.999607	0.999787	0.999805	0.999908	0.999966
1016	1.11228	0.759664	0.793578	0.859082	0.860367	0.971809	0.982089	0.994218	0.997873				1016	1.11228	0.952016	0.998291	0.999581	0.999608	0.999787	0.999805	0.999909	0.999966
1017	1.11365	0.759987	0.793916	0.85919	0.86047	0.97185	0.982123	0.994232	0.997879				1017	1.11365	0.952022	0.998297	0.999581	0.999609	0.999788	0.999806	0.999909	0.999966
1018	1.11501	0.76031	0.794253	0.859298	0.860574	0.971891	0.982157	0.994245	0.997885				1018	1.11501	0.952028	0.998303	0.999582	0.999609	0.999788	0.999806	0.999909	0.999966
1019	1.11638	0.760632	0.794589	0.859406	0.860678	0.971932	0.982191	0.994259	0.99789				1019	1.11638	0.952034	0.998309	0.999583	0.99961	0.999789	0.999807	0.999909	0.999967
1020	1.11774	0.760953	0.794925	0.859514	0.860781	0.971973	0.982224	0.994272	0.997896				1020	1.11774	0.952041	0.998315	0.999584	0.999611	0.999789	0.999807	0.99991	0.999967
1021	1.11911	0.761273	0.795259	0.859621	0.860885	0.972014	0.982258	0.994286	0.997901				1021	1.11911	0.952047	0.99832	0.999585	0.999612	0.99979	0.999808	0.99991	0.999967
1022	1.12047	0.761593	0.795593	0.859729	0.860988	0.972055	0.982292	0.994299	0.997907				1022	1.12047	0.952053	0.998326	0.999585	0.999612	0.99979	0.999808	0.99991	0.999967
1023	1.12184	0.761911	0.795926	0.859837	0.861092	0.972096	0.982325	0.994313	0.997913				1023	1.12184	0.952059	0.998332	0.999586	0.999613	0.999791	0.999809	0.999911	0.999967
1024	1.1232	0.762229	0.796258	0.859944	0.861195	0.972137	0.982359	0.994326	0.997918				1024	1.1232	0.952065	0.998338	0.999587	0.999614	0.999791	0.999809	0.999911	0.999967
1025	1.12456	0.762546	0.796589	0.860052	0.861299	0.972177	0.982392	0.99434	0.997924				1025	1.12456	0.95207	0.998344	0.999588	0.999614	0.999792	0.99981	0.999911	0.999967
1026	1.12593	0.762862	0.796919	0.86016	0.861402	0.972218	0.982426	0.994353	0.997929				1026	1.12593	0.952076	0.998349	0.999589	0.999615	0.999792	0.99981	0.999911	0.999967
1027	1.12729	0.763177	0.797249	0.860267	0.861506	0.972259	0.982459	0.994366	0.997935				1027	1.12729	0.952082	0.998355	0.999589	0.999616	0.999793	0.999811	0.999912	0.999967
1028	1.12866	0.763492	0.797577	0.860375	0.861609	0.972299	0.982492	0.99438	0.99794				1028	1.12866	0.952088	0.998361	0.99959	0.999616	0.999794	0.999811	0.999912	0.999968
1029	1.13002	0.763805	0.797905	0.860482	0.861712	0.97234	0.982526	0.994393	0.997946				1029	1.13002	0.952094	0.998366	0.999591	0.999617	0.999794	0.999812	0.999912	0.999968
1030	1.13139	0.764118	0.798232	0.86059	0.861816	0.97238	0.982559	0.994406	0.997951				1030	1.13139	0.9521	0.998372	0.999592	0.999618	0.999795	0.999812	0.999912	0.999968
1031	1.13275	0.76443	0.798557	0.860697	0.861919	0.972421	0.982592	0.994419	0.997957				1031	1.13275	0.952106	0.998378	0.999593	0.999619	0.999795	0.999813	0.999913	0.999968
1032	1.13412	0.764741	0.798883	0.860805	0.862023	0.972461	0.982625	0.994433	0.997962				1032	1.13412	0.952112	0.998383	0.999593	0.999619	0.999796	0.999813	0.999913	0.999968
1033	1.13548	0.765052	0.799207	0.860912	0.862126	0.972502	0.982658	0.994446	0.997968				1033	1.13548	0.952117	0.998389	0.999594	0.99962	0.999796	0.999814	0.999913	0.999968
1034	1.13684	0.765361	0.79953	0.861019	0.86223	0.972542	0.982691	0.994459	0.997973				1034	1.13684	0.952123	0.998394	0.999595	0.999621	0.999797	0.999814	0.999914	0.999968
1035	1.13821	0.76567	0.799853	0.861127	0.862333	0.972582	0.982724	0.994472	0.997978				1035	1.13821	0.952129	0.9984	0.999596	0.999621	0.999797	0.999815	0.999914	0.999968
1036	1.13957	0.765978	0.800174	0.861234	0.862436	0.972623	0.982757	0.994485	0.997984				1036	1.13957	0.952135	0.998405	0.999597	0.999622	0.999798	0.999815	0.999914	0.999969
1037	1.14094	0.766285	0.800495	0.861341	0.86254	0.972663	0.98279	0.994498	0.997989				1037	1.14094	0.95214	0.998411	0.999597	0.999623	0.999798	0.999815	0.999914	0.999969
1038	1.1423	0.766591	0.800815	0.861448	0.862643	0.972703	0.982823	0.994511	0.997995				1038	1.1423	0.952146	0.998416	0.999598	0.999623	0.999799	0.999816	0.999915	0.999969
1039	1.14367	0.766897	0.801134	0.861555	0.862746	0.972743	0.982855	0.994524	0.998				1039	1.14367	0.952152	0.998422	0.999599	0.999624	0.999799	0.999816	0.999915	0.999969
1040	1.14503	0.767201	0.801452	0.861662	0.86285	0.972783	0.982888	0.994537	0.998005				1040	1.14503	0.952157	0.998427	0.9996	0.999625	0.9998	0.999817	0.999915	0.999969
1041	1.14639	0.767505	0.80177	0.86177	0.862953	0.972823	0.982921	0.99455	0.998011				1041	1.14639	0.952163	0.998432	0.9996	0.999625	0.9998	0.999817	0.999915	0.999969
1042	1.14776	0.767808	0.802087	0.861877	0.863056	0.972863	0.982953	0.994563	0.998016				1042	1.14776	0.952169	0.998438	0.999601	0.999626	0.999801	0.999818	0.999916	0.999969
1043	1.14912	0.768111	0.802402	0.861984	0.86316	0.972903	0.982986	0.994576	0.998021				1043	1.14912	0.952174	0.998443	0.999602	0.999627	0.999801	0.999818	0.999916	0.999969
1044	1.15049	0.768412	0.802717	0.862091	0.863263	0.972943	0.983018	0.994589	0.998027				1044	1.15049	0.95218	0.998448	0.999603	0.999627	0.999802	0.999819	0.999916	0.999969
1045	1.15185	0.768713	0.803031	0.862198	0.863366	0.972983	0.983051	0.994601	0.998032				1045	1.15185	0.952186	0.998454	0.999603	0.999628	0.999802	0.999819	0.999916	0.99997
1046	1.15321	0.769013	0.803345	0.862304	0.863469	0.973022	0.983083	0.994614	0.998037				1046	1.15321	0.952191	0.998459	0.999604	0.999629	0.999803	0.99982	0.999917	0.99997
1047	1.15458	0.769312	0.803657	0.862411	0.863572	0.973062	0.983116	0.994627	0.998042				1047	1.15458	0.952197	0.998464	0.999605	0.999629	0.999803	0.99982	0.999917	0.99997
1048	1.15594	0.76961	0.803969	0.862518	0.863676	0.973102	0.983148	0.99464	0.998048				1048	1.15594	0.952202	0.998469	0.999606	0.99963	0.999804	0.999821	0.999917	0.99997
1049	1.15731	0.769908	0.80428	0.862625	0.863779	0.973141	0.98318	0.994653	0.998053				1049	1.15731	0.952208	0.998474	0.999606	0.999631	0.999804	0.999821	0.999917	0.99997
1050	1.15867	0.770204	0.804589	0.862732	0.863882	0.973181	0.983212	0.994665	0.998058				1050	1.15867	0.952213	0.99848	0.999607	0.999631	0.999804	0.999822	0.999918	0.99997
1051	1.16003	0.7705	0.804899	0.862838	0.863985	0.97322	0.983244	0.994678	0.998063				1051	1.16003	0.952219	0.998485	0.999608	0.999632	0.999805	0.999822	0.999918	0.99997
1052	1.1614	0.770796	0.805207	0.862945	0.864088	0.97326	0.983277	0.994691	0.998068				1052	1.1614	0.952224	0.99849	0.999609	0.999633	0.999805	0.999823	0.999918	0.99997
1053	1.16276	0.77109	0.805515	0.863052	0.864191	0.973299	0.983309	0.994703	0.998074				1053	1.16276	0.952229	0.998495	0.999609	0.999633	0.999806	0.999823	0.999918	0.99997
1054	1.16413	0.771384	0.805821	0.863158	0.864294	0.973339	0.983341	0.994716	0.998079				1054	1.16413	0.952235	0.9985	0.99961	0.999634	0.999806	0.999823	0.999919	0.999971
1055	1.16549	0.771677	0.806127	0.863265	0.864397	0.973378	0.983373	0.994728	0.998084				1055	1.16549	0.95224	0.998505	0.999611	0.999635	0.999807	0.999824	0.999919	0.999971
1056	1.16685	0.771969	0.806432	0.863371	0.8645	0.973417	0.983404	0.994741	0.998089				1056	1.16685	0.952246	0.99851	0.999612	0.999635	0.999807	0.999824	0.999919	0.999971
1057	1.16822	0.77226	0.806737	0.863478	0.864603	0.973457	0.983436	0.994753	0.998094				1057	1.16822	0.952251	0.998515	0.999612	0.999636	0.999808	0.999825	0.999919	0.999971
1058	1.16958	0.772551	0.80704	0.863584	0.864706	0.973496	0.983468	0.994766	0.998099				1058	1.16958	0.952256	0.99852	0.999613	0.999637	0.999808	0.999825	0.99992	0.999971
1059	1.17094	0.77284	0.807343	0.863691	0.864809	0.973535	0.9835	0.994778	0.998104				1059	1.17094	0.952262	0.998525	0.999614	0.999637	0.999809	0.999826	0.99992	0.999971
1060	1.17231	0.773129	0.807645	0.863797	0.864912	0.973574	0.983531	0.994791	0.998109				1060	1.17231	0.952267	0.99853	0.999615	0.999638	0.999809	0.999826	0.99992	0.999971
1061	1.17367	0.773418	0.807946	0.863903	0.865015	0.973613	0.983563	0.994803	0.998114				1061	1.17367	0.952272	0.998535	0.999615	0.999639	0.99981	0.999827	0.99992	0.999971
1062	1.17504	0.773705	0.808246	0.864009	0.865118	0.973652	0.983595	0.994816	0.99812				1062	1.17504	0.952277	0.99854	0.999616	0.999639	0.99981	0.999827	0.999921	0.999971
1063	1.1764	0.773992	0.808546	0.864116	0.865221	0.973691	0.983626	0.994828	0.998125				1063	1.1764	0.952283	0.998545	0.999617	0.99964	0.999811	0.999827	0.999921	0.999972
1064	1.17776	0.774278	0.808844	0.864222	0.865324	0.97373	0.983658	0.99484	0.99813				1064	1.17776	0.952288	0.998549	0.999617	0.99964	0.999811	0.999828	0.999921	0.999972
1065	1.17913	0.774563	0.809142	0.864328	0.865426	0.973769	0.983689	0.994852	0.998135				1065	1.17913	0.952293	0.998554	0.999618	0.999641	0.999812	0.999828	0.999921	0.999972
1066	1.18049	0.774848	0.809439	0.864434	0.865529	0.973807	0.98372	0.994865	0.99814				1066	1.18049	0.952298	0.998559	0.999619	0.999642	0.999812	0.999829	0.999922	0.999972
1067	1.18185	0.775132	0.809736	0.86454	0.865632	0.973846	0.983752	0.994877	0.998145				1067	1.18185	0.952303	0.998564	0.99962	0.999642	0.999812	0.999829	0.999922	0.999972
1068	1.18322	0.775415	0.810031	0.864646	0.865735	0.973885	0.983783	0.994889	0.99815				1068	1.18322	0.952309	0.998569	0.99962	0.999643	0.999813	0.99983	0.999922	0.999972
1069	1.18458	0.775697	0.810326	0.864752	0.865837	0.973924	0.983814	0.994901	0.998155				1069	1.18458	0.952314	0.998573	0.999621	0.999644	0.999813	0.99983	0.999922	0.999972
1070	1.18594	0.775978	0.81062	0.864858	0.86594	0.973962	0.983845	0.994914	0.99816				1070	1.18594	0.952319	0.998578	0.999622	0.999644	0.999814	0.999831	0.999923	0.999972
1071	1.18731	0.776259	0.810913	0.864964	0.866043	0.974001	0.983877	0.994926	0.998165				1071	1.18731	0.952324	0.998583	0.999622	0.999645	0.999814	0.999831	0.999923	0.999972
1072	1.18867	0.776539	0.811206	0.86507	0.866145	0.974039	0.983908	0.994938	0.998169				1072	1.18867	0.952329	0.998588	0.999623	0.999645	0.999815	0.999831	0.999923	0.999972
1073	1.19003	0.776819	0.811498	0.865175	0.866248	0.974078	0.983939	0.99495	0.998174				1073	1.19003	0.952334	0.998592	0.999624	0.999646	0.999815	0.999832	0.999923	0.999973
1074	1.19139	0.777097	0.811788	0.865281	0.86635	0.974116	0.98397	0.994962	0.998179				1074	1.19139	0.952339	0.998597	0.999624	0.999647	0.999816	0.999832	0.999924	0.999973
1075	1.19276	0.777375	0.812079	0.865387	0.866453	0.974154	0.984001	0.994974	0.998184				1075	1.19276	0.952344	0.998602	0.999625	0.999647	0.999816	0.999833	0.999924	0.999973
1076	1.19412	0.777652	0.812368	0.865493	0.866556	0.974193	0.984031	0.994986	0.998189				1076	1.19412	0.952349	0.998606	0.999626	0.999648	0.999817	0.999833	0.999924	0.999973
1077	1.19548	0.777928	0.812657	0.865598	0.866658	0.974231	0.984062	0.994998	0.998194				1077	1.19548	0.952354	0.998611	0.999627	0.999649	0.999817	0.999834	0.999924	0.999973
1078	1.19685	0.778204	0.812945	0.865704	0.866761	0.974269	0.984093	0.99501	0.998199				1078	1.19685	0.952359	0.998615	0.999627	0.999649	0.999817	0.999834	0.999924	0.999973
1079	1.19821	0.778479	0.813232	0.865809	0.866863	0.974307	0.984124	0.995022	0.998204				1079	1.19821	0.952364	0.99862	0.999628	0.99965	0.999818	0.999834	0.999925	0.999973
1080	1.19957	0.778753	0.813518	0.865915	0.866965	0.974345	0.984154	0.995034	0.998208				1080	1.19957	0.952369	0.998624	0.999629	0.99965	0.999818	0.999835	0.999925	0.999973
1081	1.20094	0.779027	0.813804	0.86602	0.867068	0.974384	0.984185	0.995046	0.998213				1081	1.20094	0.952374	0.998629	0.999629	0.999651	0.999819	0.999835	0.999925	0.999973
1082	1.2023	0.7793	0.814089	0.866126	0.86717	0.974422	0.984216	0.995057	0.998218				1082	1.2023	0.952379	0.998633	0.99963	0.999652	0.999819	0.999836	0.999925	0.999973
1083	1.20366	0.779572	0.814373	0.866231	0.867272	0.97446	0.984246	0.995069	0.998223				1083	1.20366	0.952384	0.998638	0.999631	0.999652	0.99982	0.999836	0.999926	0.999974
1084	1.20502	0.779843	0.814656	0.866336	0.867375	0.974497	0.984277	0.995081	0.998228				1084	1.20502	0.952389	0.998642	0.999631	0.999653	0.99982	0.999836	0.999926	0.999974
1085	1.20639	0.780114	0.814939	0.866441	0.867477	0.974535	0.984307	0.995093	0.998232				1085	1.20639	0.952394	0.998647	0.999632	0.999653	0.99982	0.999837	0.999926	0.999974
1086	1.20775	0.780384	0.815221	0.866547	0.867579	0.974573	0.984337	0.995105	0.998237				1086	1.20775	0.952399	0.998651	0.999633	0.999654	0.999821	0.999837	0.999926	0.999974
1087	1.20911	0.780653	0.815502	0.866652	0.867681	0.974611	0.984368	0.995116	0.998242				1087	1.20911	0.952403	0.998656	0.999633	0.999655	0.999821	0.999838	0.999926	0.999974
1088	1.21047	0.780921	0.815782	0.866757	0.867784	0.974649	0.984398	0.995128	0.998247				1088	1.21047	0.952408	0.99866	0.999634	0.999655	0.999822	0.999838	0.999927	0.999974
1089	1.21184	0.781189	0.816062	0.866862	0.867886	0.974686	0.984428	0.99514	0.998251				1089	1.21184	0.952413	0.998664	0.999635	0.999656	0.999822	0.999839	0.999927	0.999974
1090	1.2132	0.781456	0.816341	0.866967	0.867988	0.974724	0.984458	0.995151	0.998256				1090	1.2132	0.952418	0.998669	0.999635	0.999656	0.999823	0.999839	0.999927	0.999974
1091	1.21456	0.781723	0.816619	0.867072	0.86809	0.974761	0.984488	0.995163	0.998261				1091	1.21456	0.952423	0.998673	0.999636	0.999657	0.999823	0.999839	0.999927	0.999974
1092	1.21592	0.781988	0.816896	0.867177	0.868192	0.974799	0.984518	0.995174	0.998266				1092	1.21592	0.952427	0.998677	0.999637	0.999658	0.999823	0.99984	0.999928	0.999974
1093	1.21729	0.782253	0.817173	0.867282	0.868294	0.974836	0.984549	0.995186	0.99827				1093	1.21729	0.952432	0.998682	0.999637	0.999658	0.999824	0.99984	0.999928	0.999975
1094	1.21865	0.782518	0.817449	0.867387	0.868396	0.974874	0.984578	0.995198	0.998275				1094	1.21865	0.952437	0.998686	0.999638	0.999659	0.999824	0.999841	0.999928	0.999975
1095	1.22001	0.782781	0.817724	0.867491	0.868498	0.974911	0.984608	0.995209	0.99828				1095	1.22001	0.952441	0.99869	0.999639	0.999659	0.999825	0.999841	0.999928	0.999975
1096	1.22137	0.783044	0.817999	0.867596	0.8686	0.974949	0.984638	0.995221	0.998284				1096	1.22137	0.952446	0.998694	0.999639	0.99966	0.999825	0.999841	0.999928	0.999975
1097	1.22273	0.783307	0.818273	0.867701	0.868702	0.974986	0.984668	0.995232	0.998289				1097	1.22273	0.952451	0.998699	0.99964	0.999661	0.999826	0.999842	0.999929	0.999975
1098	1.2241	0.783568	0.818546	0.867806	0.868804	0.975023	0.984698	0.995243	0.998293				1098	1.2241	0.952456	0.998703	0.999641	0.999661	0.999826	0.999842	0.999929	0.999975
1099	1.22546	0.783829	0.818818	0.86791	0.868905	0.97506	0.984728	0.995255	0.998298				1099	1.22546	0.95246	0.998707	0.999641	0.999662	0.999826	0.999843	0.999929	0.999975
1100	1.22682	0.784089	0.81909	0.868015	0.869007	0.975097	0.984757	0.995266	0.998303				1100	1.22682	0.952465	0.998711	0.999642	0.999662	0.999827	0.999843	0.999929	0.999975
1101	1.22818	0.784349	0.819361	0.868119	0.869109	0.975134	0.984787	0.995278	0.998307				1101	1.22818	0.952469	0.998715	0.999643	0.999663	0.999827	0.999843	0.999929	0.999975
1102	1.22954	0.784608	0.819631	0.868224	0.869211	0.975172	0.984816	0.995289	0.998312				1102	1.22954	0.952474	0.998719	0.999643	0.999663	0.999828	0.999844	0.99993	0.999975
1103	1.23091	0.784866	0.819901	0.868328	0.869312	0.975208	0.984846	0.9953	0.998316				1103	1.23091	0.952479	0.998723	0.999644	0.999664	0.999828	0.999844	0.99993	0.999975
1104	1.23227	0.785124	0.82017	0.868432	0.869414	0.975245	0.984875	0.995312	0.998321				1104	1.23227	0.952483	0.998728	0.999644	0.999665	0.999828	0.999845	0.99993	0.999976
1105	1.23363	0.78538	0.820438	0.868537	0.869516	0.975282	0.984905	0.995323	0.998325				1105	1.23363	0.952488	0.998732	0.999645	0.999665	0.999829	0.999845	0.99993	0.999976
1106	1.23499	0.785637	0.820706	0.868641	0.869617	0.975319	0.984934	0.995334	0.99833				1106	1.23499	0.952492	0.998736	0.999646	0.999666	0.999829	0.999845	0.999931	0.999976
1107	1.23635	0.785892	0.820972	0.868745	0.869719	0.975356	0.984963	0.995345	0.998334				1107	1.23635	0.952497	0.99874	0.999646	0.999666	0.99983	0.999846	0.999931	0.999976
1108	1.23772	0.786147	0.821239	0.868849	0.86982	0.975393	0.984993	0.995356	0.998339				1108	1.23772	0.952501	0.998744	0.999647	0.999667	0.99983	0.999846	0.999931	0.999976
1109	1.23908	0.786401	0.821504	0.868954	0.869922	0.975429	0.985022	0.995368	0.998343				1109	1.23908	0.952506	0.998748	0.999648	0.999667	0.999831	0.999846	0.999931	0.999976
1110	1.24044	0.786655	0.821769	0.869058	0.870023	0.975466	0.985051	0.995379	0.998348				1110	1.24044	0.95251	0.998752	0.999648	0.999668	0.999831	0.999847	0.999931	0.999976
1111	1.2418	0.786908	0.822033	0.869162	0.870125	0.975503	0.98508	0.99539	0.998352				1111	1.2418	0.952515	0.998756	0.999649	0.999669	0.999831	0.999847	0.999932	0.999976
1112	1.24316	0.78716	0.822296	0.869266	0.870226	0.975539	0.985109	0.995401	0.998357				1112	1.24316	0.952519	0.99876	0.999649	0.999669	0.999832	0.999848	0.999932	0.999976
1113	1.24452	0.787412	0.822559	0.86937	0.870327	0.975576	0.985138	0.995412	0.998361				1113	1.24452	0.952524	0.998764	0.99965	0.99967	0.999832	0.999848	0.999932	0.999976
1114	1.24589	0.787662	0.822821	0.869473	0.870429	0.975612	0.985167	0.995423	0.998366				1114	1.24589	0.952528	0.998768	0.999651	0.99967	0.999833	0.999848	0.999932	0.999976
1115	1.24725	0.787913	0.823082	0.869577	0.87053	0.975648	0.985196	0.995434	0.99837				1115	1.24725	0.952532	0.998771	0.999651	0.999671	0.999833	0.999849	0.999932	0.999976
1116	1.24861	0.788162	0.823343	0.869681	0.870631	0.975685	0.985225	0.995445	0.998374				1116	1.24861	0.952537	0.998775	0.999652	0.999671	0.999833	0.999849	0.999933	0.999977
1117	1.24997	0.788411	0.823603	0.869785	0.870732	0.975721	0.985254	0.995456	0.998379				1117	1.24997	0.952541	0.998779	0.999653	0.999672	0.999834	0.99985	0.999933	0.999977
1118	1.25133	0.78866	0.823862	0.869888	0.870834	0.975757	0.985283	0.995467	0.998383				1118	1.25133	0.952545	0.998783	0.999653	0.999672	0.999834	0.99985	0.999933	0.999977
1119	1.25269	0.788907	0.824121	0.869992	0.870935	0.975793	0.985311	0.995478	0.998388				1119	1.25269	0.95255	0.998787	0.999654	0.999673	0.999835	0.99985	0.999933	0.999977
1120	1.25405	0.789154	0.824378	0.870096	0.871036	0.97583	0.98534	0.995489	0.998392				1120	1.25405	0.952554	0.998791	0.999654	0.999674	0.999835	0.999851	0.999933	0.999977
1121	1.25542	0.789401	0.824636	0.870199	0.871137	0.975866	0.985369	0.9955	0.998396				1121	1.25542	0.952558	0.998794	0.999655	0.999674	0.999835	0.999851	0.999934	0.999977
1122	1.25678	0.789647	0.824892	0.870303	0.871238	0.975902	0.985397	0.99551	0.998401				1122	1.25678	0.952563	0.998798	0.999656	0.999675	0.999836	0.999851	0.999934	0.999977
1123	1.25814	0.789892	0.825148	0.870406	0.871339	0.975938	0.985426	0.995521	0.998405				1123	1.25814	0.952567	0.998802	0.999656	0.999675	0.999836	0.999852	0.999934	0.999977
1124	1.2595	0.790136	0.825404	0.870509	0.87144	0.975974	0.985454	0.995532	0.998409				1124	1.2595	0.952571	0.998806	0.999657	0.999676	0.999836	0.999852	0.999934	0.999977
1125	1.26086	0.79038	0.825658	0.870613	0.871541	0.97601	0.985483	0.995543	0.998414				1125	1.26086	0.952576	0.99881	0.999657	0.999676	0.999837	0.999853	0.999934	0.999977
1126	1.26222	0.790624	0.825912	0.870716	0.871641	0.976045	0.985511	0.995553	0.998418				1126	1.26222	0.95258	0.998813	0.999658	0.999677	0.999837	0.999853	0.999935	0.999977
1127	1.26358	0.790866	0.826166	0.870819	0.871742	0.976081	0.985539	0.995564	0.998422				1127	1.26358	0.952584	0.998817	0.999659	0.999677	0.999838	0.999853	0.999935	0.999977
1128	1.26495	0.791108	0.826418	0.870922	0.871843	0.976117	0.985568	0.995575	0.998426				1128	1.26495	0.952588	0.998821	0.999659	0.999678	0.999838	0.999854	0.999935	0.999978
1129	1.26631	0.79135	0.82667	0.871025	0.871944	0.976153	0.985596	0.995586	0.998431				1129	1.26631	0.952592	0.998824	0.99966	0.999678	0.999838	0.999854	0.999935	0.999978
1130	1.26767	0.79159	0.826922	0.871129	0.872044	0.976188	0.985624	0.995596	0.998435				1130	1.26767	0.952597	0.998828	0.99966	0.999679	0.999839	0.999854	0.999935	0.999978
1131	1.26903	0.791831	0.827172	0.871232	0.872145	0.976224	0.985652	0.995607	0.998439				1131	1.26903	0.952601	0.998832	0.999661	0.99968	0.999839	0.999855	0.999935	0.999978
1132	1.27039	0.79207	0.827422	0.871334	0.872246	0.976259	0.98568	0.995617	0.998443				1132	1.27039	0.952605	0.998835	0.999662	0.99968	0.99984	0.999855	0.999936	0.999978
1133	1.27175	0.792309	0.827672	0.871437	0.872346	0.976295	0.985708	0.995628	0.998448				1133	1.27175	0.952609	0.998839	0.999662	0.999681	0.99984	0.999855	0.999936	0.999978
1134	1.27311	0.792547	0.827921	0.87154	0.872447	0.97633	0.985736	0.995639	0.998452				1134	1.27311	0.952613	0.998842	0.999663	0.999681	0.99984	0.999856	0.999936	0.999978
1135	1.27447	0.792785	0.828169	0.871643	0.872547	0.976366	0.985764	0.995649	0.998456				1135	1.27447	0.952617	0.998846	0.999663	0.999682	0.999841	0.999856	0.999936	0.999978
1136	1.27583	0.793022	0.828416	0.871746	0.872648	0.976401	0.985792	0.99566	0.99846				1136	1.27583	0.952621	0.99885	0.999664	0.999682	0.999841	0.999857	0.999936	0.999978
1137	1.27719	0.793259	0.828663	0.871849	0.872748	0.976436	0.98582	0.99567	0.998464				1137	1.27719	0.952625	0.998853	0.999664	0.999683	0.999841	0.999857	0.999937	0.999978
1138	1.27855	0.793495	0.828909	0.871951	0.872849	0.976472	0.985848	0.99568	0.998469				1138	1.27855	0.952629	0.998857	0.999665	0.999683	0.999842	0.999857	0.999937	0.999978
1139	1.27992	0.79373	0.829155	0.872054	0.872949	0.976507	0.985875	0.995691	0.998473				1139	1.27992	0.952634	0.99886	0.999666	0.999684	0.999842	0.999858	0.999937	0.999978
1140	1.28128	0.793964	0.8294	0.872156	0.873049	0.976542	0.985903	0.995701	0.998477				1140	1.28128	0.952638	0.998864	0.999666	0.999684	0.999843	0.999858	0.999937	0.999978
1141	1.28264	0.794199	0.829644	0.872259	0.873149	0.976577	0.985931	0.995712	0.998481				1141	1.28264	0.952642	0.998867	0.999667	0.999685	0.999843	0.999858	0.999937	0.999979
1142	1.284	0.794432	0.829888	0.872361	0.87325	0.976612	0.985958	0.995722	0.998485				1142	1.284	0.952646	0.998871	0.999667	0.999685	0.999843	0.999859	0.999938	0.999979
1143	1.28536	0.794665	0.830131	0.872464	0.87335	0.976647	0.985986	0.995732	0.998489				1143	1.28536	0.95265	0.998874	0.999668	0.999686	0.999844	0.999859	0.999938	0.999979
1144	1.28672	0.794897	0.830374	0.872566	0.87345	0.976682	0.986013	0.995743	0.998493				1144	1.28672	0.952654	0.998878	0.999669	0.999686	0.999844	0.999859	0.999938	0.999979
1145	1.28808	0.795129	0.830616	0.872668	0.87355	0.976717	0.986041	0.995753	0.998497				1145	1.28808	0.952658	0.998881	0.999669	0.999687	0.999844	0.99986	0.999938	0.999979
1146	1.28944	0.79536	0.830857	0.87277	0.87365	0.976752	0.986068	0.995763	0.998501				1146	1.28944	0.952662	0.998884	0.99967	0.999687	0.999845	0.99986	0.999938	0.999979
1147	1.2908	0.795591	0.831098	0.872873	0.87375	0.976787	0.986096	0.995773	0.998505				1147	1.2908	0.952665	0.998888	0.99967	0.999688	0.999845	0.99986	0.999938	0.999979
1148	1.29216	0.795821	0.831338	0.872975	0.87385	0.976822	0.986123	0.995784	0.99851				1148	1.29216	0.952669	0.998891	0.999671	0.999689	0.999845	0.999861	0.999939	0.999979
1149	1.29352	0.79605	0.831577	0.873077	0.87395	0.976856	0.98615	0.995794	0.998514				1149	1.29352	0.952673	0.998895	0.999671	0.999689	0.999846	0.999861	0.999939	0.999979
1150	1.29488	0.796279	0.831816	0.873179	0.87405	0.976891	0.986177	0.995804	0.998518				1150	1.29488	0.952677	0.998898	0.999672	0.99969	0.999846	0.999861	0.999939	0.999979
1151	1.29624	0.796507	0.832054	0.873281	0.87415	0.976926	0.986205	0.995814	0.998522				1151	1.29624	0.952681	0.998901	0.999672	0.99969	0.999847	0.999862	0.999939	0.999979
1152	1.2976	0.796735	0.832292	0.873383	0.874249	0.97696	0.986232	0.995824	0.998526				1152	1.2976	0.952685	0.998905	0.999673	0.999691	0.999847	0.999862	0.999939	0.999979
1153	1.29896	0.796962	0.832529	0.873485	0.874349	0.976995	0.986259	0.995834	0.99853				1153	1.29896	0.952689	0.998908	0.999674	0.999691	0.999847	0.999862	0.99994	0.999979
1154	1.30032	0.797188	0.832765	0.873586	0.874449	0.977029	0.986286	0.995844	0.998534				1154	1.30032	0.952693	0.998911	0.999674	0.999692	0.999848	0.999863	0.99994	0.99998
1155	1.30168	0.797414	0.833001	0.873688	0.874549	0.977064	0.986313	0.995855	0.998538				1155	1.30168	0.952697	0.998915	0.999675	0.999692	0.999848	0.999863	0.99994	0.99998
1156	1.30304	0.797639	0.833236	0.87379	0.874648	0.977098	0.98634	0.995865	0.998542				1156	1.30304	0.9527	0.998918	0.999675	0.999693	0.999848	0.999863	0.99994	0.99998
1157	1.30441	0.797864	0.833471	0.873891	0.874748	0.977132	0.986367	0.995875	0.998545				1157	1.30441	0.952704	0.998921	0.999676	0.999693	0.999849	0.999864	0.99994	0.99998
1158	1.30577	0.798088	0.833705	0.873993	0.874847	0.977167	0.986393	0.995885	0.998549				1158	1.30577	0.952708	0.998924	0.999676	0.999694	0.999849	0.999864	0.99994	0.99998
1159	1.30713	0.798312	0.833938	0.874094	0.874947	0.977201	0.98642	0.995894	0.998553				1159	1.30713	0.952712	0.998928	0.999677	0.999694	0.999849	0.999864	0.999941	0.99998
1160	1.30849	0.798535	0.834171	0.874196	0.875046	0.977235	0.986447	0.995904	0.998557				1160	1.30849	0.952716	0.998931	0.999677	0.999695	0.99985	0.999865	0.999941	0.99998
1161	1.30985	0.798757	0.834403	0.874297	0.875145	0.977269	0.986474	0.995914	0.998561				1161	1.30985	0.952719	0.998934	0.999678	0.999695	0.99985	0.999865	0.999941	0.99998
1162	1.31121	0.798979	0.834635	0.874399	0.875245	0.977303	0.9865	0.995924	0.998565				1162	1.31121	0.952723	0.998937	0.999679	0.999696	0.99985	0.999865	0.999941	0.99998
1163	1.31257	0.799201	0.834866	0.8745	0.875344	0.977337	0.986527	0.995934	0.998569				1163	1.31257	0.952727	0.99894	0.999679	0.999696	0.999851	0.999866	0.999941	0.99998
1164	1.31393	0.799422	0.835097	0.874601	0.875443	0.977371	0.986553	0.995944	0.998573				1164	1.31393	0.952731	0.998944	0.99968	0.999697	0.999851	0.999866	0.999941	0.99998
1165	1.31529	0.799642	0.835326	0.874702	0.875543	0.977405	0.98658	0.995954	0.998577				1165	1.31529	0.952734	0.998947	0.99968	0.999697	0.999851	0.999866	0.999942	0.99998
1166	1.31665	0.799862	0.835556	0.874804	0.875642	0.977439	0.986606	0.995964	0.998581				1166	1.31665	0.952738	0.99895	0.999681	0.999698	0.999852	0.999867	0.999942	0.99998
1167	1.31801	0.800081	0.835785	0.874905	0.875741	0.977473	0.986633	0.995973	0.998584				1167	1.31801	0.952742	0.998953	0.999681	0.999698	0.999852	0.999867	0.999942	0.99998
1168	1.31937	0.800299	0.836013	0.875006	0.87584	0.977507	0.986659	0.995983	0.998588				1168	1.31937	0.952745	0.998956	0.999682	0.999699	0.999853	0.999867	0.999942	0.99998
1169	1.32073	0.800518	0.83624	0.875107	0.875939	0.977541	0.986686	0.995993	0.998592				1169	1.32073	0.952749	0.998959	0.999682	0.999699	0.999853	0.999868	0.999942	0.999981
1170	1.32209	0.800735	0.836467	0.875208	0.876038	0.977574	0.986712	0.996003	0.998596				1170	1.32209	0.952753	0.998962	0.999683	0.9997	0.999853	0.999868	0.999942	0.999981
1171	1.32345	0.800952	0.836694	0.875309	0.876137	0.977608	0.986738	0.996012	0.9986				1171	1.32345	0.952756	0.998965	0.999683	0.9997	0.999854	0.999868	0.999943	0.999981
1172	1.32481	0.801169	0.83692	0.875409	0.876236	0.977641	0.986764	0.996022	0.998604				1172	1.32481	0.95276	0.998969	0.999684	0.999701	0.999854	0.999869	0.999943	0.999981
1173	1.32617	0.801384	0.837145	0.87551	0.876335	0.977675	0.98679	0.996032	0.998607				1173	1.32617	0.952764	0.998972	0.999684	0.999701	0.999854	0.999869	0.999943	0.999981
1174	1.32753	0.8016	0.83737	0.875611	0.876433	0.977709	0.986816	0.996041	0.998611				1174	1.32753	0.952767	0.998975	0.999685	0.999701	0.999855	0.999869	0.999943	0.999981
1175	1.32889	0.801815	0.837594	0.875711	0.876532	0.977742	0.986842	0.996051	0.998615				1175	1.32889	0.952771	0.998978	0.999685	0.999702	0.999855	0.99987	0.999943	0.999981
1176	1.33025	0.802029	0.837818	0.875812	0.876631	0.977775	0.986868	0.99606	0.998619				1176	1.33025	0.952774	0.998981	0.999686	0.999702	0.999855	0.99987	0.999943	0.999981
1177	1.33161	0.802243	0.838041	0.875913	0.876729	0.977809	0.986894	0.99607	0.998622				1177	1.33161	0.952778	0.998984	0.999687	0.999703	0.999856	0.99987	0.999944	0.999981
1178	1.33297	0.802456	0.838264	0.876013	0.876828	0.977842	0.98692	0.996079	0.998626				1178	1.33297	0.952781	0.998987	0.999687	0.999703	0.999856	0.999871	0.999944	0.999981
1179	1.33432	0.802669	0.838486	0.876113	0.876927	0.977875	0.986946	0.996089	0.99863				1179	1.33432	0.952785	0.99899	0.999688	0.999704	0.999856	0.999871	0.999944	0.999981
1180	1.33568	0.802881	0.838707	0.876214	0.877025	0.977909	0.986972	0.996098	0.998634				1180	1.33568	0.952789	0.998993	0.999688	0.999704	0.999857	0.999871	0.999944	0.999981
1181	1.33704	0.803092	0.838928	0.876314	0.877124	0.977942	0.986998	0.996108	0.998637				1181	1.33704	0.952792	0.998996	0.999689	0.999705	0.999857	0.999872	0.999944	0.999981
1182	1.3384	0.803304	0.839148	0.876414	0.877222	0.977975	0.987023	0.996117	0.998641				1182	1.3384	0.952796	0.998999	0.999689	0.999705	0.999857	0.999872	0.999944	0.999981
1183	1.33976	0.803514	0.839368	0.876515	0.87732	0.978008	0.987049	0.996127	0.998645				1183	1.33976	0.952799	0.999001	0.99969	0.999706	0.999858	0.999872	0.999945	0.999981
1184	1.34112	0.803724	0.839587	0.876615	0.877419	0.978041	0.987075	0.996136	0.998648				1184	1.34112	0.952803	0.999004	0.99969	0.999706	0.999858	0.999873	0.999945	0.999982
1185	1.34248	0.803934	0.839806	0.876715	0.877517	0.978074	0.9871	0.996146	0.998652				1185	1.34248	0.952806	0.999007	0.999691	0.999707	0.999858	0.999873	0.999945	0.999982
1186	1.34384	0.804143	0.840024	0.876815	0.877615	0.978107	0.987126	0.996155	0.998656				1186	1.34384	0.952809	0.99901	0.999691	0.999707	0.999859	0.999873	0.999945	0.999982
1187	1.3452	0.804351	0.840242	0.876915	0.877713	0.97814	0.987151	0.996164	0.998659				1187	1.3452	0.952813	0.999013	0.999692	0.999708	0.999859	0.999873	0.999945	0.999982
1188	1.34656	0.804559	0.840459	0.877015	0.877811	0.978172	0.987177	0.996174	0.998663				1188	1.34656	0.952816	0.999016	0.999692	0.999708	0.999859	0.999874	0.999945	0.999982
1189	1.34792	0.804767	0.840676	0.877114	0.877909	0.978205	0.987202	0.996183	0.998667				1189	1.34792	0.95282	0.999019	0.999693	0.999709	0.99986	0.999874	0.999946	0.999982
1190	1.34928	0.804974	0.840892	0.877214	0.878008	0.978238	0.987227	0.996192	0.99867				1190	1.34928	0.952823	0.999022	0.999693	0.999709	0.99986	0.999874	0.999946	0.999982
1191	1.35064	0.80518	0.841107	0.877314	0.878105	0.978271	0.987253	0.996201	0.998674				1191	1.35064	0.952827	0.999024	0.999694	0.99971	0.99986	0.999875	0.999946	0.999982
1192	1.352	0.805386	0.841322	0.877414	0.878203	0.978303	0.987278	0.996211	0.998677				1192	1.352	0.95283	0.999027	0.999694	0.99971	0.999861	0.999875	0.999946	0.999982
1193	1.35336	0.805592	0.841537	0.877513	0.878301	0.978336	0.987303	0.99622	0.998681				1193	1.35336	0.952833	0.99903	0.999695	0.99971	0.999861	0.999875	0.999946	0.999982
1194	1.35472	0.805797	0.84175	0.877613	0.878399	0.978368	0.987328	0.996229	0.998685				1194	1.35472	0.952837	0.999033	0.999695	0.999711	0.999861	0.999876	0.999946	0.999982
1195	1.35608	0.806001	0.841964	0.877712	0.878497	0.978401	0.987354	0.996238	0.998688				1195	1.35608	0.95284	0.999036	0.999696	0.999711	0.999861	0.999876	0.999946	0.999982
1196	1.35744	0.806205	0.842177	0.877812	0.878595	0.978433	0.987379	0.996247	0.998692				1196	1.35744	0.952843	0.999038	0.999696	0.999712	0.999862	0.999876	0.999947	0.999982
1197	1.3588	0.806409	0.842389	0.877911	0.878692	0.978466	0.987404	0.996256	0.998695				1197	1.3588	0.952847	0.999041	0.999697	0.999712	0.999862	0.999877	0.999947	0.999982
1198	1.36015	0.806612	0.842601	0.878011	0.87879	0.978498	0.987429	0.996266	0.998699				1198	1.36015	0.95285	0.999044	0.999697	0.999713	0.999862	0.999877	0.999947	0.999982
1199	1.36151	0.806814	0.842812	0.87811	0.878887	0.97853	0.987454	0.996275	0.998702				1199	1.36151	0.952853	0.999047	0.999698	0.999713	0.999863	0.999877	0.999947	0.999982
1200	1.36287	0.807016	0.843023	0.878209	0.878985	0.978563	0.987478	0.996284	0.998706				1200	1.36287	0.952857	0.999049	0.999698	0.999714	0.999863	0.999877	0.999947	0.999983
1201	1.36423	0.807217	0.843233	0.878308	0.879083	0.978595	0.987503	0.996293	0.998709				1201	1.36423	0.95286	0.999052	0.999699	0.999714	0.999863	0.999878	0.999947	0.999983
1202	1.36559	0.807418	0.843443	0.878407	0.87918	0.978627	0.987528	0.996302	0.998713				1202	1.36559	0.952863	0.999055	0.999699	0.999715	0.999864	0.999878	0.999948	0.999983
1203	1.36695	0.807619	0.843652	0.878506	0.879277	0.978659	0.987553	0.996311	0.998716				1203	1.36695	0.952867	0.999058	0.9997	0.999715	0.999864	0.999878	0.999948	0.999983
1204	1.36831	0.807819	0.843861	0.878605	0.879375	0.978691	0.987578	0.99632	0.99872				1204	1.36831	0.95287	0.99906	0.9997	0.999716	0.999864	0.999879	0.999948	0.999983
1205	1.36967	0.808018	0.844069	0.878704	0.879472	0.978723	0.987602	0.996329	0.998723				1205	1.36967	0.952873	0.999063	0.999701	0.999716	0.999865	0.999879	0.999948	0.999983
1206	1.37103	0.808218	0.844277	0.878803	0.879569	0.978755	0.987627	0.996338	0.998727				1206	1.37103	0.952876	0.999066	0.999701	0.999716	0.999865	0.999879	0.999948	0.999983
1207	1.37239	0.808416	0.844484	0.878902	0.879666	0.978787	0.987651	0.996346	0.99873				1207	1.37239	0.95288	0.999068	0.999702	0.999717	0.999865	0.99988	0.999948	0.999983
1208	1.37375	0.808614	0.844691	0.879001	0.879763	0.978819	0.987676	0.996355	0.998734				1208	1.37375	0.952883	0.999071	0.999702	0.999717	0.999866	0.99988	0.999948	0.999983
1209	1.3751	0.808812	0.844897	0.879099	0.87986	0.978851	0.9877	0.996364	0.998737				1209	1.3751	0.952886	0.999073	0.999703	0.999718	0.999866	0.99988	0.999949	0.999983
1210	1.37646	0.809009	0.845103	0.879198	0.879958	0.978883	0.987725	0.996373	0.998741				1210	1.37646	0.952889	0.999076	0.999703	0.999718	0.999866	0.99988	0.999949	0.999983
1211	1.37782	0.809206	0.845308	0.879297	0.880054	0.978914	0.987749	0.996382	0.998744				1211	1.37782	0.952892	0.999079	0.999704	0.999719	0.999866	0.999881	0.999949	0.999983
1212	1.37918	0.809402	0.845513	0.879395	0.880151	0.978946	0.987774	0.996391	0.998748				1212	1.37918	0.952896	0.999081	0.999704	0.999719	0.999867	0.999881	0.999949	0.999983
1213	1.38054	0.809597	0.845717	0.879494	0.880248	0.978978	0.987798	0.996399	0.998751				1213	1.38054	0.952899	0.999084	0.999705	0.99972	0.999867	0.999881	0.999949	0.999983
1214	1.3819	0.809793	0.845921	0.879592	0.880345	0.979009	0.987822	0.996408	0.998754				1214	1.3819	0.952902	0.999086	0.999705	0.99972	0.999867	0.999882	0.999949	0.999983
1215	1.38326	0.809987	0.846124	0.87969	0.880442	0.979041	0.987846	0.996417	0.998758				1215	1.38326	0.952905	0.999089	0.999705	0.99972	0.999868	0.999882	0.999949	0.999983
1216	1.38462	0.810182	0.846327	0.879789	0.880539	0.979072	0.987871	0.996426	0.998761				1216	1.38462	0.952908	0.999092	0.999706	0.999721	0.999868	0.999882	0.99995	0.999983
1217	1.38598	0.810375	0.846529	0.879887	0.880635	0.979104	0.987895	0.996434	0.998764				1217	1.38598	0.952911	0.999094	0.999706	0.999721	0.999868	0.999882	0.99995	0.999984
1218	1.38733	0.810569	0.846731	0.879985	0.880732	0.979135	0.987919	0.996443	0.998768				1218	1.38733	0.952914	0.999097	0.999707	0.999722	0.999869	0.999883	0.99995	0.999984
1219	1.38869	0.810762	0.846932	0.880083	0.880828	0.979167	0.987943	0.996452	0.998771				1219	1.38869	0.952917	0.999099	0.999707	0.999722	0.999869	0.999883	0.99995	0.999984
1220	1.39005	0.810954	0.847133	0.880181	0.880925	0.979198	0.987967	0.99646	0.998774				1220	1.39005	0.952921	0.999102	0.999708	0.999723	0.999869	0.999883	0.99995	0.999984
1221	1.39141	0.811146	0.847333	0.880279	0.881021	0.979229	0.987991	0.996469	0.998778				1221	1.39141	0.952924	0.999104	0.999708	0.999723	0.999869	0.999884	0.99995	0.999984
1222	1.39277	0.811338	0.847533	0.880377	0.881118	0.97926	0.988015	0.996478	0.998781				1222	1.39277	0.952927	0.999107	0.999709	0.999723	0.99987	0.999884	0.99995	0.999984
1223	1.39413	0.811529	0.847733	0.880475	0.881214	0.979292	0.988039	0.996486	0.998784				1223	1.39413	0.95293	0.999109	0.999709	0.999724	0.99987	0.999884	0.999951	0.999984
1224	1.39549	0.811719	0.847931	0.880573	0.88131	0.979323	0.988062	0.996495	0.998788				1224	1.39549	0.952933	0.999112	0.99971	0.999724	0.99987	0.999884	0.999951	0.999984
1225	1.39684	0.811909	0.84813	0.88067	0.881407	0.979354	0.988086	0.996503	0.998791				1225	1.39684	0.952936	0.999114	0.99971	0.999725	0.999871	0.999885	0.999951	0.999984
1226	1.3982	0.812099	0.848328	0.880768	0.881503	0.979385	0.98811	0.996512	0.998794				1226	1.3982	0.952939	0.999117	0.999711	0.999725	0.999871	0.999885	0.999951	0.999984
1227	1.39956	0.812288	0.848525	0.880866	0.881599	0.979416	0.988134	0.99652	0.998798				1227	1.39956	0.952942	0.999119	0.999711	0.999726	0.999871	0.999885	0.999951	0.999984
1228	1.40092	0.812477	0.848722	0.880963	0.881695	0.979447	0.988157	0.996529	0.998801				1228	1.40092	0.952945	0.999121	0.999712	0.999726	0.999872	0.999885	0.999951	0.999984
1229	1.40228	0.812665	0.848919	0.881061	0.881791	0.979478	0.988181	0.996537	0.998804				1229	1.40228	0.952948	0.999124	0.999712	0.999726	0.999872	0.999886	0.999951	0.999984
1230	1.40364	0.812853	0.849115	0.881158	0.881887	0.979509	0.988204	0.996546	0.998807				1230	1.40364	0.952951	0.999126	0.999713	0.999727	0.999872	0.999886	0.999952	0.999984
1231	1.405	0.813041	0.849311	0.881256	0.881983	0.979539	0.988228	0.996554	0.998811				1231	1.405	0.952954	0.999129	0.999713	0.999727	0.999872	0.999886	0.999952	0.999984
1232	1.40635	0.813228	0.849506	0.881353	0.882079	0.97957	0.988251	0.996563	0.998814				1232	1.40635	0.952957	0.999131	0.999713	0.999728	0.999873	0.999887	0.999952	0.999984
1233	1.40771	0.813414	0.8497	0.88145	0.882175	0.979601	0.988275	0.996571	0.998817				1233	1.40771	0.95296	0.999133	0.999714	0.999728	0.999873	0.999887	0.999952	0.999984
1234	1.40907	0.8136	0.849895	0.881547	0.88227	0.979631	0.988298	0.996579	0.99882				1234	1.40907	0.952963	0.999136	0.999714	0.999729	0.999873	0.999887	0.999952	0.999984
1235	1.41043	0.813786	0.850088	0.881645	0.882366	0.979662	0.988322	0.996588	0.998824				1235	1.41043	0.952966	0.999138	0.999715	0.999729	0.999874	0.999887	0.999952	0.999985
1236	1.41179	0.813971	0.850282	0.881742	0.882462	0.979693	0.988345	0.996596	0.998827				1236	1.41179	0.952969	0.99914	0.999715	0.999729	0.999874	0.999888	0.999952	0.999985
1237	1.41315	0.814156	0.850474	0.881839	0.882557	0.979723	0.988368	0.996604	0.99883				1237	1.41315	0.952972	0.999143	0.999716	0.99973	0.999874	0.999888	0.999953	0.999985
1238	1.4145	0.81434	0.850667	0.881936	0.882653	0.979754	0.988391	0.996613	0.998833				1238	1.4145	0.952974	0.999145	0.999716	0.99973	0.999874	0.999888	0.999953	0.999985
1239	1.41586	0.814524	0.850859	0.882033	0.882748	0.979784	0.988415	0.996621	0.998836				1239	1.41586	0.952977	0.999147	0.999717	0.999731	0.999875	0.999888	0.999953	0.999985
1240	1.41722	0.814708	0.85105	0.882129	0.882844	0.979814	0.988438	0.996629	0.998839				1240	1.41722	0.95298	0.99915	0.999717	0.999731	0.999875	0.999889	0.999953	0.999985
1241	1.41858	0.814891	0.851241	0.882226	0.882939	0.979845	0.988461	0.996637	0.998843				1241	1.41858	0.952983	0.999152	0.999718	0.999732	0.999875	0.999889	0.999953	0.999985
1242	1.41994	0.815073	0.851432	0.882323	0.883034	0.979875	0.988484	0.996645	0.998846				1242	1.41994	0.952986	0.999154	0.999718	0.999732	0.999876	0.999889	0.999953	0.999985
1243	1.4213	0.815256	0.851622	0.88242	0.88313	0.979905	0.988507	0.996654	0.998849				1243	1.4213	0.952989	0.999157	0.999718	0.999732	0.999876	0.99989	0.999953	0.999985
1244	1.42265	0.815437	0.851812	0.882516	0.883225	0.979936	0.98853	0.996662	0.998852				1244	1.42265	0.952992	0.999159	0.999719	0.999733	0.999876	0.99989	0.999953	0.999985
1245	1.42401	0.815619	0.852001	0.882613	0.88332	0.979966	0.988553	0.99667	0.998855				1245	1.42401	0.952995	0.999161	0.999719	0.999733	0.999876	0.99989	0.999954	0.999985
1246	1.42537	0.8158	0.85219	0.882709	0.883415	0.979996	0.988576	0.996678	0.998858				1246	1.42537	0.952997	0.999164	0.99972	0.999734	0.999877	0.99989	0.999954	0.999985
1247	1.42673	0.81598	0.852378	0.882806	0.88351	0.980026	0.988598	0.996686	0.998861				1247	1.42673	0.953	0.999166	0.99972	0.999734	0.999877	0.999891	0.999954	0.999985
1248	1.42809	0.81616	0.852566	0.882902	0.883605	0.980056	0.988621	0.996694	0.998864				1248	1.42809	0.953003	0.999168	0.999721	0.999734	0.999877	0.999891	0.999954	0.999985
1249	1.42944	0.81634	0.852754	0.882998	0.8837	0.980086	0.988644	0.996702	0.998868				1249	1.42944	0.953006	0.99917	0.999721	0.999735	0.999878	0.999891	0.999954	0.999985
1250	1.4308	0.816519	0.852941	0.883094	0.883795	0.980116	0.988667	0.99671	0.998871				1250	1.4308	0.953009	0.999172	0.999721	0.999735	0.999878	0.999891	0.999954	0.999985
1251	1.43216	0.816698	0.853127	0.883191	0.88389	0.980146	0.988689	0.996718	0.998874				1251	1.43216	0.953011	0.999175	0.999722	0.999736	0.999878	0.999892	0.999954	0.999985
1252	1.43352	0.816876	0.853313	0.883287	0.883985	0.980176	0.988712	0.996726	0.998877				1252	1.43352	0.953014	0.999177	0.999722	0.999736	0.999878	0.999892	0.999955	0.999985
1253	1.43488	0.817054	0.853499	0.883383	0.884079	0.980205	0.988735	0.996734	0.99888				1253	1.43488	0.953017	0.999179	0.999723	0.999736	0.999879	0.999892	0.999955	0.999985
1254	1.43623	0.817232	0.853685	0.883479	0.884174	0.980235	0.988757	0.996742	0.998883				1254	1.43623	0.95302	0.999181	0.999723	0.999737	0.999879	0.999892	0.999955	0.999985
1255	1.43759	0.817409	0.853869	0.883575	0.884268	0.980265	0.98878	0.99675	0.998886				1255	1.43759	0.953023	0.999183	0.999724	0.999737	0.999879	0.999893	0.999955	0.999986
1256	1.43895	0.817586	0.854054	0.883671	0.884363	0.980294	0.988802	0.996758	0.998889				1256	1.43895	0.953025	0.999186	0.999724	0.999738	0.999879	0.999893	0.999955	0.999986
1257	1.44031	0.817762	0.854238	0.883766	0.884458	0.980324	0.988824	0.996766	0.998892				1257	1.44031	0.953028	0.999188	0.999725	0.999738	0.99988	0.999893	0.999955	0.999986
1258	1.44167	0.817938	0.854422	0.883862	0.884552	0.980354	0.988847	0.996774	0.998895				1258	1.44167	0.953031	0.99919	0.999725	0.999739	0.99988	0.999893	0.999955	0.999986
1259	1.44302	0.818114	0.854605	0.883958	0.884646	0.980383	0.988869	0.996782	0.998898				1259	1.44302	0.953033	0.999192	0.999725	0.999739	0.99988	0.999894	0.999955	0.999986
1260	1.44438	0.818289	0.854787	0.884053	0.884741	0.980413	0.988891	0.99679	0.998901				1260	1.44438	0.953036	0.999194	0.999726	0.999739	0.999881	0.999894	0.999956	0.999986
1261	1.44574	0.818464	0.85497	0.884149	0.884835	0.980442	0.988914	0.996798	0.998904				1261	1.44574	0.953039	0.999196	0.999726	0.99974	0.999881	0.999894	0.999956	0.999986
1262	1.4471	0.818638	0.855152	0.884245	0.884929	0.980471	0.988936	0.996806	0.998907				1262	1.4471	0.953042	0.999198	0.999727	0.99974	0.999881	0.999894	0.999956	0.999986
1263	1.44846	0.818812	0.855333	0.88434	0.885023	0.980501	0.988958	0.996813	0.99891				1263	1.44846	0.953044	0.999201	0.999727	0.999741	0.999881	0.999895	0.999956	0.999986
1264	1.44981	0.818986	0.855514	0.884435	0.885117	0.98053	0.98898	0.996821	0.998913				1264	1.44981	0.953047	0.999203	0.999728	0.999741	0.999882	0.999895	0.999956	0.999986
1265	1.45117	0.819159	0.855695	0.884531	0.885211	0.980559	0.989002	0.996829	0.998916				1265	1.45117	0.95305	0.999205	0.999728	0.999741	0.999882	0.999895	0.999956	0.999986
1266	1.45253	0.819331	0.855875	0.884626	0.885305	0.980588	0.989024	0.996837	0.998919				1266	1.45253	0.953052	0.999207	0.999728	0.999742	0.999882	0.999895	0.999956	0.999986
1267	1.45389	0.819504	0.856055	0.884721	0.885399	0.980618	0.989046	0.996844	0.998922				1267	1.45389	0.953055	0.999209	0.999729	0.999742	0.999882	0.999896	0.999956	0.999986
1268	1.45524	0.819676	0.856235	0.884816	0.885493	0.980647	0.989068	0.996852	0.998925				1268	1.45524	0.953058	0.999211	0.999729	0.999742	0.999883	0.999896	0.999957	0.999986
1269	1.4566	0.819847	0.856414	0.884911	0.885587	0.980676	0.98909	0.99686	0.998928				1269	1.4566	0.95306	0.999213	0.99973	0.999743	0.999883	0.999896	0.999957	0.999986
1270	1.45796	0.820019	0.856592	0.885006	0.885681	0.980705	0.989112	0.996867	0.99893				1270	1.45796	0.953063	0.999215	0.99973	0.999743	0.999883	0.999896	0.999957	0.999986
1271	1.45932	0.820189	0.856771	0.885101	0.885774	0.980734	0.989134	0.996875	0.998933				1271	1.45932	0.953065	0.999217	0.99973	0.999744	0.999883	0.999897	0.999957	0.999986
1272	1.46067	0.82036	0.856948	0.885196	0.885868	0.980763	0.989156	0.996883	0.998936				1272	1.46067	0.953068	0.999219	0.999731	0.999744	0.999884	0.999897	0.999957	0.999986
1273	1.46203	0.82053	0.857126	0.885291	0.885962	0.980792	0.989177	0.99689	0.998939				1273	1.46203	0.953071	0.999221	0.999731	0.999744	0.999884	0.999897	0.999957	0.999986
1274	1.46339	0.820699	0.857303	0.885386	0.886055	0.98082	0.989199	0.996898	0.998942				1274	1.46339	0.953073	0.999223	0.999732	0.999745	0.999884	0.999897	0.999957	0.999986
1275	1.46475	0.820869	0.857479	0.88548	0.886149	0.980849	0.989221	0.996906	0.998945				1275	1.46475	0.953076	0.999225	0.999732	0.999745	0.999884	0.999898	0.999957	0.999986
1276	1.4661	0.821037	0.857656	0.885575	0.886242	0.980878	0.989242	0.996913	0.998948				1276	1.4661	0.953078	0.999227	0.999733	0.999746	0.999885	0.999898	0.999957	0.999987
1277	1.46746	0.821206	0.857831	0.88567	0.886335	0.980907	0.989264	0.996921	0.998951				1277	1.46746	0.953081	0.999229	0.999733	0.999746	0.999885	0.999898	0.999958	0.999987
1278	1.46882	0.821374	0.858007	0.885764	0.886429	0.980935	0.989286	0.996928	0.998953				1278	1.46882	0.953083	0.999231	0.999733	0.999746	0.999885	0.999898	0.999958	0.999987
1279	1.47018	0.821542	0.858182	0.885859	0.886522	0.980964	0.989307	0.996936	0.998956				1279	1.47018	0.953086	0.999233	0.999734	0.999747	0.999885	0.999899	0.999958	0.999987
1280	1.47153	0.821709	0.858356	0.885953	0.886615	0.980993	0.989328	0.996943	0.998959				1280	1.47153	0.953089	0.999235	0.999734	0.999747	0.999886	0.999899	0.999958	0.999987
1281	1.47289	0.821876	0.858531	0.886047	0.886708	0.981021	0.98935	0.996951	0.998962				1281	1.47289	0.953091	0.999237	0.999735	0.999748	0.999886	0.999899	0.999958	0.999987
1282	1.47425	0.822043	0.858705	0.886142	0.886801	0.98105	0.989371	0.996958	0.998965				1282	1.47425	0.953094	0.999239	0.999735	0.999748	0.999886	0.999899	0.999958	0.999987
1283	1.47561	0.822209	0.858878	0.886236	0.886894	0.981078	0.989393	0.996966	0.998968				1283	1.47561	0.953096	0.999241	0.999735	0.999748	0.999887	0.9999	0.999958	0.999987
1284	1.47696	0.822375	0.859051	0.88633	0.886987	0.981107	0.989414	0.996973	0.99897				1284	1.47696	0.953099	0.999243	0.999736	0.999749	0.999887	0.9999	0.999958	0.999987
1285	1.47832	0.82254	0.859224	0.886424	0.88708	0.981135	0.989435	0.99698	0.998973				1285	1.47832	0.953101	0.999245	0.999736	0.999749	0.999887	0.9999	0.999959	0.999987
1286	1.47968	0.822705	0.859396	0.886518	0.887173	0.981163	0.989456	0.996988	0.998976				1286	1.47968	0.953104	0.999247	0.999737	0.999749	0.999887	0.9999	0.999959	0.999987
1287	1.48104	0.82287	0.859568	0.886612	0.887266	0.981191	0.989478	0.996995	0.998979				1287	1.48104	0.953106	0.999249	0.999737	0.99975	0.999888	0.999901	0.999959	0.999987
1288	1.48239	0.823034	0.859739	0.886706	0.887359	0.98122	0.989499	0.997003	0.998982				1288	1.48239	0.953109	0.999251	0.999737	0.99975	0.999888	0.999901	0.999959	0.999987
1289	1.48375	0.823198	0.859911	0.8868	0.887451	0.981248	0.98952	0.99701	0.998984				1289	1.48375	0.953111	0.999253	0.999738	0.999751	0.999888	0.999901	0.999959	0.999987
1290	1.48511	0.823362	0.860081	0.886893	0.887544	0.981276	0.989541	0.997017	0.998987				1290	1.48511	0.953114	0.999254	0.999738	0.999751	0.999888	0.999901	0.999959	0.999987
1291	1.48646	0.823525	0.860252	0.886987	0.887636	0.981304	0.989562	0.997024	0.99899				1291	1.48646	0.953116	0.999256	0.999739	0.999751	0.999889	0.999902	0.999959	0.999987
1292	1.48782	0.823688	0.860422	0.887081	0.887729	0.981332	0.989583	0.997032	0.998993				1292	1.48782	0.953118	0.999258	0.999739	0.999752	0.999889	0.999902	0.999959	0.999987
1293	1.48918	0.823851	0.860591	0.887174	0.887821	0.98136	0.989604	0.997039	0.998995				1293	1.48918	0.953121	0.99926	0.999739	0.999752	0.999889	0.999902	0.999959	0.999987
1294	1.49054	0.824013	0.860761	0.887268	0.887914	0.981388	0.989625	0.997046	0.998998				1294	1.49054	0.953123	0.999262	0.99974	0.999752	0.999889	0.999902	0.99996	0.999987
1295	1.49189	0.824175	0.860929	0.887361	0.888006	0.981416	0.989646	0.997053	0.999001				1295	1.49189	0.953126	0.999264	0.99974	0.999753	0.99989	0.999902	0.99996	0.999987
1296	1.49325	0.824336	0.861098	0.887455	0.888098	0.981444	0.989666	0.997061	0.999004				1296	1.49325	0.953128	0.999266	0.999741	0.999753	0.99989	0.999903	0.99996	0.999987
1297	1.49461	0.824497	0.861266	0.887548	0.888191	0.981472	0.989687	0.997068	0.999006				1297	1.49461	0.953131	0.999267	0.999741	0.999754	0.99989	0.999903	0.99996	0.999987
1298	1.49596	0.824658	0.861434	0.887641	0.888283	0.9815	0.989708	0.997075	0.999009				1298	1.49596	0.953133	0.999269	0.999741	0.999754	0.99989	0.999903	0.99996	0.999987
1299	1.49732	0.824819	0.861601	0.887734	0.888375	0.981527	0.989729	0.997082	0.999012				1299	1.49732	0.953135	0.999271	0.999742	0.999754	0.99989	0.999903	0.99996	0.999987
1300	1.49868	0.824979	0.861768	0.887828	0.888467	0.981555	0.989749	0.997089	0.999014				1300	1.49868	0.953138	0.999273	0.999742	0.999755	0.999891	0.999904	0.99996	0.999988
1301	1.50004	0.825138	0.861935	0.887921	0.888559	0.981583	0.98977	0.997097	0.999017				1301	1.50004	0.95314	0.999275	0.999743	0.999755	0.999891	0.999904	0.99996	0.999988
1302	1.50139	0.825298	0.862101	0.888014	0.888651	0.98161	0.989791	0.997104	0.99902				1302	1.50139	0.953142	0.999277	0.999743	0.999755	0.999891	0.999904	0.99996	0.999988
1303	1.50275	0.825457	0.862267	0.888107	0.888742	0.981638	0.989811	0.997111	0.999022				1303	1.50275	0.953145	0.999278	0.999743	0.999756	0.999891	0.999904	0.999961	0.999988
1304	1.50411	0.825615	0.862433	0.888199	0.888834	0.981665	0.989832	0.997118	0.999025				1304	1.50411	0.953147	0.99928	0.999744	0.999756	0.999892	0.999905	0.999961	0.999988
1305	1.50546	0.825774	0.862598	0.888292	0.888926	0.981693	0.989852	0.997125	0.999028				1305	1.50546	0.95315	0.999282	0.999744	0.999756	0.999892	0.999905	0.999961	0.999988
1306	1.50682	0.825932	0.862763	0.888385	0.889018	0.98172	0.989873	0.997132	0.99903				1306	1.50682	0.953152	0.999284	0.999745	0.999757	0.999892	0.999905	0.999961	0.999988
1307	1.50818	0.826089	0.862927	0.888478	0.889109	0.981748	0.989893	0.997139	0.999033				1307	1.50818	0.953154	0.999286	0.999745	0.999757	0.999892	0.999905	0.999961	0.999988
1308	1.50953	0.826247	0.863091	0.88857	0.889201	0.981775	0.989913	0.997146	0.999036				1308	1.50953	0.953157	0.999287	0.999745	0.999758	0.999893	0.999905	0.999961	0.999988
1309	1.51089	0.826404	0.863255	0.888663	0.889292	0.981802	0.989934	0.997153	0.999038				1309	1.51089	0.953159	0.999289	0.999746	0.999758	0.999893	0.999906	0.999961	0.999988
1310	1.51225	0.82656	0.863419	0.888755	0.889384	0.98183	0.989954	0.99716	0.999041				1310	1.51225	0.953161	0.999291	0.999746	0.999758	0.999893	0.999906	0.999961	0.999988
1311	1.5136	0.826717	0.863582	0.888848	0.889475	0.981857	0.989974	0.997167	0.999043				1311	1.5136	0.953163	0.999293	0.999746	0.999759	0.999893	0.999906	0.999961	0.999988
1312	1.51496	0.826872	0.863744	0.88894	0.889566	0.981884	0.989994	0.997174	0.999046				1312	1.51496	0.953166	0.999294	0.999747	0.999759	0.999894	0.999906	0.999962	0.999988
1313	1.51632	0.827028	0.863907	0.889033	0.889658	0.981911	0.990014	0.997181	0.999049				1313	1.51632	0.953168	0.999296	0.999747	0.999759	0.999894	0.999907	0.999962	0.999988
1314	1.51767	0.827183	0.864069	0.889125	0.889749	0.981938	0.990035	0.997188	0.999051				1314	1.51767	0.95317	0.999298	0.999748	0.99976	0.999894	0.999907	0.999962	0.999988
1315	1.51903	0.827338	0.86423	0.889217	0.88984	0.981965	0.990055	0.997194	0.999054				1315	1.51903	0.953173	0.999299	0.999748	0.99976	0.999894	0.999907	0.999962	0.999988
1316	1.52039	0.827493	0.864392	0.889309	0.889931	0.981992	0.990075	0.997201	0.999056				1316	1.52039	0.953175	0.999301	0.999748	0.99976	0.999895	0.999907	0.999962	0.999988
1317	1.52174	0.827647	0.864553	0.889401	0.890022	0.982019	0.990095	0.997208	0.999059				1317	1.52174	0.953177	0.999303	0.999749	0.999761	0.999895	0.999907	0.999962	0.999988
1318	1.5231	0.827801	0.864713	0.889493	0.890113	0.982046	0.990115	0.997215	0.999061				1318	1.5231	0.953179	0.999305	0.999749	0.999761	0.999895	0.999908	0.999962	0.999988
1319	1.52446	0.827955	0.864873	0.889585	0.890204	0.982073	0.990135	0.997222	0.999064				1319	1.52446	0.953182	0.999306	0.999749	0.999761	0.999895	0.999908	0.999962	0.999988
1320	1.52581	0.828108	0.865033	0.889677	0.890295	0.9821	0.990155	0.997229	0.999067				1320	1.52581	0.953184	0.999308	0.99975	0.999762	0.999895	0.999908	0.999962	0.999988
1321	1.52717	0.828261	0.865193	0.889769	0.890386	0.982127	0.990174	0.997235	0.999069				1321	1.52717	0.953186	0.99931	0.99975	0.999762	0.999896	0.999908	0.999963	0.999988
1322	1.52853	0.828413	0.865352	0.889861	0.890476	0.982154	0.990194	0.997242	0.999072				1322	1.52853	0.953188	0.999311	0.999751	0.999763	0.999896	0.999909	0.999963	0.999988
1323	1.52988	0.828566	0.865511	0.889952	0.890567	0.98218	0.990214	0.997249	0.999074				1323	1.52988	0.953191	0.999313	0.999751	0.999763	0.999896	0.999909	0.999963	0.999988
1324	1.53124	0.828718	0.86567	0.890044	0.890658	0.982207	0.990234	0.997256	0.999077				1324	1.53124	0.953193	0.999315	0.999751	0.999763	0.999896	0.999909	0.999963	0.999988
1325	1.5326	0.828869	0.865828	0.890135	0.890748	0.982234	0.990253	0.997262	0.999079				1325	1.5326	0.953195	0.999316	0.999752	0.999764	0.999897	0.999909	0.999963	0.999989
1326	1.53395	0.829021	0.865986	0.890227	0.890839	0.98226	0.990273	0.997269	0.999082				1326	1.53395	0.953197	0.999318	0.999752	0.999764	0.999897	0.999909	0.999963	0.999989
1327	1.53531	0.829172	0.866143	0.890318	0.890929	0.982287	0.990293	0.997276	0.999084				1327	1.53531	0.953199	0.99932	0.999752	0.999764	0.999897	0.99991	0.999963	0.999989
1328	1.53667	0.829322	0.866301	0.89041	0.891019	0.982313	0.990312	0.997283	0.999087				1328	1.53667	0.953202	0.999321	0.999753	0.999765	0.999897	0.99991	0.999963	0.999989
1329	1.53802	0.829473	0.866457	0.890501	0.89111	0.98234	0.990332	0.997289	0.999089				1329	1.53802	0.953204	0.999323	0.999753	0.999765	0.999898	0.99991	0.999963	0.999989
1330	1.53938	0.829623	0.866614	0.890592	0.8912	0.982366	0.990351	0.997296	0.999092				1330	1.53938	0.953206	0.999324	0.999754	0.999765	0.999898	0.99991	0.999963	0.999989
1331	1.54074	0.829772	0.86677	0.890683	0.89129	0.982393	0.990371	0.997302	0.999094				1331	1.54074	0.953208	0.999326	0.999754	0.999766	0.999898	0.99991	0.999964	0.999989
1332	1.54209	0.829922	0.866926	0.890774	0.89138	0.982419	0.99039	0.997309	0.999096				1332	1.54209	0.95321	0.999328	0.999754	0.999766	0.999898	0.999911	0.999964	0.999989
1333	1.54345	0.830071	0.867082	0.890865	0.89147	0.982445	0.99041	0.997316	0.999099				1333	1.54345	0.953212	0.999329	0.999755	0.999766	0.999898	0.999911	0.999964	0.999989
1334	1.54481	0.83022	0.867237	0.890956	0.89156	0.982472	0.990429	0.997322	0.999101				1334	1.54481	0.953215	0.999331	0.999755	0.999767	0.999899	0.999911	0.999964	0.999989
1335	1.54616	0.830368	0.867392	0.891047	0.89165	0.982498	0.990448	0.997329	0.999104				1335	1.54616	0.953217	0.999332	0.999755	0.999767	0.999899	0.999911	0.999964	0.999989
1336	1.54752	0.830516	0.867546	0.891138	0.89174	0.982524	0.990468	0.997335	0.999106				1336	1.54752	0.953219	0.999334	0.999756	0.999767	0.999899	0.999911	0.999964	0.999989
1337	1.54887	0.830664	0.867701	0.891229	0.89183	0.98255	0.990487	0.997342	0.999109				1337	1.54887	0.953221	0.999336	0.999756	0.999768	0.999899	0.999912	0.999964	0.999989
1338	1.55023	0.830812	0.867855	0.89132	0.89192	0.982576	0.990506	0.997348	0.999111				1338	1.55023	0.953223	0.999337	0.999756	0.999768	0.9999	0.999912	0.999964	0.999989
1339	1.55159	0.830959	0.868008	0.89141	0.892009	0.982602	0.990525	0.997355	0.999113				1339	1.55159	0.953225	0.999339	0.999757	0.999768	0.9999	0.999912	0.999964	0.999989
1340	1.55294	0.831106	0.868162	0.891501	0.892099	0.982628	0.990544	0.997361	0.999116				1340	1.55294	0.953227	0.99934	0.999757	0.999769	0.9999	0.999912	0.999964	0.999989
1341	1.5543	0.831252	0.868314	0.891592	0.892189	0.982654	0.990564	0.997368	0.999118				1341	1.5543	0.953229	0.999342	0.999758	0.999769	0.9999	0.999913	0.999965	0.999989
1342	1.55566	0.831399	0.868467	0.891682	0.892278	0.98268	0.990583	0.997374	0.999121				1342	1.55566	0.953231	0.999343	0.999758	0.999769	0.9999	0.999913	0.999965	0.999989
1343	1.55701	0.831545	0.868619	0.891772	0.892367	0.982706	0.990602	0.997381	0.999123				1343	1.55701	0.953234	0.999345	0.999758	0.99977	0.999901	0.999913	0.999965	0.999989
1344	1.55837	0.83169	0.868772	0.891863	0.892457	0.982732	0.990621	0.997387	0.999125				1344	1.55837	0.953236	0.999346	0.999759	0.99977	0.999901	0.999913	0.999965	0.999989
1345	1.55972	0.831836	0.868923	0.891953	0.892546	0.982758	0.99064	0.997394	0.999128				1345	1.55972	0.953238	0.999348	0.999759	0.99977	0.999901	0.999913	0.999965	0.999989
1346	1.56108	0.831981	0.869075	0.892043	0.892635	0.982784	0.990659	0.9974	0.99913				1346	1.56108	0.95324	0.99935	0.999759	0.999771	0.999901	0.999914	0.999965	0.999989
1347	1.56244	0.832125	0.869226	0.892133	0.892725	0.982809	0.990677	0.997406	0.999133				1347	1.56244	0.953242	0.999351	0.99976	0.999771	0.999901	0.999914	0.999965	0.999989
1348	1.56379	0.83227	0.869376	0.892223	0.892814	0.982835	0.990696	0.997413	0.999135				1348	1.56379	0.953244	0.999353	0.99976	0.999771	0.999902	0.999914	0.999965	0.999989
1349	1.56515	0.832414	0.869527	0.892313	0.892903	0.982861	0.990715	0.997419	0.999137				1349	1.56515	0.953246	0.999354	0.99976	0.999772	0.999902	0.999914	0.999965	0.999989
1350	1.5665	0.832558	0.869677	0.892403	0.892992	0.982886	0.990734	0.997425	0.99914				1350	1.5665	0.953248	0.999356	0.999761	0.999772	0.999902	0.999914	0.999965	0.999989
1351	1.56786	0.832702	0.869827	0.892493	0.893081	0.982912	0.990753	0.997432	0.999142				1351	1.56786	0.95325	0.999357	0.999761	0.999772	0.999902	0.999915	0.999966	0.999989
1352	1.56922	0.832845	0.869976	0.892583	0.89317	0.982937	0.990771	0.997438	0.999144				1352	1.56922	0.953252	0.999359	0.999761	0.999773	0.999903	0.999915	0.999966	0.999989
1353	1.57057	0.832988	0.870126	0.892673	0.893259	0.982963	0.99079	0.997444	0.999147				1353	1.57057	0.953254	0.99936	0.999762	0.999773	0.999903	0.999915	0.999966	0.99999
1354	1.57193	0.833131	0.870275	0.892763	0.893347	0.982988	0.990809	0.997451	0.999149				1354	1.57193	0.953256	0.999362	0.999762	0.999773	0.999903	0.999915	0.999966	0.99999
1355	1.57328	0.833273	0.870423	0.892852	0.893436	0.983014	0.990827	0.997457	0.999151				1355	1.57328	0.953258	0.999363	0.999763	0.999774	0.999903	0.999915	0.999966	0.99999
1356	1.57464	0.833415	0.870571	0.892942	0.893525	0.983039	0.990846	0.997463	0.999154				1356	1.57464	0.95326	0.999364	0.999763	0.999774	0.999903	0.999916	0.999966	0.99999
1357	1.576	0.833557	0.870719	0.893031	0.893613	0.983064	0.990864	0.997469	0.999156				1357	1.576	0.953262	0.999366	0.999763	0.999774	0.999904	0.999916	0.999966	0.99999
1358	1.57735	0.833699	0.870867	0.893121	0.893702	0.98309	0.990883	0.997476	0.999158				1358	1.57735	0.953264	0.999367	0.999764	0.999775	0.999904	0.999916	0.999966	0.99999
1359	1.57871	0.83384	0.871015	0.89321	0.893791	0.983115	0.990901	0.997482	0.99916				1359	1.57871	0.953266	0.999369	0.999764	0.999775	0.999904	0.999916	0.999966	0.99999
1360	1.58006	0.833981	0.871162	0.8933	0.893879	0.98314	0.99092	0.997488	0.999163				1360	1.58006	0.953268	0.99937	0.999764	0.999775	0.999904	0.999916	0.999966	0.99999
1361	1.58142	0.834122	0.871309	0.893389	0.893967	0.983165	0.990938	0.997494	0.999165				1361	1.58142	0.95327	0.999372	0.999765	0.999776	0.999904	0.999917	0.999966	0.99999
1362	1.58278	0.834262	0.871455	0.893478	0.894056	0.98319	0.990956	0.9975	0.999167				1362	1.58278	0.953272	0.999373	0.999765	0.999776	0.999905	0.999917	0.999967	0.99999
1363	1.58413	0.834402	0.871601	0.893567	0.894144	0.983216	0.990975	0.997506	0.999169				1363	1.58413	0.953274	0.999375	0.999765	0.999776	0.999905	0.999917	0.999967	0.99999
1364	1.58549	0.834542	0.871747	0.893656	0.894232	0.983241	0.990993	0.997512	0.999172				1364	1.58549	0.953276	0.999376	0.999766	0.999777	0.999905	0.999917	0.999967	0.99999
1365	1.58684	0.834682	0.871893	0.893745	0.89432	0.983266	0.991011	0.997519	0.999174				1365	1.58684	0.953278	0.999377	0.999766	0.999777	0.999905	0.999917	0.999967	0.99999
1366	1.5882	0.834821	0.872038	0.893834	0.894408	0.983291	0.991029	0.997525	0.999176				1366	1.5882	0.95328	0.999379	0.999766	0.999777	0.999905	0.999917	0.999967	0.99999
1367	1.58955	0.83496	0.872183	0.893923	0.894496	0.983315	0.991048	0.997531	0.999178				1367	1.58955	0.953282	0.99938	0.999767	0.999778	0.999906	0.999918	0.999967	0.99999
1368	1.59091	0.835098	0.872328	0.894012	0.894584	0.98334	0.991066	0.997537	0.999181				1368	1.59091	0.953284	0.999382	0.999767	0.999778	0.999906	0.999918	0.999967	0.99999
1369	1.59227	0.835237	0.872472	0.894101	0.894672	0.983365	0.991084	0.997543	0.999183				1369	1.59227	0.953286	0.999383	0.999767	0.999778	0.999906	0.999918	0.999967	0.99999
1370	1.59362	0.835375	0.872616	0.894189	0.89476	0.98339	0.991102	0.997549	0.999185				1370	1.59362	0.953287	0.999384	0.999768	0.999779	0.999906	0.999918	0.999967	0.99999
1371	1.59498	0.835513	0.87276	0.894278	0.894848	0.983415	0.99112	0.997555	0.999187				1371	1.59498	0.953289	0.999386	0.999768	0.999779	0.999907	0.999918	0.999967	0.99999
1372	1.59633	0.835651	0.872904	0.894366	0.894935	0.983439	0.991138	0.997561	0.999189				1372	1.59633	0.953291	0.999387	0.999768	0.999779	0.999907	0.999919	0.999967	0.99999
1373	1.59769	0.835788	0.873047	0.894455	0.895023	0.983464	0.991156	0.997567	0.999192				1373	1.59769	0.953293	0.999389	0.999769	0.99978	0.999907	0.999919	0.999968	0.99999
1374	1.59904	0.835925	0.87319	0.894543	0.89511	0.983489	0.991174	0.997573	0.999194				1374	1.59904	0.953295	0.99939	0.999769	0.99978	0.999907	0.999919	0.999968	0.99999
1375	1.6004	0.836062	0.873333	0.894632	0.895198	0.983513	0.991192	0.997579	0.999196				1375	1.6004	0.953297	0.999391	0.999769	0.99978	0.999907	0.999919	0.999968	0.99999
1376	1.60176	0.836198	0.873475	0.89472	0.895285	0.983538	0.991209	0.997585	0.999198				1376	1.60176	0.953299	0.999393	0.99977	0.999781	0.999908	0.999919	0.999968	0.99999
1377	1.60311	0.836335	0.873618	0.894808	0.895373	0.983563	0.991227	0.997591	0.9992				1377	1.60311	0.953301	0.999394	0.99977	0.999781	0.999908	0.99992	0.999968	0.99999
1378	1.60447	0.83647	0.873759	0.894896	0.89546	0.983587	0.991245	0.997597	0.999203				1378	1.60447	0.953303	0.999395	0.99977	0.999781	0.999908	0.99992	0.999968	0.99999
1379	1.60582	0.836606	0.873901	0.894984	0.895547	0.983611	0.991263	0.997603	0.999205				1379	1.60582	0.953305	0.999397	0.999771	0.999781	0.999908	0.99992	0.999968	0.99999
1380	1.60718	0.836742	0.874042	0.895072	0.895635	0.983636	0.991281	0.997608	0.999207				1380	1.60718	0.953306	0.999398	0.999771	0.999782	0.999908	0.99992	0.999968	0.99999
1381	1.60853	0.836877	0.874183	0.89516	0.895722	0.98366	0.991298	0.997614	0.999209				1381	1.60853	0.953308	0.999399	0.999771	0.999782	0.999909	0.99992	0.999968	0.99999
1382	1.60989	0.837012	0.874324	0.895248	0.895809	0.983685	0.991316	0.99762	0.999211				1382	1.60989	0.95331	0.999401	0.999772	0.999782	0.999909	0.999921	0.999968	0.99999
1383	1.61124	0.837146	0.874465	0.895336	0.895896	0.983709	0.991333	0.997626	0.999213				1383	1.61124	0.953312	0.999402	0.999772	0.999783	0.999909	0.999921	0.999968	0.99999
1384	1.6126	0.837281	0.874605	0.895424	0.895983	0.983733	0.991351	0.997632	0.999215				1384	1.6126	0.953314	0.999403	0.999772	0.999783	0.999909	0.999921	0.999968	0.999991
1385	1.61395	0.837415	0.874745	0.895512	0.89607	0.983757	0.991369	0.997638	0.999218				1385	1.61395	0.953316	0.999405	0.999773	0.999783	0.999909	0.999921	0.999969	0.999991
1386	1.61531	0.837549	0.874885	0.895599	0.896156	0.983782	0.991386	0.997643	0.99922				1386	1.61531	0.953317	0.999406	0.999773	0.999784	0.99991	0.999921	0.999969	0.999991
1387	1.61667	0.837682	0.875024	0.895687	0.896243	0.983806	0.991404	0.997649	0.999222				1387	1.61667	0.953319	0.999407	0.999773	0.999784	0.99991	0.999921	0.999969	0.999991
1388	1.61802	0.837816	0.875163	0.895774	0.89633	0.98383	0.991421	0.997655	0.999224				1388	1.61802	0.953321	0.999409	0.999774	0.999784	0.99991	0.999922	0.999969	0.999991
1389	1.61938	0.837949	0.875302	0.895862	0.896416	0.983854	0.991438	0.997661	0.999226				1389	1.61938	0.953323	0.99941	0.999774	0.999785	0.99991	0.999922	0.999969	0.999991
1390	1.62073	0.838081	0.87544	0.895949	0.896503	0.983878	0.991456	0.997666	0.999228				1390	1.62073	0.953325	0.999411	0.999774	0.999785	0.99991	0.999922	0.999969	0.999991
1391	1.62209	0.838214	0.875579	0.896037	0.89659	0.983902	0.991473	0.997672	0.99923				1391	1.62209	0.953327	0.999413	0.999775	0.999785	0.99991	0.999922	0.999969	0.999991
1392	1.62344	0.838346	0.875717	0.896124	0.896676	0.983926	0.99149	0.997678	0.999232				1392	1.62344	0.953328	0.999414	0.999775	0.999785	0.999911	0.999922	0.999969	0.999991
1393	1.6248	0.838478	0.875855	0.896211	0.896762	0.98395	0.991508	0.997684	0.999234				1393	1.6248	0.95333	0.999415	0.999775	0.999786	0.999911	0.999923	0.999969	0.999991
1394	1.62615	0.83861	0.875992	0.896298	0.896849	0.983974	0.991525	0.997689	0.999236				1394	1.62615	0.953332	0.999416	0.999776	0.999786	0.999911	0.999923	0.999969	0.999991
1395	1.62751	0.838742	0.876129	0.896385	0.896935	0.983997	0.991542	0.997695	0.999238				1395	1.62751	0.953334	0.999418	0.999776	0.999786	0.999911	0.999923	0.999969	0.999991
1396	1.62886	0.838873	0.876266	0.896472	0.897021	0.984021	0.991559	0.997701	0.999241				1396	1.62886	0.953336	0.999419	0.999776	0.999787	0.999911	0.999923	0.99997	0.999991
1397	1.63022	0.839004	0.876403	0.896559	0.897107	0.984045	0.991576	0.997706	0.999243				1397	1.63022	0.953337	0.99942	0.999777	0.999787	0.999912	0.999923	0.99997	0.999991
1398	1.63157	0.839135	0.876539	0.896646	0.897193	0.984069	0.991594	0.997712	0.999245				1398	1.63157	0.953339	0.999421	0.999777	0.999787	0.999912	0.999923	0.99997	0.999991
1399	1.63293	0.839265	0.876676	0.896733	0.89728	0.984092	0.991611	0.997718	0.999247				1399	1.63293	0.953341	0.999423	0.999777	0.999788	0.999912	0.999924	0.99997	0.999991
1400	1.63428	0.839395	0.876811	0.89682	0.897365	0.984116	0.991628	0.997723	0.999249				1400	1.63428	0.953343	0.999424	0.999777	0.999788	0.999912	0.999924	0.99997	0.999991
1401	1.63564	0.839525	0.876947	0.896906	0.897451	0.98414	0.991645	0.997729	0.999251				1401	1.63564	0.953344	0.999425	0.999778	0.999788	0.999912	0.999924	0.99997	0.999991
1402	1.63699	0.839655	0.877083	0.896993	0.897537	0.984163	0.991662	0.997734	0.999253				1402	1.63699	0.953346	0.999426	0.999778	0.999789	0.999913	0.999924	0.99997	0.999991
1403	1.63835	0.839785	0.877218	0.89708	0.897623	0.984187	0.991679	0.99774	0.999255				1403	1.63835	0.953348	0.999428	0.999778	0.999789	0.999913	0.999924	0.99997	0.999991
1404	1.6397	0.839914	0.877353	0.897166	0.897709	0.98421	0.991695	0.997745	0.999257				1404	1.6397	0.95335	0.999429	0.999779	0.999789	0.999913	0.999924	0.99997	0.999991
1405	1.64106	0.840043	0.877487	0.897253	0.897794	0.984234	0.991712	0.997751	0.999259				1405	1.64106	0.953351	0.99943	0.999779	0.999789	0.999913	0.999925	0.99997	0.999991
1406	1.64241	0.840172	0.877622	0.897339	0.89788	0.984257	0.991729	0.997756	0.999261				1406	1.64241	0.953353	0.999431	0.999779	0.99979	0.999913	0.999925	0.99997	0.999991
1407	1.64377	0.8403	0.877756	0.897425	0.897965	0.98428	0.991746	0.997762	0.999263				1407	1.64377	0.953355	0.999433	0.99978	0.99979	0.999914	0.999925	0.99997	0.999991
1408	1.64512	0.840429	0.87789	0.897511	0.898051	0.984304	0.991763	0.997767	0.999265				1408	1.64512	0.953356	0.999434	0.99978	0.99979	0.999914	0.999925	0.99997	0.999991
1409	1.64648	0.840557	0.878023	0.897598	0.898136	0.984327	0.991779	0.997773	0.999267				1409	1.64648	0.953358	0.999435	0.99978	0.999791	0.999914	0.999925	0.999971	0.999991
1410	1.64783	0.840684	0.878156	0.897684	0.898222	0.98435	0.991796	0.997778	0.999269				1410	1.64783	0.95336	0.999436	0.999781	0.999791	0.999914	0.999926	0.999971	0.999991
1411	1.64919	0.840812	0.87829	0.89777	0.898307	0.984374	0.991813	0.997784	0.999271				1411	1.64919	0.953362	0.999437	0.999781	0.999791	0.999914	0.999926	0.999971	0.999991
1412	1.65054	0.840939	0.878422	0.897856	0.898392	0.984397	0.991829	0.997789	0.999273				1412	1.65054	0.953363	0.999439	0.999781	0.999791	0.999914	0.999926	0.999971	0.999991
1413	1.6519	0.841066	0.878555	0.897942	0.898477	0.98442	0.991846	0.997795	0.999275				1413	1.6519	0.953365	0.99944	0.999782	0.999792	0.999915	0.999926	0.999971	0.999991
1414	1.65325	0.841193	0.878687	0.898028	0.898562	0.984443	0.991863	0.9978	0.999277				1414	1.65325	0.953367	0.999441	0.999782	0.999792	0.999915	0.999926	0.999971	0.999991
1415	1.65461	0.84132	0.878819	0.898113	0.898648	0.984466	0.991879	0.997806	0.999279				1415	1.65461	0.953368	0.999442	0.999782	0.999792	0.999915	0.999926	0.999971	0.999991
1416	1.65596	0.841446	0.878951	0.898199	0.898732	0.984489	0.991896	0.997811	0.999281				1416	1.65596	0.95337	0.999443	0.999783	0.999793	0.999915	0.999927	0.999971	0.999991
1417	1.65732	0.841572	0.879083	0.898285	0.898817	0.984512	0.991912	0.997816	0.999283				1417	1.65732	0.953372	0.999444	0.999783	0.999793	0.999915	0.999927	0.999971	0.999991
1418	1.65867	0.841698	0.879214	0.89837	0.898902	0.984535	0.991929	0.997822	0.999284				1418	1.65867	0.953373	0.999446	0.999783	0.999793	0.999916	0.999927	0.999971	0.999991
1419	1.66003	0.841824	0.879345	0.898456	0.898987	0.984558	0.991945	0.997827	0.999286				1419	1.66003	0.953375	0.999447	0.999783	0.999794	0.999916	0.999927	0.999971	0.999992
1420	1.66138	0.841949	0.879476	0.898541	0.899072	0.984581	0.991961	0.997832	0.999288				1420	1.66138	0.953377	0.999448	0.999784	0.999794	0.999916	0.999927	0.999971	0.999992
1421	1.66274	0.842074	0.879607	0.898627	0.899156	0.984604	0.991978	0.997838	0.99929				1421	1.66274	0.953378	0.999449	0.999784	0.999794	0.999916	0.999927	0.999972	0.999992
1422	1.66409	0.842199	0.879737	0.898712	0.899241	0.984627	0.991994	0.997843	0.999292				1422	1.66409	0.95338	0.99945	0.999784	0.999794	0.999916	0.999928	0.999972	0.999992
1423	1.66545	0.842324	0.879867	0.898797	0.899326	0.984649	0.99201	0.997848	0.999294				1423	1.66545	0.953382	0.999451	0.999785	0.999795	0.999916	0.999928	0.999972	0.999992
1424	1.6668	0.842448	0.879997	0.898883	0.89941	0.984672	0.992027	0.997854	0.999296				1424	1.6668	0.953383	0.999453	0.999785	0.999795	0.999917	0.999928	0.999972	0.999992
1425	1.66816	0.842573	0.880127	0.898968	0.899494	0.984695	0.992043	0.997859	0.999298				1425	1.66816	0.953385	0.999454	0.999785	0.999795	0.999917	0.999928	0.999972	0.999992
1426	1.66951	0.842697	0.880256	0.899053	0.899579	0.984718	0.992059	0.997864	0.9993				1426	1.66951	0.953387	0.999455	0.999786	0.999796	0.999917	0.999928	0.999972	0.999992
1427	1.67087	0.842821	0.880385	0.899138	0.899663	0.98474	0.992075	0.997869	0.999302				1427	1.67087	0.953388	0.999456	0.999786	0.999796	0.999917	0.999928	0.999972	0.999992
1428	1.67222	0.842944	0.880514	0.899223	0.899747	0.984763	0.992091	0.997875	0.999304				1428	1.67222	0.95339	0.999457	0.999786	0.999796	0.999917	0.999929	0.999972	0.999992
1429	1.67357	0.843067	0.880643	0.899308	0.899832	0.984785	0.992107	0.99788	0.999305				1429	1.67357	0.953391	0.999458	0.999786	0.999796	0.999918	0.999929	0.999972	0.999992
1430	1.67493	0.843191	0.880772	0.899393	0.899916	0.984808	0.992123	0.997885	0.999307				1430	1.67493	0.953393	0.999459	0.999787	0.999797	0.999918	0.999929	0.999972	0.999992
1431	1.67628	0.843313	0.8809	0.899477	0.9	0.98483	0.992139	0.99789	0.999309				1431	1.67628	0.953395	0.99946	0.999787	0.999797	0.999918	0.999929	0.999972	0.999992
1432	1.67764	0.843436	0.881028	0.899562	0.900084	0.984853	0.992155	0.997895	0.999311				1432	1.67764	0.953396	0.999462	0.999787	0.999797	0.999918	0.999929	0.999972	0.999992
1433	1.67899	0.843559	0.881156	0.899647	0.900168	0.984875	0.992171	0.997901	0.999313				1433	1.67899	0.953398	0.999463	0.999788	0.999798	0.999918	0.999929	0.999972	0.999992
1434	1.68035	0.843681	0.881283	0.899731	0.900251	0.984898	0.992187	0.997906	0.999315				1434	1.68035	0.9534	0.999464	0.999788	0.999798	0.999918	0.99993	0.999973	0.999992
1435	1.6817	0.843803	0.88141	0.899816	0.900335	0.98492	0.992203	0.997911	0.999317				1435	1.6817	0.953401	0.999465	0.999788	0.999798	0.999919	0.99993	0.999973	0.999992
1436	1.68306	0.843924	0.881537	0.8999	0.900419	0.984942	0.992219	0.997916	0.999318				1436	1.68306	0.953403	0.999466	0.999789	0.999798	0.999919	0.99993	0.999973	0.999992
1437	1.68441	0.844046	0.881664	0.899985	0.900503	0.984965	0.992235	0.997921	0.99932				1437	1.68441	0.953404	0.999467	0.999789	0.999799	0.999919	0.99993	0.999973	0.999992
1438	1.68577	0.844167	0.881791	0.900069	0.900586	0.984987	0.992251	0.997926	0.999322				1438	1.68577	0.953406	0.999468	0.999789	0.999799	0.999919	0.99993	0.999973	0.999992
1439	1.68712	0.844288	0.881917	0.900153	0.90067	0.985009	0.992267	0.997931	0.999324				1439	1.68712	0.953407	0.999469	0.999789	0.999799	0.999919	0.99993	0.999973	0.999992
1440	1.68847	0.844409	0.882043	0.900237	0.900753	0.985031	0.992282	0.997936	0.999326				1440	1.68847	0.953409	0.99947	0.99979	0.9998	0.999919	0.999931	0.999973	0.999992
1441	1.68983	0.84453	0.882169	0.900321	0.900837	0.985053	0.992298	0.997942	0.999328				1441	1.68983	0.953411	0.999471	0.99979	0.9998	0.99992	0.999931	0.999973	0.999992
1442	1.69118	0.84465	0.882295	0.900406	0.90092	0.985075	0.992314	0.997947	0.999329				1442	1.69118	0.953412	0.999472	0.99979	0.9998	0.99992	0.999931	0.999973	0.999992
1443	1.69254	0.844771	0.88242	0.90049	0.901003	0.985097	0.992329	0.997952	0.999331				1443	1.69254	0.953414	0.999474	0.999791	0.9998	0.99992	0.999931	0.999973	0.999992
1444	1.69389	0.844891	0.882546	0.900573	0.901087	0.985119	0.992345	0.997957	0.999333				1444	1.69389	0.953415	0.999475	0.999791	0.999801	0.99992	0.999931	0.999973	0.999992
1445	1.69525	0.84501	0.882671	0.900657	0.90117	0.985141	0.992361	0.997962	0.999335				1445	1.69525	0.953417	0.999476	0.999791	0.999801	0.99992	0.999931	0.999973	0.999992
1446	1.6966	0.84513	0.882795	0.900741	0.901253	0.985163	0.992376	0.997967	0.999337				1446	1.6966	0.953418	0.999477	0.999791	0.999801	0.99992	0.999931	0.999973	0.999992
1447	1.69795	0.845249	0.88292	0.900825	0.901336	0.985185	0.992392	0.997972	0.999338				1447	1.69795	0.95342	0.999478	0.999792	0.999801	0.999921	0.999932	0.999973	0.999992
1448	1.69931	0.845369	0.883044	0.900909	0.901419	0.985207	0.992407	0.997977	0.99934				1448	1.69931	0.953421	0.999479	0.999792	0.999802	0.999921	0.999932	0.999974	0.999992
1449	1.70066	0.845488	0.883168	0.900992	0.901502	0.985229	0.992423	0.997982	0.999342				1449	1.70066	0.953423	0.99948	0.999792	0.999802	0.999921	0.999932	0.999974	0.999992
1450	1.70202	0.845606	0.883292	0.901076	0.901585	0.985251	0.992438	0.997987	0.999344				1450	1.70202	0.953424	0.999481	0.999793	0.999802	0.999921	0.999932	0.999974	0.999992
1451	1.70337	0.845725	0.883416	0.901159	0.901668	0.985273	0.992453	0.997992	0.999346				1451	1.70337	0.953426	0.999482	0.999793	0.999803	0.999921	0.999932	0.999974	0.999992
1452	1.70473	0.845843	0.883539	0.901243	0.90175	0.985294	0.992469	0.997997	0.999347				1452	1.70473	0.953428	0.999483	0.999793	0.999803	0.999921	0.999932	0.999974	0.999992
1453	1.70608	0.845961	0.883663	0.901326	0.901833	0.985316	0.992484	0.998001	0.999349				1453	1.70608	0.953429	0.999484	0.999794	0.999803	0.999922	0.999933	0.999974	0.999992
1454	1.70743	0.846079	0.883786	0.901409	0.901916	0.985338	0.9925	0.998006	0.999351				1454	1.70743	0.953431	0.999485	0.999794	0.999803	0.999922	0.999933	0.999974	0.999992
1455	1.70879	0.846197	0.883908	0.901493	0.901998	0.985359	0.992515	0.998011	0.999353				1455	1.70879	0.953432	0.999486	0.999794	0.999804	0.999922	0.999933	0.999974	0.999992
1456	1.71014	0.846314	0.884031	0.901576	0.902081	0.985381	0.99253	0.998016	0.999354				1456	1.71014	0.953434	0.999487	0.999794	0.999804	0.999922	0.999933	0.999974	0.999992
1457	1.7115	0.846431	0.884153	0.901659	0.902163	0.985402	0.992545	0.998021	0.999356				1457	1.7115	0.953435	0.999488	0.999795	0.999804	0.999922	0.999933	0.999974	0.999992
1458	1.71285	0.846548	0.884276	0.901742	0.902246	0.985424	0.99256	0.998026	0.999358				1458	1.71285	0.953437	0.999489	0.999795	0.999804	0.999922	0.999933	0.999974	0.999992
1459	1.71421	0.846665	0.884397	0.901825	0.902328	0.985446	0.992576	0.998031	0.99936				1459	1.71421	0.953438	0.99949	0.999795	0.999805	0.999923	0.999934	0.999974	0.999993
1460	1.71556	0.846782	0.884519	0.901908	0.90241	0.985467	0.992591	0.998036	0.999361				1460	1.71556	0.95344	0.999491	0.999796	0.999805	0.999923	0.999934	0.999974	0.999993
1461	1.71691	0.846898	0.884641	0.901991	0.902492	0.985488	0.992606	0.99804	0.999363				1461	1.71691	0.953441	0.999492	0.999796	0.999805	0.999923	0.999934	0.999974	0.999993
1462	1.71827	0.847015	0.884762	0.902073	0.902574	0.98551	0.992621	0.998045	0.999365				1462	1.71827	0.953443	0.999493	0.999796	0.999806	0.999923	0.999934	0.999975	0.999993
1463	1.71962	0.847131	0.884883	0.902156	0.902656	0.985531	0.992636	0.99805	0.999366				1463	1.71962	0.953444	0.999494	0.999796	0.999806	0.999923	0.999934	0.999975	0.999993
1464	1.72098	0.847247	0.885004	0.902239	0.902738	0.985552	0.992651	0.998055	0.999368				1464	1.72098	0.953445	0.999495	0.999797	0.999806	0.999923	0.999934	0.999975	0.999993
1465	1.72233	0.847362	0.885125	0.902321	0.90282	0.985574	0.992666	0.99806	0.99937				1465	1.72233	0.953447	0.999496	0.999797	0.999806	0.999924	0.999934	0.999975	0.999993
1466	1.72368	0.847478	0.885245	0.902404	0.902902	0.985595	0.992681	0.998064	0.999372				1466	1.72368	0.953448	0.999497	0.999797	0.999807	0.999924	0.999935	0.999975	0.999993
1467	1.72504	0.847593	0.885365	0.902486	0.902984	0.985616	0.992696	0.998069	0.999373				1467	1.72504	0.95345	0.999498	0.999797	0.999807	0.999924	0.999935	0.999975	0.999993
1468	1.72639	0.847708	0.885485	0.902569	0.903066	0.985637	0.992711	0.998074	0.999375				1468	1.72639	0.953451	0.999499	0.999798	0.999807	0.999924	0.999935	0.999975	0.999993
1469	1.72775	0.847823	0.885605	0.902651	0.903148	0.985659	0.992726	0.998079	0.999377				1469	1.72775	0.953453	0.9995	0.999798	0.999807	0.999924	0.999935	0.999975	0.999993
1470	1.7291	0.847937	0.885725	0.902734	0.903229	0.98568	0.99274	0.998083	0.999378				1470	1.7291	0.953454	0.999501	0.999798	0.999808	0.999924	0.999935	0.999975	0.999993
1471	1.73045	0.848052	0.885844	0.902816	0.903311	0.985701	0.992755	0.998088	0.99938				1471	1.73045	0.953456	0.999502	0.999799	0.999808	0.999925	0.999935	0.999975	0.999993
1472	1.73181	0.848166	0.885963	0.902898	0.903392	0.985722	0.99277	0.998093	0.999382				1472	1.73181	0.953457	0.999503	0.999799	0.999808	0.999925	0.999935	0.999975	0.999993
1473	1.73316	0.84828	0.886082	0.90298	0.903474	0.985743	0.992785	0.998097	0.999383				1473	1.73316	0.953459	0.999504	0.999799	0.999808	0.999925	0.999936	0.999975	0.999993
1474	1.73451	0.848394	0.886201	0.903062	0.903555	0.985764	0.9928	0.998102	0.999385				1474	1.73451	0.95346	0.999505	0.999799	0.999809	0.999925	0.999936	0.999975	0.999993
1475	1.73587	0.848507	0.88632	0.903144	0.903636	0.985785	0.992814	0.998107	0.999387				1475	1.73587	0.953461	0.999506	0.9998	0.999809	0.999925	0.999936	0.999975	0.999993
1476	1.73722	0.848621	0.886438	0.903226	0.903718	0.985806	0.992829	0.998111	0.999388				1476	1.73722	0.953463	0.999507	0.9998	0.999809	0.999925	0.999936	0.999975	0.999993
1477	1.73858	0.848734	0.886556	0.903308	0.903799	0.985826	0.992844	0.998116	0.99939				1477	1.73858	0.953464	0.999508	0.9998	0.99981	0.999926	0.999936	0.999976	0.999993
1478	1.73993	0.848847	0.886674	0.90339	0.90388	0.985847	0.992858	0.998121	0.999392				1478	1.73993	0.953466	0.999509	0.999801	0.99981	0.999926	0.999936	0.999976	0.999993
1479	1.74128	0.84896	0.886792	0.903471	0.903961	0.985868	0.992873	0.998125	0.999393				1479	1.74128	0.953467	0.99951	0.999801	0.99981	0.999926	0.999937	0.999976	0.999993
1480	1.74264	0.849073	0.886909	0.903553	0.904042	0.985889	0.992887	0.99813	0.999395				1480	1.74264	0.953468	0.999511	0.999801	0.99981	0.999926	0.999937	0.999976	0.999993
1481	1.74399	0.849185	0.887027	0.903634	0.904123	0.98591	0.992902	0.998135	0.999396				1481	1.74399	0.95347	0.999512	0.999801	0.999811	0.999926	0.999937	0.999976	0.999993
1482	1.74534	0.849297	0.887144	0.903716	0.904204	0.98593	0.992916	0.998139	0.999398				1482	1.74534	0.953471	0.999512	0.999802	0.999811	0.999926	0.999937	0.999976	0.999993
1483	1.7467	0.849409	0.887261	0.903797	0.904285	0.985951	0.992931	0.998144	0.9994				1483	1.7467	0.953473	0.999513	0.999802	0.999811	0.999926	0.999937	0.999976	0.999993
1484	1.74805	0.849521	0.887378	0.903879	0.904366	0.985972	0.992945	0.998148	0.999401				1484	1.74805	0.953474	0.999514	0.999802	0.999811	0.999927	0.999937	0.999976	0.999993
1485	1.74941	0.849633	0.887494	0.90396	0.904446	0.985992	0.99296	0.998153	0.999403				1485	1.74941	0.953475	0.999515	0.999802	0.999812	0.999927	0.999937	0.999976	0.999993
1486	1.75076	0.849745	0.887611	0.904041	0.904527	0.986013	0.992974	0.998157	0.999405				1486	1.75076	0.953477	0.999516	0.999803	0.999812	0.999927	0.999938	0.999976	0.999993
1487	1.75211	0.849856	0.887727	0.904123	0.904607	0.986033	0.992988	0.998162	0.999406				1487	1.75211	0.953478	0.999517	0.999803	0.999812	0.999927	0.999938	0.999976	0.999993
1488	1.75347	0.849967	0.887843	0.904204	0.904688	0.986054	0.993003	0.998166	0.999408				1488	1.75347	0.95348	0.999518	0.999803	0.999812	0.999927	0.999938	0.999976	0.999993
1489	1.75482	0.850078	0.887959	0.904285	0.904768	0.986074	0.993017	0.998171	0.999409				1489	1.75482	0.953481	0.999519	0.999804	0.999813	0.999927	0.999938	0.999976	0.999993
1490	1.75617	0.850189	0.888074	0.904366	0.904849	0.986095	0.993031	0.998175	0.999411				1490	1.75617	0.953482	0.99952	0.999804	0.999813	0.999928	0.999938	0.999976	0.999993
1491	1.75753	0.850299	0.88819	0.904447	0.904929	0.986115	0.993045	0.99818	0.999412				1491	1.75753	0.953484	0.999521	0.999804	0.999813	0.999928	0.999938	0.999976	0.999993
1492	1.75888	0.85041	0.888305	0.904528	0.905009	0.986136	0.99306	0.998184	0.999414				1492	1.75888	0.953485	0.999522	0.999804	0.999813	0.999928	0.999938	0.999976	0.999993
1493	1.76023	0.85052	0.88842	0.904609	0.90509	0.986156	0.993074	0.998189	0.999416				1493	1.76023	0.953486	0.999523	0.999805	0.999814	0.999928	0.999939	0.999977	0.999993
1494	1.76159	0.85063	0.888535	0.904689	0.90517	0.986176	0.993088	0.998193	0.999417				1494	1.76159	0.953488	0.999523	0.999805	0.999814	0.999928	0.999939	0.999977	0.999993
1495	1.76294	0.85074	0.888649	0.90477	0.90525	0.986196	0.993102	0.998198	0.999419				1495	1.76294	0.953489	0.999524	0.999805	0.999814	0.999928	0.999939	0.999977	0.999993
1496	1.7643	0.85085	0.888764	0.904851	0.90533	0.986217	0.993116	0.998202	0.99942				1496	1.7643	0.953491	0.999525	0.999805	0.999814	0.999928	0.999939	0.999977	0.999993
1497	1.76565	0.850959	0.888878	0.904931	0.90541	0.986237	0.99313	0.998207	0.999422				1497	1.76565	0.953492	0.999526	0.999806	0.999815	0.999929	0.999939	0.999977	0.999993
1498	1.767	0.851068	0.888992	0.905012	0.90549	0.986257	0.993144	0.998211	0.999423				1498	1.767	0.953493	0.999527	0.999806	0.999815	0.999929	0.999939	0.999977	0.999993
1499	1.76836	0.851177	0.889106	0.905092	0.90557	0.986277	0.993158	0.998215	0.999425				1499	1.76836	0.953495	0.999528	0.999806	0.999815	0.999929	0.999939	0.999977	0.999993
1500	1.76971	0.851286	0.889219	0.905173	0.905649	0.986297	0.993172	0.99822	0.999427				1500	1.76971	0.953496	0.999529	0.999806	0.999815	0.999929	0.999939	0.999977	0.999993
1501	1.77106	0.851395	0.889333	0.905253	0.905729	0.986317	0.993186	0.998224	0.999428				1501	1.77106	0.953497	0.99953	0.999807	0.999816	0.999929	0.99994	0.999977	0.999993
1502	1.77242	0.851504	0.889446	0.905333	0.905809	0.986337	0.9932	0.998228	0.99943				1502	1.77242	0.953499	0.999531	0.999807	0.999816	0.999929	0.99994	0.999977	0.999993
1503	1.77377	0.851612	0.889559	0.905413	0.905888	0.986358	0.993214	0.998233	0.999431				1503	1.77377	0.9535	0.999531	0.999807	0.999816	0.99993	0.99994	0.999977	0.999993
1504	1.77512	0.85172	0.889672	0.905494	0.905968	0.986377	0.993228	0.998237	0.999433				1504	1.77512	0.953501	0.999532	0.999807	0.999816	0.99993	0.99994	0.999977	0.999993
1505	1.77648	0.851828	0.889785	0.905574	0.906047	0.986397	0.993242	0.998242	0.999434				1505	1.77648	0.953503	0.999533	0.999808	0.999817	0.99993	0.99994	0.999977	0.999994
1506	1.77783	0.851936	0.889898	0.905654	0.906127	0.986417	0.993255	0.998246	0.999436				1506	1.77783	0.953504	0.999534	0.999808	0.999817	0.99993	0.99994	0.999977	0.999994
1507	1.77918	0.852044	0.89001	0.905734	0.906206	0.986437	0.993269	0.99825	0.999437				1507	1.77918	0.953505	0.999535	0.999808	0.999817	0.99993	0.99994	0.999977	0.999994
1508	1.78054	0.852151	0.890122	0.905813	0.906286	0.986457	0.993283	0.998254	0.999439				1508	1.78054	0.953506	0.999536	0.999809	0.999817	0.99993	0.999941	0.999977	0.999994
1509	1.78189	0.852259	0.890234	0.905893	0.906365	0.986477	0.993297	0.998259	0.99944				1509	1.78189	0.953508	0.999537	0.999809	0.999818	0.99993	0.999941	0.999978	0.999994
1510	1.78324	0.852366	0.890346	0.905973	0.906444	0.986497	0.99331	0.998263	0.999442				1510	1.78324	0.953509	0.999537	0.999809	0.999818	0.999931	0.999941	0.999978	0.999994
1511	1.7846	0.852473	0.890458	0.906053	0.906523	0.986516	0.993324	0.998267	0.999443				1511	1.7846	0.95351	0.999538	0.999809	0.999818	0.999931	0.999941	0.999978	0.999994
1512	1.78595	0.85258	0.890569	0.906132	0.906602	0.986536	0.993338	0.998272	0.999445				1512	1.78595	0.953512	0.999539	0.99981	0.999818	0.999931	0.999941	0.999978	0.999994
1513	1.7873	0.852686	0.89068	0.906212	0.906681	0.986556	0.993351	0.998276	0.999446				1513	1.7873	0.953513	0.99954	0.99981	0.999819	0.999931	0.999941	0.999978	0.999994
1514	1.78866	0.852793	0.890791	0.906291	0.90676	0.986575	0.993365	0.99828	0.999448				1514	1.78866	0.953514	0.999541	0.99981	0.999819	0.999931	0.999941	0.999978	0.999994
1515	1.79001	0.852899	0.890902	0.906371	0.906839	0.986595	0.993378	0.998284	0.999449				1515	1.79001	0.953516	0.999542	0.99981	0.999819	0.999931	0.999942	0.999978	0.999994
1516	1.79136	0.853005	0.891013	0.90645	0.906918	0.986615	0.993392	0.998288	0.999451				1516	1.79136	0.953517	0.999542	0.999811	0.999819	0.999931	0.999942	0.999978	0.999994
1517	1.79271	0.853111	0.891124	0.90653	0.906996	0.986634	0.993406	0.998293	0.999452				1517	1.79271	0.953518	0.999543	0.999811	0.99982	0.999932	0.999942	0.999978	0.999994
1518	1.79407	0.853217	0.891234	0.906609	0.907075	0.986654	0.993419	0.998297	0.999454				1518	1.79407	0.953519	0.999544	0.999811	0.99982	0.999932	0.999942	0.999978	0.999994
1519	1.79542	0.853323	0.891344	0.906688	0.907154	0.986673	0.993432	0.998301	0.999455				1519	1.79542	0.953521	0.999545	0.999811	0.99982	0.999932	0.999942	0.999978	0.999994
1520	1.79677	0.853428	0.891454	0.906767	0.907232	0.986693	0.993446	0.998305	0.999457				1520	1.79677	0.953522	0.999546	0.999812	0.99982	0.999932	0.999942	0.999978	0.999994
1521	1.79813	0.853533	0.891564	0.906846	0.907311	0.986712	0.993459	0.998309	0.999458				1521	1.79813	0.953523	0.999547	0.999812	0.999821	0.999932	0.999942	0.999978	0.999994
1522	1.79948	0.853638	0.891674	0.906925	0.907389	0.986732	0.993473	0.998314	0.999459				1522	1.79948	0.953524	0.999547	0.999812	0.999821	0.999932	0.999942	0.999978	0.999994
1523	1.80083	0.853743	0.891783	0.907004	0.907468	0.986751	0.993486	0.998318	0.999461				1523	1.80083	0.953526	0.999548	0.999812	0.999821	0.999932	0.999943	0.999978	0.999994
1524	1.80219	0.853848	0.891893	0.907083	0.907546	0.98677	0.993499	0.998322	0.999462				1524	1.80219	0.953527	0.999549	0.999813	0.999821	0.999933	0.999943	0.999978	0.999994
1525	1.80354	0.853953	0.892002	0.907162	0.907624	0.98679	0.993513	0.998326	0.999464				1525	1.80354	0.953528	0.99955	0.999813	0.999822	0.999933	0.999943	0.999978	0.999994
1526	1.80489	0.854057	0.892111	0.907241	0.907702	0.986809	0.993526	0.99833	0.999465				1526	1.80489	0.953529	0.999551	0.999813	0.999822	0.999933	0.999943	0.999979	0.999994
1527	1.80625	0.854161	0.892219	0.907319	0.90778	0.986828	0.993539	0.998334	0.999467				1527	1.80625	0.953531	0.999552	0.999813	0.999822	0.999933	0.999943	0.999979	0.999994
1528	1.8076	0.854265	0.892328	0.907398	0.907859	0.986847	0.993552	0.998338	0.999468				1528	1.8076	0.953532	0.999552	0.999814	0.999822	0.999933	0.999943	0.999979	0.999994
1529	1.80895	0.854369	0.892437	0.907477	0.907937	0.986867	0.993566	0.998342	0.99947				1529	1.80895	0.953533	0.999553	0.999814	0.999822	0.999933	0.999943	0.999979	0.999994
1530	1.8103	0.854473	0.892545	0.907555	0.908015	0.986886	0.993579	0.998346	0.999471				1530	1.8103	0.953534	0.999554	0.999814	0.999823	0.999933	0.999944	0.999979	0.999994
1531	1.81166	0.854577	0.892653	0.907634	0.908092	0.986905	0.993592	0.99835	0.999472				1531	1.81166	0.953536	0.999555	0.999814	0.999823	0.999934	0.999944	0.999979	0.999994
1532	1.81301	0.85468	0.892761	0.907712	0.90817	0.986924	0.993605	0.998355	0.999474				1532	1.81301	0.953537	0.999556	0.999815	0.999823	0.999934	0.999944	0.999979	0.999994
1533	1.81436	0.854783	0.892869	0.90779	0.908248	0.986943	0.993618	0.998359	0.999475				1533	1.81436	0.953538	0.999556	0.999815	0.999823	0.999934	0.999944	0.999979	0.999994
1534	1.81572	0.854886	0.892976	0.907869	0.908326	0.986962	0.993631	0.998363	0.999477				1534	1.81572	0.953539	0.999557	0.999815	0.999824	0.999934	0.999944	0.999979	0.999994
1535	1.81707	0.854989	0.893084	0.907947	0.908403	0.986981	0.993644	0.998367	0.999478				1535	1.81707	0.953541	0.999558	0.999815	0.999824	0.999934	0.999944	0.999979	0.999994
1536	1.81842	0.855092	0.893191	0.908025	0.908481	0.987	0.993657	0.998371	0.999479				1536	1.81842	0.953542	0.999559	0.999816	0.999824	0.999934	0.999944	0.999979	0.999994
1537	1.81977	0.855195	0.893298	0.908103	0.908558	0.987019	0.99367	0.998375	0.999481				1537	1.81977	0.953543	0.999559	0.999816	0.999824	0.999934	0.999944	0.999979	0.999994
1538	1.82113	0.855297	0.893405	0.908181	0.908636	0.987038	0.993683	0.998379	0.999482				1538	1.82113	0.953544	0.99956	0.999816	0.999825	0.999935	0.999945	0.999979	0.999994
1539	1.82248	0.8554	0.893512	0.908259	0.908713	0.987057	0.993696	0.998383	0.999484				1539	1.82248	0.953545	0.999561	0.999816	0.999825	0.999935	0.999945	0.999979	0.999994
1540	1.82383	0.855502	0.893618	0.908337	0.908791	0.987075	0.993709	0.998387	0.999485				1540	1.82383	0.953547	0.999562	0.999817	0.999825	0.999935	0.999945	0.999979	0.999994
1541	1.82519	0.855604	0.893725	0.908415	0.908868	0.987094	0.993722	0.998391	0.999486				1541	1.82519	0.953548	0.999563	0.999817	0.999825	0.999935	0.999945	0.999979	0.999994
1542	1.82654	0.855706	0.893831	0.908493	0.908945	0.987113	0.993735	0.998395	0.999488				1542	1.82654	0.953549	0.999563	0.999817	0.999826	0.999935	0.999945	0.999979	0.999994
1543	1.82789	0.855807	0.893937	0.90857	0.909022	0.987132	0.993747	0.998398	0.999489				1543	1.82789	0.95355	0.999564	0.999817	0.999826	0.999935	0.999945	0.999979	0.999994
1544	1.82924	0.855909	0.894043	0.908648	0.909099	0.987151	0.99376	0.998402	0.99949				1544	1.82924	0.953552	0.999565	0.999818	0.999826	0.999935	0.999945	0.99998	0.999994
1545	1.8306	0.85601	0.894149	0.908725	0.909176	0.987169	0.993773	0.998406	0.999492				1545	1.8306	0.953553	0.999566	0.999818	0.999826	0.999935	0.999945	0.99998	0.999994
1546	1.83195	0.856111	0.894254	0.908803	0.909253	0.987188	0.993786	0.99841	0.999493				1546	1.83195	0.953554	0.999566	0.999818	0.999826	0.999936	0.999946	0.99998	0.999994
1547	1.8333	0.856212	0.89436	0.90888	0.90933	0.987207	0.993798	0.998414	0.999495				1547	1.8333	0.953555	0.999567	0.999818	0.999827	0.999936	0.999946	0.99998	0.999994
1548	1.83465	0.856313	0.894465	0.908958	0.909407	0.987225	0.993811	0.998418	0.999496				1548	1.83465	0.953556	0.999568	0.999819	0.999827	0.999936	0.999946	0.99998	0.999994
1549	1.83601	0.856414	0.89457	0.909035	0.909484	0.987244	0.993824	0.998422	0.999497				1549	1.83601	0.953557	0.999569	0.999819	0.999827	0.999936	0.999946	0.99998	0.999994
1550	1.83736	0.856514	0.894675	0.909112	0.909561	0.987262	0.993836	0.998426	0.999499				1550	1.83736	0.953559	0.999569	0.999819	0.999827	0.999936	0.999946	0.99998	0.999994
1551	1.83871	0.856615	0.89478	0.90919	0.909637	0.987281	0.993849	0.99843	0.9995				1551	1.83871	0.95356	0.99957	0.999819	0.999828	0.999936	0.999946	0.99998	0.999994
1552	1.84006	0.856715	0.894885	0.909267	0.909714	0.987299	0.993862	0.998434	0.999501				1552	1.84006	0.953561	0.999571	0.99982	0.999828	0.999936	0.999946	0.99998	0.999994
1553	1.84142	0.856815	0.894989	0.909344	0.909791	0.987318	0.993874	0.998437	0.999503				1553	1.84142	0.953562	0.999572	0.99982	0.999828	0.999937	0.999946	0.99998	0.999994
1554	1.84277	0.856915	0.895093	0.909421	0.909867	0.987336	0.993887	0.998441	0.999504				1554	1.84277	0.953563	0.999572	0.99982	0.999828	0.999937	0.999947	0.99998	0.999994
1555	1.84412	0.857015	0.895197	0.909498	0.909943	0.987354	0.993899	0.998445	0.999505				1555	1.84412	0.953564	0.999573	0.99982	0.999829	0.999937	0.999947	0.99998	0.999994
1556	1.84547	0.857115	0.895301	0.909575	0.91002	0.987373	0.993912	0.998449	0.999507				1556	1.84547	0.953566	0.999574	0.99982	0.999829	0.999937	0.999947	0.99998	0.999994
1557	1.84683	0.857214	0.895405	0.909652	0.910096	0.987391	0.993924	0.998453	0.999508				1557	1.84683	0.953567	0.999575	0.999821	0.999829	0.999937	0.999947	0.99998	0.999994
1558	1.84818	0.857313	0.895509	0.909728	0.910172	0.987409	0.993937	0.998457	0.999509				1558	1.84818	0.953568	0.999575	0.999821	0.999829	0.999937	0.999947	0.99998	0.999994
1559	1.84953	0.857413	0.895612	0.909805	0.910249	0.987428	0.993949	0.99846	0.999511				1559	1.84953	0.953569	0.999576	0.999821	0.999829	0.999937	0.999947	0.99998	0.999995
1560	1.85088	0.857512	0.895716	0.909882	0.910325	0.987446	0.993962	0.998464	0.999512				1560	1.85088	0.95357	0.999577	0.999821	0.99983	0.999937	0.999947	0.99998	0.999995
1561	1.85224	0.857611	0.895819	0.909958	0.910401	0.987464	0.993974	0.998468	0.999513				1561	1.85224	0.953571	0.999578	0.999822	0.99983	0.999938	0.999947	0.99998	0.999995
1562	1.85359	0.857709	0.895922	0.910035	0.910477	0.987482	0.993986	0.998472	0.999514				1562	1.85359	0.953573	0.999578	0.999822	0.99983	0.999938	0.999947	0.99998	0.999995
1563	1.85494	0.857808	0.896025	0.910111	0.910553	0.987501	0.993999	0.998475	0.999516				1563	1.85494	0.953574	0.999579	0.999822	0.99983	0.999938	0.999948	0.999981	0.999995
1564	1.85629	0.857906	0.896128	0.910188	0.910629	0.987519	0.994011	0.998479	0.999517				1564	1.85629	0.953575	0.99958	0.999822	0.999831	0.999938	0.999948	0.999981	0.999995
1565	1.85765	0.858005	0.89623	0.910264	0.910705	0.987537	0.994023	0.998483	0.999518				1565	1.85765	0.953576	0.99958	0.999823	0.999831	0.999938	0.999948	0.999981	0.999995
1566	1.859	0.858103	0.896333	0.910341	0.91078	0.987555	0.994035	0.998487	0.99952				1566	1.859	0.953577	0.999581	0.999823	0.999831	0.999938	0.999948	0.999981	0.999995
1567	1.86035	0.858201	0.896435	0.910417	0.910856	0.987573	0.994048	0.99849	0.999521				1567	1.86035	0.953578	0.999582	0.999823	0.999831	0.999938	0.999948	0.999981	0.999995
1568	1.8617	0.858299	0.896537	0.910493	0.910932	0.987591	0.99406	0.998494	0.999522				1568	1.8617	0.953579	0.999583	0.999823	0.999831	0.999938	0.999948	0.999981	0.999995
1569	1.86306	0.858396	0.896639	0.910569	0.911007	0.987609	0.994072	0.998498	0.999524				1569	1.86306	0.953581	0.999583	0.999824	0.999832	0.999939	0.999948	0.999981	0.999995
1570	1.86441	0.858494	0.896741	0.910645	0.911083	0.987627	0.994084	0.998501	0.999525				1570	1.86441	0.953582	0.999584	0.999824	0.999832	0.999939	0.999948	0.999981	0.999995
1571	1.86576	0.858591	0.896842	0.910721	0.911158	0.987645	0.994096	0.998505	0.999526				1571	1.86576	0.953583	0.999585	0.999824	0.999832	0.999939	0.999949	0.999981	0.999995
1572	1.86711	0.858689	0.896944	0.910797	0.911234	0.987663	0.994108	0.998509	0.999527				1572	1.86711	0.953584	0.999585	0.999824	0.999832	0.999939	0.999949	0.999981	0.999995
1573	1.86847	0.858786	0.897045	0.910873	0.911309	0.98768	0.99412	0.998512	0.999529				1573	1.86847	0.953585	0.999586	0.999824	0.999833	0.999939	0.999949	0.999981	0.999995
1574	1.86982	0.858883	0.897147	0.910949	0.911384	0.987698	0.994132	0.998516	0.99953				1574	1.86982	0.953586	0.999587	0.999825	0.999833	0.999939	0.999949	0.999981	0.999995
1575	1.87117	0.85898	0.897248	0.911024	0.91146	0.987716	0.994144	0.99852	0.999531				1575	1.87117	0.953587	0.999587	0.999825	0.999833	0.999939	0.999949	0.999981	0.999995
1576	1.87252	0.859076	0.897349	0.9111	0.911535	0.987734	0.994156	0.998523	0.999532				1576	1.87252	0.953588	0.999588	0.999825	0.999833	0.99994	0.999949	0.999981	0.999995
1577	1.87387	0.859173	0.897449	0.911176	0.91161	0.987752	0.994168	0.998527	0.999534				1577	1.87387	0.953589	0.999589	0.999825	0.999833	0.99994	0.999949	0.999981	0.999995
1578	1.87523	0.859269	0.89755	0.911251	0.911685	0.987769	0.99418	0.998531	0.999535				1578	1.87523	0.953591	0.99959	0.999826	0.999834	0.99994	0.999949	0.999981	0.999995
1579	1.87658	0.859366	0.89765	0.911327	0.91176	0.987787	0.994192	0.998534	0.999536				1579	1.87658	0.953592	0.99959	0.999826	0.999834	0.99994	0.999949	0.999981	0.999995
1580	1.87793	0.859462	0.897751	0.911402	0.911835	0.987805	0.994204	0.998538	0.999537				1580	1.87793	0.953593	0.999591	0.999826	0.999834	0.99994	0.99995	0.999981	0.999995
1581	1.87928	0.859558	0.897851	0.911478	0.91191	0.987822	0.994216	0.998541	0.999539				1581	1.87928	0.953594	0.999592	0.999826	0.999834	0.99994	0.99995	0.999981	0.999995
1582	1.88063	0.859653	0.897951	0.911553	0.911984	0.98784	0.994228	0.998545	0.99954				1582	1.88063	0.953595	0.999592	0.999827	0.999835	0.99994	0.99995	0.999981	0.999995
1583	1.88199	0.859749	0.898051	0.911628	0.912059	0.987857	0.99424	0.998549	0.999541				1583	1.88199	0.953596	0.999593	0.999827	0.999835	0.99994	0.99995	0.999982	0.999995
1584	1.88334	0.859845	0.89815	0.911703	0.912134	0.987875	0.994252	0.998552	0.999542				1584	1.88334	0.953597	0.999594	0.999827	0.999835	0.999941	0.99995	0.999982	0.999995
1585	1.88469	0.85994	0.89825	0.911779	0.912209	0.987892	0.994263	0.998556	0.999543				1585	1.88469	0.953598	0.999594	0.999827	0.999835	0.999941	0.99995	0.999982	0.999995
1586	1.88604	0.860035	0.898349	0.911854	0.912283	0.98791	0.994275	0.998559	0.999545				1586	1.88604	0.953599	0.999595	0.999827	0.999835	0.999941	0.99995	0.999982	0.999995
1587	1.8874	0.860131	0.898449	0.911929	0.912358	0.987927	0.994287	0.998563	0.999546				1587	1.8874	0.9536	0.999596	0.999828	0.999836	0.999941	0.99995	0.999982	0.999995
1588	1.88875	0.860226	0.898548	0.912004	0.912432	0.987945	0.994299	0.998566	0.999547				1588	1.88875	0.953601	0.999596	0.999828	0.999836	0.999941	0.99995	0.999982	0.999995
1589	1.8901	0.86032	0.898647	0.912078	0.912506	0.987962	0.99431	0.99857	0.999548				1589	1.8901	0.953603	0.999597	0.999828	0.999836	0.999941	0.999951	0.999982	0.999995
1590	1.89145	0.860415	0.898746	0.912153	0.912581	0.98798	0.994322	0.998573	0.99955				1590	1.89145	0.953604	0.999598	0.999828	0.999836	0.999941	0.999951	0.999982	0.999995
1591	1.8928	0.86051	0.898844	0.912228	0.912655	0.987997	0.994334	0.998577	0.999551				1591	1.8928	0.953605	0.999598	0.999829	0.999836	0.999941	0.999951	0.999982	0.999995
1592	1.89416	0.860604	0.898943	0.912303	0.912729	0.988014	0.994345	0.99858	0.999552				1592	1.89416	0.953606	0.999599	0.999829	0.999837	0.999941	0.999951	0.999982	0.999995
1593	1.89551	0.860699	0.899041	0.912377	0.912803	0.988031	0.994357	0.998584	0.999553				1593	1.89551	0.953607	0.9996	0.999829	0.999837	0.999942	0.999951	0.999982	0.999995
1594	1.89686	0.860793	0.89914	0.912452	0.912878	0.988049	0.994368	0.998587	0.999554				1594	1.89686	0.953608	0.9996	0.999829	0.999837	0.999942	0.999951	0.999982	0.999995
1595	1.89821	0.860887	0.899238	0.912527	0.912952	0.988066	0.99438	0.998591	0.999556				1595	1.89821	0.953609	0.999601	0.999829	0.999837	0.999942	0.999951	0.999982	0.999995
1596	1.89956	0.860981	0.899336	0.912601	0.913026	0.988083	0.994391	0.998594	0.999557				1596	1.89956	0.95361	0.999602	0.99983	0.999838	0.999942	0.999951	0.999982	0.999995
1597	1.90091	0.861074	0.899434	0.912675	0.913099	0.9881	0.994403	0.998598	0.999558				1597	1.90091	0.953611	0.999602	0.99983	0.999838	0.999942	0.999951	0.999982	0.999995
1598	1.90227	0.861168	0.899531	0.91275	0.913173	0.988117	0.994414	0.998601	0.999559				1598	1.90227	0.953612	0.999603	0.99983	0.999838	0.999942	0.999952	0.999982	0.999995
1599	1.90362	0.861262	0.899629	0.912824	0.913247	0.988135	0.994426	0.998605	0.99956				1599	1.90362	0.953613	0.999604	0.99983	0.999838	0.999942	0.999952	0.999982	0.999995
1600	1.90497	0.861355	0.899726	0.912898	0.913321	0.988152	0.994437	0.998608	0.999561				1600	1.90497	0.953614	0.999604	0.999831	0.999838	0.999942	0.999952	0.999982	0.999995
1601	1.90632	0.861448	0.899824	0.912972	0.913395	0.988169	0.994449	0.998611	0.999563				1601	1.90632	0.953615	0.999605	0.999831	0.999839	0.999943	0.999952	0.999982	0.999995
1602	1.90767	0.861541	0.899921	0.913047	0.913468	0.988186	0.99446	0.998615	0.999564				1602	1.90767	0.953616	0.999605	0.999831	0.999839	0.999943	0.999952	0.999982	0.999995
1603	1.90903	0.861634	0.900018	0.913121	0.913542	0.988203	0.994471	0.998618	0.999565				1603	1.90903	0.953617	0.999606	0.999831	0.999839	0.999943	0.999952	0.999982	0.999995
1604	1.91038	0.861727	0.900115	0.913195	0.913615	0.98822	0.994483	0.998622	0.999566				1604	1.91038	0.953618	0.999607	0.999831	0.999839	0.999943	0.999952	0.999983	0.999995
1605	1.91173	0.86182	0.900212	0.913269	0.913689	0.988237	0.994494	0.998625	0.999567				1605	1.91173	0.953619	0.999607	0.999832	0.999839	0.999943	0.999952	0.999983	0.999995
1606	1.91308	0.861912	0.900308	0.913342	0.913762	0.988254	0.994505	0.998628	0.999568				1606	1.91308	0.95362	0.999608	0.999832	0.99984	0.999943	0.999952	0.999983	0.999995
1607	1.91443	0.862005	0.900405	0.913416	0.913835	0.988271	0.994517	0.998632	0.99957				1607	1.91443	0.953622	0.999609	0.999832	0.99984	0.999943	0.999953	0.999983	0.999995
1608	1.91578	0.862097	0.900501	0.91349	0.913909	0.988287	0.994528	0.998635	0.999571				1608	1.91578	0.953623	0.999609	0.999832	0.99984	0.999943	0.999953	0.999983	0.999995
1609	1.91714	0.862189	0.900597	0.913564	0.913982	0.988304	0.994539	0.998639	0.999572				1609	1.91714	0.953624	0.99961	0.999833	0.99984	0.999943	0.999953	0.999983	0.999995
1610	1.91849	0.862281	0.900693	0.913637	0.914055	0.988321	0.99455	0.998642	0.999573				1610	1.91849	0.953625	0.999611	0.999833	0.99984	0.999944	0.999953	0.999983	0.999995
1611	1.91984	0.862373	0.900789	0.913711	0.914128	0.988338	0.994562	0.998645	0.999574				1611	1.91984	0.953626	0.999611	0.999833	0.999841	0.999944	0.999953	0.999983	0.999995
1612	1.92119	0.862465	0.900885	0.913784	0.914201	0.988355	0.994573	0.998649	0.999575				1612	1.92119	0.953627	0.999612	0.999833	0.999841	0.999944	0.999953	0.999983	0.999995
1613	1.92254	0.862557	0.900981	0.913858	0.914274	0.988371	0.994584	0.998652	0.999576				1613	1.92254	0.953628	0.999612	0.999833	0.999841	0.999944	0.999953	0.999983	0.999995
1614	1.92389	0.862648	0.901076	0.913931	0.914347	0.988388	0.994595	0.998655	0.999577				1614	1.92389	0.953629	0.999613	0.999834	0.999841	0.999944	0.999953	0.999983	0.999995
1615	1.92525	0.86274	0.901171	0.914005	0.91442	0.988405	0.994606	0.998658	0.999579				1615	1.92525	0.95363	0.999614	0.999834	0.999841	0.999944	0.999953	0.999983	0.999995
1616	1.9266	0.862831	0.901267	0.914078	0.914493	0.988421	0.994617	0.998662	0.99958				1616	1.9266	0.953631	0.999614	0.999834	0.999842	0.999944	0.999954	0.999983	0.999995
1617	1.92795	0.862922	0.901362	0.914151	0.914565	0.988438	0.994628	0.998665	0.999581				1617	1.92795	0.953632	0.999615	0.999834	0.999842	0.999944	0.999954	0.999983	0.999995
1618	1.9293	0.863013	0.901457	0.914224	0.914638	0.988455	0.994639	0.998668	0.999582				1618	1.9293	0.953633	0.999616	0.999834	0.999842	0.999945	0.999954	0.999983	0.999995
1619	1.93065	0.863104	0.901552	0.914297	0.914711	0.988471	0.99465	0.998672	0.999583				1619	1.93065	0.953634	0.999616	0.999835	0.999842	0.999945	0.999954	0.999983	0.999995
1620	1.932	0.863195	0.901646	0.91437	0.914783	0.988488	0.994661	0.998675	0.999584				1620	1.932	0.953635	0.999617	0.999835	0.999843	0.999945	0.999954	0.999983	0.999995
1621	1.93336	0.863285	0.901741	0.914443	0.914856	0.988504	0.994672	0.998678	0.999585				1621	1.93336	0.953636	0.999617	0.999835	0.999843	0.999945	0.999954	0.999983	0.999995
1622	1.93471	0.863376	0.901835	0.914516	0.914928	0.988521	0.994683	0.998681	0.999586				1622	1.93471	0.953637	0.999618	0.999835	0.999843	0.999945	0.999954	0.999983	0.999995
1623	1.93606	0.863466	0.90193	0.914589	0.915001	0.988537	0.994694	0.998685	0.999588				1623	1.93606	0.953638	0.999619	0.999836	0.999843	0.999945	0.999954	0.999983	0.999995
1624	1.93741	0.863557	0.902024	0.914662	0.915073	0.988554	0.994705	0.998688	0.999589				1624	1.93741	0.953639	0.999619	0.999836	0.999843	0.999945	0.999954	0.999983	0.999995
1625	1.93876	0.863647	0.902118	0.914735	0.915145	0.98857	0.994716	0.998691	0.99959				1625	1.93876	0.95364	0.99962	0.999836	0.999844	0.999945	0.999954	0.999983	0.999995
1626	1.94011	0.863737	0.902212	0.914807	0.915217	0.988586	0.994727	0.998694	0.999591				1626	1.94011	0.953641	0.99962	0.999836	0.999844	0.999945	0.999955	0.999984	0.999996
1627	1.94146	0.863827	0.902306	0.91488	0.91529	0.988603	0.994737	0.998698	0.999592				1627	1.94146	0.953642	0.999621	0.999836	0.999844	0.999946	0.999955	0.999984	0.999996
1628	1.94282	0.863916	0.902399	0.914953	0.915362	0.988619	0.994748	0.998701	0.999593				1628	1.94282	0.953643	0.999622	0.999837	0.999844	0.999946	0.999955	0.999984	0.999996
1629	1.94417	0.864006	0.902493	0.915025	0.915434	0.988635	0.994759	0.998704	0.999594				1629	1.94417	0.953644	0.999622	0.999837	0.999844	0.999946	0.999955	0.999984	0.999996
1630	1.94552	0.864096	0.902586	0.915097	0.915506	0.988652	0.99477	0.998707	0.999595				1630	1.94552	0.953645	0.999623	0.999837	0.999845	0.999946	0.999955	0.999984	0.999996
1631	1.94687	0.864185	0.90268	0.91517	0.915578	0.988668	0.994781	0.99871	0.999596				1631	1.94687	0.953646	0.999623	0.999837	0.999845	0.999946	0.999955	0.999984	0.999996
1632	1.94822	0.864274	0.902773	0.915242	0.91565	0.988684	0.994791	0.998713	0.999597				1632	1.94822	0.953647	0.999624	0.999837	0.999845	0.999946	0.999955	0.999984	0.999996
1633	1.94957	0.864363	0.902866	0.915314	0.915721	0.9887	0.994802	0.998717	0.999598				1633	1.94957	0.953648	0.999625	0.999838	0.999845	0.999946	0.999955	0.999984	0.999996
1634	1.95092	0.864452	0.902959	0.915387	0.915793	0.988716	0.994813	0.99872	0.999599				1634	1.95092	0.953649	0.999625	0.999838	0.999845	0.999946	0.999955	0.999984	0.999996
1635	1.95228	0.864541	0.903052	0.915459	0.915865	0.988733	0.994823	0.998723	0.9996				1635	1.95228	0.95365	0.999626	0.999838	0.999846	0.999946	0.999955	0.999984	0.999996
1636	1.95363	0.86463	0.903144	0.915531	0.915936	0.988749	0.994834	0.998726	0.999602				1636	1.95363	0.953651	0.999626	0.999838	0.999846	0.999947	0.999956	0.999984	0.999996
1637	1.95498	0.864719	0.903237	0.915603	0.916008	0.988765	0.994845	0.998729	0.999603				1637	1.95498	0.953652	0.999627	0.999838	0.999846	0.999947	0.999956	0.999984	0.999996
1638	1.95633	0.864807	0.903329	0.915675	0.916079	0.988781	0.994855	0.998732	0.999604				1638	1.95633	0.953652	0.999627	0.999839	0.999846	0.999947	0.999956	0.999984	0.999996
1639	1.95768	0.864896	0.903421	0.915747	0.916151	0.988797	0.994866	0.998735	0.999605				1639	1.95768	0.953653	0.999628	0.999839	0.999846	0.999947	0.999956	0.999984	0.999996
1640	1.95903	0.864984	0.903514	0.915819	0.916222	0.988813	0.994876	0.998738	0.999606				1640	1.95903	0.953654	0.999629	0.999839	0.999847	0.999947	0.999956	0.999984	0.999996
1641	1.96038	0.865072	0.903606	0.91589	0.916294	0.988829	0.994887	0.998742	0.999607				1641	1.96038	0.953655	0.999629	0.999839	0.999847	0.999947	0.999956	0.999984	0.999996
1642	1.96173	0.86516	0.903698	0.915962	0.916365	0.988845	0.994897	0.998745	0.999608				1642	1.96173	0.953656	0.99963	0.999839	0.999847	0.999947	0.999956	0.999984	0.999996
1643	1.96309	0.865248	0.903789	0.916034	0.916436	0.988861	0.994908	0.998748	0.999609				1643	1.96309	0.953657	0.99963	0.99984	0.999847	0.999947	0.999956	0.999984	0.999996
1644	1.96444	0.865336	0.903881	0.916105	0.916507	0.988877	0.994918	0.998751	0.99961				1644	1.96444	0.953658	0.999631	0.99984	0.999847	0.999947	0.999956	0.999984	0.999996
1645	1.96579	0.865424	0.903973	0.916177	0.916578	0.988893	0.994929	0.998754	0.999611				1645	1.96579	0.953659	0.999631	0.99984	0.999848	0.999948	0.999956	0.999984	0.999996
1646	1.96714	0.865511	0.904064	0.916249	0.916649	0.988908	0.994939	0.998757	0.999612				1646	1.96714	0.95366	0.999632	0.99984	0.999848	0.999948	0.999957	0.999984	0.999996
1647	1.96849	0.865599	0.904155	0.91632	0.91672	0.988924	0.994949	0.99876	0.999613				1647	1.96849	0.953661	0.999633	0.999841	0.999848	0.999948	0.999957	0.999984	0.999996
1648	1.96984	0.865686	0.904246	0.916391	0.916791	0.98894	0.99496	0.998763	0.999614				1648	1.96984	0.953662	0.999633	0.999841	0.999848	0.999948	0.999957	0.999984	0.999996
1649	1.97119	0.865773	0.904337	0.916463	0.916862	0.988956	0.99497	0.998766	0.999615				1649	1.97119	0.953663	0.999634	0.999841	0.999848	0.999948	0.999957	0.999984	0.999996
1650	1.97254	0.86586	0.904428	0.916534	0.916933	0.988972	0.99498	0.998769	0.999616				1650	1.97254	0.953664	0.999634	0.999841	0.999848	0.999948	0.999957	0.999985	0.999996
1651	1.9739	0.865947	0.904519	0.916605	0.917004	0.988987	0.994991	0.998772	0.999617				1651	1.9739	0.953665	0.999635	0.999841	0.999849	0.999948	0.999957	0.999985	0.999996
1652	1.97525	0.866034	0.90461	0.916676	0.917075	0.989003	0.995001	0.998775	0.999618				1652	1.97525	0.953666	0.999635	0.999842	0.999849	0.999948	0.999957	0.999985	0.999996
1653	1.9766	0.866121	0.9047	0.916747	0.917145	0.989019	0.995011	0.998778	0.999619				1653	1.9766	0.953667	0.999636	0.999842	0.999849	0.999948	0.999957	0.999985	0.999996
1654	1.97795	0.866208	0.904791	0.916818	0.917216	0.989034	0.995022	0.998781	0.99962				1654	1.97795	0.953668	0.999636	0.999842	0.999849	0.999948	0.999957	0.999985	0.999996
1655	1.9793	0.866294	0.904881	0.916889	0.917286	0.98905	0.995032	0.998784	0.999621				1655	1.9793	0.953669	0.999637	0.999842	0.999849	0.999949	0.999957	0.999985	0.999996
1656	1.98065	0.866381	0.904971	0.91696	0.917357	0.989066	0.995042	0.998787	0.999622				1656	1.98065	0.95367	0.999638	0.999842	0.99985	0.999949	0.999958	0.999985	0.999996
1657	1.982	0.866467	0.905061	0.917031	0.917427	0.989081	0.995052	0.99879	0.999623				1657	1.982	0.95367	0.999638	0.999843	0.99985	0.999949	0.999958	0.999985	0.999996
1658	1.98335	0.866553	0.905151	0.917102	0.917498	0.989097	0.995062	0.998793	0.999624				1658	1.98335	0.953671	0.999639	0.999843	0.99985	0.999949	0.999958	0.999985	0.999996
1659	1.9847	0.866639	0.905241	0.917173	0.917568	0.989112	0.995073	0.998796	0.999625				1659	1.9847	0.953672	0.999639	0.999843	0.99985	0.999949	0.999958	0.999985	0.999996
1660	1.98605	0.866725	0.905331	0.917243	0.917638	0.989128	0.995083	0.998799	0.999626				1660	1.98605	0.953673	0.99964	0.999843	0.99985	0.999949	0.999958	0.999985	0.999996
1661	1.98741	0.866811	0.90542	0.917314	0.917708	0.989143	0.995093	0.998802	0.999627				1661	1.98741	0.953674	0.99964	0.999843	0.999851	0.999949	0.999958	0.999985	0.999996
1662	1.98876	0.866897	0.90551	0.917385	0.917778	0.989159	0.995103	0.998805	0.999628				1662	1.98876	0.953675	0.999641	0.999844	0.999851	0.999949	0.999958	0.999985	0.999996
1663	1.99011	0.866983	0.905599	0.917455	0.917849	0.989174	0.995113	0.998808	0.999629				1663	1.99011	0.953676	0.999641	0.999844	0.999851	0.999949	0.999958	0.999985	0.999996
1664	1.99146	0.867068	0.905689	0.917526	0.917919	0.98919	0.995123	0.998811	0.99963				1664	1.99146	0.953677	0.999642	0.999844	0.999851	0.99995	0.999958	0.999985	0.999996
1665	1.99281	0.867153	0.905778	0.917596	0.917988	0.989205	0.995133	0.998814	0.999631				1665	1.99281	0.953678	0.999643	0.999844	0.999851	0.99995	0.999958	0.999985	0.999996
1666	1.99416	0.867239	0.905867	0.917666	0.918058	0.98922	0.995143	0.998817	0.999632				1666	1.99416	0.953679	0.999643	0.999844	0.999852	0.99995	0.999958	0.999985	0.999996
1667	1.99551	0.867324	0.905956	0.917737	0.918128	0.989236	0.995153	0.99882	0.999633				1667	1.99551	0.95368	0.999644	0.999845	0.999852	0.99995	0.999959	0.999985	0.999996
1668	1.99686	0.867409	0.906044	0.917807	0.918198	0.989251	0.995163	0.998822	0.999634				1668	1.99686	0.953681	0.999644	0.999845	0.999852	0.99995	0.999959	0.999985	0.999996
1669	1.99821	0.867494	0.906133	0.917877	0.918268	0.989266	0.995173	0.998825	0.999635				1669	1.99821	0.953681	0.999645	0.999845	0.999852	0.99995	0.999959	0.999985	0.999996
1670	1.99956	0.867579	0.906222	0.917947	0.918337	0.989281	0.995183	0.998828	0.999636				1670	1.99956	0.953682	0.999645	0.999845	0.999852	0.99995	0.999959	0.999985	0.999996
1671	2.00091	0.867663	0.90631	0.918017	0.918407	0.989297	0.995193	0.998831	0.999637				1671	2.00091	0.953683	0.999646	0.999845	0.999852	0.99995	0.999959	0.999985	0.999996
1672	2.00227	0.867748	0.906398	0.918087	0.918477	0.989312	0.995203	0.998834	0.999638				1672	2.00227	0.953684	0.999646	0.999846	0.999853	0.99995	0.999959	0.999985	0.999996
1673	2.00362	0.867833	0.906487	0.918157	0.918546	0.989327	0.995212	0.998837	0.999639				1673	2.00362	0.953685	0.999647	0.999846	0.999853	0.99995	0.999959	0.999985	0.999996
1674	2.00497	0.867917	0.906575	0.918227	0.918616	0.989342	0.995222	0.99884	0.99964				1674	2.00497	0.953686	0.999647	0.999846	0.999853	0.999951	0.999959	0.999985	0.999996
1675	2.00632	0.868001	0.906663	0.918297	0.918685	0.989357	0.995232	0.998842	0.999641				1675	2.00632	0.953687	0.999648	0.999846	0.999853	0.999951	0.999959	0.999986	0.999996
1676	2.00767	0.868086	0.90675	0.918366	0.918754	0.989372	0.995242	0.998845	0.999642				1676	2.00767	0.953688	0.999648	0.999846	0.999853	0.999951	0.999959	0.999986	0.999996
1677	2.00902	0.86817	0.906838	0.918436	0.918824	0.989388	0.995252	0.998848	0.999643				1677	2.00902	0.953689	0.999649	0.999846	0.999854	0.999951	0.99996	0.999986	0.999996
1678	2.01037	0.868254	0.906926	0.918506	0.918893	0.989403	0.995261	0.998851	0.999644				1678	2.01037	0.95369	0.999649	0.999847	0.999854	0.999951	0.99996	0.999986	0.999996
1679	2.01172	0.868337	0.907013	0.918575	0.918962	0.989418	0.995271	0.998854	0.999645				1679	2.01172	0.95369	0.99965	0.999847	0.999854	0.999951	0.99996	0.999986	0.999996
1680	2.01307	0.868421	0.907101	0.918645	0.919031	0.989433	0.995281	0.998857	0.999646				1680	2.01307	0.953691	0.99965	0.999847	0.999854	0.999951	0.99996	0.999986	0.999996
1681	2.01442	0.868505	0.907188	0.918714	0.9191	0.989448	0.995291	0.998859	0.999646				1681	2.01442	0.953692	0.999651	0.999847	0.999854	0.999951	0.99996	0.999986	0.999996
1682	2.01577	0.868588	0.907275	0.918784	0.919169	0.989463	0.9953	0.998862	0.999647				1682	2.01577	0.953693	0.999651	0.999847	0.999855	0.999951	0.99996	0.999986	0.999996
1683	2.01712	0.868672	0.907362	0.918853	0.919238	0.989477	0.99531	0.998865	0.999648				1683	2.01712	0.953694	0.999652	0.999848	0.999855	0.999951	0.99996	0.999986	0.999996
1684	2.01847	0.868755	0.907449	0.918922	0.919307	0.989492	0.99532	0.998868	0.999649				1684	2.01847	0.953695	0.999652	0.999848	0.999855	0.999952	0.99996	0.999986	0.999996
1685	2.01982	0.868838	0.907536	0.918992	0.919376	0.989507	0.995329	0.998871	0.99965				1685	2.01982	0.953696	0.999653	0.999848	0.999855	0.999952	0.99996	0.999986	0.999996
1686	2.02117	0.868921	0.907623	0.919061	0.919444	0.989522	0.995339	0.998873	0.999651				1686	2.02117	0.953697	0.999654	0.999848	0.999855	0.999952	0.99996	0.999986	0.999996
1687	2.02253	0.869004	0.907709	0.91913	0.919513	0.989537	0.995348	0.998876	0.999652				1687	2.02253	0.953697	0.999654	0.999848	0.999855	0.999952	0.99996	0.999986	0.999996
1688	2.02388	0.869087	0.907796	0.919199	0.919582	0.989552	0.995358	0.998879	0.999653				1688	2.02388	0.953698	0.999655	0.999849	0.999856	0.999952	0.99996	0.999986	0.999996
1689	2.02523	0.86917	0.907882	0.919268	0.91965	0.989567	0.995368	0.998882	0.999654				1689	2.02523	0.953699	0.999655	0.999849	0.999856	0.999952	0.999961	0.999986	0.999996
1690	2.02658	0.869253	0.907969	0.919337	0.919719	0.989581	0.995377	0.998884	0.999655				1690	2.02658	0.9537	0.999656	0.999849	0.999856	0.999952	0.999961	0.999986	0.999996
1691	2.02793	0.869335	0.908055	0.919406	0.919787	0.989596	0.995387	0.998887	0.999656				1691	2.02793	0.953701	0.999656	0.999849	0.999856	0.999952	0.999961	0.999986	0.999996
1692	2.02928	0.869418	0.908141	0.919475	0.919856	0.989611	0.995396	0.99889	0.999657				1692	2.02928	0.953702	0.999657	0.999849	0.999856	0.999952	0.999961	0.999986	0.999996
1693	2.03063	0.8695	0.908227	0.919544	0.919924	0.989626	0.995405	0.998893	0.999658				1693	2.03063	0.953703	0.999657	0.99985	0.999857	0.999952	0.999961	0.999986	0.999996
1694	2.03198	0.869582	0.908313	0.919612	0.919992	0.98964	0.995415	0.998895	0.999658				1694	2.03198	0.953704	0.999658	0.99985	0.999857	0.999953	0.999961	0.999986	0.999996
1695	2.03333	0.869665	0.908398	0.919681	0.920061	0.989655	0.995424	0.998898	0.999659				1695	2.03333	0.953704	0.999658	0.99985	0.999857	0.999953	0.999961	0.999986	0.999996
1696	2.03468	0.869747	0.908484	0.91975	0.920129	0.989669	0.995434	0.998901	0.99966				1696	2.03468	0.953705	0.999659	0.99985	0.999857	0.999953	0.999961	0.999986	0.999996
1697	2.03603	0.869829	0.90857	0.919818	0.920197	0.989684	0.995443	0.998903	0.999661				1697	2.03603	0.953706	0.999659	0.99985	0.999857	0.999953	0.999961	0.999986	0.999996
1698	2.03738	0.86991	0.908655	0.919887	0.920265	0.989699	0.995453	0.998906	0.999662				1698	2.03738	0.953707	0.99966	0.99985	0.999857	0.999953	0.999961	0.999986	0.999996
1699	2.03873	0.869992	0.90874	0.919955	0.920333	0.989713	0.995462	0.998909	0.999663				1699	2.03873	0.953708	0.99966	0.999851	0.999858	0.999953	0.999961	0.999986	0.999996
1700	2.04008	0.870074	0.908825	0.920023	0.920401	0.989728	0.995471	0.998911	0.999664				1700	2.04008	0.953709	0.999661	0.999851	0.999858	0.999953	0.999962	0.999986	0.999996
1701	2.04143	0.870155	0.908911	0.920092	0.920469	0.989742	0.995481	0.998914	0.999665				1701	2.04143	0.953709	0.999661	0.999851	0.999858	0.999953	0.999962	0.999986	0.999996
1702	2.04278	0.870237	0.908996	0.92016	0.920537	0.989757	0.99549	0.998917	0.999666				1702	2.04278	0.95371	0.999662	0.999851	0.999858	0.999953	0.999962	0.999987	0.999996
1703	2.04413	0.870318	0.90908	0.920228	0.920605	0.989771	0.995499	0.998919	0.999666				1703	2.04413	0.953711	0.999662	0.999851	0.999858	0.999953	0.999962	0.999987	0.999996
1704	2.04548	0.870399	0.909165	0.920296	0.920673	0.989786	0.995508	0.998922	0.999667				1704	2.04548	0.953712	0.999662	0.999852	0.999858	0.999953	0.999962	0.999987	0.999996
1705	2.04683	0.870481	0.90925	0.920365	0.92074	0.9898	0.995518	0.998925	0.999668				1705	2.04683	0.953713	0.999663	0.999852	0.999859	0.999954	0.999962	0.999987	0.999996
1706	2.04818	0.870562	0.909334	0.920433	0.920808	0.989814	0.995527	0.998927	0.999669				1706	2.04818	0.953714	0.999663	0.999852	0.999859	0.999954	0.999962	0.999987	0.999996
1707	2.04953	0.870642	0.909419	0.920501	0.920875	0.989829	0.995536	0.99893	0.99967				1707	2.04953	0.953715	0.999664	0.999852	0.999859	0.999954	0.999962	0.999987	0.999996
1708	2.05088	0.870723	0.909503	0.920569	0.920943	0.989843	0.995545	0.998933	0.999671				1708	2.05088	0.953715	0.999664	0.999852	0.999859	0.999954	0.999962	0.999987	0.999996
1709	2.05224	0.870804	0.909588	0.920636	0.92101	0.989857	0.995554	0.998935	0.999672				1709	2.05224	0.953716	0.999665	0.999853	0.999859	0.999954	0.999962	0.999987	0.999996
1710	2.05359	0.870885	0.909672	0.920704	0.921078	0.989872	0.995564	0.998938	0.999673				1710	2.05359	0.953717	0.999665	0.999853	0.99986	0.999954	0.999962	0.999987	0.999997
1711	2.05494	0.870965	0.909756	0.920772	0.921145	0.989886	0.995573	0.998941	0.999673				1711	2.05494	0.953718	0.999666	0.999853	0.99986	0.999954	0.999962	0.999987	0.999997
1712	2.05629	0.871046	0.90984	0.92084	0.921213	0.9899	0.995582	0.998943	0.999674				1712	2.05629	0.953719	0.999666	0.999853	0.99986	0.999954	0.999963	0.999987	0.999997
1713	2.05764	0.871126	0.909923	0.920907	0.92128	0.989914	0.995591	0.998946	0.999675				1713	2.05764	0.95372	0.999667	0.999853	0.99986	0.999954	0.999963	0.999987	0.999997
1714	2.05899	0.871206	0.910007	0.920975	0.921347	0.989929	0.9956	0.998948	0.999676				1714	2.05899	0.95372	0.999667	0.999853	0.99986	0.999954	0.999963	0.999987	0.999997
1715	2.06034	0.871286	0.910091	0.921043	0.921414	0.989943	0.995609	0.998951	0.999677				1715	2.06034	0.953721	0.999668	0.999854	0.99986	0.999954	0.999963	0.999987	0.999997
1716	2.06169	0.871366	0.910174	0.92111	0.921481	0.989957	0.995618	0.998953	0.999678				1716	2.06169	0.953722	0.999668	0.999854	0.999861	0.999955	0.999963	0.999987	0.999997
1717	2.06304	0.871446	0.910258	0.921177	0.921548	0.989971	0.995627	0.998956	0.999679				1717	2.06304	0.953723	0.999669	0.999854	0.999861	0.999955	0.999963	0.999987	0.999997
1718	2.06439	0.871526	0.910341	0.921245	0.921615	0.989985	0.995636	0.998959	0.999679				1718	2.06439	0.953724	0.999669	0.999854	0.999861	0.999955	0.999963	0.999987	0.999997
1719	2.06574	0.871606	0.910424	0.921312	0.921682	0.989999	0.995645	0.998961	0.99968				1719	2.06574	0.953725	0.99967	0.999854	0.999861	0.999955	0.999963	0.999987	0.999997
1720	2.06709	0.871685	0.910507	0.921379	0.921749	0.990013	0.995654	0.998964	0.999681				1720	2.06709	0.953725	0.99967	0.999855	0.999861	0.999955	0.999963	0.999987	0.999997
1721	2.06844	0.871765	0.91059	0.921447	0.921816	0.990027	0.995663	0.998966	0.999682				1721	2.06844	0.953726	0.999671	0.999855	0.999861	0.999955	0.999963	0.999987	0.999997
1722	2.06979	0.871844	0.910673	0.921514	0.921883	0.990041	0.995672	0.998969	0.999683				1722	2.06979	0.953727	0.999671	0.999855	0.999862	0.999955	0.999963	0.999987	0.999997
1723	2.07114	0.871924	0.910756	0.921581	0.921949	0.990055	0.995681	0.998971	0.999684				1723	2.07114	0.953728	0.999672	0.999855	0.999862	0.999955	0.999963	0.999987	0.999997
1724	2.07249	0.872003	0.910839	0.921648	0.922016	0.990069	0.99569	0.998974	0.999684				1724	2.07249	0.953729	0.999672	0.999855	0.999862	0.999955	0.999964	0.999987	0.999997
1725	2.07384	0.872082	0.910921	0.921715	0.922082	0.990083	0.995699	0.998976	0.999685				1725	2.07384	0.953729	0.999672	0.999855	0.999862	0.999955	0.999964	0.999987	0.999997
1726	2.07519	0.872161	0.911004	0.921782	0.922149	0.990097	0.995707	0.998979	0.999686				1726	2.07519	0.95373	0.999673	0.999856	0.999862	0.999955	0.999964	0.999987	0.999997
1727	2.07654	0.87224	0.911086	0.921849	0.922216	0.990111	0.995716	0.998981	0.999687				1727	2.07654	0.953731	0.999673	0.999856	0.999863	0.999956	0.999964	0.999987	0.999997
1728	2.07789	0.872319	0.911169	0.921916	0.922282	0.990125	0.995725	0.998984	0.999688				1728	2.07789	0.953732	0.999674	0.999856	0.999863	0.999956	0.999964	0.999987	0.999997
1729	2.07924	0.872398	0.911251	0.921982	0.922348	0.990139	0.995734	0.998986	0.999689				1729	2.07924	0.953733	0.999674	0.999856	0.999863	0.999956	0.999964	0.999987	0.999997
1730	2.08059	0.872476	0.911333	0.922049	0.922415	0.990153	0.995743	0.998989	0.999689				1730	2.08059	0.953733	0.999675	0.999856	0.999863	0.999956	0.999964	0.999987	0.999997
1731	2.08194	0.872555	0.911415	0.922116	0.922481	0.990167	0.995751	0.998991	0.99969				1731	2.08194	0.953734	0.999675	0.999857	0.999863	0.999956	0.999964	0.999987	0.999997
1732	2.08329	0.872634	0.911497	0.922182	0.922547	0.99018	0.99576	0.998994	0.999691				1732	2.08329	0.953735	0.999676	0.999857	0.999863	0.999956	0.999964	0.999988	0.999997
1733	2.08464	0.872712	0.911579	0.922249	0.922613	0.990194	0.995769	0.998996	0.999692				1733	2.08464	0.953736	0.999676	0.999857	0.999864	0.999956	0.999964	0.999988	0.999997
1734	2.08599	0.87279	0.91166	0.922315	0.922679	0.990208	0.995778	0.998999	0.999693				1734	2.08599	0.953737	0.999677	0.999857	0.999864	0.999956	0.999964	0.999988	0.999997
1735	2.08734	0.872868	0.911742	0.922382	0.922745	0.990222	0.995786	0.999001	0.999694				1735	2.08734	0.953737	0.999677	0.999857	0.999864	0.999956	0.999964	0.999988	0.999997
1736	2.08869	0.872946	0.911823	0.922448	0.922811	0.990235	0.995795	0.999004	0.999694				1736	2.08869	0.953738	0.999677	0.999857	0.999864	0.999956	0.999965	0.999988	0.999997
1737	2.09004	0.873025	0.911905	0.922514	0.922877	0.990249	0.995804	0.999006	0.999695				1737	2.09004	0.953739	0.999678	0.999858	0.999864	0.999956	0.999965	0.999988	0.999997
1738	2.09139	0.873102	0.911986	0.922581	0.922943	0.990263	0.995812	0.999008	0.999696				1738	2.09139	0.95374	0.999678	0.999858	0.999864	0.999957	0.999965	0.999988	0.999997
1739	2.09274	0.87318	0.912067	0.922647	0.923009	0.990276	0.995821	0.999011	0.999697				1739	2.09274	0.953741	0.999679	0.999858	0.999865	0.999957	0.999965	0.999988	0.999997
1740	2.09409	0.873258	0.912149	0.922713	0.923075	0.99029	0.995829	0.999013	0.999698				1740	2.09409	0.953741	0.999679	0.999858	0.999865	0.999957	0.999965	0.999988	0.999997
1741	2.09544	0.873336	0.91223	0.922779	0.92314	0.990304	0.995838	0.999016	0.999698				1741	2.09544	0.953742	0.99968	0.999858	0.999865	0.999957	0.999965	0.999988	0.999997
1742	2.09679	0.873413	0.91231	0.922845	0.923206	0.990317	0.995847	0.999018	0.999699				1742	2.09679	0.953743	0.99968	0.999858	0.999865	0.999957	0.999965	0.999988	0.999997
1743	2.09814	0.873491	0.912391	0.922911	0.923272	0.990331	0.995855	0.999021	0.9997				1743	2.09814	0.953744	0.999681	0.999859	0.999865	0.999957	0.999965	0.999988	0.999997
1744	2.09949	0.873568	0.912472	0.922977	0.923337	0.990344	0.995864	0.999023	0.999701				1744	2.09949	0.953745	0.999681	0.999859	0.999865	0.999957	0.999965	0.999988	0.999997
1745	2.10084	0.873645	0.912553	0.923043	0.923403	0.990358	0.995872	0.999025	0.999702				1745	2.10084	0.953745	0.999681	0.999859	0.999866	0.999957	0.999965	0.999988	0.999997
1746	2.10219	0.873722	0.912633	0.923109	0.923468	0.990371	0.995881	0.999028	0.999702				1746	2.10219	0.953746	0.999682	0.999859	0.999866	0.999957	0.999965	0.999988	0.999997
1747	2.10354	0.873799	0.912714	0.923175	0.923534	0.990385	0.995889	0.99903	0.999703				1747	2.10354	0.953747	0.999682	0.999859	0.999866	0.999957	0.999965	0.999988	0.999997
1748	2.10489	0.873876	0.912794	0.92324	0.923599	0.990398	0.995898	0.999033	0.999704				1748	2.10489	0.953748	0.999683	0.99986	0.999866	0.999957	0.999965	0.999988	0.999997
1749	2.10624	0.873953	0.912874	0.923306	0.923664	0.990412	0.995906	0.999035	0.999705				1749	2.10624	0.953748	0.999683	0.99986	0.999866	0.999957	0.999966	0.999988	0.999997
1750	2.10759	0.87403	0.912954	0.923372	0.923729	0.990425	0.995915	0.999037	0.999705				1750	2.10759	0.953749	0.999684	0.99986	0.999866	0.999958	0.999966	0.999988	0.999997
1751	2.10894	0.874107	0.913034	0.923437	0.923795	0.990438	0.995923	0.99904	0.999706				1751	2.10894	0.95375	0.999684	0.99986	0.999867	0.999958	0.999966	0.999988	0.999997
1752	2.11029	0.874183	0.913114	0.923503	0.92386	0.990452	0.995931	0.999042	0.999707				1752	2.11029	0.953751	0.999685	0.99986	0.999867	0.999958	0.999966	0.999988	0.999997
1753	2.11164	0.87426	0.913194	0.923568	0.923925	0.990465	0.99594	0.999044	0.999708				1753	2.11164	0.953752	0.999685	0.99986	0.999867	0.999958	0.999966	0.999988	0.999997
1754	2.11298	0.874336	0.913274	0.923633	0.92399	0.990478	0.995948	0.999047	0.999709				1754	2.11298	0.953752	0.999685	0.999861	0.999867	0.999958	0.999966	0.999988	0.999997
1755	2.11433	0.874413	0.913354	0.923699	0.924055	0.990492	0.995956	0.999049	0.999709				1755	2.11433	0.953753	0.999686	0.999861	0.999867	0.999958	0.999966	0.999988	0.999997
1756	2.11568	0.874489	0.913433	0.923764	0.92412	0.990505	0.995965	0.999051	0.99971				1756	2.11568	0.953754	0.999686	0.999861	0.999867	0.999958	0.999966	0.999988	0.999997
1757	2.11703	0.874565	0.913513	0.923829	0.924184	0.990518	0.995973	0.999054	0.999711				1757	2.11703	0.953755	0.999687	0.999861	0.999868	0.999958	0.999966	0.999988	0.999997
1758	2.11838	0.874641	0.913592	0.923894	0.924249	0.990532	0.995981	0.999056	0.999712				1758	2.11838	0.953755	0.999687	0.999861	0.999868	0.999958	0.999966	0.999988	0.999997
1759	2.11973	0.874717	0.913671	0.923959	0.924314	0.990545	0.99599	0.999058	0.999712				1759	2.11973	0.953756	0.999688	0.999861	0.999868	0.999958	0.999966	0.999988	0.999997
1760	2.12108	0.874793	0.913751	0.924025	0.924379	0.990558	0.995998	0.999061	0.999713				1760	2.12108	0.953757	0.999688	0.999862	0.999868	0.999958	0.999966	0.999988	0.999997
1761	2.12243	0.874869	0.91383	0.92409	0.924443	0.990571	0.996006	0.999063	0.999714				1761	2.12243	0.953758	0.999688	0.999862	0.999868	0.999959	0.999966	0.999988	0.999997
1762	2.12378	0.874945	0.913909	0.924154	0.924508	0.990584	0.996014	0.999065	0.999715				1762	2.12378	0.953758	0.999689	0.999862	0.999868	0.999959	0.999967	0.999988	0.999997
1763	2.12513	0.87502	0.913988	0.924219	0.924572	0.990597	0.996023	0.999068	0.999715				1763	2.12513	0.953759	0.999689	0.999862	0.999869	0.999959	0.999967	0.999988	0.999997
1764	2.12648	0.875096	0.914067	0.924284	0.924637	0.99061	0.996031	0.99907	0.999716				1764	2.12648	0.95376	0.99969	0.999862	0.999869	0.999959	0.999967	0.999989	0.999997
1765	2.12783	0.875171	0.914145	0.924349	0.924701	0.990624	0.996039	0.999072	0.999717				1765	2.12783	0.953761	0.99969	0.999862	0.999869	0.999959	0.999967	0.999989	0.999997
1766	2.12918	0.875247	0.914224	0.924414	0.924766	0.990637	0.996047	0.999074	0.999718				1766	2.12918	0.953761	0.99969	0.999863	0.999869	0.999959	0.999967	0.999989	0.999997
1767	2.13053	0.875322	0.914303	0.924478	0.92483	0.99065	0.996055	0.999077	0.999718				1767	2.13053	0.953762	0.999691	0.999863	0.999869	0.999959	0.999967	0.999989	0.999997
1768	2.13188	0.875397	0.914381	0.924543	0.924894	0.990663	0.996063	0.999079	0.999719				1768	2.13188	0.953763	0.999691	0.999863	0.999869	0.999959	0.999967	0.999989	0.999997
1769	2.13323	0.875472	0.914459	0.924608	0.924958	0.990676	0.996071	0.999081	0.99972				1769	2.13323	0.953764	0.999692	0.999863	0.999869	0.999959	0.999967	0.999989	0.999997
1770	2.13458	0.875547	0.914538	0.924672	0.925022	0.990689	0.99608	0.999083	0.999721				1770	2.13458	0.953764	0.999692	0.999863	0.99987	0.999959	0.999967	0.999989	0.999997
1771	2.13593	0.875622	0.914616	0.924737	0.925087	0.990702	0.996088	0.999086	0.999721				1771	2.13593	0.953765	0.999693	0.999863	0.99987	0.999959	0.999967	0.999989	0.999997
1772	2.13728	0.875697	0.914694	0.924801	0.925151	0.990715	0.996096	0.999088	0.999722				1772	2.13728	0.953766	0.999693	0.999864	0.99987	0.999959	0.999967	0.999989	0.999997
1773	2.13863	0.875772	0.914772	0.924865	0.925215	0.990728	0.996104	0.99909	0.999723				1773	2.13863	0.953767	0.999693	0.999864	0.99987	0.999959	0.999967	0.999989	0.999997
1774	2.13998	0.875846	0.91485	0.92493	0.925278	0.99074	0.996112	0.999092	0.999723				1774	2.13998	0.953767	0.999694	0.999864	0.99987	0.99996	0.999967	0.999989	0.999997
1775	2.14133	0.875921	0.914928	0.924994	0.925342	0.990753	0.99612	0.999095	0.999724				1775	2.14133	0.953768	0.999694	0.999864	0.99987	0.99996	0.999967	0.999989	0.999997
1776	2.14267	0.875995	0.915005	0.925058	0.925406	0.990766	0.996128	0.999097	0.999725				1776	2.14267	0.953769	0.999695	0.999864	0.999871	0.99996	0.999968	0.999989	0.999997
1777	2.14402	0.87607	0.915083	0.925122	0.92547	0.990779	0.996136	0.999099	0.999726				1777	2.14402	0.95377	0.999695	0.999864	0.999871	0.99996	0.999968	0.999989	0.999997
1778	2.14537	0.876144	0.915161	0.925186	0.925534	0.990792	0.996144	0.999101	0.999726				1778	2.14537	0.95377	0.999695	0.999865	0.999871	0.99996	0.999968	0.999989	0.999997
1779	2.14672	0.876218	0.915238	0.92525	0.925597	0.990805	0.996152	0.999103	0.999727				1779	2.14672	0.953771	0.999696	0.999865	0.999871	0.99996	0.999968	0.999989	0.999997
1780	2.14807	0.876293	0.915316	0.925314	0.925661	0.990817	0.99616	0.999106	0.999728				1780	2.14807	0.953772	0.999696	0.999865	0.999871	0.99996	0.999968	0.999989	0.999997
1781	2.14942	0.876367	0.915393	0.925378	0.925724	0.99083	0.996167	0.999108	0.999729				1781	2.14942	0.953773	0.999697	0.999865	0.999871	0.99996	0.999968	0.999989	0.999997
1782	2.15077	0.876441	0.91547	0.925442	0.925788	0.990843	0.996175	0.99911	0.999729				1782	2.15077	0.953773	0.999697	0.999865	0.999872	0.99996	0.999968	0.999989	0.999997
1783	2.15212	0.876514	0.915547	0.925506	0.925851	0.990856	0.996183	0.999112	0.99973				1783	2.15212	0.953774	0.999697	0.999865	0.999872	0.99996	0.999968	0.999989	0.999997
1784	2.15347	0.876588	0.915624	0.92557	0.925915	0.990868	0.996191	0.999114	0.999731				1784	2.15347	0.953775	0.999698	0.999866	0.999872	0.99996	0.999968	0.999989	0.999997
1785	2.15482	0.876662	0.915701	0.925633	0.925978	0.990881	0.996199	0.999117	0.999731				1785	2.15482	0.953776	0.999698	0.999866	0.999872	0.99996	0.999968	0.999989	0.999997
1786	2.15617	0.876736	0.915778	0.925697	0.926041	0.990894	0.996207	0.999119	0.999732				1786	2.15617	0.953776	0.999699	0.999866	0.999872	0.999961	0.999968	0.999989	0.999997
1787	2.15752	0.876809	0.915855	0.925761	0.926105	0.990906	0.996215	0.999121	0.999733				1787	2.15752	0.953777	0.999699	0.999866	0.999872	0.999961	0.999968	0.999989	0.999997
1788	2.15887	0.876883	0.915931	0.925824	0.926168	0.990919	0.996222	0.999123	0.999733				1788	2.15887	0.953778	0.999699	0.999866	0.999872	0.999961	0.999968	0.999989	0.999997
1789	2.16022	0.876956	0.916008	0.925888	0.926231	0.990931	0.99623	0.999125	0.999734				1789	2.16022	0.953778	0.9997	0.999866	0.999873	0.999961	0.999968	0.999989	0.999997
1790	2.16157	0.877029	0.916085	0.925951	0.926294	0.990944	0.996238	0.999127	0.999735				1790	2.16157	0.953779	0.9997	0.999867	0.999873	0.999961	0.999969	0.999989	0.999997
1791	2.16291	0.877103	0.916161	0.926015	0.926357	0.990957	0.996246	0.999129	0.999736				1791	2.16291	0.95378	0.999701	0.999867	0.999873	0.999961	0.999969	0.999989	0.999997
1792	2.16426	0.877176	0.916237	0.926078	0.92642	0.990969	0.996253	0.999132	0.999736				1792	2.16426	0.953781	0.999701	0.999867	0.999873	0.999961	0.999969	0.999989	0.999997
1793	2.16561	0.877249	0.916314	0.926141	0.926483	0.990982	0.996261	0.999134	0.999737				1793	2.16561	0.953781	0.999701	0.999867	0.999873	0.999961	0.999969	0.999989	0.999997
1794	2.16696	0.877322	0.91639	0.926204	0.926546	0.990994	0.996269	0.999136	0.999738				1794	2.16696	0.953782	0.999702	0.999867	0.999873	0.999961	0.999969	0.999989	0.999997
1795	2.16831	0.877395	0.916466	0.926268	0.926609	0.991007	0.996277	0.999138	0.999738				1795	2.16831	0.953783	0.999702	0.999867	0.999874	0.999961	0.999969	0.999989	0.999997
1796	2.16966	0.877467	0.916542	0.926331	0.926672	0.991019	0.996284	0.99914	0.999739				1796	2.16966	0.953783	0.999703	0.999868	0.999874	0.999961	0.999969	0.999989	0.999997
1797	2.17101	0.87754	0.916618	0.926394	0.926734	0.991031	0.996292	0.999142	0.99974				1797	2.17101	0.953784	0.999703	0.999868	0.999874	0.999961	0.999969	0.999989	0.999997
1798	2.17236	0.877613	0.916693	0.926457	0.926797	0.991044	0.9963	0.999144	0.99974				1798	2.17236	0.953785	0.999703	0.999868	0.999874	0.999961	0.999969	0.999989	0.999997
1799	2.17371	0.877685	0.916769	0.92652	0.926859	0.991056	0.996307	0.999146	0.999741				1799	2.17371	0.953786	0.999704	0.999868	0.999874	0.999962	0.999969	0.99999	0.999997
1800	2.17506	0.877758	0.916845	0.926583	0.926922	0.991069	0.996315	0.999148	0.999742				1800	2.17506	0.953786	0.999704	0.999868	0.999874	0.999962	0.999969	0.99999	0.999997
1801	2.17641	0.87783	0.91692	0.926646	0.926985	0.991081	0.996322	0.999151	0.999742				1801	2.17641	0.953787	0.999705	0.999868	0.999874	0.999962	0.999969	0.99999	0.999997
1802	2.17776	0.877903	0.916996	0.926708	0.927047	0.991093	0.99633	0.999153	0.999743				1802	2.17776	0.953788	0.999705	0.999868	0.999875	0.999962	0.999969	0.99999	0.999997
1803	2.1791	0.877975	0.917071	0.926771	0.927109	0.991106	0.996338	0.999155	0.999744				1803	2.1791	0.953788	0.999705	0.999869	0.999875	0.999962	0.999969	0.99999	0.999997
1804	2.18045	0.878047	0.917147	0.926834	0.927172	0.991118	0.996345	0.999157	0.999744				1804	2.18045	0.953789	0.999706	0.999869	0.999875	0.999962	0.99997	0.99999	0.999997
1805	2.1818	0.878119	0.917222	0.926896	0.927234	0.99113	0.996353	0.999159	0.999745				1805	2.1818	0.95379	0.999706	0.999869	0.999875	0.999962	0.99997	0.99999	0.999997
1806	2.18315	0.878191	0.917297	0.926959	0.927296	0.991142	0.99636	0.999161	0.999746				1806	2.18315	0.953791	0.999707	0.999869	0.999875	0.999962	0.99997	0.99999	0.999997
1807	2.1845	0.878263	0.917372	0.927022	0.927358	0.991155	0.996368	0.999163	0.999746				1807	2.1845	0.953791	0.999707	0.999869	0.999875	0.999962	0.99997	0.99999	0.999997
1808	2.18585	0.878335	0.917447	0.927084	0.927421	0.991167	0.996375	0.999165	0.999747				1808	2.18585	0.953792	0.999707	0.999869	0.999876	0.999962	0.99997	0.99999	0.999997
1809	2.1872	0.878406	0.917522	0.927146	0.927483	0.991179	0.996383	0.999167	0.999748				1809	2.1872	0.953793	0.999708	0.99987	0.999876	0.999962	0.99997	0.99999	0.999997
1810	2.18855	0.878478	0.917597	0.927209	0.927545	0.991191	0.99639	0.999169	0.999748				1810	2.18855	0.953793	0.999708	0.99987	0.999876	0.999962	0.99997	0.99999	0.999997
1811	2.1899	0.87855	0.917671	0.927271	0.927607	0.991203	0.996398	0.999171	0.999749				1811	2.1899	0.953794	0.999708	0.99987	0.999876	0.999962	0.99997	0.99999	0.999997
1812	2.19125	0.878621	0.917746	0.927333	0.927669	0.991216	0.996405	0.999173	0.99975				1812	2.19125	0.953795	0.999709	0.99987	0.999876	0.999963	0.99997	0.99999	0.999997
1813	2.19259	0.878693	0.91782	0.927396	0.927731	0.991228	0.996412	0.999175	0.99975				1813	2.19259	0.953795	0.999709	0.99987	0.999876	0.999963	0.99997	0.99999	0.999997
1814	2.19394	0.878764	0.917895	0.927458	0.927792	0.99124	0.99642	0.999177	0.999751				1814	2.19394	0.953796	0.99971	0.99987	0.999876	0.999963	0.99997	0.99999	0.999997
1815	2.19529	0.878835	0.917969	0.92752	0.927854	0.991252	0.996427	0.999179	0.999752				1815	2.19529	0.953797	0.99971	0.999871	0.999877	0.999963	0.99997	0.99999	0.999997
1816	2.19664	0.878906	0.918044	0.927582	0.927916	0.991264	0.996435	0.999181	0.999752				1816	2.19664	0.953797	0.99971	0.999871	0.999877	0.999963	0.99997	0.99999	0.999997
1817	2.19799	0.878977	0.918118	0.927644	0.927978	0.991276	0.996442	0.999183	0.999753				1817	2.19799	0.953798	0.999711	0.999871	0.999877	0.999963	0.99997	0.99999	0.999997
1818	2.19934	0.879049	0.918192	0.927706	0.928039	0.991288	0.996449	0.999185	0.999754				1818	2.19934	0.953799	0.999711	0.999871	0.999877	0.999963	0.99997	0.99999	0.999997
1819	2.20069	0.879119	0.918266	0.927768	0.928101	0.9913	0.996457	0.999187	0.999754				1819	2.20069	0.9538	0.999711	0.999871	0.999877	0.999963	0.999971	0.99999	0.999997
1820	2.20204	0.87919	0.91834	0.92783	0.928162	0.991312	0.996464	0.999189	0.999755				1820	2.20204	0.9538	0.999712	0.999871	0.999877	0.999963	0.999971	0.99999	0.999997
1821	2.20339	0.879261	0.918414	0.927892	0.928224	0.991324	0.996471	0.999191	0.999756				1821	2.20339	0.953801	0.999712	0.999871	0.999877	0.999963	0.999971	0.99999	0.999997
1822	2.20473	0.879332	0.918488	0.927953	0.928285	0.991336	0.996478	0.999193	0.999756				1822	2.20473	0.953802	0.999713	0.999872	0.999878	0.999963	0.999971	0.99999	0.999997
1823	2.20608	0.879402	0.918561	0.928015	0.928346	0.991348	0.996486	0.999195	0.999757				1823	2.20608	0.953802	0.999713	0.999872	0.999878	0.999963	0.999971	0.99999	0.999997
1824	2.20743	0.879473	0.918635	0.928077	0.928408	0.99136	0.996493	0.999197	0.999757				1824	2.20743	0.953803	0.999713	0.999872	0.999878	0.999963	0.999971	0.99999	0.999997
1825	2.20878	0.879544	0.918708	0.928138	0.928469	0.991372	0.9965	0.999199	0.999758				1825	2.20878	0.953804	0.999714	0.999872	0.999878	0.999963	0.999971	0.99999	0.999997
1826	2.21013	0.879614	0.918782	0.9282	0.92853	0.991383	0.996507	0.999201	0.999759				1826	2.21013	0.953804	0.999714	0.999872	0.999878	0.999964	0.999971	0.99999	0.999998
1827	2.21148	0.879684	0.918855	0.928261	0.928591	0.991395	0.996515	0.999203	0.999759				1827	2.21148	0.953805	0.999714	0.999872	0.999878	0.999964	0.999971	0.99999	0.999998
1828	2.21283	0.879754	0.918929	0.928323	0.928652	0.991407	0.996522	0.999205	0.99976				1828	2.21283	0.953806	0.999715	0.999873	0.999879	0.999964	0.999971	0.99999	0.999998
1829	2.21418	0.879825	0.919002	0.928384	0.928714	0.991419	0.996529	0.999207	0.999761				1829	2.21418	0.953806	0.999715	0.999873	0.999879	0.999964	0.999971	0.99999	0.999998
1830	2.21552	0.879895	0.919075	0.928446	0.928775	0.991431	0.996536	0.999209	0.999761				1830	2.21552	0.953807	0.999716	0.999873	0.999879	0.999964	0.999971	0.99999	0.999998
1831	2.21687	0.879965	0.919148	0.928507	0.928835	0.991442	0.996543	0.999211	0.999762				1831	2.21687	0.953808	0.999716	0.999873	0.999879	0.999964	0.999971	0.99999	0.999998
1832	2.21822	0.880035	0.919221	0.928568	0.928896	0.991454	0.99655	0.999213	0.999763				1832	2.21822	0.953808	0.999716	0.999873	0.999879	0.999964	0.999971	0.99999	0.999998
1833	2.21957	0.880105	0.919294	0.928629	0.928957	0.991466	0.996557	0.999215	0.999763				1833	2.21957	0.953809	0.999717	0.999873	0.999879	0.999964	0.999971	0.99999	0.999998
1834	2.22092	0.880174	0.919367	0.92869	0.929018	0.991478	0.996565	0.999217	0.999764				1834	2.22092	0.95381	0.999717	0.999873	0.999879	0.999964	0.999972	0.99999	0.999998
1835	2.22227	0.880244	0.91944	0.928752	0.929079	0.991489	0.996572	0.999219	0.999764				1835	2.22227	0.95381	0.999717	0.999874	0.99988	0.999964	0.999972	0.99999	0.999998
1836	2.22362	0.880314	0.919512	0.928813	0.929139	0.991501	0.996579	0.99922	0.999765				1836	2.22362	0.953811	0.999718	0.999874	0.99988	0.999964	0.999972	0.99999	0.999998
1837	2.22497	0.880383	0.919585	0.928874	0.9292	0.991513	0.996586	0.999222	0.999766				1837	2.22497	0.953812	0.999718	0.999874	0.99988	0.999964	0.999972	0.99999	0.999998
1838	2.22631	0.880453	0.919657	0.928934	0.929261	0.991524	0.996593	0.999224	0.999766				1838	2.22631	0.953812	0.999718	0.999874	0.99988	0.999964	0.999972	0.999991	0.999998
1839	2.22766	0.880522	0.91973	0.928995	0.929321	0.991536	0.9966	0.999226	0.999767				1839	2.22766	0.953813	0.999719	0.999874	0.99988	0.999964	0.999972	0.999991	0.999998
1840	2.22901	0.880591	0.919802	0.929056	0.929382	0.991548	0.996607	0.999228	0.999767				1840	2.22901	0.953814	0.999719	0.999874	0.99988	0.999965	0.999972	0.999991	0.999998
1841	2.23036	0.880661	0.919874	0.929117	0.929442	0.991559	0.996614	0.99923	0.999768				1841	2.23036	0.953814	0.999719	0.999875	0.99988	0.999965	0.999972	0.999991	0.999998
1842	2.23171	0.88073	0.919947	0.929178	0.929503	0.991571	0.996621	0.999232	0.999769				1842	2.23171	0.953815	0.99972	0.999875	0.999881	0.999965	0.999972	0.999991	0.999998
1843	2.23306	0.880799	0.920019	0.929238	0.929563	0.991582	0.996628	0.999234	0.999769				1843	2.23306	0.953816	0.99972	0.999875	0.999881	0.999965	0.999972	0.999991	0.999998
1844	2.23441	0.880868	0.920091	0.929299	0.929623	0.991594	0.996635	0.999236	0.99977				1844	2.23441	0.953816	0.999721	0.999875	0.999881	0.999965	0.999972	0.999991	0.999998
1845	2.23575	0.880937	0.920163	0.92936	0.929683	0.991605	0.996642	0.999237	0.99977				1845	2.23575	0.953817	0.999721	0.999875	0.999881	0.999965	0.999972	0.999991	0.999998
1846	2.2371	0.881006	0.920235	0.92942	0.929744	0.991617	0.996649	0.999239	0.999771				1846	2.2371	0.953818	0.999721	0.999875	0.999881	0.999965	0.999972	0.999991	0.999998
1847	2.23845	0.881075	0.920306	0.929481	0.929804	0.991628	0.996656	0.999241	0.999772				1847	2.23845	0.953818	0.999722	0.999875	0.999881	0.999965	0.999972	0.999991	0.999998
1848	2.2398	0.881143	0.920378	0.929541	0.929864	0.99164	0.996662	0.999243	0.999772				1848	2.2398	0.953819	0.999722	0.999876	0.999881	0.999965	0.999972	0.999991	0.999998
1849	2.24115	0.881212	0.92045	0.929601	0.929924	0.991651	0.996669	0.999245	0.999773				1849	2.24115	0.95382	0.999722	0.999876	0.999882	0.999965	0.999972	0.999991	0.999998
1850	2.2425	0.881281	0.920521	0.929662	0.929984	0.991663	0.996676	0.999247	0.999773				1850	2.2425	0.95382	0.999723	0.999876	0.999882	0.999965	0.999972	0.999991	0.999998
1851	2.24385	0.881349	0.920593	0.929722	0.930044	0.991674	0.996683	0.999249	0.999774				1851	2.24385	0.953821	0.999723	0.999876	0.999882	0.999965	0.999973	0.999991	0.999998
1852	2.24519	0.881417	0.920664	0.929782	0.930104	0.991686	0.99669	0.99925	0.999775				1852	2.24519	0.953822	0.999723	0.999876	0.999882	0.999965	0.999973	0.999991	0.999998
1853	2.24654	0.881486	0.920736	0.929842	0.930164	0.991697	0.996697	0.999252	0.999775				1853	2.24654	0.953822	0.999724	0.999876	0.999882	0.999965	0.999973	0.999991	0.999998
1854	2.24789	0.881554	0.920807	0.929902	0.930223	0.991708	0.996704	0.999254	0.999776				1854	2.24789	0.953823	0.999724	0.999876	0.999882	0.999965	0.999973	0.999991	0.999998
1855	2.24924	0.881622	0.920878	0.929963	0.930283	0.99172	0.99671	0.999256	0.999776				1855	2.24924	0.953824	0.999724	0.999877	0.999882	0.999966	0.999973	0.999991	0.999998
1856	2.25059	0.88169	0.920949	0.930023	0.930343	0.991731	0.996717	0.999258	0.999777				1856	2.25059	0.953824	0.999725	0.999877	0.999883	0.999966	0.999973	0.999991	0.999998
1857	2.25194	0.881759	0.92102	0.930082	0.930402	0.991742	0.996724	0.99926	0.999778				1857	2.25194	0.953825	0.999725	0.999877	0.999883	0.999966	0.999973	0.999991	0.999998
1858	2.25328	0.881827	0.921091	0.930142	0.930462	0.991753	0.996731	0.999261	0.999778				1858	2.25328	0.953826	0.999725	0.999877	0.999883	0.999966	0.999973	0.999991	0.999998
1859	2.25463	0.881894	0.921162	0.930202	0.930521	0.991765	0.996737	0.999263	0.999779				1859	2.25463	0.953826	0.999726	0.999877	0.999883	0.999966	0.999973	0.999991	0.999998
1860	2.25598	0.881962	0.921233	0.930262	0.930581	0.991776	0.996744	0.999265	0.999779				1860	2.25598	0.953827	0.999726	0.999877	0.999883	0.999966	0.999973	0.999991	0.999998
1861	2.25733	0.88203	0.921304	0.930322	0.93064	0.991787	0.996751	0.999267	0.99978				1861	2.25733	0.953827	0.999726	0.999877	0.999883	0.999966	0.999973	0.999991	0.999998
1862	2.25868	0.882098	0.921374	0.930382	0.9307	0.991798	0.996758	0.999269	0.99978				1862	2.25868	0.953828	0.999727	0.999878	0.999883	0.999966	0.999973	0.999991	0.999998
1863	2.26003	0.882165	0.921445	0.930441	0.930759	0.99181	0.996764	0.99927	0.999781				1863	2.26003	0.953829	0.999727	0.999878	0.999884	0.999966	0.999973	0.999991	0.999998
1864	2.26138	0.882233	0.921515	0.930501	0.930818	0.991821	0.996771	0.999272	0.999782				1864	2.26138	0.953829	0.999727	0.999878	0.999884	0.999966	0.999973	0.999991	0.999998
1865	2.26272	0.8823	0.921586	0.93056	0.930878	0.991832	0.996778	0.999274	0.999782				1865	2.26272	0.95383	0.999728	0.999878	0.999884	0.999966	0.999973	0.999991	0.999998
1866	2.26407	0.882368	0.921656	0.93062	0.930937	0.991843	0.996784	0.999276	0.999783				1866	2.26407	0.953831	0.999728	0.999878	0.999884	0.999966	0.999973	0.999991	0.999998
1867	2.26542	0.882435	0.921726	0.930679	0.930996	0.991854	0.996791	0.999278	0.999783				1867	2.26542	0.953831	0.999728	0.999878	0.999884	0.999966	0.999974	0.999991	0.999998
1868	2.26677	0.882502	0.921797	0.930739	0.931055	0.991865	0.996797	0.999279	0.999784				1868	2.26677	0.953832	0.999729	0.999879	0.999884	0.999966	0.999974	0.999991	0.999998
1869	2.26812	0.88257	0.921867	0.930798	0.931114	0.991876	0.996804	0.999281	0.999784				1869	2.26812	0.953833	0.999729	0.999879	0.999884	0.999966	0.999974	0.999991	0.999998
1870	2.26946	0.882637	0.921937	0.930857	0.931173	0.991887	0.996811	0.999283	0.999785				1870	2.26946	0.953833	0.999729	0.999879	0.999884	0.999967	0.999974	0.999991	0.999998
1871	2.27081	0.882704	0.922007	0.930917	0.931232	0.991899	0.996817	0.999285	0.999786				1871	2.27081	0.953834	0.99973	0.999879	0.999885	0.999967	0.999974	0.999991	0.999998
1872	2.27216	0.882771	0.922077	0.930976	0.931291	0.99191	0.996824	0.999286	0.999786				1872	2.27216	0.953834	0.99973	0.999879	0.999885	0.999967	0.999974	0.999991	0.999998
1873	2.27351	0.882838	0.922146	0.931035	0.93135	0.991921	0.99683	0.999288	0.999787				1873	2.27351	0.953835	0.999731	0.999879	0.999885	0.999967	0.999974	0.999991	0.999998
1874	2.27486	0.882905	0.922216	0.931094	0.931408	0.991932	0.996837	0.99929	0.999787				1874	2.27486	0.953836	0.999731	0.999879	0.999885	0.999967	0.999974	0.999991	0.999998
1875	2.27621	0.882971	0.922286	0.931153	0.931467	0.991943	0.996843	0.999292	0.999788				1875	2.27621	0.953836	0.999731	0.99988	0.999885	0.999967	0.999974	0.999991	0.999998
1876	2.27755	0.883038	0.922355	0.931212	0.931526	0.991954	0.99685	0.999293	0.999788				1876	2.27755	0.953837	0.999731	0.99988	0.999885	0.999967	0.999974	0.999991	0.999998
1877	2.2789	0.883105	0.922425	0.931271	0.931584	0.991964	0.996856	0.999295	0.999789				1877	2.2789	0.953838	0.999732	0.99988	0.999885	0.999967	0.999974	0.999991	0.999998
1878	2.28025	0.883171	0.922494	0.93133	0.931643	0.991975	0.996863	0.999297	0.999789				1878	2.28025	0.953838	0.999732	0.99988	0.999886	0.999967	0.999974	0.999991	0.999998
1879	2.2816	0.883238	0.922564	0.931389	0.931702	0.991986	0.996869	0.999298	0.99979				1879	2.2816	0.953839	0.999732	0.99988	0.999886	0.999967	0.999974	0.999991	0.999998
1880	2.28295	0.883304	0.922633	0.931448	0.93176	0.991997	0.996876	0.9993	0.999791				1880	2.28295	0.953839	0.999733	0.99988	0.999886	0.999967	0.999974	0.999991	0.999998
1881	2.2843	0.88337	0.922702	0.931506	0.931819	0.992008	0.996882	0.999302	0.999791				1881	2.2843	0.95384	0.999733	0.99988	0.999886	0.999967	0.999974	0.999992	0.999998
1882	2.28564	0.883437	0.922772	0.931565	0.931877	0.992019	0.996889	0.999304	0.999792				1882	2.28564	0.953841	0.999733	0.999881	0.999886	0.999967	0.999974	0.999992	0.999998
1883	2.28699	0.883503	0.922841	0.931624	0.931935	0.99203	0.996895	0.999305	0.999792				1883	2.28699	0.953841	0.999734	0.999881	0.999886	0.999967	0.999974	0.999992	0.999998
1884	2.28834	0.883569	0.92291	0.931682	0.931994	0.992041	0.996902	0.999307	0.999793				1884	2.28834	0.953842	0.999734	0.999881	0.999886	0.999967	0.999974	0.999992	0.999998
1885	2.28969	0.883635	0.922979	0.931741	0.932052	0.992051	0.996908	0.999309	0.999793				1885	2.28969	0.953843	0.999734	0.999881	0.999887	0.999968	0.999975	0.999992	0.999998
1886	2.29104	0.883701	0.923048	0.931799	0.93211	0.992062	0.996914	0.99931	0.999794				1886	2.29104	0.953843	0.999735	0.999881	0.999887	0.999968	0.999975	0.999992	0.999998
1887	2.29238	0.883767	0.923116	0.931858	0.932168	0.992073	0.996921	0.999312	0.999794				1887	2.29238	0.953844	0.999735	0.999881	0.999887	0.999968	0.999975	0.999992	0.999998
1888	2.29373	0.883833	0.923185	0.931916	0.932226	0.992084	0.996927	0.999314	0.999795				1888	2.29373	0.953844	0.999735	0.999881	0.999887	0.999968	0.999975	0.999992	0.999998
1889	2.29508	0.883899	0.923254	0.931975	0.932284	0.992094	0.996933	0.999315	0.999795				1889	2.29508	0.953845	0.999736	0.999881	0.999887	0.999968	0.999975	0.999992	0.999998
1890	2.29643	0.883964	0.923322	0.932033	0.932342	0.992105	0.99694	0.999317	0.999796				1890	2.29643	0.953846	0.999736	0.999882	0.999887	0.999968	0.999975	0.999992	0.999998
1891	2.29778	0.88403	0.923391	0.932091	0.9324	0.992116	0.996946	0.999319	0.999796				1891	2.29778	0.953846	0.999736	0.999882	0.999887	0.999968	0.999975	0.999992	0.999998
1892	2.29912	0.884096	0.923459	0.93215	0.932458	0.992127	0.996952	0.99932	0.999797				1892	2.29912	0.953847	0.999737	0.999882	0.999887	0.999968	0.999975	0.999992	0.999998
1893	2.30047	0.884161	0.923528	0.932208	0.932516	0.992137	0.996959	0.999322	0.999797				1893	2.30047	0.953848	0.999737	0.999882	0.999888	0.999968	0.999975	0.999992	0.999998
1894	2.30182	0.884227	0.923596	0.932266	0.932574	0.992148	0.996965	0.999324	0.999798				1894	2.30182	0.953848	0.999737	0.999882	0.999888	0.999968	0.999975	0.999992	0.999998
1895	2.30317	0.884292	0.923664	0.932324	0.932631	0.992159	0.996971	0.999325	0.999799				1895	2.30317	0.953849	0.999738	0.999882	0.999888	0.999968	0.999975	0.999992	0.999998
1896	2.30452	0.884357	0.923732	0.932382	0.932689	0.992169	0.996978	0.999327	0.999799				1896	2.30452	0.953849	0.999738	0.999882	0.999888	0.999968	0.999975	0.999992	0.999998
1897	2.30586	0.884422	0.9238	0.93244	0.932747	0.99218	0.996984	0.999329	0.9998				1897	2.30586	0.95385	0.999738	0.999883	0.999888	0.999968	0.999975	0.999992	0.999998
1898	2.30721	0.884488	0.923868	0.932498	0.932804	0.99219	0.99699	0.99933	0.9998				1898	2.30721	0.953851	0.999739	0.999883	0.999888	0.999968	0.999975	0.999992	0.999998
1899	2.30856	0.884553	0.923936	0.932556	0.932862	0.992201	0.996996	0.999332	0.999801				1899	2.30856	0.953851	0.999739	0.999883	0.999888	0.999968	0.999975	0.999992	0.999998
1900	2.30991	0.884618	0.924004	0.932613	0.932919	0.992212	0.997002	0.999334	0.999801				1900	2.30991	0.953852	0.999739	0.999883	0.999889	0.999968	0.999975	0.999992	0.999998
1901	2.31126	0.884683	0.924072	0.932671	0.932977	0.992222	0.997009	0.999335	0.999802				1901	2.31126	0.953852	0.99974	0.999883	0.999889	0.999969	0.999975	0.999992	0.999998
1902	2.3126	0.884748	0.92414	0.932729	0.933034	0.992233	0.997015	0.999337	0.999802				1902	2.3126	0.953853	0.99974	0.999883	0.999889	0.999969	0.999975	0.999992	0.999998
1903	2.31395	0.884812	0.924207	0.932787	0.933092	0.992243	0.997021	0.999339	0.999803				1903	2.31395	0.953854	0.99974	0.999883	0.999889	0.999969	0.999976	0.999992	0.999998
1904	2.3153	0.884877	0.924275	0.932844	0.933149	0.992254	0.997027	0.99934	0.999803				1904	2.3153	0.953854	0.999741	0.999884	0.999889	0.999969	0.999976	0.999992	0.999998
1905	2.31665	0.884942	0.924343	0.932902	0.933206	0.992264	0.997033	0.999342	0.999804				1905	2.31665	0.953855	0.999741	0.999884	0.999889	0.999969	0.999976	0.999992	0.999998
1906	2.318	0.885007	0.92441	0.932959	0.933263	0.992275	0.997039	0.999343	0.999804				1906	2.318	0.953855	0.999741	0.999884	0.999889	0.999969	0.999976	0.999992	0.999998
1907	2.31934	0.885071	0.924477	0.933017	0.933321	0.992285	0.997045	0.999345	0.999805				1907	2.31934	0.953856	0.999741	0.999884	0.999889	0.999969	0.999976	0.999992	0.999998
1908	2.32069	0.885136	0.924545	0.933074	0.933378	0.992295	0.997052	0.999347	0.999805				1908	2.32069	0.953857	0.999742	0.999884	0.99989	0.999969	0.999976	0.999992	0.999998
1909	2.32204	0.8852	0.924612	0.933132	0.933435	0.992306	0.997058	0.999348	0.999806				1909	2.32204	0.953857	0.999742	0.999884	0.99989	0.999969	0.999976	0.999992	0.999998
1910	2.32339	0.885264	0.924679	0.933189	0.933492	0.992316	0.997064	0.99935	0.999806				1910	2.32339	0.953858	0.999742	0.999884	0.99989	0.999969	0.999976	0.999992	0.999998
1911	2.32473	0.885329	0.924746	0.933246	0.933549	0.992327	0.99707	0.999351	0.999807				1911	2.32473	0.953858	0.999743	0.999885	0.99989	0.999969	0.999976	0.999992	0.999998
1912	2.32608	0.885393	0.924813	0.933303	0.933606	0.992337	0.997076	0.999353	0.999807				1912	2.32608	0.953859	0.999743	0.999885	0.99989	0.999969	0.999976	0.999992	0.999998
1913	2.32743	0.885457	0.92488	0.933361	0.933663	0.992347	0.997082	0.999355	0.999808				1913	2.32743	0.95386	0.999743	0.999885	0.99989	0.999969	0.999976	0.999992	0.999998
1914	2.32878	0.885521	0.924947	0.933418	0.933719	0.992358	0.997088	0.999356	0.999808				1914	2.32878	0.95386	0.999744	0.999885	0.99989	0.999969	0.999976	0.999992	0.999998
1915	2.33013	0.885585	0.925014	0.933475	0.933776	0.992368	0.997094	0.999358	0.999809				1915	2.33013	0.953861	0.999744	0.999885	0.99989	0.999969	0.999976	0.999992	0.999998
1916	2.33147	0.885649	0.925081	0.933532	0.933833	0.992378	0.9971	0.999359	0.999809				1916	2.33147	0.953861	0.999744	0.999885	0.999891	0.999969	0.999976	0.999992	0.999998
1917	2.33282	0.885713	0.925147	0.933589	0.93389	0.992388	0.997106	0.999361	0.99981				1917	2.33282	0.953862	0.999745	0.999885	0.999891	0.999969	0.999976	0.999992	0.999998
1918	2.33417	0.885777	0.925214	0.933646	0.933946	0.992399	0.997112	0.999362	0.99981				1918	2.33417	0.953863	0.999745	0.999885	0.999891	0.99997	0.999976	0.999992	0.999998
1919	2.33552	0.885841	0.925281	0.933703	0.934003	0.992409	0.997118	0.999364	0.999811				1919	2.33552	0.953863	0.999745	0.999886	0.999891	0.99997	0.999976	0.999992	0.999998
1920	2.33686	0.885904	0.925347	0.93376	0.934059	0.992419	0.997124	0.999365	0.999811				1920	2.33686	0.953864	0.999745	0.999886	0.999891	0.99997	0.999976	0.999992	0.999998
1921	2.33821	0.885968	0.925414	0.933816	0.934116	0.992429	0.99713	0.999367	0.999812				1921	2.33821	0.953864	0.999746	0.999886	0.999891	0.99997	0.999977	0.999992	0.999998
1922	2.33956	0.886032	0.92548	0.933873	0.934172	0.99244	0.997136	0.999369	0.999812				1922	2.33956	0.953865	0.999746	0.999886	0.999891	0.99997	0.999977	0.999992	0.999998
1923	2.34091	0.886095	0.925546	0.93393	0.934229	0.99245	0.997142	0.99937	0.999813				1923	2.34091	0.953865	0.999746	0.999886	0.999891	0.99997	0.999977	0.999992	0.999998
1924	2.34225	0.886159	0.925612	0.933986	0.934285	0.99246	0.997147	0.999372	0.999813				1924	2.34225	0.953866	0.999747	0.999886	0.999892	0.99997	0.999977	0.999992	0.999998
1925	2.3436	0.886222	0.925679	0.934043	0.934341	0.99247	0.997153	0.999373	0.999814				1925	2.3436	0.953867	0.999747	0.999886	0.999892	0.99997	0.999977	0.999992	0.999998
1926	2.34495	0.886285	0.925745	0.9341	0.934398	0.99248	0.997159	0.999375	0.999814				1926	2.34495	0.953867	0.999747	0.999887	0.999892	0.99997	0.999977	0.999992	0.999998
1927	2.3463	0.886349	0.925811	0.934156	0.934454	0.99249	0.997165	0.999376	0.999815				1927	2.3463	0.953868	0.999748	0.999887	0.999892	0.99997	0.999977	0.999992	0.999998
1928	2.34765	0.886412	0.925877	0.934213	0.93451	0.9925	0.997171	0.999378	0.999815				1928	2.34765	0.953868	0.999748	0.999887	0.999892	0.99997	0.999977	0.999992	0.999998
1929	2.34899	0.886475	0.925942	0.934269	0.934566	0.992511	0.997177	0.999379	0.999816				1929	2.34899	0.953869	0.999748	0.999887	0.999892	0.99997	0.999977	0.999992	0.999998
1930	2.35034	0.886538	0.926008	0.934325	0.934622	0.992521	0.997183	0.999381	0.999816				1930	2.35034	0.95387	0.999749	0.999887	0.999892	0.99997	0.999977	0.999993	0.999998
1931	2.35169	0.886601	0.926074	0.934382	0.934678	0.992531	0.997188	0.999382	0.999817				1931	2.35169	0.95387	0.999749	0.999887	0.999893	0.99997	0.999977	0.999993	0.999998
1932	2.35304	0.886664	0.92614	0.934438	0.934734	0.992541	0.997194	0.999384	0.999817				1932	2.35304	0.953871	0.999749	0.999887	0.999893	0.99997	0.999977	0.999993	0.999998
1933	2.35438	0.886727	0.926205	0.934494	0.93479	0.992551	0.9972	0.999385	0.999817				1933	2.35438	0.953871	0.999749	0.999887	0.999893	0.99997	0.999977	0.999993	0.999998
1934	2.35573	0.88679	0.926271	0.93455	0.934846	0.992561	0.997206	0.999387	0.999818				1934	2.35573	0.953872	0.99975	0.999888	0.999893	0.99997	0.999977	0.999993	0.999998
1935	2.35708	0.886852	0.926336	0.934606	0.934902	0.992571	0.997212	0.999388	0.999818				1935	2.35708	0.953872	0.99975	0.999888	0.999893	0.999971	0.999977	0.999993	0.999998
1936	2.35843	0.886915	0.926402	0.934663	0.934958	0.992581	0.997217	0.99939	0.999819				1936	2.35843	0.953873	0.99975	0.999888	0.999893	0.999971	0.999977	0.999993	0.999998
1937	2.35977	0.886978	0.926467	0.934719	0.935013	0.992591	0.997223	0.999391	0.999819				1937	2.35977	0.953874	0.999751	0.999888	0.999893	0.999971	0.999977	0.999993	0.999998
1938	2.36112	0.88704	0.926532	0.934775	0.935069	0.992601	0.997229	0.999393	0.99982				1938	2.36112	0.953874	0.999751	0.999888	0.999893	0.999971	0.999977	0.999993	0.999998
1939	2.36247	0.887103	0.926597	0.934831	0.935125	0.992611	0.997235	0.999394	0.99982				1939	2.36247	0.953875	0.999751	0.999888	0.999894	0.999971	0.999977	0.999993	0.999998
1940	2.36382	0.887165	0.926663	0.934886	0.93518	0.992621	0.99724	0.999396	0.999821				1940	2.36382	0.953875	0.999751	0.999888	0.999894	0.999971	0.999977	0.999993	0.999998
1941	2.36516	0.887227	0.926728	0.934942	0.935236	0.99263	0.997246	0.999397	0.999821				1941	2.36516	0.953876	0.999752	0.999888	0.999894	0.999971	0.999978	0.999993	0.999998
1942	2.36651	0.88729	0.926793	0.934998	0.935291	0.99264	0.997252	0.999399	0.999822				1942	2.36651	0.953876	0.999752	0.999889	0.999894	0.999971	0.999978	0.999993	0.999998
1943	2.36786	0.887352	0.926858	0.935054	0.935347	0.99265	0.997257	0.9994	0.999822				1943	2.36786	0.953877	0.999752	0.999889	0.999894	0.999971	0.999978	0.999993	0.999998
1944	2.36921	0.887414	0.926923	0.935109	0.935402	0.99266	0.997263	0.999402	0.999823				1944	2.36921	0.953878	0.999753	0.999889	0.999894	0.999971	0.999978	0.999993	0.999998
1945	2.37055	0.887476	0.926987	0.935165	0.935457	0.99267	0.997269	0.999403	0.999823				1945	2.37055	0.953878	0.999753	0.999889	0.999894	0.999971	0.999978	0.999993	0.999998
1946	2.3719	0.887538	0.927052	0.935221	0.935513	0.99268	0.997274	0.999405	0.999824				1946	2.3719	0.953879	0.999753	0.999889	0.999894	0.999971	0.999978	0.999993	0.999998
1947	2.37325	0.8876	0.927117	0.935276	0.935568	0.992689	0.99728	0.999406	0.999824				1947	2.37325	0.953879	0.999754	0.999889	0.999894	0.999971	0.999978	0.999993	0.999998
1948	2.3746	0.887662	0.927181	0.935332	0.935623	0.992699	0.997286	0.999408	0.999824				1948	2.3746	0.95388	0.999754	0.999889	0.999895	0.999971	0.999978	0.999993	0.999998
1949	2.37594	0.887724	0.927246	0.935387	0.935678	0.992709	0.997291	0.999409	0.999825				1949	2.37594	0.95388	0.999754	0.99989	0.999895	0.999971	0.999978	0.999993	0.999998
1950	2.37729	0.887786	0.92731	0.935443	0.935734	0.992719	0.997297	0.99941	0.999825				1950	2.37729	0.953881	0.999754	0.99989	0.999895	0.999971	0.999978	0.999993	0.999998
1951	2.37864	0.887847	0.927375	0.935498	0.935789	0.992729	0.997302	0.999412	0.999826				1951	2.37864	0.953882	0.999755	0.99989	0.999895	0.999971	0.999978	0.999993	0.999998
1952	2.37999	0.887909	0.927439	0.935553	0.935844	0.992738	0.997308	0.999413	0.999826				1952	2.37999	0.953882	0.999755	0.99989	0.999895	0.999971	0.999978	0.999993	0.999998
1953	2.38133	0.887971	0.927504	0.935609	0.935899	0.992748	0.997314	0.999415	0.999827				1953	2.38133	0.953883	0.999755	0.99989	0.999895	0.999972	0.999978	0.999993	0.999998
1954	2.38268	0.888032	0.927568	0.935664	0.935954	0.992758	0.997319	0.999416	0.999827				1954	2.38268	0.953883	0.999756	0.99989	0.999895	0.999972	0.999978	0.999993	0.999998
1955	2.38403	0.888094	0.927632	0.935719	0.936008	0.992767	0.997325	0.999418	0.999828				1955	2.38403	0.953884	0.999756	0.99989	0.999895	0.999972	0.999978	0.999993	0.999998
1956	2.38537	0.888155	0.927696	0.935774	0.936063	0.992777	0.99733	0.999419	0.999828				1956	2.38537	0.953884	0.999756	0.99989	0.999896	0.999972	0.999978	0.999993	0.999998
1957	2.38672	0.888216	0.92776	0.935829	0.936118	0.992787	0.997336	0.99942	0.999829				1957	2.38672	0.953885	0.999756	0.999891	0.999896	0.999972	0.999978	0.999993	0.999998
1958	2.38807	0.888278	0.927824	0.935884	0.936173	0.992796	0.997341	0.999422	0.999829				1958	2.38807	0.953885	0.999757	0.999891	0.999896	0.999972	0.999978	0.999993	0.999998
1959	2.38942	0.888339	0.927888	0.935939	0.936228	0.992806	0.997347	0.999423	0.999829				1959	2.38942	0.953886	0.999757	0.999891	0.999896	0.999972	0.999978	0.999993	0.999998
1960	2.39076	0.8884	0.927952	0.935994	0.936282	0.992816	0.997352	0.999425	0.99983				1960	2.39076	0.953887	0.999757	0.999891	0.999896	0.999972	0.999978	0.999993	0.999998
1961	2.39211	0.888461	0.928016	0.936049	0.936337	0.992825	0.997358	0.999426	0.99983				1961	2.39211	0.953887	0.999758	0.999891	0.999896	0.999972	0.999978	0.999993	0.999998
1962	2.39346	0.888522	0.928079	0.936104	0.936391	0.992835	0.997363	0.999427	0.999831				1962	2.39346	0.953888	0.999758	0.999891	0.999896	0.999972	0.999979	0.999993	0.999998
1963	2.39481	0.888583	0.928143	0.936159	0.936446	0.992844	0.997369	0.999429	0.999831				1963	2.39481	0.953888	0.999758	0.999891	0.999896	0.999972	0.999979	0.999993	0.999998
1964	2.39615	0.888644	0.928207	0.936214	0.9365	0.992854	0.997374	0.99943	0.999832				1964	2.39615	0.953889	0.999758	0.999891	0.999897	0.999972	0.999979	0.999993	0.999998
1965	2.3975	0.888705	0.92827	0.936268	0.936555	0.992863	0.997379	0.999432	0.999832				1965	2.3975	0.953889	0.999759	0.999892	0.999897	0.999972	0.999979	0.999993	0.999998
1966	2.39885	0.888766	0.928333	0.936323	0.936609	0.992873	0.997385	0.999433	0.999832				1966	2.39885	0.95389	0.999759	0.999892	0.999897	0.999972	0.999979	0.999993	0.999998
1967	2.40019	0.888827	0.928397	0.936378	0.936663	0.992882	0.99739	0.999434	0.999833				1967	2.40019	0.95389	0.999759	0.999892	0.999897	0.999972	0.999979	0.999993	0.999998
1968	2.40154	0.888887	0.92846	0.936432	0.936718	0.992892	0.997396	0.999436	0.999833				1968	2.40154	0.953891	0.99976	0.999892	0.999897	0.999972	0.999979	0.999993	0.999998
1969	2.40289	0.888948	0.928524	0.936487	0.936772	0.992901	0.997401	0.999437	0.999834				1969	2.40289	0.953892	0.99976	0.999892	0.999897	0.999972	0.999979	0.999993	0.999998
1970	2.40424	0.889009	0.928587	0.936541	0.936826	0.992911	0.997406	0.999439	0.999834				1970	2.40424	0.953892	0.99976	0.999892	0.999897	0.999972	0.999979	0.999993	0.999998
1971	2.40558	0.889069	0.92865	0.936596	0.93688	0.99292	0.997412	0.99944	0.999835				1971	2.40558	0.953893	0.99976	0.999892	0.999897	0.999973	0.999979	0.999993	0.999998
1972	2.40693	0.88913	0.928713	0.93665	0.936934	0.99293	0.997417	0.999441	0.999835				1972	2.40693	0.953893	0.999761	0.999892	0.999898	0.999973	0.999979	0.999993	0.999998
1973	2.40828	0.88919	0.928776	0.936704	0.936989	0.992939	0.997422	0.999443	0.999835				1973	2.40828	0.953894	0.999761	0.999893	0.999898	0.999973	0.999979	0.999993	0.999998
1974	2.40962	0.88925	0.928839	0.936759	0.937043	0.992949	0.997428	0.999444	0.999836				1974	2.40962	0.953894	0.999761	0.999893	0.999898	0.999973	0.999979	0.999993	0.999998
1975	2.41097	0.889311	0.928902	0.936813	0.937096	0.992958	0.997433	0.999445	0.999836				1975	2.41097	0.953895	0.999761	0.999893	0.999898	0.999973	0.999979	0.999993	0.999998
1976	2.41232	0.889371	0.928965	0.936867	0.93715	0.992967	0.997438	0.999447	0.999837				1976	2.41232	0.953895	0.999762	0.999893	0.999898	0.999973	0.999979	0.999993	0.999998
1977	2.41367	0.889431	0.929027	0.936921	0.937204	0.992977	0.997444	0.999448	0.999837				1977	2.41367	0.953896	0.999762	0.999893	0.999898	0.999973	0.999979	0.999993	0.999998
1978	2.41501	0.889491	0.92909	0.936975	0.937258	0.992986	0.997449	0.999449	0.999838				1978	2.41501	0.953896	0.999762	0.999893	0.999898	0.999973	0.999979	0.999993	0.999998
1979	2.41636	0.889551	0.929153	0.937029	0.937312	0.992995	0.997454	0.999451	0.999838				1979	2.41636	0.953897	0.999763	0.999893	0.999898	0.999973	0.999979	0.999993	0.999998
1980	2.41771	0.889611	0.929215	0.937083	0.937366	0.993005	0.997459	0.999452	0.999838				1980	2.41771	0.953898	0.999763	0.999893	0.999898	0.999973	0.999979	0.999993	0.999998
1981	2.41905	0.889671	0.929278	0.937137	0.937419	0.993014	0.997465	0.999454	0.999839				1981	2.41905	0.953898	0.999763	0.999894	0.999899	0.999973	0.999979	0.999993	0.999998
1982	2.4204	0.889731	0.92934	0.937191	0.937473	0.993023	0.99747	0.999455	0.999839				1982	2.4204	0.953899	0.999763	0.999894	0.999899	0.999973	0.999979	0.999993	0.999998
1983	2.42175	0.88979	0.929403	0.937245	0.937527	0.993033	0.997475	0.999456	0.99984				1983	2.42175	0.953899	0.999764	0.999894	0.999899	0.999973	0.99998	0.999993	0.999998
1984	2.4231	0.88985	0.929465	0.937299	0.93758	0.993042	0.99748	0.999458	0.99984				1984	2.4231	0.9539	0.999764	0.999894	0.999899	0.999973	0.99998	0.999993	0.999998
1985	2.42444	0.88991	0.929527	0.937353	0.937634	0.993051	0.997486	0.999459	0.99984				1985	2.42444	0.9539	0.999764	0.999894	0.999899	0.999973	0.99998	0.999993	0.999998
1986	2.42579	0.889969	0.92959	0.937407	0.937687	0.99306	0.997491	0.99946	0.999841				1986	2.42579	0.953901	0.999764	0.999894	0.999899	0.999973	0.99998	0.999994	0.999998
1987	2.42714	0.890029	0.929652	0.93746	0.93774	0.993069	0.997496	0.999461	0.999841				1987	2.42714	0.953901	0.999765	0.999894	0.999899	0.999973	0.99998	0.999994	0.999998
1988	2.42848	0.890089	0.929714	0.937514	0.937794	0.993079	0.997501	0.999463	0.999842				1988	2.42848	0.953902	0.999765	0.999894	0.999899	0.999973	0.99998	0.999994	0.999998
1989	2.42983	0.890148	0.929776	0.937567	0.937847	0.993088	0.997506	0.999464	0.999842				1989	2.42983	0.953902	0.999765	0.999895	0.9999	0.999973	0.99998	0.999994	0.999998
1990	2.43118	0.890207	0.929838	0.937621	0.9379	0.993097	0.997511	0.999465	0.999843				1990	2.43118	0.953903	0.999766	0.999895	0.9999	0.999974	0.99998	0.999994	0.999998
[truncated: 659 more rows]
