# Supplementary material for: Template-based copying in chemically fuelled dynamic combinatorial libraries
Source: Nat Chem. 2024 Jul 16;16(8):1240–9. doi: 10.1038/s41557-024-01570-5 (PMC11321992; doi:10.1038/s41557-024-01570-5)
Supplement: Supplementary file 10 — Source data. [file 41557_2024_1570_MOESM10_ESM.xlsx]

## Sheet: Ext. Fig. 5a-g_A10_2mM
Extended Figure 5. Kinetic characterization of the dynamic library as a function of (dA)10 or with varying [MgCl2] with and without template (dA)10.
Experimental condition
T 25 mM
EDC 10 mM
pyr 10 mM
MES 200 mM, pH 6, 25 degree
(dA)10 2mM
								Average
time (min)	EDC (mM)	T* (mM)	T2 (mM)	T3* (mM)	T3(mM)	T4(mM)	T5(mM)	time (h)	EDC (mM)	T* (mM)	T2 (mM)	T3* (mM)	T3(mM)	T4(mM)	T5(mM)
0	10	0	0	0	0	0	0	0
3	11.8137	0	0.897811	0	0.0266039	0.0420567	0.00731972	0.05	11.8137	0.529966	0.45331	0	0.0270076	0.0210284	0.00365986
20	1.55503	0.45	0.232667	0.115612	0.216211	0.0622711	0.0410054	0.333333	1.55503	0.225	0.351224	0.0578062	0.108105	0.0311355	0.0205027
31	3.87934	0.664813	0.246556	0.0810229	0.26882	0.0298976	0.0137307	0.516667	5.33333	0.332407	0.358169	0.0405114	0.13441	0.0396062	0.0106497
38	0.395313	0.78	0.186708	0.234769	0.297084	0.0364265	0.0366982	0.633333	1.09826	0.66	0.257231	0.179722	0.275759	0.03992	0.033835
59	1.1283	0.814334	0.105339	0.0532526	0.19502	0.010582	0.00332375	0.983333	3.06464	0.459994	0.252358	0.0229849	0.101316	0.0360139	0.0185981
87	0.370833	0.856348	0.0684463	0.0592194	0.130821	0.0123626	0	1.45	0.989757	0.672116	0.181617	0.119381	0.212572	0.0391681	0.0273784
115	0.147049	0.931727	0.0112387	0.0536563	0.0803948	0	0	1.91667	0.36441	0.847493	0.11147	0.0454015	0.10006	0.0285579	0.0153947
143		0.945011	0.0392419	0	0.0729026	0	0	2.38333
171		0.927402	0.0449012	0	0.0824585	0	0	2.85
199		1.05993	0.0088094	0	0.0274114	0	0	3.31667
227		0	0.469781	0	0	0	0	3.78333
3	6.78733	0	0.469781	0	0	0.0493149	0.00756869	0.05
20	1.80122	0.54	0.327755	0.124675	0.254434	0.0434134	0.0309719
31	0.671007	0.565647	0.104271	0.0157021	0.0918349	0.0669685	0.040744
38	0.453299	0.59	0.128299	0.134948	0.198863	0.0241487	0.028781
59	0	0.698795	0.0499199	0.00928668	0.043921	0.0270655	0.00902517
87	0	0.854804	0.0457555	0	0.0571108	0.0114469	0.00349803
115	0	0	0	0	0.0705249	0.00661376	0.00247725
143
171
199
227
3	7.39462	0	0.547464	0	0.0170929	0.0304911	0.0117265
20	2.14514	0.57	0.348106	0.163975	0.308031	0.0809931	0.0533543
31	0.946181	0.911956	0.273251	0.0732616	0.175864	0.0586081	0.0371588
38	1.55503	0.67	0.154354	0.176133	0.233229	0.0242165	0.025146
59	0	0.839666	0.0600107	0.0235083	0.089502	0.0257089	0.00450636
87	0	0.940995	0.0575013	0.0156124	0.047869	0.00423959	0.00135689
115	0	0.966636	0.00117459	0.00533872	0.02131	0.00607109	0.00204156
143	0	1.08403	0	0	0.0251682	0	0
171	0	1.10812	0	0	0	0	0
199
227
255
283

## Sheet: Ext. Fig. 5h-n_A10_25mM
Extended Figure 5. Kinetic characterization of the dynamic library as a function of (dA)10 or with varying [MgCl2] with and without template (dA)10.
Experimental condition
T 25 mM
EDC 10 mM
pyr 10 mM
MES 200 mM, pH 6, 25 degree
(dA)10 25mM								Average
								time (h)	EDC (mM)	T* (mM)	T2 (mM)	T3* (mM)	T3(mM)	T4(mM)	T5(mM)
time (min)	EDC (mM)	T* (mM)	T2 (mM)	T3* (mM)	T3(mM)	T4(mM)	T5(mM)
3	9.84722	0.38686	0.949297	0.0614326	0.082638	0.00280378	0.000813303	0.05	9.84722	0.964548	0.803684	0.118818	0.0659389	0.00306004	0.000481342
31	0.720833	1.20645	1.23195	0.166412	0.174338	0.00228372	0.000680519	0.516667	0.720833	1.22514	0.836216	0.149793	0.0808335	0.00353487	0.00022684
59	0.0414931	1.29467	1.04229	0.171018	0.0929266	0.000655723	0	0.983333	0.0414931	1.30287	0.728522	0.15748	0.0476247	0.00170337	0
87		1.3801	0.907973	0.238732	0.0596082	0	0	1.45	#DIV/0!	1.31375	0.636436	0.168646	0.0330293	0	0
115		1.39093	0.777523	0.240347	0.0307163	0	0	1.91667	#DIV/0!	1.31687	0.557335	0.168416	0.0227406	0	0
143		1.41887	0.678946	0.247106	0.0276656	0	0	2.38333	#DIV/0!	1.34341	0.501062	0.183411	0.0214745	0	0
171		1.38442	0.586421	0.199462	0.0267684	0	0	2.85	#DIV/0!	1.35199	0.451765	0.163471	0.0209661	0	0
199		1.41693	0.528546	0.207298	0.0273366	0	0	3.31667
227		1.43696	0.486421	0.257754	0.0395394	0	0	3.78333
255		1.43556	0.434846	0.25584	0.0234784	0	0	4.25
283		1.37066	0.403506	0.251204	0.0210558	0	0	4.71667
311		1.51648	0.400516	0.273875	0.022611	0	0	5.18333
339		1.51459	0.382773	0.251024	0.0215642	0	0
367		1.51146	0.363125	0.246239	0.0207268	0	0
395		1.55633	0.357199	0.280425	0.0195304	0	0
423		1.5612	0.342516	0.250815	0.0196501	0	0
451		1.56503	0.299466	0.253028	0.0194706	0	0
3		0.438547	0.789322	0.0177359	0.0601166	0.00339167	0.000132784
31		1.07122	1.02691	0.0391805	0.0917003	0.00637634	0.000630724
59		1.09831	0.873198	0.0317631	0.0471063	0.0083209	0
87		1.09746	0.742766	0.027546	0.0273366	0.00445439	0
115		1.04657	0.618562	0.0161806	0.0179154	0	0
143		1.04821	0.531358	0.0186631	0.0167788	0	0
171		1.05502	0.46704	0.0227008	0.0172275	0	0
199		1.11033	0.426357	0.0401376	0.0164797	0	0
227		1.07703	0.372041	0.038044	0.0155825	0	0
255		1.1411	0.359779	0.0633767	0.0365186	0	0
283		1.15233	0.336181	0.0741439	0.0457006	0	0
3		0.548979	0.458836	0.00780619		0.0010175	0
31		1.11085	0.703097	0.0253327		0.00630851	0.00121995
59		1.22767	0.677309	0.0341259		0.00705467	0.000970984
87		1.2967	0.599947	0.0477045		0.00681726	0.00144403
115		1.34173	0.474746	0.0520413		0.00752951	0.00296275
143		1.31512	0.366311	0.0503066		0.00603717	0.00933638
171		1.34151	0.307261	0.0643039		0.00719034	0.00226563
199		1.35843	0.158783	0.0663676		0.00501967	0.00191707
227		1.32876	0.162146	0.0657694		0.00474834	0.00229053
255		1.36529	0.121623	0.0774338		0.00566409	0.00261419
283		1.35321	0.104592	0.0791984		0.00647809	0.00490471

## Sheet: Ext Fig.5o-u_A102mM_Mg0_20_100
Extended Figure 5. Kinetic characterization of the dynamic library as a function of (dA)10 or with varying [MgCl2] with and without template (dA)10.
Experimental condition																		Experimental condition																		Experimental condition
T 25 mM																		T 25 mM																		T 25 mM
EDC 10 mM																		EDC 10 mM																		EDC 10 mM
pyr 10 mM																		pyr 10 mM																		pyr 10 mM
MES 200 mM, pH 6, 25 degree																		MES 200 mM, pH 6, 25 degree																		MES 200 mM, pH 6, 25 degree
(dA)10 2mM								Average										(dA)10 2mM								Average										(dA)10 2mM
MgCl2 20 mM								time (h)	EDC (mM)	T* (mM)	T2 (mM)	T3* (mM)	T3(mM)	T4(mM)	T5(mM)	T5(mM)		MgCl2 100 mM								time (h)	EDC (mM)	T* (mM)	T2 (mM)	T3* (mM)	T3(mM)	T4(mM)	T5(mM)	T5(mM)		no MgCl2								Average
time (min)	EDC (mM)	T* (mM)	T2 (mM)	T3* (mM)	T3(mM)	T4(mM)	T5(mM)											time (min)	EDC (mM)	T* (mM)	T2 (mM)	T3* (mM)	T3(mM)	T4(mM)	T5(mM)											time (min)	EDC (mM)	T* (mM)	T2 (mM)	T3* (mM)	T3(mM)	T4(mM)	T5(mM)	time h)	EDC (mM)	T* (mM)	T2 (mM)	T3* (mM)	T3(mM)
3	9.15035	0	0.681687		0.0657694	0	0.0119506	0.05	9.13472	0.206467	0.833743	#DIV/0!	0.10664	0	0.0100169	0.05		3	11.8137	0	0.794341		0.0386272	0	0	0.05	10.556	0	0.888592	#DIV/0!	0.0327202	0	0	0.05		0	0	0	0	0	0	0	0	0
31	3.40347	0.520853	0.632141		0.574024	0.0665446	0.0129465	0.516667	2.63999	0.865101	0.649012	#DIV/0!	0.510244	0.0585289	0.0171762	0.516667		31	3.87934	0.0630213	1.43801		0.244818	0.024827	0.00946087	0.516667	3.28854	0.0624035	1.33593	#DIV/0!	0.214266	0.0166983	0.00742761	0.516667		3	11.8137	0	0.897811	0	0.0266039	0.0420567	0.00731972	0.05	8.66522	0	0.638352	0	0.0145656
59	1.04705	0.757183	0.444474		0.552939	0.0532492	0.0100086	0.983333	0.970949	1.25342	0.505214	#DIV/0!	0.462225	0.0456519	0.0104899	0.983333		59	1.1283	0.195243	1.47325		0.227277	0.0306268	0.00848988	0.983333	1.05671	0.305324	1.26159	#DIV/0!	0.194302	0.02442	0.008382	0.983333		31	3.87934	0.664813	0.246556	0.0810229	0.26882	0.0298976	0.0137307	0.516667	1.83218	0.714139	0.208026	0.0566622	0.17884
87	0.479514	0.759345	0.36519		0.341633	0.0217406	0.00438188	1.45	0.387789	1.41407	0.404734	#DIV/0!	0.312891	0.0234817	0.00572355	1.45		87	0.370833	0.156318	0.973465		0.120861	0.0205535	0.00505409	1.45	0.308449	0.177634	0.460812	#DIV/0!	0.0849858	0.0126622	0.00472213	1.45		59	1.1283	0.814334	0.105339	0.0532526	0.19502	0.010582	0.00332375	0.983333	0.3761	0.784265	0.0717565	0.0286825	0.109481
115	0.121354	0.800432	0.320609		0.360027	0.0189934	0.00303744	1.91667	0.142708	1.16898	0.336092	#DIV/0!	0.276985	0.0172127	0.00151872	1.91667		115	0.147049	0.216559	0.245902		0.113638	0.0258106	0	1.91667	0.126447	0.184842	0.166644	#DIV/0!	0.0531629	0.00860354	0	1.91667		87	0.370833	0.856348	0.0684463	0.0592194	0.130821	0.0123626	0	1.45	0.123611	0.884049	0.0572344	0.0249439	0.0786003
143		0.932654	0.326482		0.226783	0.0152286	0.00206645	2.38333	0	1.3582	0.400454	#DIV/0!	0.288537	0.0152286	0.00103323	2.38333		143		0.254248	0.125788		0.0175415	0.015059	0	2.38333	0.173872	0.243538	0.0522513	#DIV/0!	0.00781367	0.00501967	0	2.38333		115	0.147049	0.931727	0.0112387	0.0536563	0.0803948	0	0	1.91667	0.0490162	0.632788	0.00413775	0.019665	0.0574099
171		0.921223	0.276829		0.132167	0.022792	0											3	9.1217	0	1.09178		0.0382234	0	0											143		0.945011	0.0392419	0	0.0729026	0	0	2.38333	0	1.01452	0.0196209	0	0.0490354
199		0.939141	0.348372		0.129744	0.0269299	0											31	2.63628	0.0605499	1.03326		0.170256	0.0108194	0.00756869											171		0.927402	0.0449012	0	0.0824585	0	0	2.85	0	1.01776	0.0224506	0	0.0412293
227		0.879518	0.102509		0.0486317	0	0											59	0.802083	0.0503553	0.871757		0.147106	0.0232669	0.00953556											199		1.05993	0.0088094	0	0.0274114	0	0	3.31667
255		1.00371	0.11292		0	0	0											87	0.243924	0.150139	0.120502		0.110094	0.0174332	0.00911231											227		0	0.469781	0	0	0	0	3.78333
3	8.86111	0	1.04271		0.15904	0	0.00975963											115	0.232292	0.153537	0.0701548		0.0271871	0	0											3	6.78733	0	0.469781	0	0	0.0493149	0.00756869	0.05
31	2.74358	1.01421	0.723652		0.531718	0.0621354	0.0221086											143	0.347743	0.253012	0		0	0	0											31	0.671007	0.565647	0.104271	0.0157021	0.0918349	0.0669685	0.040744	0.516667
59	1.0691	1.33859	0.62488		0.481741	0.0524013	0.00692137											3	10.7325	0	0.779658		0.02131	0	0											59	0	0.698795	0.0499199	0.00928668	0.043921	0.0270655	0.00902517	0.983333
87	0.435938	1.41922	0.471169		0.344684	0.0216049	0.00517028											31	3.35	0.0636392	1.53652		0.227725	0.0144485	0.00525327											87	0	0.854804	0.0457555	0	0.0571108	0.0114469	0.00349803
115	0.306771	1.53753	0.351575		0.193943	0.0154321	0											59	1.23976	0.670374	1.43978		0.208524	0.0193664	0.00712055											115	0	0	0	0	0.0705249	0.00661376	0.00247725
143	0	1.78375	0.474426		0.350292	0.0152286	0											87	0.31059	0.226444	0.288468		0.0240018	0	0											143
3	9.39271	0.619401	0.776829		0.0951099	0	0.0083405											115	0	0.18443	0.183876		0.0186631	0	0											171
31	1.77292	1.06024	0.591244		0.424989	0.0469068	0.0164735											143	0	0.223355	0.0309664		0.00589951	0	0											199
59	0.796701	1.6645	0.446289		0.351996	0.0313051	0.0145399											59	0.796701	1.6645	0.446289															227
87	0.247917	2.06364	0.377843		0.252355	0.0270994	0.00761849											87	0.247917	2.06364	0.377843															3	7.39462	0	0.547464	0	0.0170929	0.0304911	0.0117265
	0																		0																	31	0.946181	0.911956	0.273251	0.0732616	0.175864	0.0586081	0.0371588
	0																		0																	59	0	0.839666	0.0600107	0.0235083	0.089502	0.0257089	0.00450636
																			0																	87	0	0.940995	0.0575013	0.0156124	0.047869	0.00423959	0.00135689
																																				115	0	0.966636	0.00117459	0.00533872	0.02131	0.00607109	0.00204156
																																				143	0	1.08403	0	0	0.0251682	0	0
																																				171	0	1.10812	0	0	0	0	0
																																				199
																																				227
																																				255
																																				283
[truncated: 2 more columns]

## Sheet: Ext. Fig. 5v-aa Mg100
Extended Figure 5. Kinetic characterization of the dynamic library as a function of (dA)10 or with varying [MgCl2] with and without template (dA)10.
Experimental condition																						Experimental condition
T 25 mM																						T 25 mM
EDC 10 mM																						EDC 10 mM
pyr 10 mM																						pyr 10 mM
MES 200 mM, pH 6, 25 degree																						MES 200 mM, pH 6, 25 degree
(dA)10 0mM																						(dA)10 0mM
MgCl2 100 mM								Average														without MgCl2									Average
								time (h)	EDC (mM)	T* (mM)	T2 (mM)	T3* (mM)	T3(mM)	T4(mM)	T5(mM)																time (h)	EDC (mM)	T* (mM)	T2 (mM)	T3* (mM)	T3(mM)	T4(mM)	T5(mM)
time (min)	EDC (mM)	T* (mM)	T2 (mM)	T3* (mM)	T3(mM)	T4(mM)	T5(mM)															time (min)	EDC (mM)	T* (mM)	T2 (mM)	T3* (mM)	T3(mM)	T4(mM)	T5(mM)
0	0	0	0		0	0	0	0.05	11.595	0.176295	0.531109	#DIV/0!	0.0381187	0.00307229	0.00328641							0	0	0	0		0	0	0		0.05	8.38432	0.148283	0.80461	0	0.0463433	0.00305333	0.00412333
31	5.25608	0.898363	0.28473		0.0156273	0.012227	0.0132763	0.166667	7.53999	0.603336	0.603969	#DIV/0!	0.0224316	0.0153275	0.00387149							0.05	10.5861	0.16033	1.00443	0	0.07052	0.00516	0.00515		0.0833333	7.67928	0.26856	0.917387	0	0.0848967	0.0066	0.00291
59	0		0		0	0	0	0.25	7.51175	0.558542	0.525147	#DIV/0!	0.0283386	0.0206609	0.00645455							0.0833333	9.55764	0.29626	1.21863	0	0.15599	0.00722	0.00368		0.166667	5.72749	0.469983	0.55257	0	0.0221067	0.00610667	0.00376667
87	0		0		0	0	0	0.516667	3.13368	0.699413	0.242241	#DIV/0!	0.0157819	0.00905293	0.00848988							0.166667	4.8526	0.43621	0.47672	0	0.01602	0.00465	0.00403		0.333333	2.14271	0.218105	0.270867	0	0.00682	0.00464667	0.00290333
115	0		0		0	0	0	0.633333	2.31887	0.897539	0.214788	#DIV/0!	0.012019	0.00735427	0.0075355							0.333333	2.13958	0.22274	0.26679	0	0.00637	0.00529	0.0026		0.516667	0.963947	0.4775	0.0814533	0	0.00725566	0.00197667	0.00102236
143	0		0		0	0	0															0.516667	0.95347	0.63732	0.07688	0	0.00098699	0.0022	0.00112
3	10.0342	0.120173	0.558676		0.0424854	0.00450244	0.00319927															0.633333	0.38177		0.03135	0	0.00455	0	0
3	12.737	0.297189	0.533903		0.0368775	0.0024844	0.00317437															0.983333	0.12813	0.53352	0.01383	0	0	0	0
3	12.0139	0.111523	0.500747		0.0349933	0.00223002	0.00348558															1.45	0	0	0.00571	0	0	0	0
15	10.1094	0.641335	0.617352		0.028533	0.0226564	0.0083405															1.91667	0	0	0.00924	0	0	0	0
15	5.71024	0.427556	0.428671		0.0370121	0.0200448	0.00548979															0.05	7.35556	0.14983	0.7323	0	0.03948	0.00278	0.00386
15	6.71563	0.606735	0.529418		0.0194706	0.0192816	0.00553336															0.0833333	6.90087	0.28112	0.84383	0	0.0616	0.00773	0.00301
	0	0	0		0	0	0															0.166667	6.33438	0.47544	0.54682	0	0.02082	0.00563	0.00366
10	8.88924	0.488415	0.654992		0.0237775	0.018103	0.00447524															0.333333	1.81319		0.23086	0	0.00619	0.00439	0.003
10	7.64479	0.632376	0.618954		0.0249888	0.0136939	0.00173657															0.516667	0.98524	0.12759	0.11922	0	0.00162	0.0027	0.00085708
10	6.08594	0.689218	0.53796		0.0185285	0.0141857	0.00540265															0.633333	0.4388		0.0069	0	0.00335	0	0
31	1.06875	0.384306	0.122104		0.0144459	0.00473986	0.00519725															0.05	7.21128	0.13469	0.6771		0.02903	0.00122	0.00336
31	3.07622	0.81557	0.31989		0.0172723	0.010192	0.00699606															0.0833333	6.57934	0.2283	0.6897	0	0.0371	0.00485	0.00204
38	2.51059	0.729379	0.229275		0.0124	0.00503663	0.00695872															0.166667	5.99549	0.4983	0.63417	0	0.02948	0.00804	0.00361
38	2.08108	0.770775	0.198188		0.0144625	0.0073684	0.00593794															0.333333	2.47535	0.21347	0.31495	0	0.0079	0.00426	0.00311
38	2.36493	1.19246	0.2169		0.00919437	0.00965778	0.00970984															0.516667	0.95313	0.66759	0.04826	0	0.01916	0.00103	0.00109
																						0.633333	0.6809		0.02121	0	0.00437	0	0
