# Supplementary material for: Template-based copying in chemically fuelled dynamic combinatorial libraries
Source: Nat Chem. 2024 Jul 16;16(8):1240–9. doi: 10.1038/s41557-024-01570-5 (PMC11321992; doi:10.1038/s41557-024-01570-5)
Supplement: Supplementary file 11 — Source data. [file 41557_2024_1570_MOESM11_ESM.xlsx]

## Sheet: Ext. Fig. 6
Extended Figure 6. Kinetic characterization of the dynamic library with different template lengths.
Experimental condition
T 25 mM
EDC 10 mM
pyr 10 mM
MES 200 mM, pH 6, 25 degree
(dA)4, 7, 10, 35, or p(rA) 2mM
(dA)4	Ext. Data Fig. 6a-g							Guides for the eye									(dA)7	Ext. Data Fig. 6h-n							Guides for the eye									(dA)10								Guides for the eye
time (min)	EDC (mM)	T* (mM)	T2 (mM)	T3* (mM)	T3(mM)	T4(mM)	T5(mM)	time (h)	EDC (mM)	T* (mM)	T2 (mM)	T3* (mM)	T3(mM)	T4(mM)	T5(mM)		time (min)	EDC (mM)	T* (mM)	T2 (mM)	T3* (mM)	T3(mM)	T4(mM)	T5(mM)		EDC (mM)	T* (mM)	T2 (mM)	T3* (mM)	T3(mM)	T4(mM)	T5(mM)		time (min)	EDC (mM)	T* (mM)	T2 (mM)	T3* (mM)	T3(mM)	T4(mM)	T5(mM)	time (h)	EDC (mM)	T* (mM)	T2 (mM)	T3* (mM)	T3(mM)	T4(mM)	T5(mM)
0	10	0	0	0	0	0	0	0	10	0	0	0	0	0	0		0	10	0	0	0	0	0	0	0	10	0	0	0	0	0	0		0	10	0	0	0	0	0	0	0	10	0	0	0	0	0	0
3	5.9908	0.379976	0.530432	0.000403769	0.01391	0.0134988	0.00024897	0.05	6.68044	0.52234	0.438815	0.00343951	0.0141933	0.0156582	0.000307063		3	4.53507	0.659609	0.828831	0.00013459	0.0472858	0.00318817	0.00234032	0.05	6.08236	0.476144	0.766425	0.000463586	0.0513833	0.00326731	0.00239841		3	11.0792	0.118011	0.730913	0	0.110991	0.0354175	0.0119008	0.05	9.52708	0.22006	0.677309	0	0.0818753	0.0339082	0.0128635
31	1.67378	1.21485	0.0682328	0.0008524	0.00126	0.00905576	0.000273867	0.516667	2.2515	1.44302	0.055379	0.00438164	0.0029163	0.00862615	0.000224073		31	0.593403	1.95721	0.222637	0.0335576	0.0890085	0.0046805	0.0182993	0.516667	2.54468	1.91499	0.17464	0.0361747	0.0986092	0.00413784	0.0142328		31	1.5342	0.924622	0.550828	0.137595	0.274159	0.0620676	0.0177765	0.516667	1.69132	1.04974	0.564428	0.115926	0.297368	0.0633281	0.017096
59	0.175347	1.37371	0.00704752	0.00143562	0.00103	0.00522317	0.00024897	0.983333	0.696354	1.60372	0.0080513	0.00309556	0.00369251	0.00549451	0.000149382		59	0.0578125	2.23699	0.0522157	0.0208614	0.0585913	0.00193325	0.0083405	0.983333	0.0844329	2.22109	0.0447414	0.0186481	0.0548527	0.00194456	0.00734462		59	0.137847	0.97405	0.383342	0.116779	0.217138	0.0285748	0.00597528	0.983333	0.309259	1.1073	0.362698	0.109646	0.178139	0.022515	0.0109298
87	0	1.41345	0.0207688	0.00201884	0.00153	0.00128883	9.95881e-05	1.45	0	1.67059	0.00871139	0.00215343	0.00200667	0.00193325	0.000373455		87	0	2.355	0.016551	0.00897263	0.0338717	0.00108533	0.00480512	1.45	0	2.26949	0.0133772	0.00861373	0.0321519	0.00213675	0.0042159		87	0	1.31109	0.22504	0.0615971	0.151458	0.00747863	0	1.45	0	1.26949	0.212435	0.0712128	0.116535	0.0025381	0.00191707
115	0	1.4168	0.0170315	0.00139076	0.000762674	0.000440917	0	1.91667	0	1.68093	0.0139303	0.00146553	0.00188422	0.000881834	0.000157681		115	0	2.50984	0.0071543	0.00919695	0.0285778	0.000271334	0.00241501	1.91667	0	2.36969	0.0103371	0.00812023	0.0278152	0.00140189	0.00213284		115	0	1.20389	0.15921	0.0519067	0.1083	0	0	1.91667	0	1.23767	0.130486	0.0655002	0.0823661	0	0
143	0	1.36879	0.0193273	0.00183939	0.00206	0.000474834	0	2.38333	0	1.66731	0.0148407	0.000882309	0.00183667	0.00111925	0		143	0	2.51812	0.00555259	0.00650516	0.0225213	0.0002035	0.00117016	2.38333	0	2.36974	0.00932038	0.00758188	0.0236878	0.000386841	0.00112866		143	0	1.66667	0.267272	0.0412741	0.0985644	0	0	2.38333	0	1.51303	0.150552	0.0436519	0.0684617	0	0
171	0	1.39317	0.019701	0.00408255	0.00193	0.00030525	0	2.85	0	1.66532	0.0142084	0.00136085	0.00140477	0.000282639	0		171	0	2.5281	0.00806193	0.00695379	0.0198295	0.000576584	0.000423249	2.85	0	2.37622	0.016951	0.00644534	0.0205025	0.000637198	0.000390053		171	0	1.49892	0.103364	0.0303275	0.0759085	0	0	2.85	0	1.5018	0.0900035	0.0299088	0.0561583	0	0
199	0		0.00571276	0	0.01754	0	0	3.31667									199	0	2.56851	0.00469834	0.00637057	0.016734	3.39167e-05	9.95881e-05	3.31667									199	0	1.72753	0.0683396	0.0240018	0.0666218	0	0	3.31667
227								3.78333									227								3.78333									3	11.5271	0.542169	0.912867	0	0.104576	0.0385972	0.011353	0.05
3	7.00608	0.617266	0.393166	0.00121131	0.0074	0.0137702	0.000323661	0.05									3	6.662	0.122931	0.866524	0.000628084	0.0503365	0.00474834	0.00348558	0.05									31	2.01684	1.29626	0.628404	0.102961	0.299596	0.0552333	0.0184736	0.516667
31	1.8151	1.66401	0.0686065	0.00192912	0.000358905	0.00922534	0.000348558	0.516667									31	1.56806	1.81736	0.200641	0.0331539	0.0976671	0.00485009	0.0157847	0.516667									59	0.42309	1.17053	0.354298	0.0964558	0.180978	0.0191969	0.0146394	0.983333
59	1.25573	1.82123	0.0111052	0.00264693	0.000807537	0.00420567	0.000199176	0.983333									59	0.195486	2.16811	0.0622531	0.0144011	0.0405563	0.00210284	0.00806663	0.983333									87	0	1.32839	0.210945	0.0637506	0.10978	0.000135667	0	1.45
87	0	1.92925	0.00320342	0.00183939	0.0013	0.000814001	0.00102078	1.45									87	0	2.13851	0.0188468	0.00789592	0.024585	0.00128883	0.00487982	1.45									115	0	1.39635	0.109877	0.0605653	0.0860924	0	0	1.91667
115	0	1.96973	0.01559	0.00165994	0.00108	0.000508751	0.000473043	1.91667									115	0	2.41352	0.0106247	0.00713324	0.0211754	0.00356125	0.00261419	1.91667									143	0	1.63917	0.0945542	0.0435173	0.0540153	0	0	2.38333
143	0	1.92679	0.0150561	0.000224316	0.00179	0.00010175	0	2.38333									143	0	2.43671	0.00854245	0.00726783	0.0189323	0.000339167	0.00151872	2.38333									171	0	1.62403	0.0818473	0.024271	0.0504711	0	0	2.85
171	0	1.94282	0.0142018	0	0.00206	0.000407	0	2.85									171	0	2.45221	0.030006	0.0064603	0.0166442	0.00030525	0.000224073	2.85									199	0	1.76398	0.038708	0.0284881	0.0518618	0	0	3.31667
199	0		0.020929	0	0.01611	3.39167e-05	0	3.31667									199	0	2.45333	0.003802	0.00497981	0.0139973	0.00010175	0.000547734	3.31667									3	5.975	0	0.388147	0	0.0300583	0.0277099	0.0153366	0.05
227								3.78333									227								3.78333									31	1.52292	0.928329	0.514052	0.107223	0.318349	0.0726835	0.0150378	0.516667
3	7.04444	0.569778	0.392846	0.00870345	0.02127	0.0197056	0.000348558	0.05									3	7.05	0.645892	0.603921	0.000628084	0.0565276	0.00186542	0.00136934	0.05									59	0.36684	1.17732	0.350455	0.115702	0.1363	0.0197734	0.0121746	0.983333
31	3.26562	1.4502	0.0292977	0.0103634	0.00713	0.00759734	4.9794e-05	0.516667									31	5.47257	1.9704	0.100641	0.0418125	0.109152	0.00288292	0.00861437	0.516667									87	0	1.16898	0.20132	0.0882907	0.0883654	0	0.00575121	1.45
59	0.657986	1.61622	0.00600119	0.00520413	0.00924	0.00705467	0	0.983333									59	0	2.25816	0.0197555	0.0206819	0.0654105	0.00179759	0.00562673	0.983333									115	0	1.11276	0.122372	0.0840287	0.0527061	0	0	1.91667
87	0	1.66908	0.00216192	0.00260206	0.00319	0.00369692	0	1.45									87	0	2.31497	0.00473386	0.00897263	0.0379991	0.00403609	0.00296275	1.45									143	0	1.23324	0.0898315	0.0461642	0.0528055	0	0	2.38333
115	0	1.65625	0.00916952	0.0013459	0.00381	0.00169584	0	1.91667									115	0	2.1857	0.0132324	0.00803051	0.0336922	0.000373084	0.00136934	1.91667									171	0	1.38245	0.0847995	0.0351279	0.0420953	0	0	2.85
143	0	1.70635	0.0101387	0.000583221	0.00166	0.00278117	0	2.38333									143	0	2.15439	0.0138661	0.00897263	0.0296097	0.000617856	0.000697117	2.38333									199	0	1.31634	0.0759654	0.0401974	0.0278565	0	0	3.31667
171	0	1.65998	0.00872223	0	0.000224316	0.000135667	0	2.85									171	0	2.14835	0.0127851	0.00592194	0.0250336	0.00102976	0.000522837	2.85
199	0	1.65998	0				0	3.31667									199	0	2.22327	0.0187118	0.00776133	0.0221624	0.00205952	4.9794e-05	3.31667
227
255
283
