# Supplementary material for: Template-based copying in chemically fuelled dynamic combinatorial libraries
Source: Nat Chem. 2024 Jul 16;16(8):1240–9. doi: 10.1038/s41557-024-01570-5 (PMC11321992; doi:10.1038/s41557-024-01570-5)
Supplement: Supplementary file 12 — Source data. [file 41557_2024_1570_MOESM12_ESM.xlsx]

## Sheet: Ext. Fig. 7
Extended Figure 7. Kinetic characterization of the dynamic library with different types of templates.
Experimental condition			Ext. Fig. 7a-f
T 25 mM
EDC 10 mM
pyr 10 mM
MES 200 mM, pH 6, 25 degree
(dT)10 2mM
time (min)	EDC (mM)	T* (mM)	T2 (mM)	T3* (mM)	T3(mM)	T4(mM)	T5(mM)	Guides for the eye
3	9.81441	0.02595	0.543246		0.0409601	0.01221	0.00590059	time (h)	EDC (mM)	T* (mM)	T2 (mM)	T3* (mM)	T3(mM)	T4(mM)	T5(mM)
3	12.7819	0.0633302	0.697277		0.0421265	0.0159408	0.0083156
3	10.7811	0.187828	0.624506		0.0580529	0.0110908	0.00814133	0.05	11.1258	0.0923695	0.621676		0.0470465	0.0130805	0.00745251
5	9.19097	0.425085	0.63389		0.0320561	0.0145842	0.00400842	0.0833333	8.63362	0.325816	0.519942		0.0261833	0.0113395	0.00510389
5	7.33351	0.279271	0.466192		0.0301923	0.010582	0.00445657	0.166667	5.93929	0.57162	0.586848		0.0287872	0.00438656	0.00373455
5	9.37639	0.273092	0.459744		0.0163014	0.00885226	0.00684668	0.333333	2.44051	0.558851	0.194768		0.0155526	0	0.0025312
10	6.24392	0.57059	0.598612		0.0279946	0.00498575	0.00492961	0.516667	0.849652	0.562301	0.094572		0.00370027	0.0010285	0.00131112
10	4.89132	0.457831	0.524826		0.0279049	0.00515534	0.00341089
10	6.68264	0.686438	0.637106		0.0304621	0.00301859	0.00286316
20	2.89948	0.603027	0.196049		0.0139973	0	0.000423249
20	2.30139	0.528576	0.193647		0.0148946	0	0.00395863
20	2.12066	0.544949	0.194608		0.0177658	0	0.00321172
31	0.95347	0.63732	0.07688		0.000987	0.0022	0.00112
31	1.15139	0.625734	0.146041		0.00991501	0.000576584	0.00266398
31	0.444097	0.423849	0.0607947		0.000198797	0.000308928	0.000149382
Experimental condition			Ext. Fig. 7g-l
T 25 mM
EDC 10 mM
pyr 10 mM
MES 200 mM, pH 6, 25 degree
(dC)10 2mM
								Guides for the eye
time (min)	EDC (mM)	T* (mM)	T2 (mM)	T3* (mM)	T3(mM)	T4(mM)	T5(mM)	time (h)	EDC (mM)	T* (mM)	T2 (mM)	T3* (mM)	T3(mM)	T4(mM)	T5(mM)
3	6.3908	0.589608	0.896903	0.000314042	0.051144	0.00322209	0.000846499	0.05	6.47043	0.502013	0.840879	0.000628084	0.0424854	0.00258897	0.00179259
31	0.632465	1.58886	0.151468	0.0039031	0.0104531	0.00200109	0.00146892	0.516667	1.80405	1.50184	0.13764	0.00309556	0.0101092	0.00234025	0.0016432
59	0.0647569	1.73237	0.0221036	0.00358905	0.0056079	0.000542667	0.000398352	0.983333	0.423611	1.69659	0.0176198	0.00252729	0.00500972	0.00102881	0.000962685
87	0	1.83763	0.00523225	0.00264693	0.0025572	0.000746167	0.000547734	1.45	0	1.79554	0.00416115	0.00188425	0.00149544	0.000463528	0.000340259
115	0	1.84703	0.0185264	0.00282638	0.00201884	0	0	1.91667	0	1.80896	0.00617548	0.00163003	0.000672948	0	0
3	5.39583	0.460713	0.841644	0.000628084	0.0413638	0.00271334	0.00398352
31	0.545312	1.32459	0.10913	0.000672948	0.0008524	0.00125492	0.000697117
59	0.0371528	1.58223	0.0137213	0.00112158	0.000762674	0.000576584	0.00104567
87	0	1.67407	0.00352376	0.00098699	0	0	0
115	0	1.67333	0	0.00121131	0	0	0
3	7.62465	0.455718	0.78409	0.000942127	0.0349484	0.0018315	0.000547734
31	4.23438	1.59207	0.152322	0.00471063	0.019022	0.00376475	0.00276357
59	1.16892	1.77516	0.0170344	0.00287124	0.00865859	0.00196717	0.00144403
87	0	1.87491	0.00372745	0.00201884	0.00192912	0.000644417	0.000473043
115	0	1.90652	0	0.0008524	0	0	0
Experimental condition			Ext. Fig. 7m-r
T 25 mM
EDC 10 mM
pyr 10 mM
MES 200 mM, pH 6, 25 degree
(dG)10 2mM
								Guides for the eye
time (min)	EDC (mM)	T* (mM)	T2 (mM)	T3* (mM)	T3(mM)	T4(mM)	T5(mM)	time (h)	EDC (mM)	T* (mM)	T2 (mM)	T3* (mM)	T3(mM)	T4(mM)	T5(mM)
3	8.22465	0.644327	0.983823	0.0021983	0.0696725	0.000373084	0.00370966	0.05	7.72286	1.11804	0.982773	0.000732765	0.0678182	0.000667028	0.00395033
31	1.18576	1.92359	0.149119	0	0.0131898	0.00278117	0.0016681	0.516667	0.878299	2.07278	0.142068	0.0110363	0.0156273	0.0030525	0.00185068
59	0.0993056	2.06568	0.0229044	0	0.00623598	0.00179759	0.000771808	0.983333	0.100174	2.33838	0.0234123	0.00246747	0.00826978	0.00219328	0.00111207
87	0	2.11361	0.00475174	0	0.00224316	0.00169584	0	1.45	0	2.32913	0.00495466	0.00140571	0.0030806	0.00227242	0.000456445
115	0	2.08879	0	0	0.00143562	0.00166192	0	1.91667	0	1.85537	0.000559117	0.00149544	0.00161507	0.00179759	0.000149382
3	7.25694	1.9051	1.04415	0	0.0780619	0.000814001	0.00512879
31	0.755208	2.16938	0.144314	0.033109	0.0101391	0.0018315	0.00214114
59	0.0942708	2.28381	0.0218366	0.00695379	0.0047555	0.00108533	0.00129465
87	0	2.27635	0.00411105	0	0.00224316	0.00193325	0.000597528
115	0	0.811913	0	0	0.000583221	0.000339167	0.000149382
3	7.68698	0.804682	0.920342	0	0.0557201	0.000814001	0.00301254
31	0.693924	2.12539	0.132772	0	0.0235532	0.00454484	0.00174279
59	0.106944	2.66565	0.0254958	0.000448632	0.0138179	0.00369692	0.00126975
87	0	2.59744	0.00600119	0.00421714	0.0047555	0.00318817	0.000771808
115	0	2.66542	0.00167735	0.00448632	0.00282638	0.00339167	0.000298764
12	3.58906				0.125796	0.0206982	0.00801684
40	0.0979167				0.130866	0.0880445	0.000995881
68	0.0201389				0.0770749	0.0578725	0.000423249
96	0				0.0513683	0.0418083	0.00067222
