# Supplementary material for: Template-based copying in chemically fuelled dynamic combinatorial libraries
Source: Nat Chem. 2024 Jul 16;16(8):1240–9. doi: 10.1038/s41557-024-01570-5 (PMC11321992; doi:10.1038/s41557-024-01570-5)
Supplement: Supplementary file 13 — Source data. [file 41557_2024_1570_MOESM13_ESM.xlsx]

## Sheet: Ext. Fig. 8
Extended Figure 8. Kinetic characterization of the C/T dynamic library with different types of templates.
Experimental condition
T 12.5 mM	C 12.5 mM
EDC 10 mM
pyr 10 mM
MES 200 mM, pH 6.5, 25 degree
(dX)10 2mM
Ext. Data Fig. 8a-ak															Ext. Data Fig. 8a-l															Ext. Data Fig. 8m-x
w/o template															(dG)10 2mM															(dA)10 2mM
Time (min)	Time (h)	EDC (mM)	T*(mM)	C*(mM)	C2(mM)	CT(mM)	T2(mM)	CT2(mM)	T3(mM)	T4(mM)	C4(mM)	C3	T5 (mM)		Time (min)	Time (h)	EDC (mM)	T*(mM)	C*(mM)	C2(mM)	CT(mM)	T2(mM)	CT2(mM)	T3(mM)	T4(mM)	C4(mM)	C3(mM)	T5 (mM)		Time (min)	Time (h)	EDC (mM)	T*(mM)	C*(mM)	C2(mM)	CT(mM)	T2(mM)	CT2(mM)	T3(mM)	T4(mM)	C4(mM)	C3(mM)	T5 (mM)
3	0.05	6.44132	0.331296	0.328912	0.027612	0.233382	0.183075	0.0108834	0.00515926	0.00583367	0.0039172	0	0		3	0.05	9.6092	0.283584	0.613057	0.0706832	0.197587	0.18425	0.00875776	0.00408255	0.00583367	0.0178969	0.0763488	0		3	0.05	5.24115	0.168555	0.336891	0.190664	0.461432	0.325894	0.0499957	0.021983	0.000474834	0.0145547	0.0234742	0.020996
31	0.516667	1.4599	0.956463	0.923523	0.0143428	0.0886308	0.0607581	0.00174305	0.00233288	0.000508751	0.00201251	0.00819672	0		31	0.516667	1.75313	0.948039	1.12611	0.0338386	0.0604993	0.0494928	0.00323102	0.00659489	0.000508751	0.0167829	0.137843	0		31	0.516667	1.5592	0.533398	0.555337	0.082793	0.188114	0.118366	0.0199813	0.0191566	0.00769909	0.00318594	0.00819672	0.0113952
59	0.983333	0.348438	1.24966	1.19358	0.0103921	0.0221339	0.0138281	0.00114786	0.00179453	0.0102768	0.00111407	0.00746556	0		59	0.983333	0.47309	1.13642	1.23212	0.0162752	0.00195159	0.0124933	0.00276337	0.00385823	0.0102768	0.0108891	0.182791	0		59	0.983333	0.421181	0.667139	0.666943	0.0330657	0.0529786	0.0329418	0.00344358	0.0143562	0.00169584	0.000539064	0.00746556	0.00224316
87	1.45	0.0696181	1.28329	1.22922	0.00244772	0.00733037	0.00379071	0.000595187	0.00112158	0.0018315	0.000323439	0	0		87	1.45	0.125347	1.15409	1.14632	0.00180358	0.00733037	0.00400427	0.000765241	0.00569762	0.0018315	0.00610939	0.17798	0		87	1.45	0.123437	0.761369	0.759378	0.032808	0.0218959	0.0111052	0.0025508	0.00933154	0.000508751	0.000610939	0.00330947	0.00183939
115	1.91667	0.0154514	1.27881	1.22611	0.00352128	0.00371278	0.00138815	0.000807754	0.00188425	0.0026455	0.00089844	0	0		115	1.91667	0.0328125	1.21291	1.23596	0.00150298	0.00147559	0.00101442	0.000340107	0.00439659	0.0026455	0.00280313	0.138267	0		115	1.91667	0.0260417	0.767705	0.765078	0.0317344	0.0127567	0.00432461	0.00106283	0.00722297	0	0	0	0.00722297
143	2.38333	0	1.23431	1.18611	0.0139992	0.00252279	0.000640683	0.000892781	0.0013459	0.000881834	0.00100625	0	0		143	2.38333	0	1.2859	1.25098	0.00133121	0.00152319	0.000907635	0.000382621	0.00497981	0.000881834	0.000862503	0.135573	0		143	2.38333	0	0.750783	0.743109	0.0319062	0.00747317	0.00202883	0.0012754	0.00228802	0	0	0	0.000538358
171	2.85	0	1.23535	1.18487	0.00918968	0.00276079	0.000480513	0.000765241	0.00143562	0.000508751	0	0	0		171	2.85	0	1.302	0.948497	0.00120239	0.00138039	0.000160171	0.000340107	0.00520413	0.00403609	0.000179688	0.124105	0		171	2.85	0	0.781721	0.753368	0.0468072	0.00880596	0.00144154	0	0.00408255	0	0	0	0.00179453
199	3.31667	0	1.3096	1.24922	0	0.00147559	0.000587293	0.00297594	0.00107672	3.39167e-05	0.0145547	0.00350189	0		199	3.31667	0	0	0	0	0	0	0	0	0	0	0	0		199	3.31667	0	0	0				0	0.00394796	0	0	0	0.0179004
3	0.05	5.80486	0.245937	0.27399	0.04247	0.21596	0.155686	0.00905535	0.0148048	0.00230634	0.0118594	0.00565689	0		3	0.05	6.63576	0.615998	0.534301	0.0630395	0.217912	0.153871	0.0106709	0.00547331	0.00139058	0.0137641	0.0592627	0		3	0.05	8.47813	0.182049	0.17658	0.0706832	0.197587	0.18425	0.0186634	0.0159264	0.012617	0.000503127	0.00350189	0.0117093
31	0.516667	1.61302	0.929104	0.954301	0.0355134	0.0614513	0.0433529	0.00429385	0.010498	0.00434134	0.000539064	0.00330947	0		31	0.516667	1.24288	0.748621	0.651503	0.0131404	0.0675441	0.0439402	0.00446391	0.000224316	0.0010175	0.0113563	0.0819287	0		31	0.516667	1.4783	0.847324	0.817306	0.0338386	0.0604993	0.0494928	0.0282714	0.0110812	0.0198074	0.00363128	0.00565689	0.0364289
59	0.983333	0.513021	1.09803	1.11959	0.0158458	0.0179451	0.00977042	0.00399626	0.00524899	0.00193325	0.000610939	0	0		59	0.983333	0.340625	0.782988	0.680415	0.00227595	0.0236571	0.011906	0.00429385	0	0.000678334	0.00636096	0.0830062	0		59	0.983333	0.464063	1.13829	1.14021	0.0162752	0.00195159	0.0124933	0.0173455	0.00735756	0.0153303	0.00307346	0.00330947	0.0272319
87	1.45	0.144271	1.14694	1.17005	0.0242195	0.00790156	0.00341698	0.0034861	0.00165994	0	0	0	0		87	1.45	0.0821181	0.786566	0.684145	0	0.0145655	0.00197544	0.00140294	0	0.000407	0.00434845	0.0763873	0		87	1.45	0.135938	1.27225	1.31326	0.00180358	0.00733037	0.00400427	0.011181	0.00403769	0.00922534	0.000406095	0.00488725	0.0174518
115	1.91667	0.0368056	1.14962	1.16104	0.0176493	0.00366518	0	0.00361364	0.00192912	0.000847918	0	0	0		115	1.91667	0.0184028	0.805278	0.695855	0	0.0122807	0.0108916	0.00114786	0	3.39167e-05	0.00208438	0.0728854	0		115	1.91667	0.0333333	1.28552	1.37264	0.00150298	0.00147559	0.00101442	0.0060369	0.00210857	0.0014245	0.000492345	0.00377126	0.0104531
143	2.38333	0	1.17787	1.17368	0.0177352	0.00271319	0	0.00374118	0.00112158	0.000271334	0	0	0		143	2.38333	0	0.795363	0.688394	0	0.010472	0.0129738	0.00110535	0	0.000237417	0.000251563	0	0		143	2.38333	0.00902778	1.3187	1.4342	0.00133121	0.00152319	0.000907635	0.00399626	0.000942127	0.000474834	0.000359376	0.00427153	0.00758188
171	2.85	0	1.16222	1.16518	0.0155452	0.00309399	0	0.00374118	0.000179453	0.00152625	0	0	0		171	2.85	0	0.813553	0.707876	0	0.0115667	0.0113187	0	0	0.000237417	0.000395314	0	0		171	2.85	0	1.33622	1.46653	0.00120239	0.00138039	0.000160171	0.00297594	0.000762674	0	0.00024797	0.00446394	0.0068192
199	3.31667	0	1.16624	1.17098	0.00184652	0.00223719	0	0.00361364	0.0017048	0.00128883	0	0	0		199	3.31667	0	0.274415	0.263938	0	0.00752077	0	0	0	0.000237417	0.000467189	0	0		199	3.31667	0	0	0	0	0	0	0	0	0	0	0	0
3	0.05	5.12118	0.439839	0.309845	0.079057	0.26456	0.203844	0.0100332	0.0051144	0.00552842	0.000431251	0.00377126	0		3	0.05	8.30851	1.03228	0.974611	0.0573281	0.231049	0.217619	0.0107559	0.00439659	0.00413784	0.0134766	0.0412145	0		3	0.05	7.32378	0.178545	0.13285	0.0884614	0.217912	0.153871	#REF!	0.0191566	0.002849	0.0159563	0	0.0117093
31	0.516667	1.2816	1.17295	1.03741	0.0102632	0.0862508	0.0595836	0.00272086	0.00542844	0.00128883	3.59376e-05	0.00427153	0		31	0.516667	2.09774	1.27963	1.18487	0.0162322	0.0664017	0.00747464	0.00454893	0.00381337	0.000407	0.0108891	0.0679982	0		31	0.516667	1.09115	0.661324	0.564974	0.0516168	0.0675441	0.0439402	0.00875776	0.025572	0.0545381	0.00317157	0.00819672	0.0364289
59	0.983333	0.353472	1.52453	1.34715	0.0011165	0.0275127	0.0159103	0.000340107	0.00408255	0.00308642	0	0	0		59	0.983333	0.584896	1.32026	1.22508	0.0135698	0.0182307	0.00726108	0.00242326	0.000538358	0.000271334	0.00740315	0.0972062	0		59	0.983333	0.281597	0.790294	0.71171	0.0361146	0.0236571	0.011906	0.00276337	0.0143562	0.0343915	0.00146877	0.00746556	0.0272319
87	1.45	0.111632	1.54219	1.41617	0.00158887	0.00875836	0.00453817	0.000340107	0.00130103	6.78334e-05	0	0	0		87	1.45	0.153993	1.36253	1.25731	0.00210418	0.0121379	0.00907635	0.00178556	0.000538358	0.000271334	0.00323439	0.0826214	0		87	1.45	0.0519097	0.878038	0.785492	0.0187229	0.0145655	0.00197544	0.000765241	0.00726783	0.0229955	0.000212032	0.017317	0.0174518
115	1.91667	0	1.56881	1.44705	0.00227595	0.00523598	0.00192205	0.000382621	0.000628084	0.000169584	0	0	0		115	1.91667	0.0345486	1.37565	1.25793	0.00571134	0.00195159	0.006567	0.000765241	0.00148048	0.000407	0.000790627	0.0692296	0		115	1.91667	0.0126736	0.929551	0.85658	0.0228454	0.0122807	0.0108916	0.000340107	0.00614625	0.00464659	8.26565e-05	0	0.0104531
143	2.38333	0	1.60355	1.4686	0.0017177	0.010472	0.00122798	0.000680214	0.00112158	0.00169584	0	0	0		143	2.38333	0	1.4461	1.21907	0.00292008	0.00242759	0.000480513	0	0.000897263	0.0010175	0.000503127	0.0725775	0		143	2.38333	0	0.950499	0.893161	0.0187229	0.010472	0.0129738	0.000382621	0.00448632	0.00678334	0	0	0.00758188
171	2.85	0	1.60877	1.47244	0.000901791	0.00999595	0.000373732	0.000382621	0.000493495	0.000644417	0	0	0		171	2.85	0	0	0				0	0.000583221	0	0.000467189	0.078119	0		171	2.85	0	1.04182	1.04922	0.0231889	0.0115667	0.0113187	0.000340107	0.00154778	0.00234025	0	0	0.0068192
199	3.31667	0	1.59505	1.46415	0.00309185	0.00818716	0.00432461	0.000467647	0.000942127	0.0002035	0	0	0		199	3.31667	0													199	3.31667	0	0							0			0
												0																				0								0
Guide for the eyes															Guide for the eyes															Guide for the eyes										0
Time (min)	Time (h)	EDC (mM)	T*(mM)	C*(mM)	C2(mM)	CT(mM)	T2(mM)	CT2(mM)	T3(mM)	T4(mM)	C4(mM)	C3(mM)	T5 (mM)		Time (min)	Time (h)	EDC (mM)	T*(mM)	C*(mM)	C2(mM)	CT(mM)	T2(mM)	CT2(mM)	T3(mM)	T4(mM)	C4(mM)	C3(mM)	T5 (mM)		Time (min)	Time (h)	EDC (mM)	T*(mM)	C*(mM)	C2(mM)	CT(mM)	T2(mM)	CT2(mM)	T3(mM)	T4(mM)	C4(mM)	C3(mM)	T5 (mM)
3	0.05	5.78912	0.339024	0.304249	0.049713	0.237967	0.180868	0.00999065	0.0083595	0.00455614	0.00540262	0.00314272	0		3	0.05	8.18449	0.643954	0.707323	0.0636836	0.215516	0.185246	0.0100615	0.00465082	0.00378736	0.0150459	0.058942	0		3	0.05	7.01435	0.176383	0.21544	0.116603	0.29231	0.221338	#REF!	0.019022	0.00531362	0.0103381	0.00899202	0.0148048
31	0.516667	1.4515	1.01951	0.971744	0.0200398	0.0787776	0.0545649	0.00291925	0.00608644	0.00204631	0.000862503	0.00525924	0		31	0.516667	1.69792	0.992098	0.987496	0.0210704	0.064815	0.0336359	0.00408129	0.00354419	0.000644417	0.0130094	0.0959234	0		31	0.516667	1.37622	0.680682	0.645872	0.0560828	0.105386	0.0705998	0.0190035	0.0186033	0.0273482	0.0033296	0.00735011	0.0280843
59	0.983333	0.404977	1.29074	1.2201	0.00911811	0.0225306	0.0131696	0.00182808	0.00370869	0.00509881	0.000575002	0.00248852	0		59	0.983333	0.466204	1.07989	1.04587	0.010707	0.0146131	0.0105535	0.00316016	0.00146553	0.00374214	0.00821773	0.121001	0		59	0.983333	0.388947	0.86524	0.83962	0.0284851	0.0261957	0.0191137	0.00785081	0.0120233	0.0171392	0.00169376	0.0060802	0.0189023
87	1.45	0.108507	1.32414	1.27181	0.0094187	0.00799676	0.00391529	0.0014738	0.00136085	0.000633112	0.000107813	0	0		87	1.45	0.120486	1.10106	1.02926	0.00130259	0.0113446	0.00501869	0.00131792	0.00207866	0.000836612	0.00456408	0.11233	0		87	1.45	0.103762	0.970553	0.952712	0.0177782	0.0145973	0.00569496	0.00483236	0.00687902	0.0109099	0.000409689	0.00850458	0.0122476
115	1.91667	0.017419	1.33241	1.27807	0.00781552	0.00420465	0.0011034	0.00160134	0.00148048	0.001221	0.00029948	0	0		115	1.91667	0.028588	1.13128	1.06325	0.00240478	0.00523598	0.00615768	0.00075107	0.00195902	0.00102881	0.00189271	0.0934606	0		115	1.91667	0.0240162	0.99426	0.9981	0.0186943	0.00883769	0.00541022	0.00247995	0.00515926	0.0020237	0.000191667	0.00125709	0.0093764
143	2.38333	0	1.33858	1.27613	0.0111507	0.00523598	0.000622887	0.00177139	0.00119635	0.000949668	0.000335418	0	0		143	2.38333	0	1.17579	1.05282	0.0014171	0.00480758	0.00478733	0.00049599	0.00195902	0.000712251	0.000539064	0.0693835	0		143	2.38333	0.00300926	1.00666	1.02349	0.0173201	0.00648944	0.00530343	0.00188476	0.00257215	0.00241939	0.000119792	0.00142384	0.00523404
171	2.85	0	1.33545	1.27416	0.00854554	0.00528358	0.000284748	0.00162968	0.000702856	0.00089314	0	0	0		171	2.85	0	0.705184	0.552124	0.000601194	0.00647357	0.00573946	0.000113369	0.00192912	0.0014245	0.000347397	0.0674081	0		171	2.85	0	1.05325	1.08971	0.0237328	0.00725103	0.00430682	0.00110535	0.002131	0.000780084	8.26565e-05	0.00148798	0.00514431
199	3.31667	0	1.35697	1.29478	0.00164613	0.00396665	0.0016373	0.00235241	0.00124121	0.000508751	0.00485158	0.0011673	0		199	3.31667	0	0.137207	0.131969	0	0.00376038	0	0	0	0.000118708	0.000233594	0	0		199	3.31667	0	0	0	0	0	0	0	0.00197398	0	0	0	0.0059668
