# Supplementary material for: Template-based copying in chemically fuelled dynamic combinatorial libraries
Source: Nat Chem. 2024 Jul 16;16(8):1240–9. doi: 10.1038/s41557-024-01570-5 (PMC11321992; doi:10.1038/s41557-024-01570-5)
Supplement: Supplementary file 14 — Source data. [file 41557_2024_1570_MOESM14_ESM.xlsx]

## Sheet: Fig. 9b_c
Extended Figure 9. Micrographs of coacervates and FRAP recovery curves of coacervates.
Fig. 9b					Fig. 9c

## Sheet: Fig. 9d_e
Extended Figure 9. Micrographs of coacervates and FRAP recovery curves of coacervates.
Fig. 9d					Fig. 9e

## Sheet: Fig.9g_h
Extended Figure 9. Micrographs of coacervates and FRAP recovery curves of coacervates.
Fig. 9g		Fig. 9h

## Sheet: Ext Fig.9f, i
Extended Figure 9. Micrographs of coacervates and FRAP recovery curves of coacervates.
Experimental condition											Experimental condition
T 25 mM											C 25 mM
EDC 10 mM											EDC 10 mM
pyr 10 mM											pyr 10 mM
MES 200 mM, pH 6, 25 degree											MES 200 mM, pH 6, 25 degree
(pA) 1um											(pA) 1um
pDex 5mM											pDex 5mM
Ac-F(RG)3N-NH2 5mM											Ac-F(RG)3N-NH2 5mM
Ext. Fig. 9f											Ext. Fig. 9i
with EDC						without EDC					with EDC							without EDC
time (sec)	recovery	fit	time (fit, sec)	fit		time (sec)	recovery	time (fit, sec)	fit		time (sec)	recovery	time (fit, sec)	fit				time (sec)	recovery	time (fit, sec)	fit
0	0.24417	0.13607	0	0.13513		0	0.11478	0	0.13513		0	0.38695	0	0.13534				0	0.270185	0	0.13534
0.4	0.1739	0.13627	4.004	0.13597		0.4	0.11571	4.004	0.13723		0.4	0.46758	4.00356	0.14228				0.4	0.240496	4.004	0.14809
0.8	0.07553	0.13648	8.00801	0.1368		0.8	0.12756	8.00801	0.13933		0.8	0.476652	8.00712	0.14921				0.8	0.241409	8.00801	0.16079
1.2	0.20482	0.13669	12.012	0.13764		1.2	0.12813	12.012	0.14143		1.2	0.513799	12.0107	0.15612				1.2	0.269724	12.012	0.1734
1.6	0.19067	0.1369	16.016	0.13847		1.6	0.12078	16.016	0.14353		1.6	0.366283	16.0142	0.16301				1.6	0.250914	16.016	0.18588
2	0.21254	0.13711	20.02	0.13931		2	0.11739	20.02	0.14563		2	0.510319	20.0178	0.16987				2	0.280132	20.02	0.1982
2.4	0.24674	0.13732	24.024	0.14014		2.4	0.12649	24.024	0.14772		2.4	0.391069	24.0214	0.1767				2.4	0.200661	24.024	0.21035
2.8	0.1442	0.13753	28.028	0.14098		2.8	0.11389	28.028	0.14982		2.8	0.509214	28.0249	0.18349				2.8	0.256753	28.028	0.2223
3.2	0.17554	0.13774	32.032	0.14181		3.2	0.12358	32.032	0.15191		3.2	0.367071	32.0285	0.19023				3.2	0.262885	32.032	0.23404
3.6	0.09036	0.13795	36.036	0.14265		3.6	0.12447	36.036	0.154		3.6	0.448968	36.032	0.19692				3.6	0.238288	32.4	0.23511
4	0.14152	0.13816	40.04	0.14348		4	0.11701	40.04	0.15609		4	0.402932	40.0356	0.20356				4	0.359634	32.8	0.23627
4.4	0.22332	0.13836	44.044	0.14432		4.4	0.13186	44.044	0.15818		4.4	0.421492	44.0391	0.21015				4.4	0.251454	33.2	0.23743
4.8	0.25415	0.13857	48.0481	0.14515		4.8	0.12895	48.0481	0.16026		4.8	0.432134	48.0427	0.21668				4.8	0.230922	33.6	0.23858
5.2	0.13619	0.13878	52.0521	0.14598		5.2	0.13384	52.0521	0.16234		5.2	0.470852	52.0463	0.22314				5.2	0.282579	34	0.23974
5.6	0.14176	0.13899	56.0561	0.14682		5.6	0.12551	56.0561	0.16442		5.6	0.421404	56.0498	0.22955				5.6	0.210446	34.4	0.24089
6	0.07109	0.1392	60.0601	0.14765		6	0.12114	60.0601	0.1665		6	0.4595	60.0534	0.23589				6	0.264517	34.8	0.24203
6.4	0.04317	0.13941	64.0641	0.14848		6.4	0.12838	64.0641	0.16857		6.4	0.454519	64.057	0.24217				6.4	0.286054	35.2	0.24318
6.8	0.0395	0.13962	68.0681	0.14932		6.8	0.12439	68.0681	0.17064		6.8	0.480156	68.0605	0.24838				6.8	0.277255	35.6	0.24432
7.2	0.08181	0.13983	72.0721	0.15015		7.2	0.12654	72.0721	0.17271		7.2	0.444551	72	0.25443				7.2	0.300055	36	0.24547
7.6	0.0821	0.14004	76.0761	0.15098		7.6	0.12729	76.0761	0.17477		7.6	0.430578	72.0641	0.25453				7.6	0.257105	36.036	0.24557
8	0.11848	0.14025	80.0801	0.15182		8	0.13036	80.0801	0.17683		8	0.471403	72.4	0.25504				8	0.303538	36.4	0.24661
8.4	0.11012	0.14045	84.0841	0.15265		8.4	0.11937	84.0841	0.17889		8.4	0.484922	72.8	0.25565				8.4	0.231395	36.8	0.24774
8.8	0.10854	0.14066	88.0881	0.15348		8.8	0.12545	88.0881	0.18094		8.8	0.414074	73.2	0.25626				8.8	0.26953	37.2	0.24888
9.2	0.05391	0.14087	92.0921	0.15431		9.2	0.12313	92.0921	0.18299		9.2	0.451099	73.6	0.25687				9.2	0.274128	37.6	0.25001
9.6	0.11925	0.14108	96.0961	0.15514		9.6	0.12406	96.0961	0.18504		9.6	0.498429	74	0.25747				9.6	0.234004	38	0.25114
10	0.33461	0.14129	100.1	0.15597		10	0.13391	100.1	0.18708		10	0.438468	74.4	0.25808				10	0.307525	38.4	0.25227
10.4	0.07109	0.1415	104.104	0.1568		10.4	0.12749	104.104	0.18911		10.4	0.425031	74.8	0.25869				10.4	0.259006	38.8	0.25339
10.8	0.07892	0.14171	108.108	0.15763		10.8	0.13296	108.108	0.19114		10.8	0.41818	75.2	0.25929				10.8	0.31488	39.2	0.25452
11.2	0.12901	0.14192	112.112	0.15846		11.2	0.12654	112.112	0.19317		11.2	0.465491	75.6	0.2599				11.2	0.273898	39.6	0.25564
11.6	0.05281	0.14213	116.116	0.15929		11.6	0.11627	116.116	0.19519		11.6	0.447552	76	0.2605				11.6	0.281659	40	0.25676
12	0.06795	0.14233	120.12	0.16012		12	0.12279	120.12	0.19721		12	0.454954	76.0676	0.2606				12	0.332181	40.04	0.25687
12.4	0.17867	0.14254	124.124	0.16095		12.4	0.13438	124.124	0.19922		12.4	0.438897	76.4	0.2611				12.4	0.303333	40.4	0.25787
12.8	0.02687	0.14275	128.128	0.16178		12.8	0.13661	128.128	0.20123		12.8	0.396618	76.8	0.26171				12.8	0.318445	40.8	0.25899
13.2	0.14695	0.14296	132.132	0.16261		13.2	0.12442	132.132	0.20324		13.2	0.545906	77.2	0.26231				13.2	0.221954	41.2	0.2601
13.6	0.10078	0.14317	136.136	0.16343		13.6	0.13254	136.136	0.20523		13.6	0.489972	77.6	0.26291				13.6	0.308902	41.6	0.26121
14	0.21309	0.14338	140.14	0.16426		14	0.12633	140.14	0.20723		14	0.447845	78	0.26351				14	0.321059	42	0.26232
14.4	0.11843	0.14359	144.144	0.16509		14.4	0.1297	144.144	0.20921		14.4	0.431181	78.4	0.26411				14.4	0.292217	42.4	0.26342
14.8	0.15789	0.1438	148.148	0.16591		14.8	0.12368	148.148	0.2112		14.8	0.497644	78.8	0.26471				14.8	0.22632	42.8	0.26453
15.2	0.0549	0.14401	152.152	0.16674		15.2	0.12516	152.152	0.21317		15.2	0.463457	79.2	0.26531				15.2	0.355583	43.2	0.26563
15.6	0.03423	0.14421	156.156	0.16756		15.6	0.13367	156.156	0.21514		15.6	0.469891	79.6	0.26591				15.6	0.33122	43.6	0.26672
16	0.11327	0.14442	160.16	0.16839		16	0.13507	160.16	0.21711		16	0.412101	80	0.26651				16	0.248839	44	0.26782
16.4	0.15651	0.14463	164.164	0.16921		16.4	0.12135	164.164	0.21907		16.4	0.46098	80.0712	0.26661				16.4	0.321855	44.044	0.26794
16.8	0.04864	0.14484	168.168	0.17004		16.8	0.12571	168.168	0.22103		16.8	0.430321	80.4	0.2671				16.8	0.221946	44.4	0.26891
17.2	0.1243	0.14505	172.172	0.17086		17.2	0.12581	172.172	0.22298		17.2	0.498525	80.8	0.2677				17.2	0.303831	44.8	0.27
17.6	0.05147	0.14526	176.176	0.17168		17.6	0.11793	176.176	0.22492		17.6	0.438303	81.2	0.26829				17.6	0.297428	45.2	0.27109
18	0.14154	0.14547	180.18	0.1725		18	0.13316	180.18	0.22686		18	0.399738	81.6	0.26889				18	0.312912	45.6	0.27218
18.4	0.09802	0.14568	184.184	0.17332		18.4	0.13543	184.184	0.22879		18.4	0.466534	82	0.26948				18.4	0.361677	46	0.27326
18.8	0.15565	0.14588	188.188	0.17415		18.8	0.12231	188.188	0.23072		18.8	0.492299	82.4	0.27007				18.8	0.265165	46.4	0.27435
19.2	0.24023	0.14609	192.192	0.17497		19.2	0.12209	192.192	0.23264		19.2	0.476921	82.8	0.27067				19.2	0.325532	46.8	0.27543
19.6	0.07535	0.1463	196.196	0.17579		19.6	0.13034	196.196	0.23455		19.6	0.422485	83.2	0.27126				19.6	0.316886	47.2	0.2765
20	0.08731	0.14651	200.2	0.17661		20	0.13843	200.2	0.23646		20	0.415827	83.6	0.27185				20	0.342929	47.6	0.27758
20.4	0.21101	0.14672	204.204	0.17742		20.4	0.16877	204.204	0.23836		20.4	0.424626	84	0.27244				20.4	0.329039	48	0.27865
20.8	0.10632	0.14693	208.208	0.17824		20.8	0.1341	208.208	0.24026		20.8	0.435662	84.0747	0.27255				20.8	0.222366	48.0481	0.27878
21.2	0.19168	0.14714	212.212	0.17906		21.2	0.14188	212.212	0.24215		21.2	0.525062	84.4	0.27303				21.2	0.266794	48.4	0.27972
21.6	0.20733	0.14735	216.216	0.17988		21.6	0.12985	216.216	0.24404		21.6	0.505617	84.8	0.27362				21.6	0.362458	48.8	0.28079
22	0.13673	0.14755	220.22	0.18069		22	0.14441	220.22	0.24592		22	0.450243	85.2	0.27421				22	0.276399	49.2	0.28185
22.4	0.15745	0.14776	224.224	0.18151		22.4	0.13044	224.224	0.24779		22.4	0.479638	85.6	0.2748				22.4	0.254171	49.6	0.28292
22.8	0.13884	0.14797	228.228	0.18232		22.8	0.14345	228.228	0.24965		22.8	0.374085	86	0.27538				22.8	0.247036	50	0.28398
23.2	0.16043	0.14818	232.232	0.18314		23.2	0.12164	232.232	0.25151		23.2	0.417148	86.4	0.27597				23.2	0.20123	50.4	0.28504
23.6	0.20455	0.14839	236.236	0.18395		23.6	0.13132	236.236	0.25337		23.6	0.431033	86.8	0.27656				23.6	0.31265	50.8	0.28609
24	0.09645	0.1486	240.24	0.18476		24	0.14224	240.24	0.25522		24	0.465541	87.2	0.27714				24	0.339828	51.2	0.28715
24.4	0.18641	0.14881	244.244	0.18558		24.4	0.14077	244.244	0.25706		24.4	0.446413	87.6	0.27772				24.4	0.313885	51.6	0.2882
24.8	0.13159	0.14901	248.248	0.18639		24.8	0.13081	248.248	0.25889		24.8	0.440913	88	0.27831				24.8	0.25706	52	0.28925
25.2	0.09868	0.14922	252.252	0.1872		25.2	0.13424	252.252	0.26072		25.2	0.488804	88.0783	0.27842				25.2	0.393469	52.0521	0.28938
25.6	0.1765	0.14943	256.256	0.18801		25.6	0.12224	256.256	0.26255		25.6	0.427416	88.4	0.27889				25.6	0.313325	52.4	0.2903
26	0.18755	0.14964	260.26	0.18882		26	0.13662	260.26	0.26436		26	0.493418	88.8	0.27947				26	0.324977	52.8	0.29134
26.4	0.11461	0.14985	264.264	0.18963		26.4	0.12951	264.264	0.26617		26.4	0.493434	89.2	0.28005				26.4	0.219393	53.2	0.29238
26.8	0.18826	0.15006	268.268	0.19043		26.8	0.11723	268.268	0.26798		26.8	0.49364	89.6	0.28064				26.8	0.245839	53.6	0.29342
27.2	0.12731	0.15027	272.272	0.19124		27.2	0.1297	272.272	0.26977		27.2	0.551929	90	0.28122				27.2	0.299015	54	0.29446
27.6	0.13499	0.15047	276.276	0.19205		27.6	0.1444	276.276	0.27157		27.6	0.441488	90.4	0.2818				27.6	0.294354	54.4	0.2955
28	0.12322	0.15068	280.28	0.19286		28	0.13772	278.4	0.27251		28	0.643306	90.8	0.28237				28	0.286869	54.8	0.29653
28.4	0.08036	0.15089	284.284	0.19366		28.4	0.12418	278.8	0.27269		28.4	0.406702	91.2	0.28295				28.4	0.210403	55.2	0.29756
28.8	0.20477	0.1511	288.288	0.19447		28.8	0.12913	279.2	0.27287		28.8	0.47474	91.6	0.28353				28.8	0.251259	55.6	0.29859
29.2	0.22627	0.15131	292.292	0.19527		29.2	0.13686	279.6	0.27305		29.2	0.402807	92	0.28411				29.2	0.315722	56	0.29961
29.6	0.39997	0.15152	296.296	0.19607		29.6	0.13676	280	0.27323		29.6	0.454288	92.0819	0.28422				29.6	0.265391	56.0561	0.29976
30	0.05049	0.15172	300.3	0.19687		30	0.12926	280.28	0.27335		30	0.560243	92.4	0.28468				30	0.304504	56.4	0.30064
30.4	0.1516	0.15193	304.304	0.19768		30.4	0.12817	280.4	0.2734		30.4	0.508492	92.8	0.28526				30.4	0.33698	56.8	0.30166
30.8	0.13786	0.15214	308.308	0.19848		30.8	0.14278	280.8	0.27358		30.8	0.491199	93.2	0.28583				30.8	0.327566	57.2	0.30268
31.2	0.23041	0.15235	312.312	0.19928		31.2	0.12987	281.2	0.27376		31.2	0.478028	93.6	0.28641				31.2	0.331717	57.6	0.3037
31.6	0.11299	0.15256	316.316	0.20008		31.6	0.13381	281.6	0.27394		31.6	0.543971	94	0.28698				31.6	0.294918	58	0.30471
32	0.15779	0.15277	320.32	0.20087		32	0.14523	282	0.27412		32	0.546175	94.4	0.28755				32	0.276182	58.4	0.30572
32.4	0.10318	0.15297	324.324	0.20167		32.4	0.14952	282.4	0.27429		32.4	0.426702	94.8	0.28812				32.4	0.413158	58.8	0.30673
32.8	0.17075	0.15318	328.328	0.20247		32.8	0.13273	282.8	0.27447		32.8	0.503966	95.2	0.2887				32.8	0.358643	59.2	0.30774
33.2	0.11635	0.15339	332.332	0.20327		33.2	0.13576	283.2	0.27465		33.2	0.505379	95.6	0.28927				33.2	0.274427	59.6	0.30875
33.6	0.13007	0.1536	336.336	0.20406		33.6	0.13577	283.6	0.27483		33.6	0.509547	96	0.28984				33.6	0.299506	60	0.30975
34	0.12645	0.15381	340.34	0.20486		34	0.13672	284	0.275		34	0.53242	96.0854	0.28996				34	0.344809	60.0601	0.3099
34.4	0.09359	0.15402	344.344	0.20565		34.4	0.13631	284.284	0.27513		34.4	0.474229	96.4	0.29041				34.4	0.263397	60.4	0.31075
34.8	0.15299	0.15422	348.348	0.20644		34.8	0.14229	284.4	0.27518		34.8	0.484359	96.8	0.29097				34.8	0.264185	60.8	0.31175
35.2	0.07273	0.15443	352.352	0.20723		35.2	0.13477	284.8	0.27536		35.2	0.440253	97.2	0.29154				35.2	0.316854	61.2	0.31274
35.6	0.05108	0.15464	356.356	0.20803		35.6	0.14822	285.2	0.27554		35.6	0.576705	97.6	0.29211				35.6	0.304231	61.6	0.31374
36	0.09655	0.15485	360.36	0.20882		36	0.13581	285.6	0.27571		36	0.444072	98	0.29267				36	0.281193	62	0.31473
36.4	0.1379	0.15506	364.364	0.20961		36.4	0.13203	286	0.27589		36.4	0.523027	98.4	0.29324				36.4	0.285926	62.4	0.31572
36.8	0.14719	0.15526	368.368	0.21039		36.8	0.13908	286.4	0.27607		36.8	0.460192	98.8	0.29381				36.8	0.295073	62.8	0.31671
37.2	0.12044	0.15547	372.372	0.21118		37.2	0.11615	286.8	0.27624		37.2	0.444312	99.2	0.29437				37.2	0.347059	63.2	0.31769
37.6	0.1146	0.15568	376.376	0.21197		37.6	0.13725	287.2	0.27642		37.6	0.631884	99.6	0.29493				37.6	0.292472	63.6	0.31867
38	0.07351	0.15589	380.38	0.21276		38	0.13563	287.6	0.2766		38	0.532799	100	0.2955				38	0.258889	64	0.31965
38.4	0.11839	0.1561	384.384	0.21354		38.4	0.13714	288	0.27678		38.4	0.440109	100.089	0.29562				38.4	0.373137	64.0641	0.31981
38.8	0.08267	0.1563	388.388	0.21432		38.8	0.14092	288.288	0.2769		38.8	0.487954	100.4	0.29606				38.8	0.348156	64.4	0.32063
39.2	0.08657	0.15651	392.392	0.21511		39.2	0.14615	288.4	0.27695		39.2	0.490089	100.8	0.29662				39.2	0.353864	64.8	0.32161
39.6	0.1455	0.15672	396.396	0.21589		39.6	0.1374	288.8	0.27713		39.6	0.480909	101.2	0.29718				39.6	0.371284	65.2	0.32258
40	0.06044	0.15693	400.4	0.21667		40	0.14352	289.2	0.27731		40	0.447864	101.6	0.29774				40	0.272314	65.6	0.32355
40.4	0.10143	0.15714	404.404	0.21745		40.4	0.1292	289.6	0.27748		40.4	0.449367	102	0.2983				40.4	0.267826	66	0.32452
40.8	0.12002	0.15734	408.408	0.21823		40.8	0.13959	290	0.27766		40.8	0.399915	102.4	0.29886				40.8	0.304972	66.4	0.32549
41.2	0.1062	0.15755	412.412	0.21901		41.2	0.13713	290.4	0.27784		41.2	0.458904	102.8	0.29942				41.2	0.335715	66.8	0.32645
41.6	0.13036	0.15776	416.416	0.21979		41.6	0.1339	290.8	0.27801		41.6	0.512908	103.2	0.29998				41.6	0.318688	67.2	0.32742
42	0.06228	0.15797	420.42	0.22057		42	0.14151	291.2	0.27819		42	0.440447	103.6	0.30053				42	0.299176	67.6	0.32838
42.4	0.14689	0.15817	424.424	0.22135		42.4	0.1433	291.6	0.27836		42.4	0.473836	104	0.30109				42.4	0.267615	68	0.32933
42.8	0.35281	0.15838	428.428	0.22212		42.8	0.14389	292	0.27854		42.8	0.52148	104.093	0.30122				42.8	0.260203	68.0681	0.3295
43.2	0.10809	0.15859	432.432	0.2229		43.2	0.13108	292.292	0.27867		43.2	0.498614	104.4	0.30164				43.2	0.395366	68.4	0.33029
43.6	0.15195	0.1588	436.436	0.22367		43.6	0.14374	292.4	0.27872		43.6	0.434438	104.8	0.3022				43.6	0.337451	68.8	0.33124
44	0.06046	0.15901	440.44	0.22444		44	0.13301	292.8	0.27889		44	0.434043	105.2	0.30275				44	0.287471	69.2	0.33219
44.4	0.12685	0.15921	444.444	0.22522		44.4	0.12938	293.2	0.27907		44.4	0.454299	105.6	0.30331				44.4	0.313421	69.6	0.33314
44.8	0.0913	0.15942	448.449	0.22599		44.8	0.13926	293.6	0.27924		44.8	0.441378	106	0.30386				44.8	0.333652	70	0.33409
45.2	0.12724	0.15963	452.452	0.22676		45.2	0.13874	294	0.27942		45.2	0.448452	106.4	0.30441				45.2	0.362897	70.4	0.33503
45.6	0.10786	0.15984	456.457	0.22753		45.6	0.131	294.4	0.2796		45.6	0.494169	106.8	0.30496				45.6	0.251797	70.8	0.33598
46	0.09048	0.16004	460.461	0.2283		46	0.14335	294.8	0.27977		46	0.391634	107.2	0.30551				46	0.255007	71.2	0.33692
46.4	0.15934	0.16025	464.465	0.22906		46.4	0.14709	295.2	0.27995		46.4	0.450573	107.6	0.30606				46.4	0.341361	71.6	0.33785
46.8	0.12728	0.16046	468.469	0.22983		46.8	0.14168	295.6	0.28012		46.8	0.45675	108	0.30661				46.8	0.261309	72	0.33879
47.2	0.09942	0.16067	472.473	0.2306		47.2	0.14029	296	0.2803		47.2	0.388247	108.096	0.30674				47.2	0.390314	72.0721	0.33896
47.6	0.1152	0.16087	476.477	0.23136		47.6	0.14667	296.296	0.28043		47.6	0.505059	108.4	0.30716				47.6	0.302799	76.0761	0.3482
48	0.11492	0.16108	480.481	0.23212		48	0.14769	296.4	0.28047		48	0.456997	108.8	0.30771				48	0.309398	80.0801	0.35723
48.4	0.09738	0.16129	484.485	0.23289		48.4	0.14183	296.8	0.28065		48.4	0.456029	109.2	0.30826				48.4	0.28057	84.0841	0.36605
48.8	0.16846	0.1615	488.489	0.23365		48.8	0.14034	297.2	0.28083		48.8	0.488609	109.6	0.3088				48.8	0.322512	88.0881	0.37466
49.2	0.18929	0.1617	492.493	0.23441		49.2	0.14446	297.6	0.281		49.2	0.522764	110	0.30935				49.2	0.317597	92.0921	0.38308
49.6	0.11798	0.16191	496.497	0.23517		49.6	0.14866	298	0.28118		49.6	0.455443	110.4	0.30989				49.6	0.331638	96.0961	0.39129
50	0.182	0.16212	500.501	0.23593		50	0.15101	298.4	0.28135		50	0.482178	110.8	0.31044				50	0.307787	100.1	0.39932
50.4	0.15142	0.16232	504.505	0.23669		50.4	0.15119	298.8	0.28153		50.4	0.602191	111.2	0.31098				50.4	0.378581	104.104	0.40716
50.8	0.1254	0.16253	508.509	0.23745		50.8	0.15166	299.2	0.2817		50.8	0.367868	111.6	0.31153				50.8	0.361488	108.108	0.41482
51.2	0.20426	0.16274	512.513	0.2382		51.2	0.14754	299.6	0.28188		51.2	0.525913	112.1	0.3122				51.2	0.30971	112.112	0.4223
51.6	0.1937	0.16295	516.517	0.23896		51.6	0.15323	300	0.28205		51.6	0.472514	116.103	0.31759				51.6	0.31386	116.116	0.42962
52	0.06837	0.16315	520.521	0.23971		52	0.14727	300.3	0.28218		52	0.541203	120.107	0.32292				52	0.392078	120.12	0.43676
52.4	0.16757	0.16336	524.525	0.24047		52.4	0.14898	300.4	0.28223		52.4	0.550376	124.11	0.32818				52.4	0.313385	124.124	0.44375
52.8	0.09949	0.16357	528.529	0.24122		52.8	0.14823	300.8	0.2824		52.8	0.474998	128.114	0.33337				52.8	0.325794	128.128	0.45058
53.2	0.13376	0.16378	532.533	0.24197		53.2	0.14751	301.2	0.28258		53.2	0.476746	132.117	0.33849				53.2	0.326174	132.132	0.45725
53.6	0.26877	0.16398	536.537	0.24272		53.6	0.14471	301.6	0.28275		53.6	0.420191	136.121	0.34355				53.6	0.339615	136.136	0.46378
54	0.1177	0.16419	540.541	0.24347		54	0.15816	302	0.28293		54	0.48755	140.125	0.34855				54	0.246413	140.14	0.47016
54.4	0.20964	0.1644	544.545	0.24422		54.4	0.14546	302.4	0.2831		54.4	0.482473	144.128	0.35348				54.4	0.292634	144.144	0.4764
54.8	0.14433	0.1646	548.549	0.24497		54.8	0.16145	302.8	0.28327		54.8	0.468271	148.132	0.35835				54.8	0.257217	148.148	0.48251
55.2	0.17649	0.16481	552.553	0.24571		55.2	0.14754	303.2	0.28345		55.2	0.520825	152.135	0.36316				55.2	0.364629	152.152	0.48849
55.6	0.11068	0.16502	556.557	0.24646		55.6	0.16984	303.6	0.28362		55.6	0.432296	156.139	0.36791				55.6	0.373311	156.156	0.49433
56	0.15716	0.16522	560.561	0.2472		56	0.16176	304	0.2838		56	0.467154	160.142	0.3726				56	0.385477	160.16	0.50006
56.4	0.10594	0.16543	564.565	0.24795		56.4	0.14759	304.304	0.28393		56.4	0.507502	164.146	0.37722				56.4	0.251589	164.164	0.50566
56.8	0.07914	0.16564	568.569	0.24869		56.8	0.14126	304.4	0.28397		56.8	0.485842	168.149	0.38179				56.8	0.34149	168.168	0.51114
57.2	0.06528	0.16584	572.573	0.24943		57.2	0.15564	304.8	0.28415		57.2	0.484055	172.153	0.3863				57.2	0.308853	172.172	0.51651
57.6	0.15644	0.16605	576.577	0.25017		57.6	0.1551	305.2	0.28432		57.6	0.431581	176.157	0.39075				57.6	0.358467	176.176	0.52177
58	0.0974	0.16626	580.581	0.25091		58	0.1495	305.6	0.28449		58	0.407256	180.16	0.39515				58	0.280386	180.18	0.52692
58.4	0.10176	0.16646	584.585	0.25165		58.4	0.14	306	0.28467		58.4	0.534113	184.164	0.39949				58.4	0.31266	184.184	0.53197
58.8	0.11618	0.16667	588.589	0.25239		58.8	0.14906	306.4	0.28484		58.8	0.505087	188.167	0.40377				58.8	0.41122	188.188	0.53692
59.2	0.28246	0.16688	592.593	0.25313		59.2	0.15396	306.8	0.28502		59.2	0.55803	192.171	0.40801				59.2	0.374515	192.192	0.54176
59.6	0.09514	0.16709	596.597	0.25386		59.6	0.13774	307.2	0.28519		59.6	0.46871	196.174	0.41218				59.6	0.346381	196.196	0.54651
60	0.20176	0.16729	600.601	0.2546		60	0.15997	307.6	0.28536		60	0.497723	200.178	0.41631				60	0.393111	200.2	0.55117
60.4	0.11626	0.1675	604.605	0.25533		60.4	0.14766	308	0.28554		60.4	0.41222	204.182	0.42038				60.4	0.357474	204.204	0.55574
60.8	0.11916	0.1677	608.609	0.25607		60.8	0.1361	308.308	0.28567		60.8	0.381132	208.185	0.42441				60.8	0.301906	208.208	0.56021
61.2	0.04951	0.16791	612.613	0.2568		61.2	0.15668	308.4	0.28571		61.2	0.535253	212.189	0.42838				61.2	0.325968	212.212	0.5646
61.6	0.08603	0.16812	616.617	0.25753		61.6	0.14602	308.8	0.28588		61.6	0.436109	216.192	0.4323				61.6	0.377802	216.216	0.56891
62	0.18484	0.16832	620.621	0.25826		62	0.15236	309.2	0.28606		62	0.479465	220.196	0.43618				62	0.424732	220.22	0.57314
62.4	0.10331	0.16853	624.625	0.25899		62.4	0.15004	309.6	0.28623		62.4	0.426732	224.199	0.44				62.4	0.389965	224.224	0.57729
62.8	0.18369	0.16874	628.629	0.25972		62.8	0.14371	310	0.2864		62.8	0.42981	228.203	0.44378				62.8	0.278111	228.228	0.58135
63.2	0.2013	0.16894	632.633	0.26045		63.2	0.14443	310.4	0.28658		63.2	0.468271	232.206	0.44751				63.2	0.371842	232.232	0.58535
63.6	0.13129	0.16915	636.637	0.26117		63.6	0.16482	310.8	0.28675		63.6	0.379162	236.21	0.4512				63.6	0.317765	236.236	0.58927
64	0.20014	0.16936	640.641	0.2619		64	0.16138	311.2	0.28692		64	0.51534	240.214	0.45484				64	0.314588	240.24	0.59312
64.4	0.14176	0.16956	644.645	0.26262		64.4	0.16268	311.6	0.2871		64.4	0.576791	244.217	0.45844				64.4	0.375063	244.244	0.5969
64.8	0.12014	0.16977	648.649	0.26334		64.8	0.15643	312	0.28727		64.8	0.432542	248.221	0.46199				64.8	0.342981	248.248	0.60061
65.2	0.13583	0.16998	652.653	0.26407		65.2	0.16253	312.312	0.28741		65.2	0.431558	252.224	0.46551				65.2	0.350458	252.252	0.60426
65.6	0.06469	0.17018	656.657	0.26479		65.6	0.16298	312.4	0.28744		65.6	0.514282	256.228	0.46897				65.6	0.323458	256.256	0.60784
66	0.11202	0.17039	660.661	0.26551		66	0.15894	312.8	0.28762		66	0.479355	260.231	0.4724				66	0.34968	260.26	0.61136
66.4	0.15995	0.17059	664.665	0.26623		66.4	0.13853	313.2	0.28779		66.4	0.588427	264.235	0.47579				66.4	0.318581	264.264	0.61482
66.8	0.10663	0.1708	668.669	0.26695		66.8	0.15005	313.6	0.28796		66.8	0.496091	268.238	0.47913				66.8	0.392753	268.268	0.61822
67.2	0.16519	0.17101	672.673	0.26766		67.2	0.1459	314	0.28813		67.2	0.426177	272.242	0.48244				67.2	0.381427	272.272	0.62157
67.6	0.10406	0.17121	676.677	0.26838		67.6	0.16385	314.4	0.28831		67.6	0.446113	276.246	0.48571				67.6	0.34175	276.276	0.62485
68	0.16111	0.17142	680.681	0.26909		68	0.15876	314.8	0.28848		68	0.456434	280.249	0.48894				68	0.321578	280.28	0.62808
68.4	0.21402	0.17162	684.685	0.26981		68.4	0.16539	315.2	0.28865		68.4	0.519171	284.253	0.49213				68.4	0.362674	284.284	0.63126
68.8	0.08543	0.17183	688.689	0.27052		68.8	0.16923	315.6	0.28882		68.8	0.40102	288.256	0.49528				68.8	0.378504	288.288	0.63438
69.2	0.1333	0.17204	692.693	0.27123		69.2	0.16493	316	0.289		69.2	0.470109	292.26	0.4984				69.2	0.401108	292.292	0.63745
69.6	0.23104	0.17224	696.697	0.27195		69.6	0.14659	316.316	0.28913		69.6	0.424394	296.263	0.50148				69.6	0.387842	296.296	0.64047
70	0.11793	0.17245	700.701	0.27266		70	0.14449	316.4	0.28917		70	0.514877	300.267	0.50452				70	0.322831	300.3	0.64345
70.4	0.15356	0.17265	704.705	0.27337		70.4	0.144	316.8	0.28934		70.4	0.53439	304.271	0.50753				70.4	0.425639	304.304	0.64637
70.8	0.19663	0.17286	708.709	0.27407		70.8	0.13941	317.2	0.28951		70.8	0.50471	308.274	0.51051				70.8	0.391576	308.308	0.64925
71.2	0.29573	0.17306	712.713	0.27478		71.2	0.17653	317.6	0.28969		71.2	0.560984	312.278	0.51345				71.2	0.37502	312.312	0.65208
71.6	0.11359	0.17327	716.717	0.27549		71.6	0.15506	318	0.28986		71.6	0.477204	316.281	0.51636				71.6	0.330989	316.316	0.65487
72	0.17548	0.17348	720.721	0.27619		72	0.15233	320.32	0.29086		72	0.450867	320.285	0.51924				72	0.328685	320.32	0.65762
72.4	0.06897	0.17368	724.725	0.2769		72.4	0.15667	324.324	0.29257		72.4	0.533537	324.288	0.52208				72.4	0.347476	324.324	0.66032
72.8	0.16475	0.17389	728.4	0.27754		72.8	0.14434	328.328	0.29428		72.8	0.409413	328.292	0.52489				72.8	0.322539	328.328	0.66298
73.2	0.1471	0.17409	728.729	0.2776		73.2	0.15304	332.332	0.29598		73.2	0.443951	332.295	0.52767				73.2	0.302	332.332	0.6656
73.6	0.15908	0.1743	728.8	0.27761		73.6	0.16207	336.336	0.29768		73.6	0.504117	336.299	0.53042				73.6	0.371787	336.336	0.66818
74	0.17045	0.1745	729.2	0.27768		74	0.16249	340.34	0.29937		74	0.499043	340.303	0.53314				74	0.36278	340.34	0.67072
74.4	0.11916	0.17471	729.6	0.27775		74.4	0.16389	344.344	0.30105		74.4	0.420947	344.306	0.53583				74.4	0.342364	344.344	0.67322
74.8	0.08557	0.17492	730	0.27782		74.8	0.14792	348.348	0.30273		74.8	0.557964	348.31	0.53849				74.8	0.317229	348.348	0.67569
75.2	0.12445	0.17512	730.4	0.27789		75.2	0.1523	352.352	0.3044		75.2	0.55257	352.313	0.54112				75.2	0.388524	352.352	0.67812
75.6	0.12099	0.17533	730.8	0.27796		75.6	0.15725	356.356	0.30607		75.6	0.445652	356.317	0.54373				75.6	0.402682	356.356	0.68051
76	0.15976	0.17553	731.2	0.27803		76	0.15883	360.36	0.30773		76	0.481418	360.32	0.5463				76	0.386751	360.36	0.68287
76.4	0.17291	0.17574	731.6	0.2781		76.4	0.14908	364.364	0.30938		76.4	0.446636	364.324	0.54885				76.4	0.392663	364.364	0.6852
76.8	0.28962	0.17594	732	0.27817		76.8	0.15881	368.368	0.31103		76.8	0.494993	368.327	0.55137				76.8	0.375778	368.368	0.68749
77.2	0.11035	0.17615	732.4	0.27824		77.2	0.17536	372.372	0.31267		77.2	0.504666	372.331	0.55386				77.2	0.31876	372.372	0.68975
77.6	0.10241	0.17635	732.733	0.2783		77.6	0.16532	376.376	0.3143		77.6	0.477431	376.335	0.55633				77.6	0.316011	376.376	0.69198
78	0.22457	0.17656	732.8	0.27831		78	0.19033	380.38	0.31593		78	0.46247	380.338	0.55877				78	0.450014	380.38	0.69417
78.4	0.12781	0.17676	733.2	0.27838		78.4	0.16577	384.384	0.31755		78.4	0.527318	384.342	0.56118				78.4	0.286652	384.384	0.69634
78.8	0.29296	0.17697	733.6	0.27845		78.8	0.18162	388.388	0.31917		78.8	0.487865	388.345	0.56357				78.8	0.421521	388.388	0.69847
79.2	0.13316	0.17717	734	0.27852		79.2	0.15376	392.392	0.32078		79.2	0.445102	392.349	0.56593				79.2	0.236087	392.392	0.70058
79.6	0.15045	0.17738	734.4	0.27859		79.6	0.15304	396.396	0.32238		79.6	0.442885	396.352	0.56827				79.6	0.291163	396.396	0.70266
80	0.2385	0.17758	734.8	0.27866		80	0.16586	400.4	0.32398		80	0.598813	400.356	0.57059				80	0.355006	400.4	0.7047
80.4	0.1105	0.17779	735.2	0.27873		80.4	0.15909	404.404	0.32557		80.4	0.438113	404.36	0.57288				80.4	0.329782	404.404	0.70673
80.8	0.16868	0.17799	735.6	0.2788		80.8	0.15408	408.408	0.32716		80.8	0.499345	408.363	0.57515				80.8	0.416701	408.408	0.70872
81.2	0.11631	0.1782	736	0.27887		81.2	0.17624	412.412	0.32874		81.2	0.500367	412.367	0.57739				81.2	0.3652	412.412	0.71069
81.6	0.22375	0.1784	736.4	0.27894		81.6	0.16937	416.416	0.33031		81.6	0.498756	416.37	0.57961				81.6	0.3594	416.416	0.71263
82	0.17299	0.17861	736.737	0.279		82	0.16608	420.42	0.33188		82	0.516406	420.374	0.58181				82	0.359942	420.42	0.71454
82.4	0.38913	0.17881	736.8	0.27901		82.4	0.16413	424.424	0.33344		82.4	0.511079	424.377	0.58399				82.4	0.402923	424.424	0.71643
82.8	0.10727	0.17902	737.2	0.27908		82.8	0.18994	428.428	0.33499		82.8	0.558912	428.381	0.58615				82.8	0.34721	428.428	0.7183
83.2	0.19034	0.17922	737.6	0.27915		83.2	0.15069	432.432	0.33654		83.2	0.488201	432.384	0.58828				83.2	0.304025	432.432	0.72014
83.6	0.09153	0.17943	738	0.27922		83.6	0.17354	436.436	0.33808		83.6	0.508599	436.388	0.59039				83.6	0.296914	436.436	0.72196
84	0.11698	0.17963	738.4	0.27929		84	0.1642	440.44	0.33962		84	0.455213	440.392	0.59249				84	0.354332	440.44	0.72375
84.4	0.16985	0.17983	738.8	0.27936		84.4	0.16371	444.444	0.34115		84.4	0.450145	444.395	0.59456				84.4	0.322803	444.444	0.72553
84.8	0.23674	0.18004	739.2	0.27943		84.8	0.16201	448.449	0.34268		84.8	0.417627	448.399	0.59661				84.8	0.439332	448.449	0.72728
85.2	0.15893	0.18024	739.6	0.2795		85.2	0.15673	452.452	0.3442		85.2	0.484803	452.402	0.59864				85.2	0.323787	452.452	0.729
85.6	0.17348	0.18045	740	0.27957		85.6	0.16441	456.457	0.34571		85.6	0.504417	456.406	0.60065				85.6	0.304436	456.457	0.73071
86	0.22639	0.18065	740.4	0.27964		86	0.16917	460.461	0.34722		86	0.520668	460.409	0.60264				86	0.425555	460.461	0.73239
86.4	0.09925	0.18086	740.741	0.2797		86.4	0.16369	464.465	0.34872		86.4	0.532861	464.413	0.60461				86.4	0.402362	464.465	0.73406
86.8	0.11984	0.18106	740.8	0.27971		86.8	0.16254	468.469	0.35022		86.8	0.392301	468.416	0.60657				86.8	0.38649	468.469	0.7357
87.2	0.18192	0.18127	741.2	0.27978		87.2	0.16907	472.473	0.35171		87.2	0.523777	472.42	0.6085				87.2	0.40314	472.473	0.73733
87.6	0.25205	0.18147	741.6	0.27985		87.6	0.17902	476.477	0.35319		87.6	0.494951	476.424	0.61042				87.6	0.272602	476.477	0.73893
88	0.20309	0.18167	742	0.27992		88	0.16461	480.481	0.35467		88	0.513914	480.427	0.61232				88	0.376362	480.481	0.74052
88.4	0.0958	0.18188	742.4	0.27999		88.4	0.1809	484.485	0.35614		88.4	0.6261	484.431	0.6142				88.4	0.423766	484.485	0.74208
88.8	0.10771	0.18208	742.8	0.28006		88.8	0.18322	488.489	0.35761		88.8	0.523523	488.434	0.61606				88.8	0.319848	488.489	0.74363
89.2	0.11303	0.18229	743.2	0.28013		89.2	0.17275	492.493	0.35907		89.2	0.49373	492.438	0.6179				89.2	0.301329	492.493	0.74516
89.6	0.15331	0.18249	743.6	0.2802		89.6	0.17462	496.497	0.36053		89.6	0.479905	496.441	0.61973				89.6	0.370053	496.497	0.74667
90	0.24245	0.1827	744	0.28027		90	0.18026	500.501	0.36198		90	0.594732	500.445	0.62154				90	0.34322	500.501	0.74816
90.4	0.13335	0.1829	744.4	0.28034		90.4	0.16797	504.505	0.36342		90.4	0.456709	504.449	0.62334				90.4	0.306027	504.505	0.74964
90.8	0.2871	0.1831	744.745	0.2804		90.8	0.18505	508.509	0.36486		90.8	0.450059	508.452	0.62511				90.8	0.301594	508.509	0.7511
91.2	0.16556	0.18331	744.8	0.28041		91.2	0.17661	512.513	0.3663		91.2	0.444978	512.456	0.62687				91.2	0.407083	512.513	0.75254
91.6	0.19976	0.18351	745.2	0.28048		91.6	0.17315	516.517	0.36773		91.6	0.517912	516.459	0.62862				91.6	0.291578	516.517	0.75396
92	0.14279	0.18371	745.6	0.28055		92	0.17308	520.521	0.36915		92	0.450353	520.463	0.63035				92	0.449079	520.521	0.75537
92.4	0.13166	0.18392	746	0.28062		92.4	0.16456	524.525	0.37056		92.4	0.623304	524.466	0.63206				92.4	0.243543	524.525	0.75677
92.8	0.1229	0.18412	746.4	0.28069		92.8	0.17157	528.529	0.37198		92.8	0.541709	528.47	0.63376				92.8	0.404936	528.529	0.75815
93.2	0.13815	0.18433	746.8	0.28076		93.2	0.18496	532.533	0.37338		93.2	0.528677	532.473	0.63544				93.2	0.409342	532.533	0.75951
93.6	0.10786	0.18453	747.2	0.28083		93.6	0.18429	536.537	0.37478		93.6	0.461523	536.477	0.63711				93.6	0.293373	536.537	0.76086
94	0.14406	0.18473	747.6	0.2809		94	0.17356	540.541	0.37618		94	0.494622	540.481	0.63876				94	0.431333	540.541	0.76219
94.4	0.10427	0.18494	748	0.28097		94.4	0.16726	544.545	0.37757		94.4	0.510746	544.484	0.6404				94.4	0.497498	544.545	0.76351
94.8	0.1564	0.18514	748.4	0.28104		94.8	0.18857	548.549	0.37895		94.8	0.660993	548.488	0.64203				94.8	0.466876	548.549	0.76481
95.2	0.1963	0.18534	748.749	0.2811		95.2	0.18599	552.553	0.38033		95.2	0.554728	552.491	0.64363				95.2	0.435276	552.553	0.7661
95.6	0.20244	0.18555	748.8	0.28111		95.6	0.16233	556.557	0.3817		95.6	0.437747	556.495	0.64523				95.6	0.392395	556.557	0.76737
96	0.22121	0.18575	749.2	0.28118		96	0.17688	560.561	0.38307		96	0.425034	560.498	0.64681				96	0.429728	560.561	0.76863
96.4	0.21623	0.18595	749.6	0.28125		96.4	0.16255	564.565	0.38444		96.4	0.416741	564.502	0.64838				96.4	0.384065	564.565	0.76988
96.8	0.14418	0.18616	750	0.28132		96.8	0.19354	568.569	0.38579		96.8	0.500173	568.505	0.64993				96.8	0.384486	568.569	0.77112
97.2	0.11298	0.18636	750.4	0.28139		97.2	0.17766	572.573	0.38715		97.2	0.50836	572.509	0.65147				97.2	0.328721	572.573	0.77234
97.6	0.13983	0.18656	750.8	0.28146		97.6	0.18045	576.577	0.38849		97.6	0.48622	576.513	0.653				97.6	0.371139	576.577	0.77355
98	0.1401	0.18677	751.2	0.28153		98	0.1646	580.581	0.38984		98	0.522299	580.516	0.65452				98	0.381285	580.581	0.77474
98.4	0.20991	0.18697	751.6	0.2816		98.4	0.17637	584.585	0.39117		98.4	0.418352	584.52	0.65602				98.4	0.469495	584.585	0.77593
98.8	0.25765	0.18717	752	0.28167		98.8	0.16868	588.589	0.3925		98.8	0.48439	588.523	0.65751				98.8	0.328399	588.589	0.7771
99.2	0.0591	0.18738	752.4	0.28174		99.2	0.17945	592.593	0.39383		99.2	0.543967	592.527	0.65898				99.2	0.406291	592.593	0.77826
99.6	0.29443	0.18758	752.753	0.2818		99.6	0.17484	596.597	0.39515		99.6	0.540485	596.53	0.66044				99.6	0.291222	596.597	0.7794
100	0.20616	0.18778	752.8	0.28181		100	0.17439	600.601	0.39647		100	0.49083	600.534	0.6619				100	0.396034	600.601	0.78054
100.4	0.16879	0.18799	753.2	0.28188		100.4	0.16811	604.605	0.39778		100.4	0.570209	604.537	0.66334				100.4	0.382854	604.605	0.78166
100.8	0.17625	0.18819	753.6	0.28195		100.8	0.17193	608.609	0.39909		100.8	0.478863	608.541	0.66476				100.8	0.409747	608.609	0.78278
101.2	0.27098	0.18839	754	0.28202		101.2	0.17641	612.613	0.40039		101.2	0.468157	612.545	0.66618				101.2	0.35419	612.613	0.78388
101.6	0.1637	0.18859	754.4	0.28209		101.6	0.1757	616.617	0.40168		101.6	0.55738	616.548	0.66758				101.6	0.398112	616.617	0.78497
102	0.27079	0.1888	754.8	0.28216		102	0.17603	620.621	0.40298		102	0.598716	620.552	0.66897				102	0.340584	620.621	0.78605
102.4	0.19681	0.189	755.2	0.28222		102.4	0.1691	624.625	0.40426		102.4	0.479304	624.555	0.67035				102.4	0.410947	624.625	0.78711
102.8	0.19283	0.1892	755.6	0.28229		102.8	0.16853	628.629	0.40554		102.8	0.499876	628.559	0.67172				102.8	0.326102	628.629	0.78817
103.2	0.15709	0.18941	756	0.28236		103.2	0.17162	632.633	0.40682		103.2	0.391645	632.562	0.67308				103.2	0.393925	632.633	0.78922
103.6	0.19682	0.18961	756.4	0.28243		103.6	0.17187	636.637	0.40809		103.6	0.40007	636.566	0.67443				103.6	0.410106	636.637	0.79026
104	0.1283	0.18981	756.757	0.2825		104	0.18394	640.641	0.40936		104	0.497756	640.57	0.67576				104	0.383864	640.641	0.79128
104.4	0.2289	0.19001	756.8	0.2825		104.4	0.18748	644.645	0.41062		104.4	0.545045	644.573	0.67709				104.4	0.362204	644.645	0.7923
104.8	0.23163	0.19022	757.2	0.28257		104.8	0.17433	648.649	0.41188		104.8	0.497823	648.577	0.67841				104.8	0.360239	648.649	0.79331
105.2	0.12808	0.19042	757.6	0.28264		105.2	0.16959	652.653	0.41313		105.2	0.424548	652.58	0.67971				105.2	0.384039	652.653	0.79431
105.6	0.14433	0.19062	758	0.28271		105.6	0.18428	656.657	0.41438		105.6	0.509841	656.584	0.681				105.6	0.400942	656.657	0.7953
106	0.17541	0.19082	758.4	0.28278		106	0.18826	660.661	0.41562		106	0.506629	660.587	0.68229				106	0.385017	660.661	0.79627
106.4	0.15517	0.19103	758.8	0.28285		106.4	0.17469	664.665	0.41686		106.4	0.503175	664.591	0.68356				106.4	0.332047	664.665	0.79724
106.8	0.172	0.19123	759.2	0.28292		106.8	0.18769	668.669	0.41809		106.8	0.453936	668.594	0.68482				106.8	0.42418	668.669	0.7982
107.2	0.21946	0.19143	759.6	0.28299		107.2	0.19353	672.673	0.41932		107.2	0.531849	672.598	0.68608				107.2	0.423124	672.673	0.79916
107.6	0.16368	0.19163	760	0.28306		107.6	0.18376	676.677	0.42054		107.6	0.485793	676.602	0.68732				107.6	0.478724	676.677	0.8001
108	0.2187	0.19183	760.4	0.28313		108	0.17876	680.681	0.42176		108	0.48363	680.605	0.68856				108	0.426635	680.681	0.80103
108.4	0.19178	0.19204	760.761	0.28319		108.4	0.19456	684.685	0.42298		108.4	0.493925	684.609	0.68978				108.4	0.392035	684.685	0.80196
108.8	0.26712	0.19224	760.8	0.2832		108.8	0.1723	688.689	0.42419		108.8	0.558574	688.612	0.691				108.8	0.368593	688.689	0.80287
109.2	0.18852	0.19244	761.2	0.28327		109.2	0.17921	692.693	0.42539		109.2	0.547999	692.616	0.6922				109.2	0.374364	692.693	0.80378
109.6	0.22223	0.19264	761.6	0.28334		109.6	0.18742	696.697	0.42659		109.6	0.486332	696.619	0.6934				109.6	0.338874	696.697	0.80468
110	0.06521	0.19284	762	0.28341		110	0.16246	700.701	0.42779		110	0.542458	700.623	0.69459				110	0.33296	700.701	0.80557
110.4	0.17661	0.19305	762.4	0.28348		110.4	0.18476	704.705	0.42898		110.4	0.553662	704.626	0.69576				110.4	0.478595	704.705	0.80646
110.8	0.24645	0.19325	762.8	0.28354		110.8	0.17506	708.709	0.43017		110.8	0.539109	708.63	0.69693				110.8	0.330336	708.709	0.80733
111.2	0.19055	0.19345	763.2	0.28361		111.2	0.17637	712.713	0.43135		111.2	0.52826	712.634	0.69809				111.2	0.379793	712.713	0.8082
111.6	0.16073	0.19365	763.6	0.28368		111.6	0.18466	716.717	0.43253		111.6	0.434522	716.637	0.69925				111.6	0.390764	716.717	0.80906
112	0.27421	0.19385	764	0.28375		112	0.18582	720.721	0.4337		112	0.408633	720.641	0.70039				112	0.411501	720.721	0.80991
112.4	0.17314	0.19406	764.4	0.28382		112.4	0.19806	724.725	0.43487		112.4	0.55699	724.644	0.70152				112.4	0.362709	724.725	0.81076
112.8	0.16968	0.19426	764.765	0.28389		112.8	0.17133	728.729	0.43603		112.8	0.598183	728.648	0.70265				112.8	0.438834	728.729	0.8116
113.2	0.15725	0.19446	764.8	0.28389		113.2	0.19121	732.733	0.4372		113.2	0.465709	732.651	0.70377				113.2	0.442377	732.733	0.81243
113.6	0.34624	0.19466	765.2	0.28396		113.6	0.17547	736.737	0.43835		113.6	0.40757	736.655	0.70488				113.6	0.303833	736.737	0.81325
114	0.15684	0.19486	765.6	0.28403		114	0.17257	740.741	0.4395		114	0.53221	740.659	0.70598				114	0.430365	740.741	0.81406
114.4	0.14088	0.19506	766	0.2841		114.4	0.18855	744.745	0.44065		114.4	0.488835	744.662	0.70707				114.4	0.300377	744.745	0.81487
114.8	0.21388	0.19526	766.4	0.28417		114.8	0.18088	748.749	0.44179		114.8	0.55372	748.666	0.70816				114.8	0.352283	748.749	0.81567
115.2	0.11886	0.19547	766.8	0.28424		115.2	0.1833	752.753	0.44293		115.2	0.41949	752.669	0.70924				115.2	0.327143	752.753	0.81647
115.6	0.15875	0.19567	767.2	0.28431		115.6	0.18264	756.757	0.44407		115.6	0.467376	756.673	0.71031				115.6	0.359043	756.757	0.81726
116	0.22604	0.19587	767.6	0.28438		116	0.18786	760.761	0.4452		116	0.533884	760.676	0.71137				116	0.376879	760.761	0.81804
116.4	0.1618	0.19607	768	0.28445		116.4	0.19799	764.765	0.44632		116.4	0.539609	764.68	0.71242				116.4	0.395478	764.765	0.81881
116.8	0.21199	0.19627	768.769	0.28458		116.8	0.18522	768.769	0.44745		116.8	0.501951	768.683	0.71347				116.8	0.384334	768.769	0.81958
117.2	0.15274	0.19647	772.773	0.28527		117.2	0.16293	772.773	0.44856		117.2	0.460599	772.687	0.71451				117.2	0.378652	772.773	0.82034
117.6	0.37847	0.19667	776.777	0.28596		117.6	0.19	776.777	0.44968		117.6	0.500328	776.691	0.71554				117.6	0.337067	776.777	0.8211
118	0.17864	0.19687	780.781	0.28665		118	0.15843	780.781	0.45079		118	0.534006	780.694	0.71656				118	0.432799	780.781	0.82185
118.4	0.17388	0.19707	784.785	0.28734		118.4	0.17982	784.785	0.45189		118.4	0.491165	784.698	0.71758				118.4	0.429835	784.785	0.82259
118.8	0.25732	0.19728	788.789	0.28803		118.8	0.18408	788.789	0.45299		118.8	0.430956	788.701	0.71859				118.8	0.327412	788.789	0.82333
119.2	0.21888	0.19748	792.793	0.28872		119.2	0.18157	792.793	0.45409		119.2	0.48413	792.705	0.71959				119.2	0.420851	792.793	0.82406
119.6	0.2888	0.19768	796.797	0.2894		119.6	0.18966	796.797	0.45518		119.6	0.49732	796.708	0.72059				119.6	0.408698	796.797	0.82478
120	0.19041	0.19788	800.801	0.29009		120	0.17139	800.801	0.45627		120	0.586843	800.712	0.72158				120	0.479344	800.801	0.8255
120.4	0.12276	0.19808	804.805	0.29077		120.4	0.18954	804.805	0.45736		120.4	0.509345	804.715	0.72256				120.4	0.414496	804.805	0.82621
120.8	0.21778	0.19828	808.809	0.29146		120.8	0.18856	808.809	0.45844		120.8	0.518074	808.719	0.72353				120.8	0.41001	808.809	0.82692
121.2	0.23163	0.19848	812.813	0.29214		121.2	0.18276	812.813	0.45952		121.2	0.528286	812.723	0.7245				121.2	0.423953	812.813	0.82762
121.6	0.16614	0.19868	816.817	0.29282		121.6	0.19537	816.817	0.46059		121.6	0.536868	816.726	0.72546				121.6	0.347625	816.817	0.82832
122	0.32744	0.19888	820.821	0.2935		122	0.16062	820.821	0.46166		122	0.478079	820.73	0.72642				122	0.344651	820.821	0.82901
122.4	0.18056	0.19908	824.825	0.29418		122.4	0.18103	824.825	0.46272		122.4	0.519664	824.733	0.72737				122.4	0.420352	824.825	0.82969
122.8	0.19878	0.19928	828.829	0.29486		122.8	0.19629	828.829	0.46378		122.8	0.609493	828.737	0.72831				122.8	0.377799	828.829	0.83037
123.2	0.16279	0.19948	832.833	0.29554		123.2	0.18803	832.833	0.46484		123.2	0.452734	832.74	0.72924				123.2	0.430627	832.833	0.83104
123.6	0.51985	0.19968	836.837	0.29621		123.6	0.20204	836.837	0.4659		123.6	0.491535	836.744	0.73017				123.6	0.408894	836.837	0.83171
124	0.28752	0.19988	840.841	0.29689		124	0.17332	840.841	0.46695		124	0.417841	840.747	0.7311				124	0.397341	840.841	0.83237
124.4	0.20216	0.20008	844.845	0.29756		124.4	0.19626	844.845	0.46799		124.4	0.624054	844.751	0.73201				124.4	0.344687	844.845	0.83303
124.8	0.18534	0.20028	848.849	0.29823		124.8	0.17834	848.849	0.46903		124.8	0.536402	848.755	0.73292				124.8	0.337214	848.849	0.83369
125.2	0.24388	0.20048	852.853	0.29891		125.2	0.1775	852.853	0.47007		125.2	0.46983	852.758	0.73383				125.2	0.438677	852.853	0.83433
125.6	0.20862	0.20068	856.857	0.29958		125.6	0.20054	856.857	0.47111		125.6	0.553769	856.762	0.73472				125.6	0.417557	856.857	0.83498
126	0.17017	0.20088	860.861	0.30025		126	0.19433	860.861	0.47214		126	0.524938	860.765	0.73562				126	0.284043	860.861	0.83561
126.4	0.38014	0.20108	864.865	0.30092		126.4	0.18702	864.865	0.47316		126.4	0.450624	864.769	0.7365				126.4	0.37131	864.865	0.83625
126.8	0.27958	0.20128	868.869	0.30159		126.8	0.20013	868.869	0.47419		126.8	0.531398	868.772	0.73738				126.8	0.414885	868.869	0.83687
127.2	0.27122	0.20148	872.873	0.30225		127.2	0.19823	872.873	0.47521		127.2	0.477064	872.776	0.73826				127.2	0.391539	872.873	0.8375
127.6	0.20993	0.20168	876.877	0.30292		127.6	0.18869	876.877	0.47622		127.6	0.435291	876.78	0.73913				127.6	0.431931	876.877	0.83812
128	0.17072	0.20188	880.881	0.30359		128	0.19125	880.881	0.47723		128	0.573607	880.783	0.73999				128	0.361917	880.881	0.83873
128.4	0.26405	0.20208	884.885	0.30425		128.4	0.17888	884.885	0.47824		128.4	0.471399	884.787	0.74085				128.4	0.421641	884.885	0.83934
128.8	0.28781	0.20228	888.889	0.30491		128.8	0.18488	888.889	0.47925		128.8	0.491258	888.79	0.7417				128.8	0.459455	888.889	0.83994
129.2	0.24406	0.20248	892.893	0.30558		129.2	0.17407	892.893	0.48025		129.2	0.434897	892.794	0.74255				129.2	0.406337	892.893	0.84054
129.6	0.25036	0.20268	896.897	0.30624		129.6	0.19496	896.897	0.48125		129.6	0.462935	896.797	0.74339				129.6	0.447036	896.897	0.84114
130	0.16943	0.20288	900.901	0.3069		130	0.17338	900.901	0.48224		130	0.493056	900.801	0.74422				130	0.551867	900.901	0.84173
130.4	0.15877	0.20308	904.905	0.30756		130.4	0.16167	904.905	0.48323		130.4	0.559888	904.804	0.74505				130.4	0.373711	904.905	0.84232
130.8	0.16747	0.20328	908.909	0.30822		130.8	0.19408	908.909	0.48422		130.8	0.442829	908.808	0.74588				130.8	0.5167	908.909	0.8429
131.2	0.1723	0.20348	912.913	0.30887		131.2	0.19083	912.913	0.4852		131.2	0.529361	912.812	0.7467				131.2	0.508385	912.913	0.84348
131.6	0.22289	0.20368	916.917	0.30953		131.6	0.17067	916.917	0.48618		131.6	0.565196	916.815	0.74751				131.6	0.456216	916.917	0.84405
132	0.16073	0.20388	920.921	0.31019		132	0.18327	920.921	0.48716		132	0.526748	920.819	0.74832				132	0.445803	920.921	0.84462
132.4	0.29089	0.20408	924.925	0.31084		132.4	0.1822	924.925	0.48813		132.4	0.437613	924.822	0.74912				132.4	0.374533	924.925	0.84519
132.8	0.26238	0.20428	928.929	0.31149		132.8	0.19262	928.929	0.4891		132.8	0.528622	928.826	0.74992				132.8	0.418031	928.929	0.84575
133.2	0.31427	0.20448	932.933	0.31215		133.2	0.18746	932.933	0.49007		133.2	0.467218	932.829	0.75072				133.2	0.477493	932.933	0.84631
133.6	0.28239	0.20468	936.937	0.3128		133.6	0.18714	936.937	0.49103		133.6	0.443246	936.833	0.75151				133.6	0.386779	936.937	0.84686
134	0.18759	0.20488	940.941	0.31345		134	0.17478	940.941	0.49199		134	0.505597	940.836	0.75229				134	0.337853	940.941	0.84741
134.4	0.11895	0.20507	944.945	0.3141		134.4	0.1837	944.945	0.49294		134.4	0.548157	944.84	0.75307				134.4	0.319403	944.945	0.84796
134.8	0.33736	0.20527	948.949	0.31475		134.8	0.19634	948.949	0.4939		134.8	0.519024	948.844	0.75384				134.8	0.387519	948.949	0.8485
135.2	0.23185	0.20547	952.953	0.31539		135.2	0.17725	952.953	0.49484		135.2	0.45867	952.847	0.75461				135.2	0.331332	952.953	0.84904
135.6	0.42107	0.20567	956.957	0.31604		135.6	0.191	956.957	0.49579		135.6	0.529399	956.851	0.75538				135.6	0.488517	956.957	0.84957
136	0.28215	0.20587	960.961	0.31669		136	0.19691	960.961	0.49673		136	0.601928	960.854	0.75614				136	0.408402	960.961	0.8501
136.4	0.20808	0.20607	964.965	0.31733		136.4	0.19128	964.965	0.49767		136.4	0.648882	964.858	0.75689				136.4	0.493697	964.965	0.85063
136.8	0.18094	0.20627	968.969	0.31798		136.8	0.19726	968.969	0.49861		136.8	0.421093	968.861	0.75764				136.8	0.4542	968.969	0.85115
137.2	0.12634	0.20647	972.973	0.31862		137.2	0.17582	972.973	0.49954		137.2	0.633214	972.865	0.75839				137.2	0.3748	972.973	0.85167
137.6	0.20646	0.20667	976.977	0.31926		137.6	0.19873	976.977	0.50047		137.6	0.544645	976.869	0.75913				137.6	0.423087	976.977	0.85219
138	0.24095	0.20686	980.981	0.3199		138	0.19356	980.981	0.50139		138	0.526822	980.872	0.75987				138	0.37971	980.981	0.8527
138.4	0.24109	0.20706	984.985	0.32054		138.4	0.18782	984.985	0.50232		138.4	0.508187	984.876	0.7606				138.4	0.411163	984.985	0.85321
138.8	0.17519	0.20726	988.989	0.32118		138.8	0.17468	988.989	0.50324		138.8	0.471547	988.879	0.76133				138.8	0.44026	988.989	0.85371
139.2	0.17878	0.20746	992.993	0.32182		139.2	0.2169	992.993	0.50415		139.2	0.658177	992.883	0.76205				139.2	0.373397	992.993	0.85421
139.6	0.25181	0.20766	996.997	0.32245		139.6	0.19218	996.997	0.50506		139.6	0.429668	996.886	0.76277				139.6	0.428687	996.997	0.85471
140	0.29851	0.20786	1001	0.32309		140	0.20564	1001	0.50597		140	0.56376	1000.89	0.76349				140	0.458456	1001	0.85521
140.4	0.26353	0.20805	1005.01	0.32373		140.4	0.20007	1005.01	0.50688		140.4	0.507172	1004.89	0.7642				140.4	0.401918	1005.01	0.8557
140.8	0.20502	0.20825	1009.01	0.32436		140.8	0.18631	1009.01	0.50778		140.8	0.509169	1008.9	0.7649				140.8	0.333247	1009.01	0.85619
141.2	0.15237	0.20845	1013.01	0.32499		141.2	0.1974	1013.01	0.50868		141.2	0.506784	1012.9	0.76561				141.2	0.420509	1013.01	0.85667
141.6	0.20113	0.20865	1017.02	0.32562		141.6	0.21153	1017.02	0.50958		141.6	0.502578	1016.9	0.7663				141.6	0.439102	1017.02	0.85715
142	0.21327	0.20885	1021.02	0.32626		142	0.18666	1021.02	0.51048		142	0.577915	1020.91	0.767				142	0.463329	1021.02	0.85763
142.4	0.20908	0.20905	1025.03	0.32689		142.4	0.18753	1025.03	0.51137		142.4	0.507848	1024.91	0.76769				142.4	0.426843	1025.03	0.85811
142.8	0.26471	0.20924	1029.03	0.32752		142.8	0.21344	1029.03	0.51226		142.8	0.46934	1028.91	0.76837				142.8	0.397465	1029.03	0.85858
143.2	0.22017	0.20944	1033.03	0.32814		143.2	0.21689	1033.03	0.51314		143.2	0.504629	1032.92	0.76906				143.2	0.422119	1033.03	0.85905
143.6	0.22684	0.20964	1037.04	0.32877		143.6	0.20939	1037.04	0.51402		143.6	0.57995	1036.92	0.76973				143.6	0.436508	1037.04	0.85951
144	0.34732	0.20984	1041.04	0.3294		144	0.20425	1041.04	0.5149		144	0.521198	1040.93	0.77041				144	0.350238	1041.04	0.85998
144.4	0.34347	0.21003	1045.05	0.33002		144.4	0.2065	1045.05	0.51578		144.4	0.518119	1044.93	0.77108				144.4	0.387976	1045.05	0.86044
144.8	0.28498	0.21023	1049.05	0.33065		144.8	0.18832	1049.05	0.51665		144.8	0.488789	1048.93	0.77175				144.8	0.422711	1049.05	0.86089
145.2	0.17254	0.21043	1053.05	0.33127		145.2	0.19971	1053.05	0.51752		145.2	0.549255	1052.94	0.77241				145.2	0.367265	1053.05	0.86135
145.6	0.2977	0.21063	1057.06	0.33189		145.6	0.19441	1057.06	0.51839		145.6	0.537209	1056.94	0.77307				145.6	0.533031	1057.06	0.8618
146	0.36627	0.21083	1061.06	0.33252		146	0.20031	1061.06	0.51925		146	0.478516	1060.94	0.77372				146	0.463197	1061.06	0.86225
146.4	0.19822	0.21102	1065.07	0.33314		146.4	0.19109	1065.07	0.52011		146.4	0.566022	1064.95	0.77437				146.4	0.306019	1065.07	0.86269
146.8	0.24353	0.21122	1069.07	0.33376		146.8	0.19775	1069.07	0.52097		146.8	0.704355	1068.95	0.77502				146.8	0.457432	1069.07	0.86313
147.2	0.44022	0.21142	1073.07	0.33437		147.2	0.20676	1073.07	0.52182		147.2	0.499396	1072.95	0.77566				147.2	0.402783	1073.07	0.86357
147.6	0.34099	0.21162	1077.08	0.33499		147.6	0.2258	1077.08	0.52268		147.6	0.546608	1076.96	0.7763				147.6	0.392571	1077.08	0.86401
148	0.19716	0.21181	1081.08	0.33561		148	0.19814	1081.08	0.52352		148	0.545283	1080.96	0.77694				148	0.29777	1081.08	0.86444
148.4	0.13428	0.21201	1085.09	0.33623		148.4	0.18091	1085.09	0.52437		148.4	0.577492	1084.96	0.77757				148.4	0.360537	1085.09	0.86487
148.8	0.28863	0.21221	1089.09	0.33684		148.8	0.20518	1089.09	0.52521		148.8	0.519332	1088.97	0.7782				148.8	0.383861	1089.09	0.8653
149.2	0.20624	0.2124	1093.09	0.33745		149.2	0.20823	1093.09	0.52605		149.2	0.595682	1092.97	0.77883				149.2	0.413573	1093.09	0.86573
149.6	0.20663	0.2126	1097.1	0.33807		149.6	0.21432	1097.1	0.52689		149.6	0.54194	1096.98	0.77945				149.6	0.553467	1097.1	0.86615
150	0.11798	0.2128	1101.1	0.33868		150	0.20959	1101.1	0.52773		150	0.557416	1100.98	0.78007				150	0.489183	1101.1	0.86657
150.4	0.09783	0.213	1105.11	0.33929		150.4	0.20456	1105.11	0.52856		150.4	0.488168	1104.98	0.78068				150.4	0.477854	1105.11	0.86699
150.8	0.24892	0.21319	1109.11	0.3399		150.8	0.19933	1109.11	0.52939		150.8	0.557878	1108.99	0.7813				150.8	0.626503	1109.11	0.8674
151.2	0.29511	0.21339	1113.11	0.34051		151.2	0.20488	1113.11	0.53022		151.2	0.547444	1112.99	0.7819				151.2	0.393288	1113.11	0.86782
151.6	0.1705	0.21359	1117.12	0.34112		151.6	0.2073	1117.12	0.53104		151.6	0.565016	1116.99	0.78251				151.6	0.421064	1117.12	0.86823
152	0.35078	0.21378	1121.12	0.34173		152	0.17862	1121.12	0.53186		152	0.45507	1121	0.78311				152	0.438657	1121.12	0.86863
152.4	0.30196	0.21398	1125.13	0.34233		152.4	0.2109	1125.13	0.53268		152.4	0.587022	1125	0.78371				152.4	0.397835	1125.13	0.86904
152.8	0.25126	0.21418	1129.13	0.34294		152.8	0.21898	1129.13	0.53349		152.8	0.53303	1129	0.78431				152.8	0.363762	1129.13	0.86944
153.2	0.24097	0.21437	1133.13	0.34354		153.2	0.19901	1133.13	0.53431		153.2	0.576677	1133.01	0.7849				153.2	0.392843	1133.13	0.86984
153.6	0.34621	0.21457	1137.14	0.34415		153.6	0.21873	1137.14	0.53512		153.6	0.49794	1137.01	0.78549				153.6	0.330062	1137.14	0.87024
154	0.23671	0.21477	1141.14	0.34475		154	0.22985	1141.14	0.53592		154	0.492715	1141.01	0.78607				154	0.373788	1141.14	0.87063
154.4	0.2413	0.21496	1145.15	0.34535		154.4	0.19776	1145.15	0.53673		154.4	0.62139	1145.02	0.78665				154.4	0.376168	1145.15	0.87103
154.8	0.31545	0.21516	1149.15	0.34595		154.8	0.21553	1149.15	0.53753		154.8	0.575734	1149.02	0.78723				154.8	0.47711	1149.15	0.87142
155.2	0.22427	0.21536	1153.15	0.34655		155.2	0.22625	1153.15	0.53833		155.2	0.439379	1153.03	0.78781				155.2	0.433234	1153.15	0.8718
155.6	0.41763	0.21555	1157.16	0.34715		155.6	0.19121	1157.16	0.53913		155.6	0.48854	1157.03	0.78838				155.6	0.388907	1157.16	0.87219
156	0.17508	0.21575	1161.16	0.34775		156	0.20185	1161.16	0.53992		156	0.52668	1161.03	0.78895				156	0.40624	1161.16	0.87257
156.4	0.21665	0.21594	1165.17	0.34835		156.4	0.20464	1165.17	0.54071		156.4	0.540013	1165.04	0.78952				156.4	0.338531	1165.17	0.87295
156.8	0.13769	0.21614	1169.17	0.34894		156.8	0.20231	1169.17	0.5415		156.8	0.507502	1169.04	0.79008				156.8	0.462924	1169.17	0.87333
157.2	0.20594	0.21634	1173.17	0.34954		157.2	0.21446	1173.17	0.54229		157.2	0.524705	1173.04	0.79064				157.2	0.466658	1173.17	0.87371
157.6	0.18737	0.21653	1177.18	0.35013		157.6	0.20684	1177.18	0.54307		157.6	0.659533	1177.05	0.7912				157.6	0.367896	1177.18	0.87408
158	0.13804	0.21673	1181.18	0.35073		158	0.20202	1181.18	0.54385		158	0.499391	1181.05	0.79176				158	0.356643	1181.18	0.87446
158.4	0.28967	0.21692	1185.19	0.35132		158.4	0.22148	1185.19	0.54463		158.4	0.529218	1185.05	0.79231				158.4	0.339739	1185.19	0.87483
158.8	0.31111	0.21712	1189.19	0.35191		158.8	0.1962	1189.19	0.54541		158.8	0.496099	1189.06	0.79286				158.8	0.310236	1189.19	0.87519
159.2	0.20396	0.21732	1193.19	0.3525		159.2	0.20804	1193.19	0.54618		159.2	0.491362	1193.06	0.7934				159.2	0.389596	1193.19	0.87556
159.6	0.14994	0.21751	1197.2	0.35309		159.6	0.18651	1197.2	0.54695		159.6	0.574235	1197.06	0.79395				159.6	0.421436	1197.2	0.87592
160	0.27233	0.21771	1201.2	0.35368		160	0.21232	1201.2	0.54772		160	0.512104	1201.07	0.79449				160	0.360885	1201.2	0.87628
160.4	0.20397	0.2179	1205.21	0.35427		160.4	0.19806	1205.21	0.54849		160.4	0.512938	1205.07	0.79503				160.4	0.36856	1205.21	0.87664
160.8	0.15664	0.2181	1209.21	0.35486		160.8	0.21126	1209.21	0.54925		160.8	0.573836	1209.07	0.79556				160.8	0.394413	1209.21	0.877
161.2	0.21709	0.21829	1213.21	0.35544		161.2	0.22067	1213.21	0.55001		161.2	0.560103	1213.08	0.79609				161.2	0.41797	1213.21	0.87736
161.6	0.20685	0.21849	1217.22	0.35603		161.6	0.19999	1217.22	0.55077		161.6	0.56865	1217.08	0.79662				161.6	0.43096	1217.22	0.87771
162	0.10168	0.21869	1221.22	0.35661		162	0.20389	1221.22	0.55153		162	0.597167	1221.09	0.79715				162	0.400758	1221.22	0.87806
162.4	0.2421	0.21888	1225.23	0.3572		162.4	0.19618	1225.23	0.55228		162.4	0.639051	1225.09	0.79767				162.4	0.458686	1225.23	0.87841
162.8	0.26066	0.21908	1229.23	0.35778		162.8	0.19453	1229.23	0.55303		162.8	0.460201	1229.09	0.7982				162.8	0.395375	1229.23	0.87876
163.2	0.22721	0.21927	1233.23	0.35836		163.2	0.19505	1233.23	0.55378		163.2	0.490834	1233.1	0.79871				163.2	0.473507	1233.23	0.8791
163.6	0.21156	0.21947	1237.24	0.35894		163.6	0.2102	1237.24	0.55452		163.6	0.487366	1237.1	0.79923				163.6	0.371113	1237.24	0.87944
164	0.35415	0.21966	1241.24	0.35952		164	0.2282	1241.24	0.55527		164	0.542855	1241.1	0.79974				164	0.407719	1241.24	0.87978
164.4	0.26788	0.21986	1245.25	0.3601		164.4	0.21188	1245.25	0.55601		164.4	0.487641	1245.11	0.80025				164.4	0.403321	1245.25	0.88012
164.8	0.33131	0.22005	1249.25	0.36068		164.8	0.19949	1249.25	0.55675		164.8	0.459314	1249.11	0.80076				164.8	0.435862	1249.25	0.88046
165.2	0.23581	0.22025	1253.25	0.36126		165.2	0.19835	1253.25	0.55749		165.2	0.543064	1253.11	0.80127				165.2	0.435514	1253.25	0.8808
165.6	0.26037	0.22044	1257.26	0.36184		165.6	0.22232	1257.26	0.55822		165.6	0.63991	1257.12	0.80177				165.6	0.480495	1257.26	0.88113
166	0.14038	0.22064	1261.26	0.36241		166	0.22374	1261.26	0.55895		166	0.494692	1261.12	0.80227				166	0.484346	1261.26	0.88146
166.4	0.37832	0.22083	1265.27	0.36299		166.4	0.2117	1265.27	0.55968		166.4	0.569311	1265.12	0.80277				166.4	0.44204	1265.27	0.88179
166.8	0.28931	0.22103	1269.27	0.36356		166.8	0.22924	1269.27	0.56041		166.8	0.546443	1269.13	0.80327				166.8	0.430737	1269.27	0.88212
167.2	0.21417	0.22122	1273.27	0.36413		167.2	0.23108	1273.27	0.56113		167.2	0.57997	1273.13	0.80376				167.2	0.413345	1273.27	0.88245
167.6	0.18169	0.22142	1277.28	0.3647		167.6	0.20892	1277.28	0.56186		167.6	0.64776	1277.14	0.80425				167.6	0.404154	1277.28	0.88277
168	0.2159	0.22161	1281.28	0.36528		168	0.21745	1281.28	0.56258		168	0.500008	1281.14	0.80474				168	0.464633	1281.28	0.88309
168.4	0.16214	0.2218	1285.29	0.36585		168.4	0.21396	1285.29	0.5633		168.4	0.558236	1285.14	0.80522				168.4	0.522467	1285.29	0.88341
168.8	0.21504	0.222	1289.29	0.36641		168.8	0.20211	1289.29	0.56401		168.8	0.53997	1289.15	0.80571				168.8	0.406868	1289.29	0.88373
169.2	0.14956	0.22219	1293.29	0.36698		169.2	0.22519	1293.29	0.56473		169.2	0.576806	1293.15	0.80619				169.2	0.421919	1293.29	0.88405
169.6	0.2838	0.22239	1297.3	0.36755		169.6	0.22019	1297.3	0.56544		169.6	0.49804	1297.15	0.80667				169.6	0.505152	1297.3	0.88437
170	0.48409	0.22258	1301.3	0.36812		170	0.21464	1301.3	0.56615		170	0.532828	1301.16	0.80714				170	0.463867	1301.3	0.88468
170.4	0.40534	0.22278	1305.31	0.36868		170.4	0.21214	1305.31	0.56685		170.4	0.484506	1305.16	0.80762				170.4	0.483107	1305.31	0.88499
170.8	0.20131	0.22297	1309.31	0.36925		170.8	0.22558	1309.31	0.56756		170.8	0.5581	1309.16	0.80809				170.8	0.460685	1309.31	0.8853
171.2	0.14965	0.22317	1313.31	0.36981		171.2	0.21847	1313.31	0.56826		171.2	0.456262	1313.17	0.80856				171.2	0.492104	1313.31	0.88561
171.6	0.11521	0.22336	1317.32	0.37038		171.6	0.19833	1317.32	0.56896		171.6	0.587011	1317.17	0.80902				171.6	0.456743	1317.32	0.88592
172	0.30978	0.22355	1321.32	0.37094		172	0.20534	1321.32	0.56966		172	0.567018	1321.17	0.80949				172	0.451928	1321.32	0.88622
172.4	0.40918	0.22375	1325.33	0.3715		172.4	0.20015	1325.33	0.57035		172.4	0.450635	1325.18	0.80995				172.4	0.299601	1325.33	0.88653
172.8	0.24382	0.22394	1329.33	0.37206		172.8	0.221	1329.33	0.57105		172.8	0.457048	1329.18	0.81041				172.8	0.509164	1329.33	0.88683
173.2	0.19296	0.22414	1333.33	0.37262		173.2	0.21159	1333.33	0.57174		173.2	0.529887	1333.19	0.81087				173.2	0.418842	1333.33	0.88713
173.6	0.1545	0.22433	1337.34	0.37318		173.6	0.21808	1337.34	0.57243		173.6	0.600653	1337.19	0.81133				173.6	0.381266	1337.34	0.88743
174	0.30009	0.22452	1341.34	0.37374		174	0.20777	1341.34	0.57312		174	0.622825	1341.19	0.81178				174	0.481525	1341.34	0.88773
174.4	0.25369	0.22472	1345.35	0.37429		174.4	0.24971	1345.35	0.5738		174.4	0.489136	1345.2	0.81223				174.4	0.424689	1345.35	0.88802
174.8	0.18434	0.22491	1349.35	0.37485		174.8	0.20842	1349.35	0.57448		174.8	0.575662	1349.2	0.81268				174.8	0.392505	1349.35	0.88832
175.2	0.20658	0.2251	1353.35	0.37541		175.2	0.22925	1353.35	0.57516		175.2	0.568016	1353.2	0.81313				175.2	0.48934	1353.35	0.88861
175.6	0.45582	0.2253	1357.36	0.37596		175.6	0.20769	1357.36	0.57584		175.6	0.546405	1357.21	0.81357				175.6	0.393799	1357.36	0.8889
176	0.19975	0.22549	1361.36	0.37652		176	0.19793	1361.36	0.57652		176	0.608558	1361.21	0.81402				176	0.44629	1361.36	0.88919
176.4	0.21476	0.22568	1365.37	0.37707		176.4	0.21726	1365.37	0.57719		176.4	0.453471	1365.21	0.81446				176.4	0.399584	1365.37	0.88948
176.8	0.23868	0.22588	1369.37	0.37762		176.8	0.2136	1369.37	0.57787		176.8	0.528274	1369.22	0.8149				176.8	0.531204	1369.37	0.88977
177.2	0.1865	0.22607	1373.37	0.37817		177.2	0.22118	1373.37	0.57854		177.2	0.506624	1373.22	0.81533				177.2	0.35935	1373.37	0.89005
177.6	0.1955	0.22626	1377.38	0.37872		177.6	0.22154	1377.38	0.57921		177.6	0.534092	1377.22	0.81577				177.6	0.481484	1377.38	0.89034
178	0.3291	0.22646	1381.38	0.37927		178	0.22247	1381.38	0.57987		178	0.512364	1381.23	0.8162				178	0.49957	1381.38	0.89062
178.4	0.32559	0.22665	1385.39	0.37982		178.4	0.22149	1385.39	0.58054		178.4	0.592839	1385.23	0.81663				178.4	0.55991	1385.39	0.8909
178.8	0.42118	0.22684	1389.39	0.38037		178.8	0.21082	1389.39	0.5812		178.8	0.487366	1389.24	0.81706				178.8	0.520831	1389.39	0.89118
179.2	0.17459	0.22704	1393.39	0.38091		179.2	0.22383	1393.39	0.58186		179.2	0.506793	1393.24	0.81749				179.2	0.414905	1393.39	0.89146
179.6	0.18816	0.22723	1397.4	0.38146		179.6	0.22094	1397.4	0.58252		179.6	0.626885	1397.24	0.81791				179.6	0.295954	1397.4	0.89174
180	0.32346	0.22742	1401.4	0.38201		180	0.21586	1401.4	0.58317		180	0.492125	1401.25	0.81833				180	0.467931	1401.4	0.89201
180.4	0.21656	0.22762	1405.41	0.38255		180.4	0.23722	1405.41	0.58383		180.4	0.477094	1405.25	0.81875				180.4	0.470915	1405.41	0.89228
180.8	0.22964	0.22781	1409.41	0.38309		180.8	0.20742	1409.41	0.58448		180.8	0.622612	1409.25	0.81917				180.8	0.624885	1409.41	0.89256
181.2	0.16931	0.228	1413.41	0.38364		181.2	0.21926	1413.41	0.58513		181.2	0.53801	1413.26	0.81959				181.2	0.458628	1413.41	0.89283
181.6	0.25098	0.22819	1417.42	0.38418		181.6	0.21717	1417.42	0.58578		181.6	0.585232	1417.26	0.82				181.6	0.359058	1417.42	0.8931
182	0.21745	0.22839	1421.42	0.38472		182	0.21439	1421.42	0.58642		182	0.622332	1421.26	0.82042				182	0.560899	1421.42	0.89337
182.4	0.24742	0.22858	1425.43	0.38526		182.4	0.21908	1425.43	0.58707		182.4	0.628418	1425.27	0.82083				182.4	0.404818	1425.43	0.89363
182.8	0.21804	0.22877	1429.43	0.3858		182.8	0.21312	1429.43	0.58771		182.8	0.575529	1429.27	0.82124				182.8	0.424458	1429.43	0.8939
183.2	0.17869	0.22896	1433.43	0.38634		183.2	0.21513	1433.43	0.58835		183.2	0.638293	1433.27	0.82165				183.2	0.436315	1433.43	0.89416
183.6	0.24777	0.22916	1437.44	0.38688		183.6	0.21426	1437.44	0.58899		183.6	0.529743	1437.28	0.82205				183.6	0.368722	1437.44	0.89443
184	0.19274	0.22935	1441.44	0.38741		184	0.21617	1441.44	0.58962		184	0.505264	1441.28	0.82246				184	0.385145	1441.44	0.89469
184.4	0.12755	0.22954	1445.45	0.38795		184.4	0.20385	1445.45	0.59026		184.4	0.535236	1445.28	0.82286				184.4	0.334236	1445.45	0.89495
184.8	0.24536	0.22973	1449.45	0.38848		184.8	0.21771	1449.45	0.59089		184.8	0.632069	1449.29	0.82326				184.8	0.467959	1449.45	0.89521
185.2	0.16538	0.22993	1453.45	0.38902		185.2	0.23525	1453.45	0.59152		185.2	0.540037	1453.29	0.82366				185.2	0.412694	1453.45	0.89547
185.6	0.15815	0.23012	1457.46	0.38955		185.6	0.21155	1457.46	0.59215		185.6	0.527784	1457.3	0.82405				185.6	0.354072	1457.46	0.89572
186	0.3684	0.23031	1461.46	0.39009		186	0.21967	1461.46	0.59278		186	0.538244	1461.3	0.82445				186	0.524269	1461.46	0.89598
186.4	0.09617	0.2305	1465.47	0.39062		186.4	0.22472	1465.47	0.5934		186.4	0.557858	1465.3	0.82484				186.4	0.470345	1465.47	0.89623
186.8	0.18585	0.23069	1469.47	0.39115		186.8	0.20226	1469.47	0.59403		186.8	0.60465	1469.31	0.82523				186.8	0.426488	1469.47	0.89649
187.2	0.06405	0.23089	1473.47	0.39168		187.2	0.23088	1473.47	0.59465		187.2	0.492817	1473.31	0.82562				187.2	0.393049	1473.47	0.89674
187.6	0.299	0.23108	1477.48	0.39221		187.6	0.21904	1477.48	0.59527		187.6	0.525507	1477.31	0.82601				187.6	0.505575	1477.48	0.89699
188	0.13062	0.23127	1481.48	0.39274		188	0.22478	1481.48	0.59589		188	0.611457	1481.32	0.8264				188	0.412064	1481.48	0.89724
188.4	0.17948	0.23146	1485.49	0.39327		188.4	0.22004	1485.49	0.5965		188.4	0.509239	1485.32	0.82678				188.4	0.488377	1485.49	0.89749
188.8	0.33125	0.23165	1489.49	0.39379		188.8	0.20913	1489.49	0.59712		188.8	0.6157	1489.32	0.82716				188.8	0.488788	1489.49	0.89773
189.2	0.18415	0.23185	1493.49	0.39432		189.2	0.19965	1493.49	0.59773		189.2	0.590761	1493.33	0.82754				189.2	0.463747	1493.49	0.89798
189.6	0.21714	0.23204	1497.5	0.39484		189.6	0.22047	1497.5	0.59834		189.6	0.461621	1497.33	0.82792				189.6	0.433013	1497.5	0.89822
190	0.143	0.23223	1501.5	0.39537		190	0.21862	1501.5	0.59895		190	0.478714	1501.33	0.8283				190	0.394207	1501.5	0.89847
190.4	0.20787	0.23242	1505.51	0.39589		190.4	0.239	1505.51	0.59955		190.4	0.655153	1505.34	0.82868				190.4	0.424791	1505.51	0.89871
190.8	0.19121	0.23261	1509.51	0.39642		190.8	0.23478	1509.51	0.60016		190.8	0.621408	1509.34	0.82905				190.8	0.469022	1509.51	0.89895
191.2	0.22413	0.2328	1513.51	0.39694		191.2	0.21629	1513.51	0.60076		191.2	0.48857	1513.35	0.82942				191.2	0.411366	1513.51	0.89919
191.6	0.22095	0.23299	1517.52	0.39746		191.6	0.23182	1517.52	0.60136		191.6	0.553866	1517.35	0.8298				191.6	0.537346	1517.52	0.89943
192	0.34625	0.23319	1521.52	0.39798		192	0.222	1521.52	0.60196		192	0.545353	1521.35	0.83016				192	0.409352	1521.52	0.89967
192.4	0.2207	0.23338	1525.53	0.3985		192.4	0.24167	1525.53	0.60256		192.4	0.508383	1525.36	0.83053				192.4	0.487297	1525.53	0.8999
192.8	0.10128	0.23357	1529.53	0.39902		192.8	0.22957	1529.53	0.60316		192.8	0.592637	1529.36	0.8309				192.8	0.44832	1529.53	0.90014
193.2	0.06619	0.23376	1533.53	0.39954		193.2	0.23599	1533.53	0.60375		193.2	0.581801	1533.36	0.83126				193.2	0.340536	1533.53	0.90037
193.6	0.1844	0.23395	1537.54	0.40006		193.6	0.21652	1537.54	0.60434		193.6	0.567744	1537.37	0.83163				193.6	0.480137	1537.54	0.90061
194	0.18936	0.23414	1541.54	0.40057		194	0.22657	1541.54	0.60494		194	0.602828	1541.37	0.83199				194	0.531468	1541.54	0.90084
194.4	0.18483	0.23433	1545.55	0.40109		194.4	0.21744	1545.55	0.60552		194.4	0.558244	1545.37	0.83235				194.4	0.462934	1545.55	0.90107
194.8	0.19865	0.23452	1549.55	0.4016		194.8	0.2123	1549.55	0.60611		194.8	0.58898	1549.38	0.83271				194.8	0.455325	1549.55	0.9013
195.2	0.16826	0.23471	1553.55	0.40212		195.2	0.21122	1553.55	0.6067		195.2	0.543575	1553.38	0.83306				195.2	0.486998	1553.55	0.90153
195.6	0.209	0.2349	1557.56	0.40263		195.6	0.21688	1557.56	0.60728		195.6	0.516892	1557.38	0.83342				195.6	0.499325	1557.56	0.90176
196	0.17908	0.23509	1561.56	0.40314		196	0.21699	1561.56	0.60786		196	0.537838	1561.39	0.83377				196	0.429503	1561.56	0.90198
196.4	0.24788	0.23529	1565.57	0.40366		196.4	0.23468	1565.57	0.60845		196.4	0.536495	1565.39	0.83413				196.4	0.553381	1565.57	0.90221
196.8	0.14956	0.23548	1569.57	0.40417		196.8	0.22989	1569.57	0.60902		196.8	0.599434	1569.4	0.83448				196.8	0.466954	1569.57	0.90243
197.2	0.18437	0.23567	1573.57	0.40468		197.2	0.22061	1573.57	0.6096		197.2	0.641339	1573.4	0.83483				197.2	0.348867	1573.57	0.90266
197.6	0.15291	0.23586	1577.58	0.40519		197.6	0.21905	1577.58	0.61018		197.6	0.618574	1577.4	0.83518				197.6	0.488909	1577.58	0.90288
198	0.29184	0.23605	1581.58	0.4057		198	0.25778	1581.58	0.61075		198	0.50407	1581.41	0.83552				198	0.447667	1581.58	0.9031
198.4	0.15791	0.23624	1585.59	0.4062		198.4	0.22076	1585.59	0.61132		198.4	0.455417	1585.41	0.83587				198.4	0.440218	1585.59	0.90332
198.8	0.23615	0.23643	1589.59	0.40671		198.8	0.22213	1589.59	0.61189		198.8	0.557762	1589.41	0.83621				198.8	0.401336	1589.59	0.90354
199.2	0.18383	0.23662	1593.59	0.40722		199.2	0.23628	1593.59	0.61246		199.2	0.530393	1593.42	0.83655				199.2	0.47388	1593.59	0.90376
199.6	0.40589	0.23681	1597.6	0.40772		199.6	0.24874	1597.6	0.61303		199.6	0.626499	1597.42	0.8369				199.6	0.454348	1597.6	0.90398
200	0.14491	0.237	1601.6	0.40823		200	0.22916	1601.6	0.6136		200	0.647944	1601.42	0.83723				200	0.443143	1601.6	0.90419
200.4	0.23569	0.23719	1605.61	0.40873		200.4	0.20475	1605.61	0.61416		200.4	0.552124	1605.43	0.83757				200.4	0.485029	1605.61	0.90441
200.8	0.29872	0.23738	1609.61	0.40924		200.8	0.20334	1609.61	0.61472		200.8	0.574473	1609.43	0.83791				200.8	0.452365	1609.61	0.90462
201.2	0.33119	0.23757	1613.61	0.40974		201.2	0.21942	1613.61	0.61529		201.2	0.596183	1613.43	0.83824				201.2	0.434908	1613.61	0.90484
201.6	0.22004	0.23776	1617.62	0.41024		201.6	0.22313	1617.62	0.61584		201.6	0.511431	1617.44	0.83858				201.6	0.404072	1617.62	0.90505
202	0.13822	0.23795	1621.62	0.41074		202	0.21938	1621.62	0.6164		202	0.572315	1621.44	0.83891				202	0.511653	1621.62	0.90526
202.4	0.1724	0.23814	1625.63	0.41124		202.4	0.23929	1625.63	0.61696		202.4	0.521146	1625.45	0.83924				202.4	0.417705	1625.63	0.90547
202.8	0.18314	0.23833	1629.63	0.41174		202.8	0.22753	1629.63	0.61751		202.8	0.616154	1629.45	0.83957				202.8	0.444307	1629.63	0.90568
203.2	0.17742	0.23852	1633.63	0.41224		203.2	0.24474	1633.63	0.61807		203.2	0.610629	1633.45	0.8399				203.2	0.52914	1633.63	0.90589
203.6	0.23971	0.23871	1637.64	0.41274		203.6	0.22179	1637.64	0.61862		203.6	0.583859	1637.46	0.84023				203.6	0.451832	1637.64	0.9061
204	0.304	0.2389	1641.64	0.41324		204	0.22826	1641.64	0.61917		204	0.59127	1641.46	0.84055				204	0.402953	1641.64	0.90631
204.4	0.1913	0.23909	1645.65	0.41373		204.4	0.22917	1645.65	0.61972		204.4	0.472816	1645.46	0.84088				204.4	0.480038	1645.65	0.90651
204.8	0.20477	0.23927	1649.65	0.41423		204.8	0.22472	1649.65	0.62026		204.8	0.614972	1649.47	0.8412				204.8	0.514251	1649.65	0.90672
205.2	0.17471	0.23946	1653.65	0.41472		205.2	0.23824	1653.65	0.62081		205.2	0.576385	1653.47	0.84152				205.2	0.46002	1653.65	0.90692
205.6	0.10886	0.23965	1657.66	0.41522		205.6	0.22174	1657.66	0.62135		205.6	0.541727	1657.47	0.84184				205.6	0.472425	1657.66	0.90713
206	0.1939	0.23984	1661.66	0.41571		206	0.22386	1661.66	0.6219		206	0.493204	1661.48	0.84216				206	0.500955	1661.66	0.90733
206.4	0.15321	0.24003	1665.67	0.4162		206.4	0.20854	1665.67	0.62244		206.4	0.543109	1665.48	0.84248				206.4	0.445867	1665.67	0.90753
206.8	0.21004	0.24022	1669.67	0.4167		206.8	0.21008	1669.67	0.62298		206.8	0.563584	1669.48	0.8428				206.8	0.451825	1669.67	0.90773
207.2	0.16218	0.24041	1673.67	0.41719		207.2	0.22454	1673.67	0.62351		207.2	0.566359	1673.49	0.84311				207.2	0.443309	1673.67	0.90793
207.6	0.16682	0.2406	1677.68	0.41768		207.6	0.23748	1677.68	0.62405		207.6	0.552517	1677.49	0.84343				207.6	0.516402	1677.68	0.90813
208	0.21745	0.24079	1681.68	0.41817		208	0.24864	1681.68	0.62458		208	0.44647	1681.49	0.84374				208	0.544051	1681.68	0.90833
208.4	0.23316	0.24098	1685.69	0.41866		208.4	0.2421	1685.69	0.62512		208.4	0.514471	1685.5	0.84405				208.4	0.475428	1685.69	0.90853
208.8	0.33248	0.24116	1689.69	0.41915		208.8	0.21154	1689.69	0.62565		208.8	0.530215	1689.5	0.84436				208.8	0.421565	1689.69	0.90873
209.2	0.21388	0.24135	1693.69	0.41963		209.2	0.23792	1693.69	0.62618		209.2	0.432998	1693.51	0.84467				209.2	0.455724	1693.69	0.90892
209.6	0.19036	0.24154	1697.7	0.42012		209.6	0.22219	1697.7	0.62671		209.6	0.609139	1697.51	0.84498				209.6	0.393502	1697.7	0.90912
210	0.33973	0.24173	1701.7	0.42061		210	0.22225	1701.7	0.62724		210	0.574053	1701.51	0.84529				210	0.409553	1701.7	0.90931
210.4	0.09718	0.24192	1705.71	0.42109		210.4	0.23321	1705.71	0.62776		210.4	0.594419	1705.52	0.84559				210.4	0.405763	1705.71	0.9095
210.8	0.14165	0.24211	1709.71	0.42158		210.8	0.19985	1709.71	0.62829		210.8	0.524771	1709.52	0.8459				210.8	0.511051	1709.71	0.9097
211.2	0.19612	0.2423	1713.71	0.42206		211.2	0.25257	1713.71	0.62881		211.2	0.461737	1713.52	0.8462				211.2	0.655731	1713.71	0.90989
211.6	0.24024	0.24248	1717.72	0.42254		211.6	0.21442	1717.72	0.62933		211.6	0.514963	1717.53	0.8465				211.6	0.521491	1717.72	0.91008
212	0.1838	0.24267	1721.72	0.42303		212	0.23185	1721.72	0.62985		212	0.510877	1721.53	0.8468				212	0.486115	1721.72	0.91027
212.4	0.22897	0.24286	1725.73	0.42351		212.4	0.23581	1725.73	0.63037		212.4	0.540352	1725.53	0.8471				212.4	0.46558	1725.73	0.91046
212.8	0.18537	0.24305	1729.73	0.42399		212.8	0.22645	1729.73	0.63089		212.8	0.562406	1729.54	0.8474				212.8	0.531972	1729.73	0.91065
213.2	0.12494	0.24324	1733.73	0.42447		213.2	0.23285	1733.73	0.6314		213.2	0.618184	1733.54	0.8477				213.2	0.454766	1733.73	0.91083
213.6	0.25042	0.24343	1737.74	0.42495		213.6	0.23565	1737.74	0.63192		213.6	0.592122	1737.54	0.84799				213.6	0.507604	1737.74	0.91102
214	0.17937	0.24361	1741.74	0.42543		214	0.21511	1741.74	0.63243		214	0.633318	1741.55	0.84829				214	0.434907	1741.74	0.91121
214.4	0.15168	0.2438	1745.75	0.42591		214.4	0.22406	1745.75	0.63294		214.4	0.509047	1745.55	0.84858				214.4	0.463464	1745.75	0.91139
214.8	0.17437	0.24399	1749.75	0.42638		214.8	0.23397	1749.75	0.63345		214.8	0.554585	1749.56	0.84888				214.8	0.485147	1749.75	0.91158
215.2	0.18331	0.24418	1753.75	0.42686		215.2	0.23799	1753.75	0.63396		215.2	0.637236	1753.56	0.84917				215.2	0.503635	1753.75	0.91176
215.6	0.15949	0.24437	1757.76	0.42734		215.6	0.24004	1757.76	0.63447		215.6	0.532817	1757.56	0.84946				215.6	0.40314	1757.76	0.91194
216	0.11933	0.24455	1761.76	0.42781		216	0.24199	1761.76	0.63497		216	0.585446	1761.57	0.84975				216	0.411194	1761.76	0.91213
216.4	0.19644	0.24474	1765.77	0.42829		216.4	0.25126	1765.77	0.63548		216.4	0.594539	1765.57	0.85004				216.4	0.474654	1765.77	0.91231
216.8	0.23323	0.24493	1769.77	0.42876		216.8	0.23283	1769.77	0.63598		216.8	0.582918	1769.57	0.85032				216.8	0.438574	1769.77	0.91249
217.2	0.21382	0.24512	1773.77	0.42923		217.2	0.24745	1773.77	0.63648		217.2	0.566118	1773.58	0.85061				217.2	0.537336	1773.77	0.91267
217.6	0.14886	0.2453	1777.78	0.4297		217.6	0.21925	1777.78	0.63699		217.6	0.568843	1777.58	0.85089				217.6	0.486191	1777.78	0.91285
218	0.2166	0.24549	1781.78	0.43018		218	0.22857	1781.78	0.63748		218	0.624864	1781.58	0.85118				218	0.385134	1781.78	0.91303
218.4	0.15323	0.24568	1785.79	0.43065		218.4	0.23164	1785.79	0.63798		218.4	0.627413	1785.59	0.85146				218.4	0.362013	1785.79	0.9132
218.8	0.26732	0.24587	1789.79	0.43112		218.8	0.22803	1789.79	0.63848		218.8	0.610794	1789.59	0.85174				218.8	0.451482	1789.79	0.91338
219.2	0.17283	0.24605	1793.79	0.43159		219.2	0.23108	1793.79	0.63897		219.2	0.636804	1793.59	0.85202				219.2	0.451017	1793.79	0.91356
219.6	0.26195	0.24624	1797.8	0.43206		219.6	0.23625	1797.8	0.63947		219.6	0.578931	1797.6	0.8523				219.6	0.483917	1797.8	0.91373
220	0.22326	0.24643	1801.8	0.43252		220	0.23646	1801.8	0.63996		220	0.490248	1801.6	0.85258				220	0.388257	1801.8	0.91391
220.4	0.09242	0.24661	1805.81	0.43299		220.4	0.24571	1805.81	0.64045		220.4	0.533846	1805.61	0.85286				220.4	0.516162	1805.81	0.91408
220.8	0.29334	0.2468	1809.81	0.43346		220.8	0.22085	1809.81	0.64094		220.8	0.578248	1809.61	0.85314				220.8	0.597057	1809.81	0.91426
221.2	0.20224	0.24699	1813.81	0.43392		221.2	0.23797	1813.81	0.64143		221.2	0.648015	1813.61	0.85341				221.2	0.462363	1813.81	0.91443
221.6	0.17123	0.24717	1817.82	0.43439		221.6	0.24825	1817.82	0.64192		221.6	0.521308	1817.62	0.85369				221.6	0.416038	1817.82	0.9146
222	0.25062	0.24736	1821.82	0.43485		222	0.22951	1821.82	0.6424		222	0.47686	1821.62	0.85396				222	0.485145	1821.82	0.91477
222.4	0.2094	0.24755	1825.83	0.43532		222.4	0.22589	1825.83	0.64289		222.4	0.524027	1825.62	0.85423				222.4	0.395329	1825.83	0.91494
222.8	0.21438	0.24773	1829.83	0.43578		222.8	0.22761	1829.83	0.64337		222.8	0.585273	1829.63	0.8545				222.8	0.497853	1829.83	0.91511
223.2	0.30275	0.24792	1833.83	0.43624		223.2	0.23639	1833.83	0.64385		223.2	0.527727	1833.63	0.85477				223.2	0.447347	1833.83	0.91528
223.6	0.23318	0.24811	1837.84	0.43671		223.6	0.24299	1837.84	0.64434		223.6	0.568319	1837.63	0.85504				223.6	0.434763	1837.84	0.91545
224	0.24661	0.24829	1841.84	0.43717		224	0.25227	1841.84	0.64481		224	0.619106	1841.64	0.85531				224	0.363438	1841.84	0.91562
224.4	0.14381	0.24848	1845.85	0.43763		224.4	0.22889	1845.85	0.64529		224.4	0.419031	1845.64	0.85558				224.4	0.43053	1845.85	0.91579
224.8	0.20815	0.24867	1849.85	0.43809		224.8	0.21569	1849.85	0.64577		224.8	0.695025	1849.64	0.85584				224.8	0.507552	1849.85	0.91595
225.2	0.15162	0.24885	1853.85	0.43855		225.2	0.22595	1853.85	0.64625		225.2	0.644449	1853.65	0.85611				225.2	0.444024	1853.85	0.91612
225.6	0.20224	0.24904	1857.86	0.439		225.6	0.2427	1857.86	0.64672		225.6	0.554524	1857.65	0.85637				225.6	0.432747	1857.86	0.91629
226	0.2886	0.24923	1861.86	0.43946		226	0.21806	1861.86	0.64719		226	0.547323	1861.66	0.85664				226	0.491776	1861.86	0.91645
226.4	0.14971	0.24941	1865.87	0.43992		226.4	0.23858	1865.87	0.64767		226.4	0.654407	1865.66	0.8569				226.4	0.378661	1865.87	0.91661
226.8	0.15821	0.2496	1869.87	0.44037		226.8	0.23464	1869.87	0.64814		226.8	0.560487	1869.66	0.85716				226.8	0.404003	1869.87	0.91678
227.2	0.22971	0.24978	1873.87	0.44083		227.2	0.2418	1873.87	0.64861		227.2	0.630017	1873.67	0.85742				227.2	0.564287	1873.87	0.91694
227.6	0.17017	0.24997	1877.88	0.44129		227.6	0.23701	1877.88	0.64907		227.6	0.56778	1877.67	0.85768				227.6	0.442694	1877.88	0.9171
228	0.25708	0.25016	1881.88	0.44174		228	0.24741	1881.88	0.64954		228	0.587266	1881.67	0.85794				228	0.561556	1881.88	0.91726
228.4	0.23471	0.25034	1885.89	0.44219		228.4	0.23216	1885.89	0.65001		228.4	0.582628	1885.68	0.8582				228.4	0.414538	1885.89	0.91743
228.8	0.26517	0.25053	1889.89	0.44265		228.8	0.22985	1889.89	0.65047		228.8	0.623934	1889.68	0.85846				228.8	0.493168	1889.89	0.91759
229.2	0.21014	0.25071	1893.89	0.4431		229.2	0.25236	1893.89	0.65094		229.2	0.582542	1893.68	0.85871				229.2	0.414972	1893.89	0.91775
229.6	0.20951	0.2509	1897.9	0.44355		229.6	0.23463	1897.9	0.6514		229.6	0.530814	1897.69	0.85897				229.6	0.437307	1897.9	0.9179
230	0.2632	0.25109	1901.9	0.444		230	0.22873	1901.9	0.65186		230	0.586492	1901.69	0.85922				230	0.507194	1901.9	0.91806
230.4	0.33131	0.25127	1905.91	0.44445		230.4	0.22634	1905.91	0.65232		230.4	0.523474	1905.69	0.85947				230.4	0.526749	1905.91	0.91822
230.8	0.2216	0.25146	1909.91	0.4449		230.8	0.24099	1909.91	0.65278		230.8	0.62394	1909.7	0.85973				230.8	0.524189	1909.91	0.91838
231.2	0.12756	0.25164	1913.91	0.44535		231.2	0.242	1913.91	0.65323		231.2	0.656328	1913.7	0.85998				231.2	0.335154	1913.91	0.91853
231.6	0.2021	0.25183	1917.92	0.4458		231.6	0.25063	1917.92	0.65369		231.6	0.736164	1917.71	0.86023				231.6	0.376369	1917.92	0.91869
232	0.15212	0.25201	1921.92	0.44625		232	0.22551	1921.92	0.65415		232	0.566782	1921.71	0.86048				232	0.427437	1921.92	0.91885
232.4	0.34657	0.2522	1925.93	0.44669		232.4	0.23333	1925.93	0.6546		232.4	0.595619	1925.71	0.86073				232.4	0.5156	1925.93	0.919
232.8	0.13349	0.25238	1929.93	0.44714		232.8	0.23149	1929.93	0.65505		232.8	0.500911	1929.72	0.86097				232.8	0.523322	1929.93	0.91916
233.2	0.16582	0.25257	1933.93	0.44758		233.2	0.24643	1933.93	0.6555		233.2	0.591719	1933.72	0.86122				233.2	0.519563	1933.93	0.91931
233.6	0.54153	0.25275	1937.94	0.44803		233.6	0.23941	1937.94	0.65595		233.6	0.699288	1937.72	0.86147				233.6	0.449928	1937.94	0.91946
234	0.44879	0.25294	1941.94	0.44847		234	0.23241	1941.94	0.6564		234	0.59887	1941.73	0.86171				234	0.427854	1941.94	0.91961
234.4	0.20537	0.25312	1945.95	0.44892		234.4	0.24481	1945.95	0.65685		234.4	0.457355	1945.73	0.86196				234.4	0.478901	1945.95	0.91977
234.8	0.23318	0.25331	1949.95	0.44936		234.8	0.25432	1949.95	0.6573		234.8	0.534373	1949.73	0.8622				234.8	0.493502	1949.95	0.91992
235.2	0.17592	0.25349	1953.95	0.4498		235.2	0.27912	1953.95	0.65774		235.2	0.63468	1953.74	0.86244				235.2	0.413698	1953.95	0.92007
235.6	0.18587	0.25368	1957.96	0.45024		235.6	0.23776	1957.96	0.65819		235.6	0.561071	1957.74	0.86268				235.6	0.566218	1957.96	0.92022
236	0.14148	0.25386	1961.96	0.45068		236	0.24533	1961.96	0.65863		236	0.74962	1961.74	0.86293				236	0.4066	1961.96	0.92037
236.4	0.24448	0.25405	1965.97	0.45113		236.4	0.24678	1965.97	0.65908		236.4	0.466662	1965.75	0.86317				236.4	0.519784	1965.97	0.92052
236.8	0.28013	0.25423	1969.97	0.45156		236.8	0.24513	1969.97	0.65952		236.8	0.590334	1969.75	0.86341				236.8	0.412671	1969.97	0.92067
237.2	0.1817	0.25442	1973.97	0.452		237.2	0.24795	1973.97	0.65996		237.2	0.653318	1973.75	0.86364				237.2	0.589853	1973.97	0.92081
237.6	0.29287	0.2546	1977.98	0.45244		237.6	0.26786	1977.98	0.6604		237.6	0.545702	1977.76	0.86388				237.6	0.467587	1977.98	0.92096
238	0.30043	0.25478	1981.98	0.45288		238	0.24745	1981.98	0.66083		238	0.526432	1981.76	0.86412				238	0.378964	1981.98	0.92111
238.4	0.16594	0.25497	1985.99	0.45332		238.4	0.22738	1985.99	0.66127		238.4	0.675932	1985.77	0.86435				238.4	0.522589	1985.99	0.92125
238.8	0.26084	0.25515	1989.99	0.45375		238.8	0.2455	1989.99	0.66171		238.8	0.612918	1989.77	0.86459				238.8	0.433811	1989.99	0.9214
239.2	0.10116	0.25534	1993.99	0.45419		239.2	0.24133	1993.99	0.66214		239.2	0.561895	1993.77	0.86482				239.2	0.511908	1993.99	0.92155
239.6	0.192	0.25552	1998	0.45462		239.6	0.24907	1998	0.66257		239.6	0.580089	1997.78	0.86506				239.6	0.580674	1998	0.92169
240	0.42008	0.25571	2002	0.45506		240	0.23442	2002	0.66301		240	0.551543	2001.78	0.86529				240	0.449126	2002	0.92183
240.4	0.20053	0.25589	2006.01	0.45549		240.4	0.24917	2006.01	0.66344		240.4	0.582685	2005.78	0.86552				240.4	0.435789	2006.01	0.92198
240.8	0.23547	0.25607	2010.01	0.45593		240.8	0.24472	2010.01	0.66387		240.8	0.57312	2009.79	0.86575				240.8	0.437099	2010.01	0.92212
241.2	0.22823	0.25626	2014.01	0.45636		241.2	0.24344	2014.01	0.6643		241.2	0.567381	2013.79	0.86598				241.2	0.559241	2014.01	0.92226
241.6	0.33404	0.25644	2018.02	0.45679		241.6	0.24943	2018.02	0.66472		241.6	0.61771	2017.79	0.86621				241.6	0.557976	2018.02	0.92241
242	0.15442	0.25662	2022.02	0.45722		242	0.22932	2022.02	0.66515		242	0.514539	2021.8	0.86644				242	0.506814	2022.02	0.92255
242.4	0.20484	0.25681	2026.03	0.45765		242.4	0.24939	2026.03	0.66558		242.4	0.538468	2025.8	0.86667				242.4	0.554228	2026.03	0.92269
242.8	0.16739	0.25699	2030.03	0.45808		242.8	0.24189	2030.03	0.666		242.8	0.516041	2029.8	0.8669				242.8	0.497905	2030.03	0.92283
243.2	0.24028	0.25718	2034.03	0.45851		243.2	0.23436	2034.03	0.66643		243.2	0.538162	2033.81	0.86712				243.2	0.421104	2034.03	0.92297
243.6	0.32225	0.25736	2038.04	0.45894		243.6	0.25648	2038.04	0.66685		243.6	0.485361	2037.81	0.86735				243.6	0.520109	2038.04	0.92311
244	0.15298	0.25754	2042.04	0.45937		244	0.23006	2042.04	0.66727		244	0.534434	2041.82	0.86757				244	0.539916	2042.04	0.92325
244.4	0.33397	0.25773	2046.05	0.4598		244.4	0.26544	2046.05	0.66769		244.4	0.645397	2045.82	0.8678				244.4	0.46612	2046.05	0.92339
244.8	0.1395	0.25791	2050.05	0.46022		244.8	0.22768	2050.05	0.66811		244.8	0.695278	2049.82	0.86802				244.8	0.537445	2050.05	0.92352
245.2	0.22047	0.25809	2054.05	0.46065		245.2	0.2435	2054.05	0.66853		245.2	0.597945	2053.83	0.86824				245.2	0.519759	2054.05	0.92366
245.6	0.27725	0.25828	2058.06	0.46108		245.6	0.21773	2058.06	0.66895		245.6	0.548205	2057.83	0.86846				245.6	0.442588	2058.06	0.9238
246	0.22509	0.25846	2062.06	0.4615		246	0.25256	2062.06	0.66936		246	0.563932	2061.83	0.86869				246	0.534143	2062.06	0.92394
246.4	0.16451	0.25864	2066.07	0.46192		246.4	0.24392	2066.07	0.66978		246.4	0.479664	2065.84	0.86891				246.4	0.465294	2066.07	0.92407
246.8	0.26364	0.25883	2070.07	0.46235		246.8	0.2477	2070.07	0.67019		246.8	0.549981	2069.84	0.86913				246.8	0.476243	2070.07	0.92421
247.2	0.15963	0.25901	2074.07	0.46277		247.2	0.25084	2074.07	0.67061		247.2	0.611212	2073.84	0.86934				247.2	0.528568	2074.07	0.92434
247.6	0.07788	0.25919	2078.08	0.46319		247.6	0.24942	2078.08	0.67102		247.6	0.584323	2077.85	0.86956				247.6	0.511145	2078.08	0.92448
248	0.285	0.25937	2082.08	0.46362		248	0.25197	2082.08	0.67143		248	0.612798	2081.85	0.86978				248	0.497138	2082.08	0.92461
248.4	0.25557	0.25956	2086.09	0.46404		248.4	0.25314	2086.09	0.67184		248.4	0.528918	2085.85	0.87				248.4	0.555464	2086.09	0.92475
248.8	0.23048	0.25974	2090.09	0.46446		248.8	0.2338	2090.09	0.67225		248.8	0.626144	2089.86	0.87021				248.8	0.55203	2090.09	0.92488
249.2	0.13319	0.25992	2094.09	0.46488		249.2	0.25436	2094.09	0.67266		249.2	0.569519	2093.86	0.87043				249.2	0.505619	2094.09	0.92501
249.6	0.17097	0.26011	2098.1	0.4653		249.6	0.25291	2098.1	0.67306		249.6	0.576469	2097.87	0.87064				249.6	0.501609	2098.1	0.92514
250	0.15045	0.26029	2102.1	0.46572		250	0.25184	2102.1	0.67347		250	0.48776	2101.87	0.87086				250	0.523293	2102.1	0.92528
250.4	0.17212	0.26047	2106.11	0.46613		250.4	0.23456	2106.11	0.67388		250.4	0.581432	2105.87	0.87107				250.4	0.47902	2106.11	0.92541
250.8	0.45303	0.26065	2110.11	0.46655		250.8	0.2633	2110.11	0.67428		250.8	0.521187	2109.88	0.87128				250.8	0.481084	2110.11	0.92554
251.2	0.37861	0.26084	2114.11	0.46697		251.2	0.26356	2114.11	0.67468		251.2	0.648806	2113.88	0.87149				251.2	0.426465	2114.11	0.92567
251.6	0.21668	0.26102	2118.12	0.46739		251.6	0.24835	2118.12	0.67508		251.6	0.588147	2117.88	0.87171				251.6	0.619343	2118.12	0.9258
252	0.29364	0.2612	2122.12	0.4678		252	0.24056	2122.12	0.67549		252	0.497818	2121.89	0.87192				252	0.498063	2122.12	0.92593
252.4	0.21506	0.26138	2126.13	0.46822		252.4	0.23532	2126.13	0.67589		252.4	0.577435	2125.89	0.87213				252.4	0.585868	2126.13	0.92606
252.8	0.12922	0.26156	2130.13	0.46863		252.8	0.27861	2130.13	0.67629		252.8	0.604164	2129.89	0.87233				252.8	0.366641	2130.13	0.92619
253.2	0.21459	0.26175	2134.13	0.46905		253.2	0.2487	2134.13	0.67668		253.2	0.46023	2133.9	0.87254				253.2	0.638928	2134.13	0.92631
253.6	0.3319	0.26193	2138.14	0.46946		253.6	0.26444	2138.14	0.67708		253.6	0.558622	2137.9	0.87275				253.6	0.548854	2138.14	0.92644
254	0.18737	0.26211	2142.14	0.46987		254	0.24572	2142.14	0.67748		254	0.47508	2141.9	0.87296				254	0.426445	2142.14	0.92657
254.4	0.29695	0.26229	2146.15	0.47028		254.4	0.25537	2146.15	0.67787		254.4	0.632111	2145.91	0.87316				254.4	0.507922	2146.15	0.9267
254.8	0.1891	0.26247	2150.15	0.4707		254.8	0.23956	2150.15	0.67827		254.8	0.451954	2149.91	0.87337				254.8	0.481047	2150.15	0.92682
255.2	0.21977	0.26266	2154.15	0.47111		255.2	0.25185	2154.15	0.67866		255.2	0.585762	2153.92	0.87357				255.2	0.536682	2154.15	0.92695
255.6	0.39661	0.26284	2158.16	0.47152		255.6	0.22856	2158.16	0.67905		255.6	0.580671	2157.92	0.87378				255.6	0.500143	2158.16	0.92707
256	0.17062	0.26302	2162.16	0.47193		256	0.23811	2162.16	0.67945		256	0.537338	2161.92	0.87398				256	0.526318	2162.16	0.9272
256.4	0.21445	0.2632	2166.17	0.47234		256.4	0.25931	2166.17	0.67984		256.4	0.59033	2165.93	0.87419				256.4	0.506883	2166.17	0.92732
256.8	0.41647	0.26338	2170.17	0.47274		256.8	0.24053	2170.17	0.68023		256.8	0.466376	2169.93	0.87439				256.8	0.51466	2170.17	0.92745
257.2	0.27893	0.26356	2174.17	0.47315		257.2	0.2635	2174.17	0.68061		257.2	0.496355	2173.93	0.87459				257.2	0.491296	2174.17	0.92757
257.6	0.2702	0.26374	2178.18	0.47356		257.6	0.26623	2178.18	0.681		257.6	0.631829	2177.94	0.87479				257.6	0.611512	2178.18	0.92769
258	0.28062	0.26393	2182.18	0.47397		258	0.24545	2182.18	0.68139		258	0.570944	2181.94	0.87499				258	0.5569	2182.18	0.92782
258.4	0.24388	0.26411	2186.19	0.47437		258.4	0.24733	2186.19	0.68178		258.4	0.510414	2185.94	0.87519				258.4	0.518097	2186.19	0.92794
258.8	0.36897	0.26429	2190.19	0.47478		258.8	0.28239	2190.19	0.68216		258.8	0.625039	2189.95	0.87539				258.8	0.574174	2190.19	0.92806
259.2	0.32654	0.26447	2194.19	0.47518		259.2	0.25048	2194.19	0.68254		259.2	0.597047	2193.95	0.87559				259.2	0.509626	2194.19	0.92818
259.6	0.20852	0.26465	2198.2	0.47559		259.6	0.2739	2198.2	0.68293		259.6	0.565487	2197.95	0.87579				259.6	0.435027	2198.2	0.9283
260	0.26752	0.26483	2202.2	0.47599		260	0.25544	2202.2	0.68331		260	0.553761	2201.96	0.87598				260	0.545812	2202.2	0.92843
260.4	0.15987	0.26501	2206.21	0.4764		260.4	0.24295	2206.21	0.68369		260.4	0.493689	2205.96	0.87618				260.4	0.500736	2206.21	0.92855
260.8	0.45715	0.26519	2210.21	0.4768		260.8	0.2527	2210.21	0.68407		260.8	0.589295	2209.96	0.87638				260.8	0.485776	2210.21	0.92867
261.2	0.31843	0.26537	2214.21	0.4772		261.2	0.27148	2214.21	0.68445		261.2	0.550889	2213.97	0.87657				261.2	0.443993	2214.21	0.92879
261.6	0.29018	0.26556	2218.22	0.4776		261.6	0.26921	2218.22	0.68483		261.6	0.660012	2217.97	0.87677				261.6	0.364284	2218.22	0.92891
262	0.20934	0.26574	2222.22	0.478		262	0.27598	2222.22	0.68521		262	0.585496	2221.98	0.87696				262	0.5583	2222.22	0.92902
262.4	0.19496	0.26592	2226.23	0.4784		262.4	0.25219	2226.23	0.68559		262.4	0.518849	2225.98	0.87715				262.4	0.449705	2226.23	0.92914
262.8	0.12288	0.2661	2230.23	0.4788		262.8	0.29438	2230.23	0.68596		262.8	0.543926	2229.98	0.87735				262.8	0.536481	2230.23	0.92926
263.2	0.16119	0.26628	2234.23	0.4792		263.2	0.27723	2234.23	0.68634		263.2	0.53866	2233.99	0.87754				263.2	0.505568	2234.23	0.92938
263.6	0.19175	0.26646	2238.24	0.4796		263.6	0.25982	2238.24	0.68671		263.6	0.55721	2237.99	0.87773				263.6	0.520793	2238.24	0.9295
264	0.13718	0.26664	2242.24	0.48		264	0.26278	2242.24	0.68708		264	0.655546	2241.99	0.87792				264	0.437114	2242.24	0.92961
264.4	0.25316	0.26682	2246.25	0.4804		264.4	0.27086	2246.25	0.68746		264.4	0.572434	2246	0.87811				264.4	0.556586	2246.25	0.92973
264.8	0.31315	0.267	2250.25	0.4808		264.8	0.25576	2250.25	0.68783		264.8	0.581766	2250	0.8783				264.8	0.438365	2250.25	0.92985
265.2	0.17412	0.26718	2254.25	0.48119		265.2	0.2718	2254.25	0.6882		265.2	0.631409	2254	0.87849				265.2	0.502411	2254.25	0.92996
265.6	0.25387	0.26736	2258.26	0.48159		265.6	0.25301	2258.26	0.68857		265.6	0.593842	2258.01	0.87868				265.6	0.388471	2258.26	0.93008
266	0.12592	0.26754	2262.26	0.48198		266	0.25511	2262.26	0.68894		266	0.558224	2262.01	0.87887				266	0.494497	2262.26	0.93019
266.4	0.26745	0.26772	2266.27	0.48238		266.4	0.24657	2266.27	0.68931		266.4	0.45371	2266.01	0.87906				266.4	0.425157	2266.27	0.93031
266.8	0.19254	0.2679	2270.27	0.48277		266.8	0.25326	2270.27	0.68967		266.8	0.610453	2270.02	0.87924				266.8	0.525275	2270.27	0.93042
267.2	0.28085	0.26808	2274.27	0.48317		267.2	0.26312	2274.27	0.69004		267.2	0.650447	2274.02	0.87943				267.2	0.537426	2274.27	0.93053
267.6	0.32904	0.26826	2278.28	0.48356		267.6	0.25669	2278.28	0.6904		267.6	0.649912	2278.03	0.87962				267.6	0.420243	2278.28	0.93065
268	0.25024	0.26844	2282.28	0.48395		268	0.24859	2282.28	0.69077		268	0.579239	2282.03	0.8798				268	0.479471	2282.28	0.93076
268.4	0.21468	0.26862	2286.29	0.48434		268.4	0.28978	2286.29	0.69113		268.4	0.565075	2286.03	0.87999				268.4	0.413997	2286.29	0.93087
268.8	0.16939	0.2688	2290.29	0.48473		268.8	0.26725	2290.29	0.6915		268.8	0.570648	2290.04	0.88017				268.8	0.613766	2290.29	0.93099
269.2	0.20151	0.26898	2294.29	0.48513		269.2	0.25391	2294.29	0.69186		269.2	0.592202	2294.04	0.88035				269.2	0.448991	2294.29	0.9311
269.6	0.25078	0.26916	2298.3	0.48552		269.6	0.27837	2298.3	0.69222		269.6	0.595857	2298.04	0.88054				269.6	0.478102	2298.3	0.93121
270	0.24179	0.26934	2302.3	0.48591		270	0.25852	2302.3	0.69258		270	0.519398	2302.05	0.88072				270	0.550467	2302.3	0.93132
270.4	0.11522	0.26952	2306.31	0.48629		270.4	0.27	2306.31	0.69294		270.4	0.542753	2306.05	0.8809				270.4	0.395633	2306.31	0.93143
270.8	0.26118	0.2697	2310.31	0.48668		270.8	0.2701	2310.31	0.6933		270.8	0.602201	2310.05	0.88108				270.8	0.370931	2310.31	0.93154
271.2	0.3041	0.26987	2314.31	0.48707		271.2	0.28072	2314.31	0.69366		271.2	0.618105	2314.06	0.88126				271.2	0.660129	2314.31	0.93165
271.6	0.3264	0.27005	2318.32	0.48746		271.6	0.26993	2318.32	0.69401		271.6	0.539926	2318.06	0.88144				271.6	0.476148	2318.32	0.93176
272	0.37284	0.27023	2322.32	0.48785		272	0.25866	2322.32	0.69437		272	0.588437	2322.06	0.88162				272	0.507945	2322.32	0.93187
272.4	0.45278	0.27041	2326.33	0.48823		272.4	0.25497	2326.33	0.69473		272.4	0.706733	2326.07	0.8818				272.4	0.508559	2326.33	0.93198
272.8	0.1797	0.27059	2330.33	0.48862		272.8	0.28534	2330.33	0.69508		272.8	0.605013	2330.07	0.88198				272.8	0.592576	2330.33	0.93209
273.2	0.27138	0.27077	2334.33	0.489		273.2	0.27176	2334.33	0.69543		273.2	0.655691	2334.08	0.88216				273.2	0.587965	2334.33	0.9322
273.6	0.39908	0.27095	2338.34	0.48939		273.6	0.30248	2338.34	0.69579		273.6	0.633797	2338.08	0.88234				273.6	0.490051	2338.34	0.93231
274	0.2076	0.27113	2342.34	0.48977		274	0.25041	2342.34	0.69614		274	0.477845	2342.08	0.88251				274	0.423224	2342.34	0.93242
274.4	0.13959	0.27131	2346.35	0.49016		274.4	0.24131	2346.35	0.69649		274.4	0.607664	2346.09	0.88269				274.4	0.566189	2346.35	0.93252
274.8	0.11748	0.27149	2350.35	0.49054		274.8	0.28261	2350.35	0.69684		274.8	0.669052	2350.09	0.88287				274.8	0.507339	2350.35	0.93263
275.2	0.16683	0.27166	2354.35	0.49092		275.2	0.24764	2354.35	0.69719		275.2	0.527113	2354.09	0.88304				275.2	0.465613	2354.35	0.93274
275.6	0.22054	0.27184	2358.36	0.4913		275.6	0.26404	2358.36	0.69754		275.6	0.560017	2358.1	0.88322				275.6	0.437663	2358.36	0.93284
276	0.18635	0.27202	2362.36	0.49169		276	0.24744	2362.36	0.69789		276	0.540679	2362.1	0.88339				276	0.507815	2362.36	0.93295
276.4	0.28752	0.2722	2366.37	0.49207		276.4	0.25634	2366.37	0.69824		276.4	0.591646	2366.1	0.88356				276.4	0.658517	2366.37	0.93305
276.8	0.17879	0.27238	2370.37	0.49245		276.8	0.25772	2370.37	0.69858		276.8	0.559609	2370.11	0.88374				276.8	0.463487	2370.37	0.93316
277.2	0.21029	0.27256	2374.37	0.49283		277.2	0.26325	2374.37	0.69893		277.2	0.503131	2374.11	0.88391				277.2	0.371808	2374.37	0.93327
277.6	0.19228	0.27274	2378.38	0.49321		277.6	0.25905	2378.38	0.69927		277.6	0.582396	2378.11	0.88408				277.6	0.438302	2378.38	0.93337
278	0.21925	0.27291	2382.38	0.49359		278	0.27517	2382.38	0.69962		278	0.53502	2382.12	0.88425				278	0.475161	2382.38	0.93347
278.4	0.31779	0.27309	2386.39	0.49396		278.4	0.23951	2386.39	0.69996		278.4	0.676098	2386.12	0.88443				278.4	0.45111	2386.39	0.93358
278.8	0.31826	0.27327	2390.39	0.49434		278.8	0.24678	2390.39	0.7003		278.8	0.546564	2390.13	0.8846				278.8	0.64157	2390.39	0.93368
279.2	0.24184	0.27345	2394.39	0.49472		279.2	0.29551	2394.39	0.70065		279.2	0.632217	2394.13	0.88477				279.2	0.479173	2394.39	0.93379
279.6	0.26118	0.27363	2398.4	0.4951		279.6	0.27671	2398.4	0.70099		279.6	0.644308	2398.13	0.88494				279.6	0.455329	2398.4	0.93389
280	0.20892	0.2738	2402.4	0.49547		280	0.25913	2402.4	0.70133		280	0.653546	2402.14	0.88511				280	0.404939	2402.4	0.93399
280.4	0.13202	0.27398	2406.41	0.49585		280.4	0.2599	2406.41	0.70167		280.4	0.63311	2406.14	0.88527				280.4	0.411194	2406.41	0.93409
280.8	0.22202	0.27416	2410.41	0.49622		280.8	0.25428	2410.41	0.70201		280.8	0.519687	2410.14	0.88544				280.8	0.446793	2410.41	0.9342
281.2	0.17808	0.27434	2414.41	0.4966		281.2	0.27026	2414.41	0.70234		281.2	0.520652	2414.15	0.88561				281.2	0.566421	2414.41	0.9343
281.6	0.18355	0.27451	2418.42	0.49697		281.6	0.2653	2418.42	0.70268		281.6	0.582052	2418.15	0.88578				281.6	0.487401	2418.42	0.9344
282	0.26841	0.27469	2422.42	0.49734		282	0.27118	2422.42	0.70302		282	0.645193	2422.15	0.88595				282	0.522881	2422.42	0.9345
282.4	0.23804	0.27487	2426.43	0.49772		282.4	0.27355	2426.43	0.70335		282.4	0.637546	2426.16	0.88611				282.4	0.588894	2426.43	0.9346
282.8	0.38199	0.27505	2430.43	0.49809		282.8	0.28657	2430.43	0.70369		282.8	0.629951	2430.16	0.88628				282.8	0.453752	2430.43	0.9347
283.2	0.21944	0.27522	2434.43	0.49846		283.2	0.26915	2434.43	0.70402		283.2	0.620133	2434.16	0.88644				283.2	0.437137	2434.43	0.9348
283.6	0.24085	0.2754	2438.44	0.49883		283.6	0.26134	2438.44	0.70436		283.6	0.566788	2438.17	0.88661				283.6	0.472426	2438.44	0.9349
284	0.16518	0.27558	2442.44	0.4992		284	0.28489	2442.44	0.70469		284	0.596773	2442.17	0.88677				284	0.50353	2442.44	0.935
284.4	0.29766	0.27576	2446.45	0.49957		284.4	0.26006	2446.45	0.70502		284.4	0.703143	2446.17	0.88694				284.4	0.520723	2446.45	0.9351
284.8	0.20889	0.27593	2450.45	0.49994		284.8	0.26505	2450.45	0.70535		284.8	0.583486	2450.18	0.8871				284.8	0.516883	2450.45	0.9352
285.2	0.28632	0.27611	2454.45	0.50031		285.2	0.26758	2454.45	0.70568		285.2	0.685633	2454.18	0.88726				285.2	0.458568	2454.45	0.9353
285.6	0.3097	0.27629	2458.46	0.50068		285.6	0.28887	2458.46	0.70601		285.6	0.523701	2458.19	0.88743				285.6	0.454014	2458.46	0.9354
286	0.36225	0.27646	2462.46	0.50105		286	0.27191	2462.46	0.70634		286	0.544505	2462.19	0.88759				286	0.546085	2462.46	0.9355
286.4	0.19027	0.27664	2466.47	0.50142		286.4	0.26221	2466.47	0.70667		286.4	0.581341	2466.19	0.88775				286.4	0.509038	2466.47	0.93559
286.8	0.19121	0.27682	2470.47	0.50179		286.8	0.29241	2470.47	0.707		286.8	0.593716	2470.2	0.88791				286.8	0.454224	2470.47	0.93569
287.2	0.31879	0.277	2474.47	0.50215		287.2	0.26904	2474.47	0.70733		287.2	0.616153	2474.2	0.88807				287.2	0.429261	2474.47	0.93579
287.6	0.2806	0.27717	2478.48	0.50252		287.6	0.27253	2478.48	0.70765		287.6	0.608846	2478.2	0.88823				287.6	0.464927	2478.48	0.93589
288	0.17962	0.27735	2482.48	0.50289		288	0.2529	2482.48	0.70798		288	0.606972	2482.21	0.88839				288	0.451472	2482.48	0.93598
288.4	0.26136	0.27753	2486.49	0.50325		288.4	0.24873	2486.49	0.7083		288.4	0.533023	2486.21	0.88855				288.4	0.535861	2486.49	0.93608
288.8	0.2529	0.2777	2490.49	0.50362		288.8	0.26747	2490.49	0.70863		288.8	0.574847	2490.21	0.88871				288.8	0.526771	2490.49	0.93618
289.2	0.16955	0.27788	2494.49	0.50398		289.2	0.26969	2494.49	0.70895		289.2	0.616449	2494.22	0.88887				289.2	0.50611	2494.49	0.93627
289.6	0.21449	0.27805	2498.5	0.50434		289.6	0.27532	2498.5	0.70927		289.6	0.606728	2498.22	0.88903				289.6	0.48456	2498.5	0.93637
290	0.26998	0.27823	2502.5	0.50471		290	0.26446	2502.5	0.70959		290	0.64559	2502.22	0.88918				290	0.655868	2502.5	0.93646
290.4	0.12156	0.27841	2506.51	0.50507		290.4	0.27526	2506.51	0.70991		290.4	0.590609	2506.23	0.88934				290.4	0.514308	2506.51	0.93656
290.8	0.21146	0.27858	2510.51	0.50543		290.8	0.25861	2510.51	0.71024		290.8	0.573866	2510.23	0.8895				290.8	0.489863	2510.51	0.93665
291.2	0.11322	0.27876	2514.51	0.50579		291.2	0.27304	2514.51	0.71055		291.2	0.556025	2514.24	0.88965				291.2	0.56455	2514.51	0.93675
291.6	0.29228	0.27894	2518.52	0.50615		291.6	0.28198	2518.52	0.71087		291.6	0.643538	2518.24	0.88981				291.6	0.464968	2518.52	0.93684
292	0.39326	0.27911	2522.52	0.50652		292	0.26068	2522.52	0.71119		292	0.670616	2522.24	0.88996				292	0.420925	2522.52	0.93693
292.4	0.17793	0.27929	2526.53	0.50688		292.4	0.27369	2526.53	0.71151		292.4	0.571809	2526.25	0.89012				292.4	0.627504	2526.53	0.93703
292.8	0.14083	0.27946	2530.53	0.50724		292.8	0.26244	2530.53	0.71183		292.8	0.645425	2530.25	0.89027				292.8	0.468642	2530.53	0.93712
293.2	0.17042	0.27964	2534.53	0.50759		293.2	0.27114	2534.53	0.71214		293.2	0.612214	2534.25	0.89043				293.2	0.489637	2534.53	0.93721
293.6	0.20593	0.27982	2538.54	0.50795		293.6	0.27001	2538.54	0.71246		293.6	0.60234	2538.26	0.89058				293.6	0.546191	2538.54	0.93731
294	0.22316	0.27999	2542.54	0.50831		294	0.27955	2542.54	0.71277		294	0.568441	2542.26	0.89073				294	0.478419	2542.54	0.9374
294.4	0.17492	0.28017	2546.55	0.50867		294.4	0.28185	2546.55	0.71309		294.4	0.577822	2546.26	0.89089				294.4	0.492804	2546.55	0.93749
294.8	0.22977	0.28034	2550.55	0.50903		294.8	0.27234	2550.55	0.7134		294.8	0.568621	2550.27	0.89104				294.8	0.497188	2550.55	0.93758
295.2	0.26318	0.28052	2554.55	0.50938		295.2	0.28159	2554.55	0.71371		295.2	0.686981	2554.27	0.89119				295.2	0.417669	2554.55	0.93768
295.6	0.11674	0.28069	2558.56	0.50974		295.6	0.275	2558.56	0.71403		295.6	0.671449	2558.27	0.89134				295.6	0.447212	2558.56	0.93777
296	0.15561	0.28087	2562.56	0.5101		296	0.29589	2562.56	0.71434		296	0.492674	2562.28	0.89149				296	0.490917	2562.56	0.93786
296.4	0.31311	0.28104	2566.57	0.51045		296.4	0.28798	2566.57	0.71465		296.4	0.627102	2566.28	0.89164				296.4	0.510271	2566.57	0.93795
296.8	0.23524	0.28122	2570.57	0.51081		296.8	0.27513	2570.57	0.71496		296.8	0.602698	2570.29	0.89179				296.8	0.444285	2570.57	0.93804
297.2	0.15502	0.2814	2574.57	0.51116		297.2	0.25707	2574.57	0.71527		297.2	0.613061	2574.29	0.89194				297.2	0.436903	2574.57	0.93813
297.6	0.25251	0.28157	2578.58	0.51151		297.6	0.26568	2578.58	0.71558		297.6	0.64107	2578.29	0.89209				297.6	0.46678	2578.58	0.93822
298	0.28393	0.28175	2582.58	0.51187		298	0.27965	2582.58	0.71589		298	0.657489	2582.3	0.89224				298	0.557501	2582.58	0.93831
298.4	0.49265	0.28192	2586.59	0.51222		298.4	0.29436	2586.59	0.71619		298.4	0.650676	2586.3	0.89239				298.4	0.643831	2586.59	0.9384
298.8	0.31857	0.2821	2590.59	0.51257		298.8	0.28638	2590.59	0.7165		298.8	0.546446	2590.3	0.89254				298.8	0.556581	2590.59	0.93849
299.2	0.27331	0.28227	2594.59	0.51292		299.2	0.26771	2594.59	0.71681		299.2	0.599517	2594.31	0.89269				299.2	0.579722	2594.59	0.93858
299.6	0.32479	0.28245	2598.6	0.51328		299.6	0.27756	2598.6	0.71711		299.6	0.499439	2598.31	0.89283				299.6	0.584576	2598.6	0.93867
300	0.33666	0.28262	2602.6	0.51363		300	0.25213	2602.6	0.71742		300	0.629491	2602.31	0.89298				300	0.480336	2602.6	0.93876
300.4	0.23661	0.28279	2606.61	0.51398		300.4	0.24401	2606.61	0.71772		300.4	0.660516	2606.32	0.89313				300.4	0.44796	2606.61	0.93884
300.8	0.43058	0.28297	2610.61	0.51433		300.8	0.26168	2610.61	0.71803		300.8	0.483436	2610.32	0.89327				300.8	0.555114	2610.61	0.93893
301.2	0.25323	0.28314	2614.61	0.51468		301.2	0.27634	2614.61	0.71833		301.2	0.684242	2614.32	0.89342				301.2	0.507395	2614.61	0.93902
301.6	0.33192	0.28332	2618.62	0.51503		301.6	0.29299	2618.62	0.71863		301.6	0.658602	2618.33	0.89356				301.6	0.555497	2618.62	0.93911
302	0.2778	0.28349	2622.62	0.51537		302	0.27316	2622.62	0.71893		302	0.631085	2622.33	0.89371				302	0.616245	2622.62	0.93919
302.4	0.35065	0.28367	2626.63	0.51572		302.4	0.29772	2626.63	0.71923		302.4	0.50287	2626.34	0.89385				302.4	0.570152	2626.63	0.93928
302.8	0.18033	0.28384	2630.63	0.51607		302.8	0.28862	2630.63	0.71953		302.8	0.698343	2630.34	0.894				302.8	0.558872	2630.63	0.93937
303.2	0.20031	0.28402	2634.63	0.51642		303.2	0.28435	2634.63	0.71983		303.2	0.586695	2634.34	0.89414				303.2	0.599034	2634.63	0.93945
303.6	0.22169	0.28419	2638.64	0.51676		303.6	0.26548	2638.64	0.72013		303.6	0.563573	2638.35	0.89428				303.6	0.4047	2638.64	0.93954
304	0.28505	0.28436	2642.64	0.51711		304	0.2517	2642.64	0.72043		304	0.5166	2642.35	0.89443				304	0.565406	2642.64	0.93963
304.4	0.33105	0.28454	2646.65	0.51746		304.4	0.2917	2646.65	0.72073		304.4	0.610902	2646.35	0.89457				304.4	0.622025	2646.65	0.93971
304.8	0.31251	0.28471	2650.65	0.5178		304.8	0.27829	2650.65	0.72103		304.8	0.6216	2650.36	0.89471				304.8	0.534735	2650.65	0.9398
305.2	0.2203	0.28489	2654.65	0.51815		305.2	0.28162	2654.65	0.72132		305.2	0.546385	2654.36	0.89485				305.2	0.528568	2654.65	0.93988
305.6	0.30057	0.28506	2658.66	0.51849		305.6	0.26399	2658.66	0.72162		305.6	0.657021	2658.36	0.895				305.6	0.53175	2658.66	0.93997
306	0.13897	0.28523	2662.66	0.51883		306	0.28447	2662.66	0.72191		306	0.664363	2662.37	0.89514				306	0.415651	2662.66	0.94005
306.4	0.2432	0.28541	2666.67	0.51918		306.4	0.29964	2666.67	0.72221		306.4	0.54812	2666.37	0.89528				306.4	0.517555	2666.67	0.94014
306.8	0.18926	0.28558	2670.67	0.51952		306.8	0.29147	2670.67	0.7225		306.8	0.5318	2670.37	0.89542				306.8	0.358809	2670.67	0.94022
307.2	0.13929	0.28576	2674.67	0.51986		307.2	0.26292	2674.67	0.7228		307.2	0.571913	2674.38	0.89556				307.2	0.432448	2674.67	0.94031
307.6	0.37991	0.28593	2678.68	0.5202		307.6	0.26835	2678.68	0.72309		307.6	0.518803	2678.38	0.8957				307.6	0.557143	2678.68	0.94039
308	0.43536	0.2861	2682.68	0.52055		308	0.27434	2682.68	0.72338		308	0.632272	2682.38	0.89584				308	0.637133	2682.68	0.94047
308.4	0.30806	0.28628	2686.69	0.52089		308.4	0.27101	2686.69	0.72367		308.4	0.638878	2686.39	0.89597				308.4	0.460076	2686.69	0.94056
308.8	0.22015	0.28645	2690.69	0.52123		308.8	0.28331	2690.69	0.72396		308.8	0.491857	2690.39	0.89611				308.8	0.548037	2690.69	0.94064
309.2	0.23364	0.28662	2694.69	0.52157		309.2	0.27763	2694.69	0.72425		309.2	0.555589	2694.4	0.89625				309.2	0.526775	2694.69	0.94072
309.6	0.29405	0.2868	2698.7	0.52191		309.6	0.28167	2698.7	0.72454		309.6	0.62361	2698.4	0.89639				309.6	0.558198	2698.7	0.94081
310	0.32245	0.28697	2702.7	0.52225		310	0.31003	2702.7	0.72483		310	0.662626	2702.4	0.89653				310	0.449547	2702.7	0.94089
310.4	0.38319	0.28714	2706.71	0.52258		310.4	0.26644	2706.71	0.72512		310.4	0.54239	2706.41	0.89666				310.4	0.584779	2706.71	0.94097
310.8	0.2672	0.28732	2710.71	0.52292		310.8	0.27601	2710.71	0.72541		310.8	0.643025	2710.41	0.8968				310.8	0.500626	2710.71	0.94105
311.2	0.19997	0.28749	2714.72	0.52326		311.2	0.2761	2714.72	0.7257		311.2	0.68253	2714.41	0.89694				311.2	0.617047	2714.72	0.94113
311.6	0.26752	0.28766	2718.72	0.5236		311.6	0.26684	2718.72	0.72598		311.6	0.687412	2718.42	0.89707				311.6	0.586846	2718.72	0.94122
312	0.25353	0.28784	2722.72	0.52393		312	0.27561	2722.72	0.72627		312	0.630298	2722.42	0.89721				312	0.662079	2722.72	0.9413
312.4	0.30114	0.28801	2726.73	0.52427		312.4	0.28393	2726.73	0.72656		312.4	0.520935	2726.42	0.89734				312.4	0.554477	2726.73	0.94138
312.8	0.22673	0.28818	2730.73	0.52461		312.8	0.27403	2730.73	0.72684		312.8	0.642406	2730.43	0.89748				312.8	0.516484	2730.73	0.94146
313.2	0.41621	0.28835	2734.74	0.52494		313.2	0.25275	2734.74	0.72712		313.2	0.534497	2734.43	0.89761				313.2	0.503563	2734.74	0.94154
313.6	0.39811	0.28853	2738.74	0.52528		313.6	0.27181	2738.74	0.72741		313.6	0.604519	2738.43	0.89775				313.6	0.582244	2738.74	0.94162
314	0.37435	0.2887	2742.74	0.52561		314	0.28028	2742.74	0.72769		314	0.654105	2742.44	0.89788				314	0.575293	2742.74	0.9417
314.4	0.38782	0.28887	2746.75	0.52595		314.4	0.28519	2746.75	0.72797		314.4	0.647266	2746.44	0.89801				314.4	0.53945	2746.75	0.94178
314.8	0.30029	0.28904	2750.75	0.52628		314.8	0.24614	2750.75	0.72826		314.8	0.537149	2750.45	0.89815				314.8	0.712425	2750.75	0.94186
315.2	0.21273	0.28922	2754.76	0.52661		315.2	0.2754	2754.76	0.72854		315.2	0.491248	2754.45	0.89828				315.2	0.524198	2754.76	0.94194
315.6	0.3006	0.28939	2758.76	0.52695		315.6	0.26738	2758.76	0.72882		315.6	0.511468	2758.45	0.89841				315.6	0.421443	2758.76	0.94202
316	0.14497	0.28956	2762.76	0.52728		316	0.28994	2762.76	0.7291		316	0.573946	2762.46	0.89854				316	0.498522	2762.76	0.9421
316.4	0.33476	0.28973	2766.77	0.52761		316.4	0.24924	2766.77	0.72938		316.4	0.636707	2766.46	0.89868				316.4	0.488326	2766.77	0.94218
316.8	0.1621	0.28991	2770.77	0.52794		316.8	0.291	2770.77	0.72966		316.8	0.529768	2770.46	0.89881				316.8	0.536782	2770.77	0.94226
317.2	0.25316	0.29008	2774.78	0.52827		317.2	0.29219	2774.78	0.72994		317.2	0.650515	2774.47	0.89894				317.2	0.618615	2774.78	0.94233
317.6	0.33606	0.29025	2778.78	0.5286		317.6	0.27297	2778.78	0.73021		317.6	0.579086	2778.47	0.89907				317.6	0.544078	2778.78	0.94241
318	0.36489	0.29042	2782.78	0.52893		318	0.25442	2782.78	0.73049		318	0.575614	2782.47	0.8992				318	0.577067	2782.78	0.94249
318.4	0.35516	0.29059	2786.79	0.52926		318.4	0.27612	2786.79	0.73077		318.4	0.711803	2786.48	0.89933				318.4	0.567139	2786.79	0.94257
318.8	0.22494	0.29077	2790.79	0.52959		318.8	0.29486	2790.79	0.73105		318.8	0.71846	2790.48	0.89946				318.8	0.541383	2790.79	0.94265
319.2	0.19243	0.29094	2794.8	0.52992		319.2	0.25983	2794.8	0.73132		319.2	0.561592	2794.48	0.89959				319.2	0.526019	2794.8	0.94272
319.6	0.40321	0.29111	2798.8	0.53025		319.6	0.26978	2798.8	0.7316		319.6	0.556445	2798.49	0.89972				319.6	0.524858	2798.8	0.9428
320	0.26605	0.29128	2802.8	0.53058		320	0.2796	2802.8	0.73187		320	0.523822	2802.49	0.89985				320	0.450262	2802.8	0.94288
320.4	0.23178	0.29145	2806.81	0.53091		320.4	0.27721	2806.81	0.73214		320.4	0.56849	2806.5	0.89997				320.4	0.610387	2806.81	0.94295
320.8	0.1444	0.29162	2810.81	0.53123		320.8	0.28659	2810.81	0.73242		320.8	0.67044	2810.5	0.9001				320.8	0.626969	2810.81	0.94303
321.2	0.29829	0.2918	2814.82	0.53156		321.2	0.29776	2814.82	0.73269		321.2	0.596016	2814.5	0.90023				321.2	0.466738	2814.82	0.94311
321.6	0.36639	0.29197	2818.82	0.53189		321.6	0.27639	2818.82	0.73296		321.6	0.727429	2818.51	0.90036				321.6	0.554508	2818.82	0.94318
322	0.22965	0.29214	2822.82	0.53221		322	0.26881	2822.82	0.73324		322	0.453036	2822.51	0.90048				322	0.607865	2822.82	0.94326
322.4	0.37429	0.29231	2826.83	0.53254		322.4	0.24738	2826.83	0.73351		322.4	0.731555	2826.51	0.90061				322.4	0.543778	2826.83	0.94334
322.8	0.34741	0.29248	2830.83	0.53286		322.8	0.26571	2830.83	0.73378		322.8	0.547004	2830.52	0.90074				322.8	0.574516	2830.83	0.94341
323.2	0.40284	0.29265	2834.84	0.53319		323.2	0.27166	2834.84	0.73405		323.2	0.565524	2834.52	0.90086				323.2	0.630064	2834.84	0.94349
323.6	0.30164	0.29282	2838.84	0.53351		323.6	0.27426	2838.84	0.73432		323.6	0.533727	2838.52	0.90099				323.6	0.431734	2838.84	0.94356
324	0.30905	0.29299	2842.84	0.53383		324	0.27637	2842.84	0.73459		324	0.545797	2842.53	0.90111				324	0.55958	2842.84	0.94364
324.4	0.28646	0.29317	2846.85	0.53416		324.4	0.27851	2846.85	0.73486		324.4	0.582495	2846.53	0.90124				324.4	0.460062	2846.85	0.94371
324.8	0.53579	0.29334	2850.85	0.53448		324.8	0.27083	2850.85	0.73512		324.8	0.606064	2850.53	0.90136				324.8	0.491359	2850.85	0.94379
325.2	0.30654	0.29351	2854.86	0.5348		325.2	0.28134	2854.86	0.73539		325.2	0.647216	2854.54	0.90149				325.2	0.436664	2854.86	0.94386
325.6	0.2736	0.29368	2858.86	0.53512		325.6	0.27334	2858.86	0.73566		325.6	0.576735	2858.54	0.90161				325.6	0.596029	2858.86	0.94393
326	0.4585	0.29385	2862.86	0.53545		326	0.32203	2862.86	0.73592		326	0.628624	2862.55	0.90174				326	0.51032	2862.86	0.94401
326.4	0.23917	0.29402	2866.87	0.53577		326.4	0.28776	2866.87	0.73619		326.4	0.563443	2866.55	0.90186				326.4	0.487106	2866.87	0.94408
326.8	0.31444	0.29419	2870.87	0.53609		326.8	0.28339	2870.87	0.73646		326.8	0.538619	2870.55	0.90198				326.8	0.547868	2870.87	0.94416
327.2	0.24713	0.29436	2874.88	0.53641		327.2	0.30083	2874.88	0.73672		327.2	0.605359	2874.56	0.90211				327.2	0.539921	2874.88	0.94423
327.6	0.35582	0.29453	2878.88	0.53673		327.6	0.29209	2878.88	0.73698		327.6	0.597576	2878.56	0.90223				327.6	0.531931	2878.88	0.9443
328	0.54489	0.2947	2882.88	0.53705		328	0.28734	2882.88	0.73725		328	0.484875	2882.56	0.90235				328	0.637673	2882.88	0.94438
328.4	0.26885	0.29487	2886.89	0.53737		328.4	0.28335	2886.89	0.73751		328.4	0.644821	2886.57	0.90247				328.4	0.495802	2886.89	0.94445
328.8	0.37318	0.29504	2890.89	0.53768		328.8	0.29047	2890.89	0.73777		328.8	0.729197	2890.57	0.90259				328.8	0.42941	2890.89	0.94452
329.2	0.57655	0.29521	2894.9	0.538		329.2	0.3132	2894.9	0.73804		329.2	0.546887	2894.57	0.90272				329.2	0.461743	2894.9	0.94459
329.6	0.39007	0.29538	2898.9	0.53832		329.6	0.27073	2898.9	0.7383		329.6	0.689322	2898.58	0.90284				329.6	0.606451	2898.9	0.94467
330	0.26945	0.29555	2902.9	0.53864		330	0.27724	2902.9	0.73856		330	0.754958	2902.58	0.90296				330	0.510157	2902.9	0.94474
330.4	0.22639	0.29572	2906.91	0.53895		330.4	0.28497	2906.91	0.73882		330.4	0.456471	2906.58	0.90308				330.4	0.658462	2906.91	0.94481
330.8	0.28395	0.29589	2910.91	0.53927		330.8	0.26537	2910.91	0.73908		330.8	0.614478	2910.59	0.9032				330.8	0.587567	2910.91	0.94488
331.2	0.40865	0.29606	2914.92	0.53959		331.2	0.28751	2914.92	0.73934		331.2	0.593474	2914.59	0.90332				331.2	0.670449	2914.92	0.94495
331.6	0.3248	0.29623	2918.92	0.5399		331.6	0.27232	2918.92	0.7396		331.6	0.65893	2918.59	0.90344				331.6	0.530783	2918.92	0.94502
332	0.20003	0.2964	2922.92	0.54022		332	0.27798	2922.92	0.73986		332	0.561122	2922.6	0.90356				332	0.638987	2922.92	0.94509
332.4	0.31722	0.29657	2926.93	0.54053		332.4	0.3069	2926.93	0.74011		332.4	0.618155	2926.6	0.90368				332.4	0.540398	2926.93	0.94517
332.8	0.32719	0.29674	2930.93	0.54085		332.8	0.29216	2930.93	0.74037		332.8	0.598844	2930.61	0.9038				332.8	0.562845	2930.93	0.94524
333.2	0.42519	0.29691	2934.94	0.54116		333.2	0.25625	2934.94	0.74063		333.2	0.692247	2934.61	0.90391				333.2	0.663426	2934.94	0.94531
333.6	0.27365	0.29708	2938.94	0.54147		333.6	0.31824	2938.94	0.74089		333.6	0.572912	2938.61	0.90403				333.6	0.634819	2938.94	0.94538
334	0.35344	0.29725	2942.94	0.54179		334	0.30929	2942.94	0.74114		334	0.578068	2942.62	0.90415				334	0.628136	2942.94	0.94545
334.4	0.31557	0.29742	2946.95	0.5421		334.4	0.28677	2946.95	0.7414		334.4	0.711085	2946.62	0.90427				334.4	0.61133	2946.95	0.94552
334.8	0.2898	0.29759	2950.95	0.54241		334.8	0.30027	2950.95	0.74165		334.8	0.637551	2950.62	0.90438				334.8	0.489898	2950.95	0.94559
335.2	0.19505	0.29776	2954.96	0.54272		335.2	0.30593	2954.96	0.74191		335.2	0.572363	2954.63	0.9045				335.2	0.661408	2954.96	0.94566
335.6	0.33829	0.29793	2958.96	0.54304		335.6	0.28155	2958.96	0.74216		335.6	0.603916	2958.63	0.90462				335.6	0.576047	2958.96	0.94573
336	0.2388	0.2981	2962.96	0.54335		336	0.29866	2962.96	0.74241		336	0.538939	2962.63	0.90473				336	0.528958	2962.96	0.9458
336.4	0.23175	0.29827	2966.97	0.54366		336.4	0.31448	2966.97	0.74267		336.4	0.678778	2966.64	0.90485				336.4	0.577635	2966.97	0.94587
336.8	0.44242	0.29844	2970.97	0.54397		336.8	0.28332	2970.97	0.74292		336.8	0.646223	2970.64	0.90497				336.8	0.569451	2970.97	0.94593
337.2	0.20192	0.29861	2974.98	0.54428		337.2	0.28933	2974.98	0.74317		337.2	0.625981	2974.64	0.90508				337.2	0.48896	2974.98	0.946
337.6	0.17904	0.29877	2978.98	0.54459		337.6	0.29556	2978.98	0.74342		337.6	0.627939	2978.65	0.9052				337.6	0.520228	2978.98	0.94607
338	0.36366	0.29894	2982.98	0.5449		338	0.32053	2982.98	0.74367		338	0.593063	2982.65	0.90531				338	0.641213	2982.98	0.94614
338.4	0.19283	0.29911	2986.99	0.5452		338.4	0.26982	2986.99	0.74393		338.4	0.620413	2986.66	0.90543				338.4	0.568661	2986.99	0.94621
338.8	0.31931	0.29928	2990.99	0.54551		338.8	0.28161	2990.99	0.74418		338.8	0.653975	2990.66	0.90554				338.8	0.513301	2990.99	0.94628
339.2	0.2809	0.29945	2995	0.54582		339.2	0.30092	2995	0.74442		339.2	0.525748	2994.66	0.90566				339.2	0.643576	2995	0.94634
339.6	0.37795	0.29962	2999	0.54613		339.6	0.27703	2999	0.74467		339.6	0.583067	2998.67	0.90577				339.6	0.556437	2999	0.94641
340	0.45182	0.29979	3003	0.54643		340	0.26935	3003	0.74492		340	0.610747	3002.67	0.90588				340	0.557398	3003	0.94648
340.4	0.32912	0.29996	3007.01	0.54674		340.4	0.26706	3007.01	0.74517		340.4	0.613347	3006.67	0.906				340.4	0.503362	3007.01	0.94655
340.8	0.29643	0.30012	3011.01	0.54705		340.8	0.29805	3011.01	0.74542		340.8	0.583875	3010.68	0.90611				340.8	0.613074	3011.01	0.94661
341.2	0.24677	0.30029	3015.02	0.54735		341.2	0.30046	3015.02	0.74567		341.2	0.684922	3014.68	0.90622				341.2	0.549481	3015.02	0.94668
341.6	0.27613	0.30046	3019.02	0.54766		341.6	0.27308	3019.02	0.74591		341.6	0.695711	3018.68	0.90634				341.6	0.569382	3019.02	0.94675
342	0.28914	0.30063	3023.02	0.54796		342	0.29811	3023.02	0.74616		342	0.537562	3022.69	0.90645				342	0.514438	3023.02	0.94682
342.4	0.23379	0.3008	3027.03	0.54827		342.4	0.29993	3027.03	0.7464		342.4	0.550595	3026.69	0.90656				342.4	0.487906	3027.03	0.94688
342.8	0.44246	0.30097	3031.03	0.54857		342.8	0.28307	3031.03	0.74665		342.8	0.691538	3030.69	0.90667				342.8	0.576064	3031.03	0.94695
343.2	0.41455	0.30113	3035.04	0.54888		343.2	0.27436	3035.04	0.74689		343.2	0.649643	3034.7	0.90678				343.2	0.545335	3035.04	0.94701
343.6	0.23212	0.3013	3039.04	0.54918		343.6	0.27542	3039.04	0.74714		343.6	0.598451	3038.7	0.90689				343.6	0.505598	3039.04	0.94708
344	0.30177	0.30147	3043.04	0.54948		344	0.30914	3043.04	0.74738		344	0.701864	3042.71	0.907				344	0.56408	3043.04	0.94715
344.4	0.34624	0.30164	3047.05	0.54979		344.4	0.27054	3047.05	0.74763		344.4	0.592567	3046.71	0.90712				344.4	0.622017	3047.05	0.94721
344.8	0.197	0.30181	3051.05	0.55009		344.8	0.29578	3051.05	0.74787		344.8	0.594258	3050.71	0.90723				344.8	0.55247	3051.05	0.94728
345.2	0.274	0.30197	3055.06	0.55039		345.2	0.30234	3055.06	0.74811		345.2	0.627512	3054.72	0.90734				345.2	0.567139	3055.06	0.94734
345.6	0.29908	0.30214	3059.06	0.55069		345.6	0.29728	3059.06	0.74835		345.6	0.680914	3058.72	0.90745				345.6	0.582328	3059.06	0.94741
346	0.11948	0.30231	3063.06	0.55099		346	0.28218	3063.06	0.74859		346	0.644219	3062.72	0.90756				346	0.54226	3063.06	0.94747
346.4	0.51478	0.30248	3067.07	0.55129		346.4	0.29246	3067.07	0.74884		346.4	0.610793	3066.73	0.90767				346.4	0.586933	3067.07	0.94754
346.8	0.16733	0.30264	3071.07	0.55159		346.8	0.28599	3071.07	0.74908		346.8	0.517012	3070.73	0.90777				346.8	0.461884	3071.07	0.9476
347.2	0.36545	0.30281	3075.08	0.55189		347.2	0.29721	3075.08	0.74932		347.2	0.57385	3074.73	0.90788				347.2	0.692663	3075.08	0.94767
347.6	0.31113	0.30298	3079.08	0.55219		347.6	0.30244	3079.08	0.74956		347.6	0.628691	3078.74	0.90799				347.6	0.662676	3079.08	0.94773
348	0.25255	0.30315	3083.08	0.55249		348	0.30457	3083.08	0.7498		348	0.572841	3082.74	0.9081				348	0.549302	3083.08	0.9478
348.4	0.42426	0.30331	3087.09	0.55279		348.4	0.27459	3087.09	0.75003		348.4	0.568463	3086.74	0.90821				348.4	0.508369	3087.09	0.94786
348.8	0.23406	0.30348	3091.09	0.55309		348.8	0.2974	3091.09	0.75027		348.8	0.548796	3090.75	0.90832				348.8	0.484538	3091.09	0.94792
349.2	0.28917	0.30365	3095.1	0.55339		349.2	0.28644	3095.1	0.75051		349.2	0.502181	3094.75	0.90842				349.2	0.64747	3095.1	0.94799
349.6	0.19928	0.30381	3099.1	0.55369		349.6	0.31079	3099.1	0.75075		349.6	0.634105	3098.76	0.90853				349.6	0.553974	3099.1	0.94805
350	0.28641	0.30398	3103.1	0.55398		350	0.27896	3103.1	0.75098		350	0.66923	3102.76	0.90864				350	0.665935	3103.1	0.94812
350.4	0.23335	0.30415	3107.11	0.55428		350.4	0.26932	3107.11	0.75122		350.4	0.668623	3106.76	0.90874				350.4	0.555208	3107.11	0.94818
350.8	0.23757	0.30432	3111.11	0.55458		350.8	0.28406	3111.11	0.75146		350.8	0.647589	3110.77	0.90885				350.8	0.623144	3111.11	0.94824
351.2	0.16803	0.30448	3115.12	0.55487		351.2	0.30173	3115.12	0.75169		351.2	0.570326	3114.77	0.90896				351.2	0.682407	3115.12	0.94831
351.6	0.35572	0.30465	3119.12	0.55517		351.6	0.28472	3119.12	0.75193		351.6	0.599835	3118.77	0.90906				351.6	0.625993	3119.12	0.94837
352	0.27597	0.30482	3123.12	0.55546		352	0.28779	3123.12	0.75216		352	0.568508	3122.78	0.90917				352	0.553992	3123.12	0.94843
352.4	0.40954	0.30498	3127.13	0.55576		352.4	0.30274	3127.13	0.7524		352.4	0.602383	3126.78	0.90928				352.4	0.464434	3127.13	0.94849
352.8	0.28962	0.30515	3131.13	0.55605		352.8	0.32603	3131.13	0.75263		352.8	0.684001	3130.78	0.90938				352.8	0.562858	3131.13	0.94856
353.2	0.29015	0.30532	3135.14	0.55635		353.2	0.29543	3135.14	0.75286		353.2	0.54927	3134.79	0.90949				353.2	0.592849	3135.14	0.94862
353.6	0.1616	0.30548	3139.14	0.55664		353.6	0.28982	3139.14	0.7531		353.6	0.607239	3138.79	0.90959				353.6	0.683765	3139.14	0.94868
354	0.23896	0.30565	3143.14	0.55693		354	0.28408	3143.14	0.75333		354	0.711424	3142.79	0.90969				354	0.555607	3143.14	0.94874
354.4	0.24529	0.30581	3147.15	0.55723		354.4	0.28367	3147.15	0.75356		354.4	0.70706	3146.8	0.9098				354.4	0.620608	3147.15	0.9488
354.8	0.30223	0.30598	3151.15	0.55752		354.8	0.27959	3151.15	0.75379		354.8	0.626108	3150.8	0.9099				354.8	0.49953	3151.15	0.94887
355.2	0.37438	0.30615	3155.16	0.55781		355.2	0.30079	3155.16	0.75402		355.2	0.520422	3154.8	0.91001				355.2	0.70317	3155.16	0.94893
355.6	0.43425	0.30631	3159.16	0.5581		355.6	0.30082	3159.16	0.75426		355.6	0.694588	3158.81	0.91011				355.6	0.560936	3159.16	0.94899
356	0.46893	0.30648	3163.16	0.5584		356	0.31972	3163.16	0.75449		356	0.545403	3162.81	0.91021				356	0.620357	3163.16	0.94905
356.4	0.30493	0.30665	3167.17	0.55869		356.4	0.28793	3167.17	0.75472		356.4	0.663098	3166.82	0.91032				356.4	0.475372	3167.17	0.94911
356.8	0.45425	0.30681	3171.17	0.55898		356.8	0.31102	3171.17	0.75494		356.8	0.603218	3170.82	0.91042				356.8	0.6192	3171.17	0.94917
357.2	0.33682	0.30698	3175.18	0.55927		357.2	0.31005	3175.18	0.75517		357.2	0.719059	3174.82	0.91052				357.2	0.581299	3175.18	0.94923
357.6	0.28416	0.30714	3179.18	0.55956		357.6	0.27825	3179.18	0.7554		357.6	0.624664	3178.83	0.91063				357.6	0.677059	3179.18	0.94929
358	0.26263	0.30731	3183.18	0.55985		358	0.29379	3183.18	0.75563		358	0.588998	3182.83	0.91073				358	0.589884	3183.18	0.94935
358.4	0.45412	0.30748	3187.19	0.56014		358.4	0.28178	3187.19	0.75586		358.4	0.509104	3186.83	0.91083				358.4	0.575549	3187.19	0.94941
358.8	0.38216	0.30764	3191.19	0.56043		358.8	0.2749	3191.19	0.75609		358.8	0.522946	3190.84	0.91093				358.8	0.574007	3191.19	0.94948
359.2	0.35064	0.30781	3195.2	0.56072		359.2	0.32586	3195.2	0.75631		359.2	0.610896	3194.84	0.91103				359.2	0.562416	3195.2	0.94954
359.6	0.29536	0.30797	3199.2	0.561		359.6	0.30186	3199.2	0.75654		359.6	0.537615	3198.84	0.91113				359.6	0.653965	3199.2	0.9496
360	0.23515	0.30814	3203.2	0.56129		360	0.30895	3203.2	0.75677		360	0.596084	3202.85	0.91124				360	0.573428	3203.2	0.94966
360.4	0.30806	0.3083	3207.21	0.56158		360.4	0.30701	3207.21	0.75699		360.4	0.650821	3206.85	0.91134				360.4	0.552406	3207.21	0.94971
360.8	0.29827	0.30847	3211.21	0.56187		360.8	0.27592	3211.21	0.75722		360.8	0.621257	3210.85	0.91144				360.8	0.765797	3211.21	0.94977
361.2	0.20971	0.30863	3215.22	0.56215		361.2	0.31989	3215.22	0.75744		361.2	0.627073	3214.86	0.91154				361.2	0.464681	3215.22	0.94983
361.6	0.35545	0.3088	3219.22	0.56244		361.6	0.28104	3219.22	0.75767		361.6	0.615619	3218.86	0.91164				361.6	0.529315	3219.22	0.94989
362	0.23383	0.30896	3223.22	0.56273		362	0.27905	3223.22	0.75789		362	0.635099	3222.87	0.91174				362	0.56044	3223.22	0.94995
362.4	0.2167	0.30913	3227.23	0.56301		362.4	0.32007	3227.23	0.75811		362.4	0.653304	3226.87	0.91184				362.4	0.524829	3227.23	0.95001
362.8	0.29596	0.30929	3231.23	0.5633		362.8	0.30909	3231.23	0.75834		362.8	0.490073	3230.87	0.91194				362.8	0.57834	3231.23	0.95007
363.2	0.35835	0.30946	3235.24	0.56358		363.2	0.31274	3235.24	0.75856		363.2	0.635573	3234.88	0.91204				363.2	0.592778	3235.24	0.95013
363.6	0.3536	0.30962	3239.24	0.56387		363.6	0.31415	3239.24	0.75878		363.6	0.695866	3238.88	0.91213				363.6	0.527165	3239.24	0.95019
364	0.41195	0.30979	3243.24	0.56415		364	0.29054	3243.24	0.759		364	0.587815	3242.88	0.91223				364	0.489374	3243.24	0.95025
364.4	0.22852	0.30995	3247.25	0.56443		364.4	0.2985	3247.25	0.75922		364.4	0.705572	3246.89	0.91233				364.4	0.546749	3247.25	0.9503
364.8	0.40582	0.31012	3251.25	0.56472		364.8	0.2966	3251.25	0.75945		364.8	0.670935	3250.89	0.91243				364.8	0.635393	3251.25	0.95036
365.2	0.22807	0.31028	3255.26	0.565		365.2	0.28766	3255.26	0.75967		365.2	0.713927	3254.89	0.91253				365.2	0.601148	3255.26	0.95042
365.6	0.2362	0.31045	3259.26	0.56528		365.6	0.28237	3259.26	0.75989		365.6	0.604278	3258.9	0.91263				365.6	0.69287	3259.26	0.95048
366	0.33993	0.31061	3263.26	0.56557		366	0.29205	3263.26	0.76011		366	0.622925	3262.9	0.91272				366	0.556549	3263.26	0.95054
366.4	0.31333	0.31078	3267.27	0.56585		366.4	0.30127	3267.27	0.76033		366.4	0.613506	3266.9	0.91282				366.4	0.614353	3267.27	0.95059
366.8	0.52668	0.31094	3271.27	0.56613		366.8	0.311	3271.27	0.76055		366.8	0.673116	3270.91	0.91292				366.8	0.5605	3271.27	0.95065
367.2	0.23563	0.31111	3275.28	0.56641		367.2	0.27295	3275.28	0.76076		367.2	0.654308	3274.91	0.91302				367.2	0.654801	3275.28	0.95071
367.6	0.54398	0.31127	3279.28	0.56669		367.6	0.29159	3279.28	0.76098		367.6	0.60582	3278.92	0.91311				367.6	0.554703	3279.28	0.95077
368	0.19604	0.31144	3283.28	0.56697		368	0.32335	3283.28	0.7612		368	0.533685	3282.92	0.91321				368	0.525396	3283.28	0.95082
368.4	0.52863	0.3116	3287.29	0.56725		368.4	0.30165	3287.29	0.76142		368.4	0.668881	3286.92	0.91331				368.4	0.550343	3287.29	0.95088
368.8	0.29887	0.31176	3291.29	0.56753		368.8	0.28413	3291.29	0.76164		368.8	0.649628	3290.93	0.9134				368.8	0.558877	3291.29	0.95094
369.2	0.46034	0.31193	3295.3	0.56781		369.2	0.31976	3295.3	0.76185		369.2	0.582328	3294.93	0.9135				369.2	0.626836	3295.3	0.95099
369.6	0.37716	0.31209	3299.3	0.56809		369.6	0.29933	3299.3	0.76207		369.6	0.587113	3298.93	0.91359				369.6	0.548815	3299.3	0.95105
370	0.32362	0.31226	3303.3	0.56837		370	0.31757	3303.3	0.76228		370	0.605419	3302.94	0.91369				370	0.553918	3303.3	0.95111
370.4	0.36022	0.31242	3307.31	0.56865		370.4	0.30394	3307.31	0.7625		370.4	0.66616	3306.94	0.91379				370.4	0.517866	3307.31	0.95116
370.8	0.4942	0.31258	3311.31	0.56893		370.8	0.29827	3311.31	0.76271		370.8	0.641333	3310.94	0.91388				370.8	0.573147	3311.31	0.95122
371.2	0.15808	0.31275	3315.32	0.56921		371.2	0.30303	3315.32	0.76293		371.2	0.634588	3314.95	0.91398				371.2	0.495443	3315.32	0.95127
371.6	0.22459	0.31291	3319.32	0.56949		371.6	0.28001	3319.32	0.76314		371.6	0.661978	3318.95	0.91407				371.6	0.611745	3319.32	0.95133
372	0.33488	0.31307	3323.32	0.56976		372	0.28885	3323.32	0.76336		372	0.572756	3322.95	0.91416				372	0.486763	3323.32	0.95139
372.4	0.41913	0.31324	3327.33	0.57004		372.4	0.29167	3327.33	0.76357		372.4	0.645006	3326.96	0.91426				372.4	0.622225	3327.33	0.95144
372.8	0.46361	0.3134	3331.33	0.57032		372.8	0.31078	3331.33	0.76378		372.8	0.680589	3330.96	0.91435				372.8	0.589739	3331.33	0.9515
373.2	0.57198	0.31357	3335.34	0.57059		373.2	0.31805	3335.34	0.764		373.2	0.668552	3334.97	0.91445				373.2	0.529481	3335.34	0.95155
373.6	0.42358	0.31373	3339.34	0.57087		373.6	0.31173	3339.34	0.76421		373.6	0.582428	3338.97	0.91454				373.6	0.684998	3339.34	0.95161
374	0.32697	0.31389	3343.34	0.57114		374	0.28614	3343.34	0.76442		374	0.620307	3342.97	0.91463				374	0.582831	3343.34	0.95166
374.4	0.2163	0.31406	3347.35	0.57142		374.4	0.30925	3347.35	0.76463		374.4	0.679038	3346.98	0.91473				374.4	0.439752	3347.35	0.95172
374.8	0.41074	0.31422	3351.35	0.57169		374.8	0.2796	3351.35	0.76485		374.8	0.575416	3350.98	0.91482				374.8	0.592748	3351.35	0.95177
375.2	0.30984	0.31438	3355.36	0.57197		375.2	0.3045	3355.36	0.76506		375.2	0.639192	3354.98	0.91491				375.2	0.591334	3355.36	0.95183
375.6	0.26199	0.31454	3359.36	0.57224		375.6	0.34499	3359.36	0.76527		375.6	0.571457	3358.99	0.91501				375.6	0.563393	3359.36	0.95188
376	0.35545	0.31471	3363.36	0.57252		376	0.30634	3363.36	0.76548		376	0.779199	3362.99	0.9151				376	0.598654	3363.36	0.95194
376.4	0.44252	0.31487	3367.37	0.57279		376.4	0.30149	3367.37	0.76569		376.4	0.742203	3366.99	0.91519				376.4	0.611946	3367.37	0.95199
376.8	0.34447	0.31503	3371.37	0.57306		376.8	0.31022	3371.37	0.7659		376.8	0.638492	3371	0.91528				376.8	0.504581	3371.37	0.95204
377.2	0.2351	0.3152	3375.38	0.57334		377.2	0.33123	3375.38	0.76611		377.2	0.60587	3375	0.91537				377.2	0.654694	3375.38	0.9521
377.6	0.37121	0.31536	3379.38	0.57361		377.6	0.29603	3379.38	0.76631		377.6	0.668063	3379	0.91547				377.6	0.56816	3379.38	0.95215
378	0.30354	0.31552	3383.38	0.57388		378	0.3113	3383.38	0.76652		378	0.586086	3383.01	0.91556				378	0.603473	3383.38	0.95221
378.4	0.23732	0.31568	3387.39	0.57415		378.4	0.31348	3387.39	0.76673		378.4	0.593025	3387.01	0.91565				378.4	0.658412	3387.39	0.95226
378.8	0.34197	0.31585	3391.39	0.57442		378.8	0.29324	3391.39	0.76694		378.8	0.660978	3391.01	0.91574				378.8	0.56287	3391.39	0.95231
379.2	0.27524	0.31601	3395.4	0.5747		379.2	0.26683	3395.4	0.76715		379.2	0.722332	3395.02	0.91583				379.2	0.559512	3395.4	0.95237
379.6	0.45894	0.31617	3399.4	0.57497		379.6	0.29087	3399.4	0.76735		379.6	0.645606	3399.02	0.91592				379.6	0.560246	3399.4	0.95242
380	0.27152	0.31634	3403.4	0.57524		380	0.29029	3403.4	0.76756		380	0.59751	3403.03	0.91601				380	0.55955	3403.4	0.95247
380.4	0.40695	0.3165	3407.41	0.57551		380.4	0.30905	3407.41	0.76776		380.4	0.714555	3407.03	0.9161				380.4	0.572975	3407.41	0.95253
380.8	0.26325	0.31666	3411.41	0.57578		380.8	0.3176	3411.41	0.76797		380.8	0.633302	3411.03	0.91619				380.8	0.583415	3411.41	0.95258
381.2	0.37306	0.31682	3415.42	0.57605		381.2	0.30432	3415.42	0.76818		381.2	0.573291	3415.04	0.91628				381.2	0.716159	3415.42	0.95263
381.6	0.22054	0.31698	3419.42	0.57631		381.6	0.27255	3419.42	0.76838		381.6	0.61717	3419.04	0.91637				381.6	0.673825	3419.42	0.95269
382	0.20834	0.31715	3423.42	0.57658		382	0.29715	3423.42	0.76859		382	0.716844	3423.04	0.91646				382	0.677968	3423.42	0.95274
382.4	0.32122	0.31731	3427.43	0.57685		382.4	0.29717	3427.43	0.76879		382.4	0.695331	3427.05	0.91655				382.4	0.678357	3427.43	0.95279
382.8	0.44782	0.31747	3431.43	0.57712		382.8	0.28345	3431.43	0.76899		382.8	0.676229	3431.05	0.91664				382.8	0.574714	3431.43	0.95284
383.2	0.37794	0.31763	3435.44	0.57739		383.2	0.26531	3435.44	0.7692		383.2	0.610891	3435.05	0.91673				383.2	0.542453	3435.44	0.9529
383.6	0.39805	0.31779	3439.44	0.57766		383.6	0.2869	3439.44	0.7694		383.6	0.60993	3439.06	0.91682				383.6	0.536262	3439.44	0.95295
384	0.21481	0.31796	3443.44	0.57792		384	0.30463	3443.44	0.7696		384	0.636849	3443.06	0.91691				384	0.502482	3443.44	0.953
384.4	0.4974	0.31812	3447.45	0.57819		384.4	0.27849	3447.45	0.76981		384.4	0.589857	3447.06	0.91699				384.4	0.625485	3447.45	0.95305
384.8	0.30571	0.31828	3451.45	0.57846		384.8	0.2838	3451.45	0.77001		384.8	0.678731	3451.07	0.91708				384.8	0.62593	3451.45	0.9531
385.2	0.31846	0.31844	3455.46	0.57872		385.2	0.30638	3455.46	0.77021		385.2	0.557063	3455.07	0.91717				385.2	0.565243	3455.46	0.95316
385.6	0.28941	0.3186	3459.46	0.57899		385.6	0.29222	3459.46	0.77041		385.6	0.650454	3459.08	0.91726				385.6	0.558758	3459.46	0.95321
386	0.25205	0.31876	3463.46	0.57925		386	0.2958	3463.46	0.77061		386	0.571019	3463.08	0.91735				386	0.636203	3463.46	0.95326
386.4	0.35476	0.31893	3467.47	0.57952		386.4	0.2815	3467.47	0.77081		386.4	0.517286	3467.08	0.91743				386.4	0.574374	3467.47	0.95331
386.8	0.19559	0.31909	3471.47	0.57978		386.8	0.29273	3471.47	0.77101		386.8	0.650823	3471.09	0.91752				386.8	0.558803	3471.47	0.95336
387.2	0.27671	0.31925	3475.48	0.58005		387.2	0.29374	3475.48	0.77121		387.2	0.663758	3475.09	0.91761				387.2	0.534244	3475.48	0.95341
387.6	0.3124	0.31941	3479.48	0.58031		387.6	0.31537	3479.48	0.77141		387.6	0.599989	3479.09	0.9177				387.6	0.495887	3479.48	0.95346
388	0.42239	0.31957	3483.48	0.58058		388	0.28944	3483.48	0.77161		388	0.706681	3483.1	0.91778				388	0.573253	3483.48	0.95352
388.4	0.29794	0.31973	3487.49	0.58084		388.4	0.30421	3487.49	0.77181		388.4	0.609153	3487.1	0.91787				388.4	0.59003	3487.49	0.95357
388.8	0.32456	0.31989	3491.49	0.5811		388.8	0.31957	3491.49	0.77201		388.8	0.623427	3491.1	0.91795				388.8	0.66593	3491.49	0.95362
389.2	0.391	0.32005	3495.5	0.58137		389.2	0.3391	3495.5	0.77221		389.2	0.57643	3495.11	0.91804				389.2	0.609546	3495.5	0.95367
389.6	0.30077	0.32022	3499.5	0.58163		389.6	0.32979	3499.5	0.77241		389.6	0.670759	3499.11	0.91813				389.6	0.453749	3499.5	0.95372
390	0.31609	0.32038	3503.5	0.58189		390	0.31113	3503.5	0.7726		390	0.529605	3503.11	0.91821				390	0.584438	3503.5	0.95377
390.4	0.28944	0.32054	3507.51	0.58215		390.4	0.30035	3507.51	0.7728		390.4	0.73659	3507.12	0.9183				390.4	0.622368	3507.51	0.95382
390.8	0.379	0.3207	3511.51	0.58241		390.8	0.28862	3511.51	0.773		390.8	0.660113	3511.12	0.91838				390.8	0.719494	3511.51	0.95387
391.2	0.32987	0.32086	3515.52	0.58268		391.2	0.29596	3515.52	0.77319		391.2	0.569693	3515.13	0.91847				391.2	0.494159	3515.52	0.95392
391.6	0.34388	0.32102	3519.52	0.58294		391.6	0.30779	3519.52	0.77339		391.6	0.520692	3519.13	0.91855				391.6	0.523008	3519.52	0.95397
392	0.22528	0.32118	3523.52	0.5832		392	0.30485	3523.52	0.77359		392	0.604094	3523.13	0.91864				392	0.542011	3523.52	0.95402
392.4	0.28752	0.32134	3527.53	0.58346		392.4	0.30418	3527.53	0.77378		392.4	0.687442	3527.14	0.91872				392.4	0.697301	3527.53	0.95407
392.8	0.34239	0.3215	3531.53	0.58372		392.8	0.31215	3531.53	0.77398		392.8	0.495678	3531.14	0.91881				392.8	0.579186	3531.53	0.95412
393.2	0.25088	0.32166	3535.54	0.58398		393.2	0.2916	3535.54	0.77417		393.2	0.552268	3535.14	0.91889				393.2	0.642892	3535.54	0.95417
393.6	0.40391	0.32182	3539.54	0.58424		393.6	0.32391	3539.54	0.77437		393.6	0.618992	3539.15	0.91898				393.6	0.682332	3539.54	0.95422
394	0.39955	0.32198	3543.54	0.5845		394	0.30469	3543.54	0.77456		394	0.611258	3543.15	0.91906				394	0.63568	3543.54	0.95427
394.4	0.38367	0.32214	3547.55	0.58476		394.4	0.28831	3547.55	0.77475		394.4	0.636791	3547.15	0.91914				394.4	0.689725	3547.55	0.95432
394.8	0.49381	0.3223	3551.55	0.58501		394.8	0.2967	3551.55	0.77495		394.8	0.61751	3551.16	0.91923				394.8	0.703411	3551.55	0.95437
395.2	0.24435	0.32246	3555.56	0.58527		395.2	0.30244	3555.56	0.77514		395.2	0.591289	3555.16	0.91931				395.2	0.693957	3555.56	0.95441
395.6	0.27648	0.32262	3559.56	0.58553		395.6	0.30877	3559.56	0.77533		395.6	0.713817	3559.16	0.9194				395.6	0.66137	3559.56	0.95446
396	0.32399	0.32278	3563.56	0.58579		396	0.31465	3563.56	0.77553		396	0.550531	3563.17	0.91948				396	0.649458	3563.56	0.95451
396.4	0.34868	0.32294	3567.57	0.58604		396.4	0.31415	3567.57	0.77572		396.4	0.490384	3567.17	0.91956				396.4	0.595155	3567.57	0.95456
396.8	0.22244	0.3231	3571.57	0.5863		396.8	0.30189	3571.57	0.77591		396.8	0.600931	3571.18	0.91964				396.8	0.599903	3571.57	0.95461
397.2	0.21174	0.32326	3575.58	0.58656		397.2	0.35614	3575.58	0.7761		397.2	0.579783	3575.18	0.91973				397.2	0.48549	3575.58	0.95466
397.6	0.24109	0.32342	3579.58	0.58681		397.6	0.30503	3579.58	0.77629		397.6	0.489916	3579.18	0.91981				397.6	0.606219	3579.58	0.95471
398	0.30726	0.32358	3583.58	0.58707		398	0.3121	3583.58	0.77648		398	0.711903	3583.19	0.91989				398	0.56576	3583.58	0.95476
398.4	0.35074	0.32374	3587.59	0.58733		398.4	0.31155	3587.59	0.77668		398.4	0.700118	3587.19	0.91997				398.4	0.558533	3587.59	0.9548
398.8	0.33584	0.3239	3591.59	0.58758		398.8	0.29081	3591.59	0.77687		398.8	0.729512	3591.19	0.92006				398.8	0.534941	3591.59	0.95485
399.2	0.31315	0.32406	3595.6	0.58784		399.2	0.31617	3595.6	0.77706		399.2	0.526772	3595.2	0.92014				399.2	0.498465	3595.6	0.9549
399.6	0.36332	0.32422	3599.6	0.58809		399.6	0.29644	3599.6	0.77725		399.6	0.632721	3599.2	0.92022				399.6	0.554171	3599.6	0.95495
400	0.3794	0.32438				400	0.30797				400	0.607332						400	0.674632	3600	#DIV/0!
400.4	0.29132	0.32454				400.4	0.34035				400.4	0.622595						400.4	0.562746	3600.4	#DIV/0!
400.8	0.39473	0.3247				400.8	0.29185				400.8	0.601074						400.8	0.592846	3600.8	#DIV/0!
401.2	0.34178	0.32486				401.2	0.32206				401.2	0.58001						401.2	0.604708	3601.2	#DIV/0!
401.6	0.43491	0.32502				401.6	0.30692				401.6	0.483556						401.6	0.643004	3601.6	#DIV/0!
402	0.25992	0.32518				402	0.31953				402	0.611058						402	0.577663	3602	#DIV/0!
402.4	0.34289	0.32534				402.4	0.29072				402.4	0.727882						402.4	0.62424	3602.4	#DIV/0!
402.8	0.15447	0.32549				402.8	0.2981				402.8	0.596646						402.8	0.686207	3602.8	#DIV/0!
403.2	0.25539	0.32565				403.2	0.29792				403.2	0.532811						403.2	0.692781	3603.2	#DIV/0!
403.6	0.44591	0.32581				403.6	0.30934				403.6	0.555913						403.6	0.563387	3603.6	#DIV/0!
404	0.35328	0.32597				404	0.34146				404	0.750205						404	0.716311	3604	#DIV/0!
404.4	0.26125	0.32613				404.4	0.29468				404.4	0.595767						404.4	0.701836	3604.4	#DIV/0!
404.8	0.24034	0.32629				404.8	0.3213				404.8	0.563316						404.8	0.625806	3604.8	#DIV/0!
405.2	0.49472	0.32645				405.2	0.31189				405.2	0.644078						405.2	0.610756	3605.2	#DIV/0!
405.6	0.3118	0.32661				405.6	0.31265				405.6	0.618448						405.6	0.419174	3605.6	#DIV/0!
406	0.26649	0.32676				406	0.34532				406	0.520025						406	0.558603	3606	#DIV/0!
406.4	0.22132	0.32692				406.4	0.3083				406.4	0.672786						406.4	0.723625	3606.4	#DIV/0!
406.8	0.39563	0.32708				406.8	0.34209				406.8	0.644169						406.8	0.713863	3606.8	#DIV/0!
407.2	0.3372	0.32724				407.2	0.307				407.2	0.683529						407.2	0.59956	3607.2	#DIV/0!
407.6	0.41203	0.3274				407.6	0.31275				407.6	0.54827						407.6	0.535647	3607.6	#DIV/0!
408	0.29649	0.32756				408	0.32547				408	0.586164						408	0.589512	3608	#DIV/0!
408.4	0.25919	0.32771				408.4	0.3088				408.4	0.6432						408.4	0.525799	3608.4	#DIV/0!
408.8	0.30889	0.32787				408.8	0.31779				408.8	0.584839						408.8	0.547833	3608.8	#DIV/0!
409.2	0.29406	0.32803				409.2	0.31988				409.2	0.73031						409.2	0.600161	3609.2	#DIV/0!
409.6	0.357	0.32819				409.6	0.3152				409.6	0.620454						409.6	0.602656	3609.6	#DIV/0!
410	0.23682	0.32835				410	0.31887				410	0.669136						410	0.471951	3610	#DIV/0!
410.4	0.31841	0.3285				410.4	0.30201				410.4	0.490465						410.4	0.566354	3610.4	#DIV/0!
410.8	0.30474	0.32866				410.8	0.33708				410.8	0.692173						410.8	0.52849	3610.8	#DIV/0!
411.2	0.39512	0.32882				411.2	0.32541				411.2	0.56726						411.2	0.6996	3611.2	#DIV/0!
411.6	0.31506	0.32898				411.6	0.32405				411.6	0.526463						411.6	0.6479	3611.6	#DIV/0!
412	0.27605	0.32914				412	0.31712				412	0.563526						412	0.600657	3612	#DIV/0!
412.4	0.37545	0.32929				412.4	0.32234				412.4	0.616014						412.4	0.695557	3612.4	#DIV/0!
412.8	0.39791	0.32945				412.8	0.29808				412.8	0.569031						412.8	0.653805	3612.8	#DIV/0!
413.2	0.26442	0.32961				413.2	0.28841				413.2	0.697088						413.2	0.582699	3613.2	#DIV/0!
413.6	0.31067	0.32977				413.6	0.33604				413.6	0.738271						413.6	0.558842	3613.6	#DIV/0!
414	0.38572	0.32992				414	0.33563				414	0.659977						414	0.594926	3614	#DIV/0!
414.4	0.42985	0.33008				414.4	0.32656				414.4	0.673611						414.4	0.460419	3614.4	#DIV/0!
414.8	0.59692	0.33024				414.8	0.32006				414.8	0.611861						414.8	0.660615	3614.8	#DIV/0!
415.2	0.34514	0.33039				415.2	0.34433				415.2	0.630928						415.2	0.654688	3615.2	#DIV/0!
415.6	0.31549	0.33055				415.6	0.32935				415.6	0.575455						415.6	0.568128	3615.6	#DIV/0!
416	0.41603	0.33071				416	0.30059				416	0.610745						416	0.679804	3616	#DIV/0!
416.4	0.34961	0.33087				416.4	0.33759				416.4	0.550634						416.4	0.591188	3616.4	#DIV/0!
416.8	0.19456	0.33102				416.8	0.33092				416.8	0.621945						416.8	0.665101	3616.8	#DIV/0!
417.2	0.29185	0.33118				417.2	0.33789				417.2	0.581322						417.2	0.532845	3617.2	#DIV/0!
417.6	0.21473	0.33134				417.6	0.32294				417.6	0.625045						417.6	0.498617	3617.6	#DIV/0!
418	0.19103	0.33149				418	0.29406				418	0.64528						418	0.574625	3618	#DIV/0!
418.4	0.35926	0.33165				418.4	0.32668				418.4	0.641052						418.4	0.655611	3618.4	#DIV/0!
418.8	0.17017	0.33181				418.8	0.31695				418.8	0.711402						418.8	0.544806	3618.8	#DIV/0!
419.2	0.3492	0.33196				419.2	0.29968				419.2	0.551697						419.2	0.642984	3619.2	#DIV/0!
419.6	0.3046	0.33212				419.6	0.30577				419.6	0.644242						419.6	0.672308	3619.6	#DIV/0!
420	0.31098	0.33228				420	0.31936				420	0.713821						420	0.605364	3620	#DIV/0!
420.4	0.20537	0.33243				420.4	0.30322				420.4	0.6255						420.4	0.617909	3620.4	#DIV/0!
420.8	0.14134	0.33259				420.8	0.33624				420.8	0.476836						420.8	0.601541	3620.8	#DIV/0!
421.2	0.31894	0.33274				421.2	0.32981				421.2	0.663871						421.2	0.589949	3621.2	#DIV/0!
421.6	0.25593	0.3329				421.6	0.33085				421.6	0.61131						421.6	0.585656	3621.6	#DIV/0!
422	0.21824	0.33306				422	0.3055				422	0.537236						422	0.532568	3622	#DIV/0!
422.4	0.29587	0.33321				422.4	0.30653				422.4	0.639335						422.4	0.757092	3622.4	#DIV/0!
422.8	0.25856	0.33337				422.8	0.29791				422.8	0.670527						422.8	0.757468	3622.8	#DIV/0!
423.2	0.29526	0.33352				423.2	0.31324				423.2	0.609253						423.2	0.580038	3623.2	#DIV/0!
423.6	0.33308	0.33368				423.6	0.33522				423.6	0.599568						423.6	0.554558	3623.6	#DIV/0!
424	0.32714	0.33384				424	0.31152				424	0.527825						424	0.725373	3624	#DIV/0!
424.4	0.31108	0.33399				424.4	0.32275				424.4	0.594225						424.4	0.615398	3624.4	#DIV/0!
424.8	0.2273	0.33415				424.8	0.28802				424.8	0.775525						424.8	0.638083	3624.8	#DIV/0!
425.2	0.21642	0.3343				425.2	0.31468				425.2	0.686478						425.2	0.588235	3625.2	#DIV/0!
425.6	0.3344	0.33446				425.6	0.29686				425.6	0.65784						425.6	0.814826	3625.6	#DIV/0!
426	0.29296	0.33461				426	0.31884				426	0.619869						426	0.739808	3626	#DIV/0!
426.4	0.24567	0.33477				426.4	0.29565				426.4	0.56424						426.4	0.57334	3626.4	#DIV/0!
426.8	0.52656	0.33493				426.8	0.2966				426.8	0.479144						426.8	0.514002	3626.8	#DIV/0!
427.2	0.34299	0.33508				427.2	0.31123				427.2	0.599338						427.2	0.562542	3627.2	#DIV/0!
427.6	0.14106	0.33524				427.6	0.30765				427.6	0.639258						427.6	0.687693	3627.6	#DIV/0!
428	0.29695	0.33539				428	0.32968				428	0.642208						428	0.548517	3628	#DIV/0!
428.4	0.32566	0.33555				428.4	0.32816				428.4	0.640743						428.4	0.536344	3628.4	#DIV/0!
428.8	0.36681	0.3357				428.8	0.30575				428.8	0.533561						428.8	0.576433	3628.8	#DIV/0!
429.2	0.30806	0.33586				429.2	0.34503				429.2	0.62282						429.2	0.547698	3629.2	#DIV/0!
429.6	0.25868	0.33601				429.6	0.36007				429.6	0.615744						429.6	0.682924	3629.6	#DIV/0!
430	0.26885	0.33617				430	0.31027				430	0.645263						430	0.610835	3630	#DIV/0!
430.4	0.2248	0.33632				430.4	0.30901				430.4	0.625089						430.4	0.63379	3630.4	#DIV/0!
430.8	0.25281	0.33648				430.8	0.30919				430.8	0.626591						430.8	0.604584	3630.8	#DIV/0!
431.2	0.30044	0.33663				431.2	0.31546				431.2	0.667244						431.2	0.625386	3631.2	#DIV/0!
431.6	0.35651	0.33679				431.6	0.31155				431.6	0.671226						431.6	0.582207	3631.6	#DIV/0!
432	0.28962	0.33694				432	0.32819				432	0.699613						432	0.620202	3632	#DIV/0!
432.4	0.33415	0.3371				432.4	0.30699				432.4	0.634265						432.4	0.55459	3632.4	#DIV/0!
432.8	0.41849	0.33725				432.8	0.27091				432.8	0.58082						432.8	0.731741	3632.8	#DIV/0!
433.2	0.32675	0.3374				433.2	0.32179				433.2	0.55436						433.2	0.58655	3633.2	#DIV/0!
433.6	0.20209	0.33756				433.6	0.32066				433.6	0.60905						433.6	0.625067	3633.6	#DIV/0!
434	0.3612	0.33771				434	0.31399				434	0.695897						434	0.646667	3634	#DIV/0!
434.4	0.17856	0.33787				434.4	0.29823				434.4	0.623539						434.4	0.634462	3634.4	#DIV/0!
434.8	0.38262	0.33802				434.8	0.33339				434.8	0.715849						434.8	0.787818	3634.8	#DIV/0!
435.2	0.34421	0.33818				435.2	0.31204				435.2	0.556444						435.2	0.605915	3635.2	#DIV/0!
435.6	0.28554	0.33833				435.6	0.32842				435.6	0.668302						435.6	0.549786	3635.6	#DIV/0!
436	0.26037	0.33848				436	0.31623				436	0.538241						436	0.592792	3636	#DIV/0!
436.4	0.40818	0.33864				436.4	0.30755				436.4	0.663634						436.4	0.580703	3636.4	#DIV/0!
436.8	0.21556	0.33879				436.8	0.32016				436.8	0.667408						436.8	0.77422	3636.8	#DIV/0!
437.2	0.29166	0.33895				437.2	0.27112				437.2	0.534279						437.2	0.667557	3637.2	#DIV/0!
437.6	0.42693	0.3391				437.6	0.32843				437.6	0.671029						437.6	0.623951	3637.6	#DIV/0!
438	0.3032	0.33925				438	0.29775				438	0.547124						438	0.648978	3638	#DIV/0!
438.4	0.32211	0.33941				438.4	0.31416				438.4	0.803394						438.4	0.63194	3638.4	#DIV/0!
438.8	0.14285	0.33956				438.8	0.33952				438.8	0.675633						438.8	0.665223	3638.8	#DIV/0!
439.2	0.38296	0.33972				439.2	0.33151				439.2	0.644081						439.2	0.57728	3639.2	#DIV/0!
439.6	0.41396	0.33987				439.6	0.32211				439.6	0.618902						439.6	0.650612	3639.6	#DIV/0!
440	0.55394	0.34002				440	0.32517				440	0.661748						440	0.602169	3640	#DIV/0!
440.4	0.39723	0.34018				440.4	0.31829				440.4	0.689274						440.4	0.630917	3640.4	#DIV/0!
440.8	0.36685	0.34033				440.8	0.32397				440.8	0.635037						440.8	0.595548	3640.8	#DIV/0!
441.2	0.21109	0.34048				441.2	0.3468				441.2	0.656573						441.2	0.702161	3641.2	#DIV/0!
441.6	0.25756	0.34064				441.6	0.2993				441.6	0.682657						441.6	0.613903	3641.6	#DIV/0!
442	0.4338	0.34079				442	0.3086				442	0.643756						442	0.781908	3642	#DIV/0!
442.4	0.37127	0.34094				442.4	0.31984				442.4	0.647425						442.4	0.640957	3642.4	#DIV/0!
442.8	0.2039	0.34109				442.8	0.32374				442.8	0.627371						442.8	0.604704	3642.8	#DIV/0!
443.2	0.39327	0.34125				443.2	0.33725				443.2	0.706444						443.2	0.86317	3643.2	#DIV/0!
443.6	0.33784	0.3414				443.6	0.31722				443.6	0.538561						443.6	0.611185	3643.6	#DIV/0!
444	0.23025	0.34155				444	0.32942				444	0.678591						444	0.755032	3644	#DIV/0!
444.4	0.33851	0.34171				444.4	0.31248				444.4	0.574185						444.4	0.594189	3644.4	#DIV/0!
444.8	0.64879	0.34186				444.8	0.33664				444.8	0.60644						444.8	0.664851	3644.8	#DIV/0!
445.2	0.37179	0.34201				445.2	0.34352				445.2	0.735773						445.2	0.585237	3645.2	#DIV/0!
445.6	0.23535	0.34216				445.6	0.33429				445.6	0.635898						445.6	0.506639	3645.6	#DIV/0!
446	0.39822	0.34232				446	0.30086				446	0.559735						446	0.498388	3646	#DIV/0!
446.4	0.45246	0.34247				446.4	0.32725				446.4	0.630783						446.4	0.608907	3646.4	#DIV/0!
446.8	0.35893	0.34262				446.8	0.31238				446.8	0.668314						446.8	0.77624	3646.8	#DIV/0!
447.2	0.26968	0.34277				447.2	0.32948				447.2	0.665939						447.2	0.659789	3647.2	#DIV/0!
447.6	0.38647	0.34293				447.6	0.32622				447.6	0.610658						447.6	0.565681	3647.6	#DIV/0!
448	0.33045	0.34308				448	0.30821				448	0.620065						448	0.759341	3648	#DIV/0!
448.4	0.20368	0.34323				448.4	0.30243				448.4	0.695355						448.4	0.620763	3648.4	#DIV/0!
448.8	0.30622	0.34338				448.8	0.30182				448.8	0.671087						448.8	0.589099	3648.8	#DIV/0!
449.2	0.26903	0.34354				449.2	0.30759				449.2	0.563264						449.2	0.591814	3649.2	#DIV/0!
449.6	0.41658	0.34369				449.6	0.33015				449.6	0.632445						449.6	0.534528	3649.6	#DIV/0!
450	0.33105	0.34384				450	0.3304				450	0.604643						450	0.758876	3650	#DIV/0!
450.4	0.26979	0.34399				450.4	0.31476				450.4	0.687602						450.4	0.687168	3650.4	#DIV/0!
450.8	0.22664	0.34414				450.8	0.32292				450.8	0.684115						450.8	0.644151	3650.8	#DIV/0!
451.2	0.24645	0.3443				451.2	0.29762				451.2	0.632213						451.2	0.58251	3651.2	#DIV/0!
451.6	0.28933	0.34445				451.6	0.33392				451.6	0.607306						451.6	0.699293	3651.6	#DIV/0!
452	0.3443	0.3446				452	0.29093				452	0.5724						452	0.620304	3652	#DIV/0!
452.4	0.41483	0.34475				452.4	0.33756				452.4	0.653054						452.4	0.573509	3652.4	#DIV/0!
452.8	0.38507	0.3449				452.8	0.32105				452.8	0.743556						452.8	0.566773	3652.8	#DIV/0!
453.2	0.37113	0.34505				453.2	0.34821				453.2	0.678515						453.2	0.580329	3653.2	#DIV/0!
453.6	0.26727	0.34521				453.6	0.34248				453.6	0.532119						453.6	0.725692	3653.6	#DIV/0!
454	0.29755	0.34536				454	0.3029				454	0.590964						454	0.715906	3654	#DIV/0!
454.4	0.3768	0.34551				454.4	0.35437				454.4	0.654697						454.4	0.842956	3654.4	#DIV/0!
454.8	0.35812	0.34566				454.8	0.33109				454.8	0.665996						454.8	0.486311	3654.8	#DIV/0!
455.2	0.30082	0.34581				455.2	0.32201				455.2	0.645603						455.2	0.577182	3655.2	#DIV/0!
455.6	0.24557	0.34596				455.6	0.31461				455.6	0.542524						455.6	0.656683	3655.6	#DIV/0!
456	0.51288	0.34611				456	0.31532				456	0.658784						456	0.604967	3656	#DIV/0!
456.4	0.48448	0.34627				456.4	0.31149				456.4	0.544268						456.4	0.624068	3656.4	#DIV/0!
456.8	0.38054	0.34642				456.8	0.31831				456.8	0.617004						456.8	0.534436	3656.8	#DIV/0!
457.2	0.52617	0.34657				457.2	0.32457				457.2	0.637525						457.2	0.63192	3657.2	#DIV/0!
457.6	0.51697	0.34672				457.6	0.31088				457.6	0.687295						457.6	0.550323	3657.6	#DIV/0!
458	0.16503	0.34687				458	0.35585				458	0.644929						458	0.580284	3658	#DIV/0!
458.4	0.27023	0.34702				458.4	0.33305				458.4	0.668707						458.4	0.557068	3658.4	#DIV/0!
458.8	0.54669	0.34717				458.8	0.32456				458.8	0.660778						458.8	0.637194	3658.8	#DIV/0!
459.2	0.34753	0.34732				459.2	0.30867				459.2	0.599873						459.2	0.677902	3659.2	#DIV/0!
459.6	0.48794	0.34747				459.6	0.33119				459.6	0.721836						459.6	0.542301	3659.6	#DIV/0!
460	0.32023	0.34762				460	0.34899				460	0.679415						460	0.490497	3660	#DIV/0!
460.4	0.29045	0.34777				460.4	0.34796				460.4	0.707397						460.4	0.776202	3660.4	#DIV/0!
460.8	0.36138	0.34792				460.8	0.32106				460.8	0.732006						460.8	0.670823	3660.8	#DIV/0!
461.2	0.31402	0.34807				461.2	0.31203				461.2	0.569126						461.2	0.63862	3661.2	#DIV/0!
461.6	0.2977	0.34822				461.6	0.32015				461.6	0.513654						461.6	0.603263	3661.6	#DIV/0!
462	0.35774	0.34837				462	0.3225				462	0.746415						462	0.757678	3662	#DIV/0!
462.4	0.38548	0.34852				462.4	0.36218				462.4	0.610616						462.4	0.611425	3662.4	#DIV/0!
462.8	0.38815	0.34867				462.8	0.33032				462.8	0.637724						462.8	0.545092	3662.8	#DIV/0!
463.2	0.46209	0.34883				463.2	0.32511				463.2	0.634524						463.2	0.505636	3663.2	#DIV/0!
463.6	0.3041	0.34898				463.6	0.32856				463.6	0.63143						463.6	0.685359	3663.6	#DIV/0!
464	0.46031	0.34913				464	0.31644				464	0.648434						464	0.610388	3664	#DIV/0!
464.4	0.26654	0.34928				464.4	0.32045				464.4	0.527456						464.4	0.595573	3664.4	#DIV/0!
464.8	0.40721	0.34942				464.8	0.34383				464.8	0.63178						464.8	0.629423	3664.8	#DIV/0!
465.2	0.43762	0.34957				465.2	0.34262				465.2	0.699376						465.2	0.628615	3665.2	#DIV/0!
465.6	0.304	0.34972				465.6	0.31213				465.6	0.674324						465.6	0.536296	3665.6	#DIV/0!
466	0.40291	0.34987				466	0.31814				466	0.619683						466	0.546605	3666	#DIV/0!
466.4	0.3409	0.35002				466.4	0.30132				466.4	0.637807						466.4	0.671078	3666.4	#DIV/0!
466.8	0.3611	0.35017				466.8	0.30038				466.8	0.695097						466.8	0.571135	3666.8	#DIV/0!
467.2	0.33121	0.35032				467.2	0.34017				467.2	0.604348						467.2	0.61627	3667.2	#DIV/0!
467.6	0.40721	0.35047				467.6	0.32939				467.6	0.557592						467.6	0.539921	3667.6	#DIV/0!
468	0.42331	0.35062				468	0.31079				468	0.610336						468	0.710332	3668	#DIV/0!
468.4	0.36419	0.35077				468.4	0.31464				468.4	0.748493						468.4	0.695387	3668.4	#DIV/0!
468.8	0.28347	0.35092				468.8	0.31511				468.8	0.615319						468.8	0.603531	3668.8	#DIV/0!
469.2	0.40763	0.35107				469.2	0.32465				469.2	0.690554						469.2	0.75528	3669.2	#DIV/0!
469.6	0.29258	0.35122				469.6	0.30515				469.6	0.683623						469.6	0.569437	3669.6	#DIV/0!
470	0.36967	0.35137				470	0.3007				470	0.631673						470	0.517385	3670	#DIV/0!
470.4	0.34938	0.35152				470.4	0.31874				470.4	0.732262						470.4	0.589476	3670.4	#DIV/0!
470.8	0.37794	0.35167				470.8	0.33521				470.8	0.64347						470.8	0.65355	3670.8	#DIV/0!
471.2	0.24709	0.35182				471.2	0.34149				471.2	0.562872						471.2	0.711702	3671.2	#DIV/0!
471.6	0.27342	0.35196				471.6	0.279				471.6	0.504623						471.6	0.563948	3671.6	#DIV/0!
472	0.32255	0.35211				472	0.3321				472	0.714371						472	0.63286	3672	#DIV/0!
472.4	0.37031	0.35226				472.4	0.3214				472.4	0.668308						472.4	0.84463	3672.4	#DIV/0!
472.8	0.33699	0.35241				472.8	0.3325				472.8	0.67498						472.8	0.646276	3672.8	#DIV/0!
473.2	0.19218	0.35256				473.2	0.31281				473.2	0.613053						473.2	0.642031	3673.2	#DIV/0!
473.6	0.45809	0.35271				473.6	0.2991				473.6	0.65195						473.6	0.614369	3673.6	#DIV/0!
474	0.40449	0.35286				474	0.31642				474	0.658755						474	0.716756	3674	#DIV/0!
474.4	0.36407	0.35301				474.4	0.31613				474.4	0.670086						474.4	0.761448	3674.4	#DIV/0!
474.8	0.55774	0.35315				474.8	0.31865				474.8	0.572512						474.8	0.589988	3674.8	#DIV/0!
475.2	0.23276	0.3533				475.2	0.33662				475.2	0.705439						475.2	0.698921	3675.2	#DIV/0!
475.6	0.31906	0.35345				475.6	0.32466				475.6	0.669083						475.6	0.616448	3675.6	#DIV/0!
476	0.38833	0.3536				476	0.2915				476	0.524395						476	0.595773	3676	#DIV/0!
476.4	0.38242	0.35375				476.4	0.28559				476.4	0.602105						476.4	0.584872	3676.4	#DIV/0!
476.8	0.4268	0.3539				476.8	0.33446				476.8	0.706451						476.8	0.689833	3676.8	#DIV/0!
477.2	0.32283	0.35404				477.2	0.33256				477.2	0.578783						477.2	0.622798	3677.2	#DIV/0!
477.6	0.36905	0.35419				477.6	0.31635				477.6	0.56697						477.6	0.788892	3677.6	#DIV/0!
478	0.32093	0.35434				478	0.30607				478	0.595555						478	0.609279	3678	#DIV/0!
478.4	0.58811	0.35449				478.4	0.32859				478.4	0.698224						478.4	0.653179	3678.4	#DIV/0!
478.8	0.257	0.35464				478.8	0.32743				478.8	0.713665						478.8	0.654923	3678.8	#DIV/0!
479.2	0.61612	0.35478				479.2	0.32711				479.2	0.650087						479.2	0.679853	3679.2	#DIV/0!
479.6	0.30669	0.35493				479.6	0.32304				479.6	0.669241						479.6	0.643437	3679.6	#DIV/0!
480	0.37922	0.35508				480	0.31956				480	0.544463						480	0.685678	3680	#DIV/0!
480.4	0.37901	0.35523				480.4	0.3302				480.4	0.694962						480.4	0.71743	3680.4	#DIV/0!
480.8	0.36542	0.35537				480.8	0.28825				480.8	0.579722						480.8	0.591817	3680.8	#DIV/0!
481.2	0.28672	0.35552				481.2	0.33342				481.2	0.635379						481.2	0.692422	3681.2	#DIV/0!
481.6	0.36721	0.35567				481.6	0.32303				481.6	0.635925						481.6	0.71454	3681.6	#DIV/0!
482	0.35443	0.35582				482	0.31605				482	0.698114						482	0.634954	3682	#DIV/0!
482.4	0.22281	0.35596				482.4	0.31292				482.4	0.724126						482.4	0.649557	3682.4	#DIV/0!
482.8	0.24664	0.35611				482.8	0.31072				482.8	0.660298						482.8	0.721603	3682.8	#DIV/0!
483.2	0.43666	0.35626				483.2	0.34237				483.2	0.706516						483.2	0.759238	3683.2	#DIV/0!
483.6	0.4278	0.35641				483.6	0.32202				483.6	0.655357						483.6	0.559444	3683.6	#DIV/0!
484	0.592	0.35655				484	0.31887				484	0.690493						484	0.614892	3684	#DIV/0!
484.4	0.22897	0.3567				484.4	0.34249				484.4	0.606275						484.4	0.699212	3684.4	#DIV/0!
484.8	0.40193	0.35685				484.8	0.31881				484.8	0.770152						484.8	0.713367	3684.8	#DIV/0!
485.2	0.38981	0.35699				485.2	0.33122				485.2	0.659361						485.2	0.729124	3685.2	#DIV/0!
485.6	0.40276	0.35714				485.6	0.32837				485.6	0.603912						485.6	0.720653	3685.6	#DIV/0!
486	0.2819	0.35729				486	0.34371				486	0.684112						486	0.644631	3686	#DIV/0!
486.4	0.38418	0.35743				486.4	0.3267				486.4	0.557443						486.4	0.579041	3686.4	#DIV/0!
486.8	0.36	0.35758				486.8	0.34547				486.8	0.607466						486.8	0.654472	3686.8	#DIV/0!
487.2	0.4056	0.35773				487.2	0.30318				487.2	0.58124						487.2	0.594528	3687.2	#DIV/0!
487.6	0.50465	0.35787				487.6	0.31365				487.6	0.661348						487.6	0.739028	3687.6	#DIV/0!
488	0.26775	0.35802				488	0.32074				488	0.715925						488	0.709695	3688	#DIV/0!
488.4	0.42733	0.35817				488.4	0.30209				488.4	0.619678						488.4	0.706043	3688.4	#DIV/0!
488.8	0.39442	0.35831				488.8	0.3281				488.8	0.637697						488.8	0.645065	3688.8	#DIV/0!
489.2	0.42185	0.35846				489.2	0.29904				489.2	0.626785						489.2	0.686061	3689.2	#DIV/0!
489.6	0.5149	0.35861				489.6	0.32301				489.6	0.669573						489.6	0.593018	3689.6	#DIV/0!
490	0.52689	0.35875				490	0.31231				490	0.670065						490	0.783787	3690	#DIV/0!
490.4	0.31167	0.3589				490.4	0.29376				490.4	0.605778						490.4	0.700716	3690.4	#DIV/0!
490.8	0.53462	0.35905				490.8	0.32086				490.8	0.661878						490.8	0.592544	3690.8	#DIV/0!
491.2	0.4101	0.35919				491.2	0.35667				491.2	0.63241						491.2	0.608781	3691.2	#DIV/0!
491.6	0.35823	0.35934				491.6	0.33105				491.6	0.626165						491.6	0.540989	3691.6	#DIV/0!
492	0.48134	0.35948				492	0.31289				492	0.6436						492	0.560901	3692	#DIV/0!
492.4	0.4214	0.35963				492.4	0.32675				492.4	0.642423						492.4	0.53631	3692.4	#DIV/0!
492.8	0.38182	0.35978				492.8	0.34022				492.8	0.638621						492.8	0.775091	3692.8	#DIV/0!
493.2	0.57844	0.35992				493.2	0.30987				493.2	0.676665						493.2	0.761443	3693.2	#DIV/0!
493.6	0.38746	0.36007				493.6	0.324				493.6	0.661569						493.6	0.684627	3693.6	#DIV/0!
494	0.38154	0.36021				494	0.32379				494	0.694095						494	0.585553	3694	#DIV/0!
494.4	0.6229	0.36036				494.4	0.32325				494.4	0.622097						494.4	0.667253	3694.4	#DIV/0!
494.8	0.36748	0.36051				494.8	0.34535				494.8	0.755056						494.8	0.526473	3694.8	#DIV/0!
495.2	0.26405	0.36065				495.2	0.29525				495.2	0.605022						495.2	0.602293	3695.2	#DIV/0!
495.6	0.47133	0.3608				495.6	0.31584				495.6	0.653026						495.6	0.66351	3695.6	#DIV/0!
496	0.19077	0.36094				496	0.3378				496	0.67197						496	0.630192	3696	#DIV/0!
496.4	0.3518	0.36109				496.4	0.35392				496.4	0.644945						496.4	0.645535	3696.4	#DIV/0!
496.8	0.16594	0.36123				496.8	0.36789				496.8	0.657325						496.8	0.544492	3696.8	#DIV/0!
497.2	0.46369	0.36138				497.2	0.31988				497.2	0.760934						497.2	0.607699	3697.2	#DIV/0!
497.6	0.37396	0.36152				497.6	0.32216				497.6	0.600531						497.6	0.696184	3697.6	#DIV/0!
498	0.42835	0.36167				498	0.33076				498	0.676985						498	0.603707	3698	#DIV/0!
498.4	0.30392	0.36181				498.4	0.31374				498.4	0.771252						498.4	0.531366	3698.4	#DIV/0!
498.8	0.11791	0.36196				498.8	0.33239				498.8	0.684848						498.8	0.610916	3698.8	#DIV/0!
499.2	0.43374	0.3621				499.2	0.30758				499.2	0.605191						499.2	0.74775	3699.2	#DIV/0!
499.6	0.62455	0.36225				499.6	0.3376				499.6	0.559073						499.6	0.641291	3699.6	#DIV/0!
500	0.49352	0.36239				500	0.29978				500	0.607879						500	0.630337	3700	#DIV/0!
500.4	0.50011	0.36254				500.4	0.32175				500.4	0.58973						500.4	0.749405	3700.4	#DIV/0!
500.8	0.44818	0.36268				500.8	0.33496				500.8	0.601534						500.8	0.602115	3700.8	#DIV/0!
501.2	0.41329	0.36283				501.2	0.33434				501.2	0.679466						501.2	0.753211	3701.2	#DIV/0!
501.6	0.63693	0.36297				501.6	0.31269				501.6	0.807289						501.6	0.627239	3701.6	#DIV/0!
502	0.29122	0.36312				502	0.34146				502	0.657562						502	0.555196	3702	#DIV/0!
502.4	0.37189	0.36326				502.4	0.30105				502.4	0.617022						502.4	0.612587	3702.4	#DIV/0!
502.8	0.34171	0.36341				502.8	0.36137				502.8	0.783351						502.8	0.578449	3702.8	#DIV/0!
503.2	0.45554	0.36355				503.2	0.29898				503.2	0.621249						503.2	0.572638	3703.2	#DIV/0!
503.6	0.38804	0.3637				503.6	0.35234				503.6	0.584463						503.6	0.592961	3703.6	#DIV/0!
504	0.54537	0.36384				504	0.33427				504	0.693335						504	0.69249	3704	#DIV/0!
504.4	0.42091	0.36398				504.4	0.31974				504.4	0.742233						504.4	0.587249	3704.4	#DIV/0!
504.8	0.60056	0.36413				504.8	0.33925				504.8	0.572536						504.8	0.566354	3704.8	#DIV/0!
505.2	0.39883	0.36427				505.2	0.31077				505.2	0.688146						505.2	0.615786	3705.2	#DIV/0!
505.6	0.33935	0.36442				505.6	0.35946				505.6	0.752666						505.6	0.680633	3705.6	#DIV/0!
506	0.44793	0.36456				506	0.33364				506	0.79452						506	0.641763	3706	#DIV/0!
506.4	0.24058	0.3647				506.4	0.29939				506.4	0.70018						506.4	0.785133	3706.4	#DIV/0!
506.8	0.39767	0.36485				506.8	0.35369				506.8	0.604347						506.8	0.607754	3706.8	#DIV/0!
507.2	0.33511	0.36499				507.2	0.32559				507.2	0.584473						507.2	0.608228	3707.2	#DIV/0!
507.6	0.27224	0.36514				507.6	0.33389				507.6	0.626236						507.6	0.574702	3707.6	#DIV/0!
508	0.32678	0.36528				508	0.3508				508	0.74757						508	0.504477	3708	#DIV/0!
508.4	0.47034	0.36542				508.4	0.32558				508.4	0.609469						508.4	0.655873	3708.4	#DIV/0!
508.8	0.38035	0.36557				508.8	0.33144				508.8	0.513683						508.8	0.775117	3708.8	#DIV/0!
509.2	0.43848	0.36571				509.2	0.32132				509.2	0.706001						509.2	0.625056	3709.2	#DIV/0!
509.6	0.58968	0.36586				509.6	0.33834				509.6	0.632117						509.6	0.588999	3709.6	#DIV/0!
510	0.30315	0.366				510	0.32105				510	0.620519						510	0.556112	3710	#DIV/0!
510.4	0.38884	0.36614				510.4	0.35103				510.4	0.696759						510.4	0.612945	3710.4	#DIV/0!
510.8	0.34447	0.36629				510.8	0.31337				510.8	0.69808						510.8	0.59329	3710.8	#DIV/0!
511.2	0.2632	0.36643				511.2	0.33773				511.2	0.572696						511.2	0.641787	3711.2	#DIV/0!
511.6	0.33818	0.36657				511.6	0.34165				511.6	0.607742						511.6	0.55245	3711.6	#DIV/0!
512	0.2257	0.36672				512	0.32783				512	0.63293						512	0.736917	3712	#DIV/0!
512.4	0.41153	0.36686				512.4	0.33889				512.4	0.638104						512.4	0.835964	3712.4	#DIV/0!
512.8	0.42638	0.367				512.8	0.34771				512.8	0.620118						512.8	0.712132	3712.8	#DIV/0!
513.2	0.20978	0.36715				513.2	0.32286				513.2	0.608438						513.2	0.651197	3713.2	#DIV/0!
513.6	0.28314	0.36729				513.6	0.33964				513.6	0.683372						513.6	0.585952	3713.6	#DIV/0!
514	0.50594	0.36743				514	0.31879				514	0.599116						514	0.631521	3714	#DIV/0!
514.4	0.54214	0.36757				514.4	0.32398				514.4	0.673655						514.4	0.812476	3714.4	#DIV/0!
514.8	0.41694	0.36772				514.8	0.32033				514.8	0.639879						514.8	0.56013	3714.8	#DIV/0!
515.2	0.42057	0.36786				515.2	0.31604				515.2	0.616482						515.2	0.948448	3715.2	#DIV/0!
515.6	0.47976	0.368				515.6	0.34544				515.6	0.715578						515.6	0.797552	3715.6	#DIV/0!
516	0.51723	0.36815				516	0.36028				516	0.679288						516	0.577174	3716	#DIV/0!
516.4	0.58246	0.36829				516.4	0.32534				516.4	0.655214						516.4	0.563935	3716.4	#DIV/0!
516.8	0.43546	0.36843				516.8	0.32679				516.8	0.56358						516.8	0.5927	3716.8	#DIV/0!
517.2	0.36695	0.36857				517.2	0.33954				517.2	0.64359						517.2	0.856003	3717.2	#DIV/0!
517.6	0.57138	0.36872				517.6	0.33879				517.6	0.76728						517.6	0.822335	3717.6	#DIV/0!
518	0.39982	0.36886				518	0.33679				518	0.624855						518	0.731611	3718	#DIV/0!
518.4	0.22858	0.369				518.4	0.33826				518.4	0.666294						518.4	0.603341	3718.4	#DIV/0!
518.8	0.39524	0.36914				518.8	0.31638				518.8	0.727912						518.8	0.528269	3718.8	#DIV/0!
519.2	0.35923	0.36928				519.2	0.32873				519.2	0.725153						519.2	0.760335	3719.2	#DIV/0!
519.6	0.40885	0.36943				519.6	0.30921				519.6	0.688586						519.6	0.644816	3719.6	#DIV/0!
520	0.34842	0.36957				520	0.33393				520	0.719155						520	0.568132	3720	#DIV/0!
520.4	0.26788	0.36971				520.4	0.35454				520.4	0.586398						520.4	0.833321	3720.4	#DIV/0!
520.8	0.49623	0.36985				520.8	0.36694				520.8	0.744087						520.8	0.692586	3720.8	#DIV/0!
521.2	0.46209	0.37				521.2	0.33595				521.2	0.616088						521.2	0.65707	3721.2	#DIV/0!
521.6	0.40983	0.37014				521.6	0.3064				521.6	0.734968						521.6	0.565499	3721.6	#DIV/0!
522	0.34859	0.37028				522	0.35785				522	0.615028						522	0.627324	3722	#DIV/0!
522.4	0.35647	0.37042				522.4	0.34549				522.4	0.726345						522.4	0.672215	3722.4	#DIV/0!
522.8	0.45188	0.37056				522.8	0.35444				522.8	0.629496						522.8	0.607817	3722.8	#DIV/0!
523.2	0.45102	0.3707				523.2	0.33806				523.2	0.577789						523.2	0.728105	3723.2	#DIV/0!
523.6	0.6247	0.37085				523.6	0.33109				523.6	0.704002						523.6	0.704241	3723.6	#DIV/0!
524	0.54485	0.37099				524	0.35025				524	0.69902						524	0.661025	3724	#DIV/0!
524.4	0.43657	0.37113				524.4	0.33536				524.4	0.680888						524.4	0.805717	3724.4	#DIV/0!
524.8	0.44898	0.37127				524.8	0.32548				524.8	0.608303						524.8	0.647268	3724.8	#DIV/0!
525.2	0.52446	0.37141				525.2	0.33019				525.2	0.634189						525.2	0.523463	3725.2	#DIV/0!
525.6	0.32245	0.37155				525.6	0.33025				525.6	0.649729						525.6	0.553894	3725.6	#DIV/0!
526	0.55126	0.3717				526	0.32598				526	0.665485						526	0.604119	3726	#DIV/0!
526.4	0.46869	0.37184				526.4	0.3482				526.4	0.74394						526.4	0.58384	3726.4	#DIV/0!
526.8	0.37435	0.37198				526.8	0.34677				526.8	0.779197						526.8	0.573455	3726.8	#DIV/0!
527.2	0.31916	0.37212				527.2	0.35546				527.2	0.667184						527.2	0.64506	3727.2	#DIV/0!
527.6	0.54778	0.37226				527.6	0.34411				527.6	0.624919						527.6	0.640823	3727.6	#DIV/0!
528	0.36189	0.3724				528	0.34572				528	0.798639						528	0.547332	3728	#DIV/0!
528.4	0.58449	0.37254				528.4	0.34642				528.4	0.595754						528.4	0.563691	3728.4	#DIV/0!
528.8	0.55152	0.37268				528.8	0.33287				528.8	0.627371						528.8	0.731115	3728.8	#DIV/0!
529.2	0.27563	0.37282				529.2	0.33568				529.2	0.730024						529.2	0.643892	3729.2	#DIV/0!
529.6	0.30717	0.37297				529.6	0.32232				529.6	0.670282						529.6	0.67211	3729.6	#DIV/0!
530	0.52223	0.37311				530	0.32107				530	0.543751						530	0.476821	3730	#DIV/0!
530.4	0.41134	0.37325				530.4	0.34434				530.4	0.656861						530.4	0.643671	3730.4	#DIV/0!
530.8	0.5119	0.37339				530.8	0.32716				530.8	0.665094						530.8	0.654828	3730.8	#DIV/0!
531.2	0.34945	0.37353				531.2	0.32797				531.2	0.746826						531.2	0.66722	3731.2	#DIV/0!
531.6	0.40812	0.37367				531.6	0.33093				531.6	0.638377						531.6	0.71348	3731.6	#DIV/0!
532	0.69128	0.37381				532	0.36217				532	0.792507						532	0.607352	3732	#DIV/0!
532.4	0.50844	0.37395				532.4	0.32698				532.4	0.634428						532.4	0.589877	3732.4	#DIV/0!
532.8	0.38039	0.37409				532.8	0.3254				532.8	0.696773						532.8	0.765896	3732.8	#DIV/0!
533.2	0.2815	0.37423				533.2	0.3174				533.2	0.678586						533.2	0.683857	3733.2	#DIV/0!
533.6	0.321	0.37437				533.6	0.36519				533.6	0.663372						533.6	0.540894	3733.6	#DIV/0!
534	0.37484	0.37451				534	0.32208				534	0.666224						534	0.714401	3734	#DIV/0!
534.4	0.57263	0.37465				534.4	0.3502				534.4	0.702384						534.4	0.661106	3734.4	#DIV/0!
534.8	0.40497	0.37479				534.8	0.3507				534.8	0.736849						534.8	0.567282	3734.8	#DIV/0!
535.2	0.39908	0.37493				535.2	0.31651				535.2	0.684701						535.2	0.713164	3735.2	#DIV/0!
535.6	0.43295	0.37507				535.6	0.35297				535.6	0.627918						535.6	0.675592	3735.6	#DIV/0!
536	0.38881	0.37521				536	0.34341				536	0.717808						536	0.728381	3736	#DIV/0!
536.4	0.29339	0.37535				536.4	0.28655				536.4	0.714178						536.4	0.78148	3736.4	#DIV/0!
536.8	0.29762	0.37549				536.8	0.32666				536.8	0.623176						536.8	0.677543	3736.8	#DIV/0!
537.2	0.55089	0.37563				537.2	0.31656				537.2	0.656354						537.2	0.587137	3737.2	#DIV/0!
537.6	0.24778	0.37577				537.6	0.32363				537.6	0.684344						537.6	0.72695	3737.6	#DIV/0!
538	0.24662	0.37591				538	0.35467				538	0.67988						538	0.715404	3738	#DIV/0!
538.4	0.46209	0.37605				538.4	0.35716				538.4	0.57734						538.4	0.645251	3738.4	#DIV/0!
538.8	0.27599	0.37619				538.8	0.31952				538.8	0.615252						538.8	0.75246	3738.8	#DIV/0!
539.2	0.46383	0.37633				539.2	0.32988				539.2	0.58428						539.2	0.579884	3739.2	#DIV/0!
539.6	0.36027	0.37647				539.6	0.34151				539.6	0.770369						539.6	0.756115	3739.6	#DIV/0!
540	0.54933	0.37661				540	0.35332				540	0.562159						540	0.71139	3740	#DIV/0!
540.4	0.24236	0.37675				540.4	0.35682				540.4	0.66118						540.4	0.631583	3740.4	#DIV/0!
540.8	0.24484	0.37689				540.8	0.31396				540.8	0.681643						540.8	0.744541	3740.8	#DIV/0!
541.2	0.46931	0.37703				541.2	0.3338				541.2	0.642107						541.2	0.552153	3741.2	#DIV/0!
541.6	0.2661	0.37717				541.6	0.30152				541.6	0.611122						541.6	0.832942	3741.6	#DIV/0!
542	0.45003	0.37731				542	0.31933				542	0.703249						542	0.732268	3742	#DIV/0!
542.4	0.3379	0.37744				542.4	0.362				542.4	0.647769						542.4	0.643157	3742.4	#DIV/0!
542.8	0.32933	0.37758				542.8	0.32404				542.8	0.676344						542.8	0.912848	3742.8	#DIV/0!
543.2	0.24408	0.37772				543.2	0.3379				543.2	0.702483						543.2	0.673159	3743.2	#DIV/0!
543.6	0.27885	0.37786				543.6	0.33745				543.6	0.612537						543.6	0.637591	3743.6	#DIV/0!
544	0.30296	0.378				544	0.34771				544	0.506416						544	0.664022	3744	#DIV/0!
544.4	0.31376	0.37814				544.4	0.35673				544.4	0.788667						544.4	0.508599	3744.4	#DIV/0!
544.8	0.3684	0.37828				544.8	0.3271				544.8	0.728817						544.8	0.608918	3744.8	#DIV/0!
545.2	0.55636	0.37842				545.2	0.34395				545.2	0.629748						545.2	0.639586	3745.2	#DIV/0!
545.6	0.42654	0.37856				545.6	0.35149				545.6	0.607888						545.6	0.610429	3745.6	#DIV/0!
546	0.23705	0.37869				546	0.32615				546	0.728453						546	0.562049	3746	#DIV/0!
546.4	0.57388	0.37883				546.4	0.33497				546.4	0.639598						546.4	0.711346	3746.4	#DIV/0!
546.8	0.34049	0.37897				546.8	0.3261				546.8	0.716378						546.8	0.686514	3746.8	#DIV/0!
547.2	0.39652	0.37911				547.2	0.32544				547.2	0.807726						547.2	0.64511	3747.2	#DIV/0!
547.6	0.37435	0.37925				547.6	0.31454				547.6	0.572654						547.6	0.689861	3747.6	#DIV/0!
548	0.22722	0.37939				548	0.33312				548	0.639998						548	0.874279	3748	#DIV/0!
548.4	0.49763	0.37953				548.4	0.33136				548.4	0.552997						548.4	0.845088	3748.4	#DIV/0!
548.8	0.27147	0.37966				548.8	0.32359				548.8	0.627497						548.8	0.694626	3748.8	#DIV/0!
549.2	0.48659	0.3798				549.2	0.3519				549.2	0.699045						549.2	0.686776	3749.2	#DIV/0!
549.6	0.45436	0.37994				549.6	0.36694				549.6	0.696709						549.6	0.723444	3749.6	#DIV/0!
550	0.45645	0.38008				550	0.32043				550	0.606438						550	0.735486	3750	#DIV/0!
550.4	0.33981	0.38022				550.4	0.34766				550.4	0.648019						550.4	0.646774	3750.4	#DIV/0!
550.8	0.44808	0.38035				550.8	0.34418				550.8	0.542975						550.8	0.678357	3750.8	#DIV/0!
551.2	0.49309	0.38049				551.2	0.35017				551.2	0.706679						551.2	0.615943	3751.2	#DIV/0!
551.6	0.4514	0.38063				551.6	0.35227				551.6	0.814882						551.6	0.609052	3751.6	#DIV/0!
552	0.5884	0.38077				552	0.33754				552	0.598577						552	0.619264	3752	#DIV/0!
552.4	0.51378	0.38091				552.4	0.37407				552.4	0.638809						552.4	0.59945	3752.4	#DIV/0!
552.8	0.2857	0.38104				552.8	0.36111				552.8	0.622663						552.8	0.667469	3752.8	#DIV/0!
553.2	0.2093	0.38118				553.2	0.37511				553.2	0.692742						553.2	0.741215	3753.2	#DIV/0!
553.6	0.5971	0.38132				553.6	0.37347				553.6	0.661259						553.6	0.752862	3753.6	#DIV/0!
554	0.55959	0.38146				554	0.35575				554	0.717376						554	0.676813	3754	#DIV/0!
554.4	0.53877	0.38159				554.4	0.33896				554.4	0.598763						554.4	0.637468	3754.4	#DIV/0!
554.8	0.35523	0.38173				554.8	0.35781				554.8	0.693503						554.8	0.638995	3754.8	#DIV/0!
555.2	0.24685	0.38187				555.2	0.34721				555.2	0.606212						555.2	0.751914	3755.2	#DIV/0!
555.6	0.39982	0.38201				555.6	0.31743				555.6	0.677041						555.6	0.651543	3755.6	#DIV/0!
556	0.59313	0.38214				556	0.3669				556	0.525691						556	0.610164	3756	#DIV/0!
556.4	0.35238	0.38228				556.4	0.34312				556.4	0.705349						556.4	0.698037	3756.4	#DIV/0!
556.8	0.41338	0.38242				556.8	0.38908				556.8	0.648864						556.8	0.769337	3756.8	#DIV/0!
557.2	0.31039	0.38256				557.2	0.32482				557.2	0.614424						557.2	0.669426	3757.2	#DIV/0!
557.6	0.20631	0.38269				557.6	0.36067				557.6	0.638326						557.6	0.602377	3757.6	#DIV/0!
558	0.5728	0.38283				558	0.32442				558	0.678395						558	0.662418	3758	#DIV/0!
558.4	0.5844	0.38297				558.4	0.33439				558.4	0.626613						558.4	0.649108	3758.4	#DIV/0!
558.8	0.29794	0.3831				558.8	0.35068				558.8	0.644034						558.8	0.515502	3758.8	#DIV/0!
559.2	0.32803	0.38324				559.2	0.32966				559.2	0.558905						559.2	0.668349	3759.2	#DIV/0!
559.6	0.35345	0.38338				559.6	0.34994				559.6	0.632289						559.6	0.69791	3759.6	#DIV/0!
560	0.36348	0.38351				560	0.37696				560	0.601348						560	0.677289	3760	#DIV/0!
560.4	0.2552	0.38365				560.4	0.33552				560.4	0.624148						560.4	0.804944	3760.4	#DIV/0!
560.8	0.28178	0.38379				560.8	0.3218				560.8	0.627813						560.8	0.772493	3760.8	#DIV/0!
561.2	0.20878	0.38392				561.2	0.32353				561.2	0.692197						561.2	0.586564	3761.2	#DIV/0!
561.6	0.47103	0.38406				561.6	0.35062				561.6	0.666817						561.6	0.620961	3761.6	#DIV/0!
562	0.39775	0.3842				562	0.35032				562	0.595909						562	0.528666	3762	#DIV/0!
562.4	0.52115	0.38433				562.4	0.35579				562.4	0.782049						562.4	0.674041	3762.4	#DIV/0!
562.8	0.38568	0.38447				562.8	0.34481				562.8	0.776717						562.8	0.576452	3762.8	#DIV/0!
563.2	0.29475	0.38461				563.2	0.34533				563.2	0.577461						563.2	0.558877	3763.2	#DIV/0!
563.6	0.44739	0.38474				563.6	0.35281				563.6	0.65502						563.6	0.707682	3763.6	#DIV/0!
564	0.46992	0.38488				564	0.33721				564	0.589771						564	0.682514	3764	#DIV/0!
564.4	0.56671	0.38502				564.4	0.34199				564.4	0.678219						564.4	0.703199	3764.4	#DIV/0!
564.8	0.69504	0.38515				564.8	0.38687				564.8	0.719129						564.8	0.68786	3764.8	#DIV/0!
565.2	0.37475	0.38529				565.2	0.34231				565.2	0.75624						565.2	0.518441	3765.2	#DIV/0!
565.6	0.49483	0.38542				565.6	0.36385				565.6	0.595937						565.6	0.74297	3765.6	#DIV/0!
566	0.31802	0.38556				566	0.36401				566	0.686496						566	0.633644	3766	#DIV/0!
566.4	0.3811	0.3857				566.4	0.34672				566.4	0.767726						566.4	0.541462	3766.4	#DIV/0!
566.8	0.25654	0.38583				566.8	0.34847				566.8	0.594017						566.8	0.710649	3766.8	#DIV/0!
567.2	0.42756	0.38597				567.2	0.35079				567.2	0.684365						567.2	0.670392	3767.2	#DIV/0!
567.6	0.60631	0.3861				567.6	0.32946				567.6	0.808501						567.6	0.686239	3767.6	#DIV/0!
568	0.35759	0.38624				568	0.3691				568	0.634401						568	0.610565	3768	#DIV/0!
568.4	0.40601	0.38638				568.4	0.3719				568.4	0.585966						568.4	0.721019	3768.4	#DIV/0!
568.8	0.35072	0.38651				568.8	0.34404				568.8	0.693076						568.8	0.606734	3768.8	#DIV/0!
569.2	0.90437	0.38665				569.2	0.37119				569.2	0.564704						569.2	0.590571	3769.2	#DIV/0!
569.6	0.59937	0.38678				569.6	0.34315				569.6	0.669239						569.6	0.679465	3769.6	#DIV/0!
570	0.40811	0.38692				570	0.32915				570	0.701745						570	0.622237	3770	#DIV/0!
570.4	0.3428	0.38705				570.4	0.34553				570.4	0.668228						570.4	0.503439	3770.4	#DIV/0!
570.8	0.35281	0.38719				570.8	0.35019				570.8	0.548446						570.8	0.721153	3770.8	#DIV/0!
571.2	0.43824	0.38732				571.2	0.3605				571.2	0.668789						571.2	0.831747	3771.2	#DIV/0!
571.6	0.35492	0.38746				571.6	0.32306				571.6	0.655968						571.6	0.730481	3771.6	#DIV/0!
572	0.45883	0.38759				572	0.33497				572	0.590331						572	0.739716	3772	#DIV/0!
572.4	0.45835	0.38773				572.4	0.3546				572.4	0.531535						572.4	0.690925	3772.4	#DIV/0!
572.8	0.40081	0.38786				572.8	0.34999				572.8	0.666689						572.8	0.730733	3772.8	#DIV/0!
573.2	0.37026	0.388				573.2	0.32896				573.2	0.777521						573.2	0.781227	3773.2	#DIV/0!
573.6	0.43306	0.38813				573.6	0.35653				573.6	0.631626						573.6	0.9018	3773.6	#DIV/0!
574	0.24519	0.38827				574	0.34407				574	0.693503						574	0.68056	3774	#DIV/0!
574.4	0.42299	0.3884				574.4	0.33236				574.4	0.589426						574.4	0.734028	3774.4	#DIV/0!
574.8	0.48824	0.38854				574.8	0.33907				574.8	0.70794						574.8	0.642785	3774.8	#DIV/0!
575.2	0.51478	0.38867				575.2	0.33056				575.2	0.739578						575.2	0.706405	3775.2	#DIV/0!
575.6	0.31174	0.38881				575.6	0.34305				575.6	0.710682						575.6	0.800767	3775.6	#DIV/0!
576	0.27201	0.38894				576	0.35572				576	0.761389						576	0.632287	3776	#DIV/0!
576.4	0.47824	0.38908				576.4	0.33519				576.4	0.614473						576.4	0.617611	3776.4	#DIV/0!
576.8	0.28246	0.38921				576.8	0.33208				576.8	0.549021						576.8	0.657243	3776.8	#DIV/0!
577.2	0.62616	0.38935				577.2	0.35758				577.2	0.711714						577.2	0.640142	3777.2	#DIV/0!
577.6	0.49738	0.38948				577.6	0.34552				577.6	0.694902						577.6	0.579294	3777.6	#DIV/0!
578	0.51498	0.38962				578	0.34071				578	0.639273						578	0.689728	3778	#DIV/0!
578.4	0.45218	0.38975				578.4	0.30616				578.4	0.735773						578.4	0.683968	3778.4	#DIV/0!
578.8	0.36588	0.38989				578.8	0.35047				578.8	0.601189						578.8	0.838015	3778.8	#DIV/0!
579.2	0.41941	0.39002				579.2	0.33852				579.2	0.662478						579.2	0.71796	3779.2	#DIV/0!
579.6	0.48861	0.39015				579.6	0.36336				579.6	0.614394						579.6	0.629906	3779.6	#DIV/0!
580	0.20877	0.39029				580	0.35346				580	0.679128						580	0.609062	3780	#DIV/0!
580.4	0.44484	0.39042				580.4	0.36597				580.4	0.678051						580.4	0.804287	3780.4	#DIV/0!
580.8	0.21961	0.39056				580.8	0.37734				580.8	0.638348						580.8	0.682277	3780.8	#DIV/0!
581.2	0.31147	0.39069				581.2	0.33688				581.2	0.685111						581.2	0.695847	3781.2	#DIV/0!
581.6	0.66726	0.39082				581.6	0.31404				581.6	0.684333						581.6	0.750233	3781.6	#DIV/0!
582	0.39866	0.39096				582	0.34128				582	0.698006						582	0.624597	3782	#DIV/0!
582.4	0.34625	0.39109				582.4	0.3263				582.4	0.563121						582.4	0.804608	3782.4	#DIV/0!
582.8	0.31434	0.39123				582.8	0.34039				582.8	0.704088						582.8	0.755776	3782.8	#DIV/0!
583.2	0.5669	0.39136				583.2	0.32648				583.2	0.673159						583.2	0.706645	3783.2	#DIV/0!
583.6	0.29757	0.39149				583.6	0.34727				583.6	0.670332						583.6	0.662744	3783.6	#DIV/0!
584	0.5539	0.39163				584	0.32313				584	0.63893						584	0.780594	3784	#DIV/0!
584.4	0.37452	0.39176				584.4	0.34495				584.4	0.636315						584.4	0.835396	3784.4	#DIV/0!
584.8	0.54969	0.3919				584.8	0.36074				584.8	0.638845						584.8	0.546032	3784.8	#DIV/0!
585.2	0.31631	0.39203				585.2	0.36773				585.2	0.601875						585.2	0.804024	3785.2	#DIV/0!
585.6	0.45046	0.39216				585.6	0.31197				585.6	0.789943						585.6	0.675894	3785.6	#DIV/0!
586	0.46744	0.3923				586	0.34524				586	0.586232						586	0.773099	3786	#DIV/0!
586.4	0.51381	0.39243				586.4	0.32103				586.4	0.67652						586.4	0.756416	3786.4	#DIV/0!
586.8	0.33671	0.39256				586.8	0.34171				586.8	0.679614						586.8	0.564525	3786.8	#DIV/0!
587.2	0.47171	0.3927				587.2	0.35866				587.2	0.557127						587.2	0.619648	3787.2	#DIV/0!
587.6	0.46209	0.39283				587.6	0.36249				587.6	0.576089						587.6	0.646149	3787.6	#DIV/0!
588	0.46209	0.39296				588	0.34258				588	0.70354						588	0.747933	3788	#DIV/0!
588.4	0.41263	0.3931				588.4	0.33453				588.4	0.683927						588.4	0.83178	3788.4	#DIV/0!
588.8	0.24274	0.39323				588.8	0.34254				588.8	0.699947						588.8	0.630002	3788.8	#DIV/0!
589.2	0.44408	0.39336				589.2	0.37665				589.2	0.662738						589.2	0.58152	3789.2	#DIV/0!
589.6	0.3853	0.39349				589.6	0.35798				589.6	0.686232						589.6	0.682815	3789.6	#DIV/0!
590	0.44339	0.39363				590	0.33175				590	0.747076						590	0.591813	3790	#DIV/0!
590.4	0.23804	0.39376				590.4	0.35518				590.4	0.670625						590.4	0.787404	3790.4	#DIV/0!
590.8	0.31957	0.39389				590.8	0.33076				590.8	0.639132						590.8	0.800386	3790.8	#DIV/0!
591.2	0.3684	0.39403				591.2	0.36011				591.2	0.540969						591.2	0.652869	3791.2	#DIV/0!
591.6	0.73705	0.39416				591.6	0.35757				591.6	0.703314						591.6	0.645617	3791.6	#DIV/0!
592	0.64206	0.39429				592	0.33721				592	0.760581						592	0.678184	3792	#DIV/0!
592.4	0.46383	0.39442				592.4	0.35502				592.4	0.569133						592.4	0.755151	3792.4	#DIV/0!
592.8	0.41588	0.39456				592.8	0.33863				592.8	0.725173						592.8	0.629107	3792.8	#DIV/0!
593.2	0.52488	0.39469				593.2	0.35606				593.2	0.665509						593.2	0.632935	3793.2	#DIV/0!
593.6	0.31191	0.39482				593.6	0.35628				593.6	0.784252						593.6	0.530316	3793.6	#DIV/0!
594	0.52568	0.39495				594	0.36417				594	0.780406						594	0.821206	3794	#DIV/0!
594.4	0.33628	0.39509				594.4	0.33745				594.4	0.673689						594.4	0.640519	3794.4	#DIV/0!
594.8	0.49038	0.39522				594.8	0.34376				594.8	0.710326						594.8	0.619812	3794.8	#DIV/0!
595.2	0.37759	0.39535				595.2	0.33553				595.2	0.674956						595.2	0.662358	3795.2	#DIV/0!
595.6	0.29473	0.39548				595.6	0.35937				595.6	0.731303						595.6	0.754935	3795.6	#DIV/0!
596	0.40816	0.39562				596	0.38902				596	0.76061						596	0.702846	3796	#DIV/0!
596.4	0.54755	0.39575				596.4	0.36795				596.4	0.645794						596.4	0.615449	3796.4	#DIV/0!
596.8	0.31754	0.39588				596.8	0.33448				596.8	0.759442						596.8	0.765742	3796.8	#DIV/0!
597.2	0.56321	0.39601				597.2	0.37173				597.2	0.738681						597.2	0.735324	3797.2	#DIV/0!
597.6	0.72614	0.39614				597.6	0.36371				597.6	0.713463						597.6	0.597687	3797.6	#DIV/0!
598	0.28199	0.39628				598	0.37805				598	0.615485						598	0.578199	3798	#DIV/0!
598.4	0.56218	0.39641				598.4	0.36313				598.4	0.575285						598.4	0.595631	3798.4	#DIV/0!
598.8	0.74243	0.39654				598.8	0.33327				598.8	0.731158						598.8	0.700811	3798.8	#DIV/0!
599.2	0.45358	0.39667				599.2	0.37205				599.2	0.6554						599.2	0.439453	3799.2	#DIV/0!
599.6	0.42317	0.3968				599.6	0.33139				599.6	0.622209						599.6	0.792786	3799.6	#DIV/0!
600	0.66013	0.39693				600	0.35151				600	0.671761						600	0.814393	3800	#DIV/0!
600.4	0.38042	0.39707				600.4	0.31709				600.4	0.53607						600.4	0.670554	3800.4	#DIV/0!
600.8	0.37373	0.3972				600.8	0.35843				600.8	0.621067						600.8	0.713367	3800.8	#DIV/0!
601.2	0.36734	0.39733				601.2	0.35879				601.2	0.647588						601.2	0.735733	3801.2	#DIV/0!
601.6	0.3992	0.39746				601.6	0.36218				601.6	0.632626						601.6	0.631898	3801.6	#DIV/0!
602	0.44691	0.39759				602	0.32252				602	0.754261						602	0.802659	3802	#DIV/0!
602.4	0.3993	0.39772				602.4	0.35196				602.4	0.699878						602.4	0.746787	3802.4	#DIV/0!
602.8	0.60636	0.39785				602.8	0.34416				602.8	0.547454						602.8	0.611494	3802.8	#DIV/0!
603.2	0.45082	0.39799				603.2	0.34345				603.2	0.742141						603.2	0.658112	3803.2	#DIV/0!
603.6	0.54363	0.39812				603.6	0.31738				603.6	0.696296						603.6	0.624462	3803.6	#DIV/0!
604	0.4692	0.39825				604	0.34047				604	0.649103						604	0.629496	3804	#DIV/0!
604.4	0.44911	0.39838				604.4	0.38235				604.4	0.59679						604.4	0.768451	3804.4	#DIV/0!
604.8	0.36967	0.39851				604.8	0.34542				604.8	0.813551						604.8	0.57383	3804.8	#DIV/0!
605.2	0.31048	0.39864				605.2	0.35313				605.2	0.556769						605.2	0.63152	3805.2	#DIV/0!
605.6	0.56111	0.39877				605.6	0.36319				605.6	0.70713						605.6	0.683315	3805.6	#DIV/0!
606	0.38605	0.3989				606	0.37878				606	0.620882						606	0.758844	3806	#DIV/0!
606.4	0.47467	0.39903				606.4	0.34032				606.4	0.770134						606.4	0.695701	3806.4	#DIV/0!
606.8	0.42171	0.39917				606.8	0.33329				606.8	0.678823						606.8	0.689214	3806.8	#DIV/0!
607.2	0.34334	0.3993				607.2	0.35647				607.2	0.723887						607.2	0.60802	3807.2	#DIV/0!
607.6	0.43095	0.39943				607.6	0.37965				607.6	0.664835						607.6	0.691187	3807.6	#DIV/0!
608	0.3657	0.39956				608	0.34322				608	0.81817						608	0.833863	3808	#DIV/0!
608.4	0.58716	0.39969				608.4	0.34591				608.4	0.666353						608.4	0.735997	3808.4	#DIV/0!
608.8	0.36385	0.39982				608.8	0.39161				608.8	0.554414						608.8	0.630825	3808.8	#DIV/0!
609.2	0.4295	0.39995				609.2	0.37727				609.2	0.727797						609.2	0.682808	3809.2	#DIV/0!
609.6	0.68845	0.40008				609.6	0.3298				609.6	0.681682						609.6	0.679436	3809.6	#DIV/0!
610	0.36415	0.40021				610	0.33558				610	0.744146						610	0.661861	3810	#DIV/0!
610.4	0.57072	0.40034				610.4	0.35168				610.4	0.658204						610.4	0.775267	3810.4	#DIV/0!
610.8	0.31794	0.40047				610.8	0.33354				610.8	0.690024						610.8	0.65224	3810.8	#DIV/0!
611.2	0.47171	0.4006				611.2	0.3617				611.2	0.655361						611.2	0.694253	3811.2	#DIV/0!
611.6	0.55967	0.40073				611.6	0.36767				611.6	0.643295						611.6	0.616603	3811.6	#DIV/0!
612	0.42033	0.40086				612	0.36631				612	0.576572						612	0.65752	3812	#DIV/0!
612.4	0.41232	0.40099				612.4	0.35289				612.4	0.694319						612.4	0.821754	3812.4	#DIV/0!
612.8	0.38283	0.40112				612.8	0.35427				612.8	0.717474						612.8	0.614253	3812.8	#DIV/0!
613.2	0.44486	0.40125				613.2	0.36627				613.2	0.705916						613.2	0.680958	3813.2	#DIV/0!
613.6	0.37697	0.40138				613.6	0.31485				613.6	0.726083						613.6	0.671393	3813.6	#DIV/0!
614	0.62063	0.40151				614	0.38716				614	0.647334						614	0.861129	3814	#DIV/0!
614.4	0.29947	0.40164				614.4	0.35235				614.4	0.561388						614.4	0.560289	3814.4	#DIV/0!
614.8	0.50589	0.40177				614.8	0.38902				614.8	0.750181						614.8	0.652281	3814.8	#DIV/0!
615.2	0.40125	0.4019				615.2	0.35696				615.2	0.668852						615.2	0.687731	3815.2	#DIV/0!
615.6	0.50691	0.40203				615.6	0.36374				615.6	0.734293						615.6	0.639815	3815.6	#DIV/0!
616	0.31636	0.40216				616	0.33384				616	0.657511						616	0.63694	3816	#DIV/0!
616.4	0.5848	0.40229				616.4	0.32368				616.4	0.700215						616.4	0.593106	3816.4	#DIV/0!
616.8	0.41237	0.40242				616.8	0.36785				616.8	0.640339						616.8	0.596942	3816.8	#DIV/0!
617.2	0.52978	0.40255				617.2	0.34078				617.2	0.717959						617.2	0.758679	3817.2	#DIV/0!
617.6	0.38136	0.40268				617.6	0.35403				617.6	0.697469						617.6	0.754811	3817.6	#DIV/0!
618	0.7453	0.40281				618	0.33571				618	0.618018						618	0.614084	3818	#DIV/0!
618.4	0.48422	0.40294				618.4	0.349				618.4	0.669516						618.4	0.653838	3818.4	#DIV/0!
618.8	0.42807	0.40307				618.8	0.36372				618.8	0.726065						618.8	0.527407	3818.8	#DIV/0!
619.2	0.48545	0.4032				619.2	0.36223				619.2	0.760204						619.2	0.739001	3819.2	#DIV/0!
619.6	0.35608	0.40333				619.6	0.35674				619.6	0.760044						619.6	0.805119	3819.6	#DIV/0!
620	0.58281	0.40345				620	0.34236				620	0.787812						620	0.681708	3820	#DIV/0!
620.4	0.43884	0.40358				620.4	0.34559				620.4	0.611741						620.4	0.687674	3820.4	#DIV/0!
620.8	0.26573	0.40371				620.8	0.3316				620.8	0.6483						620.8	0.747221	3820.8	#DIV/0!
621.2	0.62172	0.40384				621.2	0.3569				621.2	0.637102						621.2	0.746146	3821.2	#DIV/0!
621.6	0.83792	0.40397				621.6	0.3656				621.6	0.570534						621.6	0.826385	3821.6	#DIV/0!
622	0.58702	0.4041				622	0.38578				622	0.752787						622	0.637606	3822	#DIV/0!
622.4	0.25831	0.40423				622.4	0.33955				622.4	0.617418						622.4	0.754603	3822.4	#DIV/0!
622.8	0.53091	0.40436				622.8	0.33871				622.8	0.575968						622.8	0.706934	3822.8	#DIV/0!
623.2	0.51446	0.40449				623.2	0.34985				623.2	0.64598						623.2	0.837642	3823.2	#DIV/0!
623.6	0.43651	0.40461				623.6	0.38248				623.6	0.655672						623.6	0.672247	3823.6	#DIV/0!
624	0.47946	0.40474				624	0.35819				624	0.585717						624	0.760221	3824	#DIV/0!
624.4	0.83569	0.40487				624.4	0.31856				624.4	0.719123						624.4	0.777209	3824.4	#DIV/0!
624.8	0.68118	0.405				624.8	0.34202				624.8	0.712418						624.8	0.783746	3824.8	#DIV/0!
625.2	0.5458	0.40513				625.2	0.36618				625.2	0.612686						625.2	0.636709	3825.2	#DIV/0!
625.6	0.45659	0.40526				625.6	0.34269				625.6	0.620109						625.6	0.691757	3825.6	#DIV/0!
626	1.09017	0.40539				626	0.36892				626	0.715719						626	0.737237	3826	#DIV/0!
626.4	0.37066	0.40551				626.4	0.36025				626.4	0.674188						626.4	0.739819	3826.4	#DIV/0!
626.8	0.6683	0.40564				626.8	0.38615				626.8	0.595226						626.8	0.794305	3826.8	#DIV/0!
627.2	0.35463	0.40577				627.2	0.35683				627.2	0.640661						627.2	0.737837	3827.2	#DIV/0!
627.6	0.29892	0.4059				627.6	0.35393				627.6	0.589172						627.6	0.62208	3827.6	#DIV/0!
628	0.61359	0.40603				628	0.34378				628	0.660447						628	0.909988	3828	#DIV/0!
628.4	0.59535	0.40616				628.4	0.358				628.4	0.677897						628.4	0.624558	3828.4	#DIV/0!
628.8	0.59565	0.40628				628.8	0.35593				628.8	0.613689						628.8	0.707358	3828.8	#DIV/0!
629.2	0.85848	0.40641				629.2	0.35087				629.2	0.689153						629.2	0.588483	3829.2	#DIV/0!
629.6	0.46374	0.40654				629.6	0.34994				629.6	0.629047						629.6	0.620204	3829.6	#DIV/0!
630	0.56775	0.40667				630	0.39409				630	0.68588						630	0.74557	3830	#DIV/0!
630.4	0.38767	0.4068				630.4	0.36832				630.4	0.662297						630.4	0.713604	3830.4	#DIV/0!
630.8	0.51277	0.40692				630.8	0.34364				630.8	0.738538						630.8	0.721865	3830.8	#DIV/0!
631.2	0.32206	0.40705				631.2	0.35386				631.2	0.637848						631.2	0.601305	3831.2	#DIV/0!
631.6	0.74895	0.40718				631.6	0.3563				631.6	0.699934						631.6	0.669245	3831.6	#DIV/0!
632	0.33651	0.40731				632	0.34661				632	0.642239						632	0.786556	3832	#DIV/0!
632.4	0.47609	0.40744				632.4	0.35642				632.4	0.6344						632.4	0.760006	3832.4	#DIV/0!
632.8	0.54753	0.40756				632.8	0.37779				632.8	0.748851						632.8	0.637606	3832.8	#DIV/0!
633.2	0.49133	0.40769				633.2	0.33441				633.2	0.67263						633.2	0.793956	3833.2	#DIV/0!
633.6	0.28849	0.40782				633.6	0.36839				633.6	0.629825						633.6	0.815129	3833.6	#DIV/0!
634	0.32968	0.40795				634	0.36454				634	0.675891						634	0.655888	3834	#DIV/0!
634.4	0.48409	0.40807				634.4	0.34987				634.4	0.631882						634.4	0.765636	3834.4	#DIV/0!
634.8	0.30416	0.4082				634.8	0.34737				634.8	0.617942						634.8	0.599194	3834.8	#DIV/0!
635.2	0.45169	0.40833				635.2	0.36826				635.2	0.659198						635.2	0.771306	3835.2	#DIV/0!
635.6	0.49565	0.40845				635.6	0.39572				635.6	0.637085						635.6	0.845888	3835.6	#DIV/0!
636	0.33427	0.40858				636	0.35875				636	0.635881						636	0.58304	3836	#DIV/0!
636.4	0.37535	0.40871				636.4	0.37852				636.4	0.59679						636.4	0.690589	3836.4	#DIV/0!
636.8	0.58434	0.40884				636.8	0.33981				636.8	0.58164						636.8	0.691439	3836.8	#DIV/0!
637.2	0.16309	0.40896				637.2	0.38942				637.2	0.648215						637.2	0.653524	3837.2	#DIV/0!
637.6	0.56124	0.40909				637.6	0.36494				637.6	0.666913						637.6	0.556248	3837.6	#DIV/0!
638	0.58606	0.40922				638	0.36655				638	0.64158						638	0.6945	3838	#DIV/0!
638.4	0.60844	0.40934				638.4	0.34655				638.4	0.697523						638.4	0.717606	3838.4	#DIV/0!
638.8	0.51485	0.40947				638.8	0.35594				638.8	0.620593						638.8	0.722413	3838.8	#DIV/0!
639.2	0.53935	0.4096				639.2	0.37712				639.2	0.533195						639.2	0.584519	3839.2	#DIV/0!
639.6	0.30707	0.40972				639.6	0.36198				639.6	0.701749						639.6	0.647455	3839.6	#DIV/0!
640	0.57761	0.40985				640	0.35595				640	0.669092						640	0.784912	3840	#DIV/0!
640.4	0.40664	0.40998				640.4	0.36149				640.4	0.686493						640.4	0.700294	3840.4	#DIV/0!
640.8	0.61191	0.4101				640.8	0.38836				640.8	0.636446						640.8	0.851977	3840.8	#DIV/0!
641.2	0.97356	0.41023				641.2	0.38995				641.2	0.659376						641.2	0.647265	3841.2	#DIV/0!
641.6	0.46054	0.41036				641.6	0.35923				641.6	0.618807						641.6	0.663759	3841.6	#DIV/0!
642	0.42032	0.41048				642	0.3695				642	0.581527						642	0.69204	3842	#DIV/0!
642.4	0.39607	0.41061				642.4	0.36843				642.4	0.652519						642.4	0.857546	3842.4	#DIV/0!
642.8	0.45722	0.41074				642.8	0.36339				642.8	0.731562						642.8	0.726239	3842.8	#DIV/0!
643.2	0.49194	0.41086				643.2	0.38943				643.2	0.761372						643.2	0.66078	3843.2	#DIV/0!
643.6	0.42089	0.41099				643.6	0.37221				643.6	0.599948						643.6	0.58309	3843.6	#DIV/0!
644	0.43789	0.41112				644	0.37077				644	0.646638						644	0.715986	3844	#DIV/0!
644.4	0.46511	0.41124				644.4	0.39147				644.4	0.700305						644.4	0.852574	3844.4	#DIV/0!
644.8	0.43111	0.41137				644.8	0.36213				644.8	0.696985						644.8	0.793587	3844.8	#DIV/0!
645.2	0.6095	0.4115				645.2	0.3771				645.2	0.729458						645.2	0.682056	3845.2	#DIV/0!
645.6	0.51005	0.41162				645.6	0.38581				645.6	0.654303						645.6	0.632344	3845.6	#DIV/0!
646	0.50341	0.41175				646	0.37927				646	0.643823						646	0.874734	3846	#DIV/0!
646.4	0.27383	0.41187				646.4	0.38071				646.4	0.761664						646.4	0.619219	3846.4	#DIV/0!
646.8	0.49014	0.412				646.8	0.37321				646.8	0.669083						646.8	0.79621	3846.8	#DIV/0!
647.2	0.33558	0.41212				647.2	0.37727				647.2	0.657759						647.2	0.687277	3847.2	#DIV/0!
647.6	0.4674	0.41225				647.6	0.37585				647.6	0.667443						647.6	0.656021	3847.6	#DIV/0!
648	0.75273	0.41238				648	0.38492				648	0.791017						648	0.569937	3848	#DIV/0!
648.4	0.54939	0.4125				648.4	0.41002				648.4	0.771615						648.4	0.634367	3848.4	#DIV/0!
648.8	0.50485	0.41263				648.8	0.36876				648.8	0.699415						648.8	0.748005	3848.8	#DIV/0!
649.2	0.64241	0.41275				649.2	0.37147				649.2	0.682087						649.2	0.611772	3849.2	#DIV/0!
649.6	0.43408	0.41288				649.6	0.37521				649.6	0.76785						649.6	0.71651	3849.6	#DIV/0!
650	0.52631	0.413				650	0.34431				650	0.788495						650	0.680853	3850	#DIV/0!
650.4	0.44114	0.41313				650.4	0.35749				650.4	0.693387						650.4	0.650379	3850.4	#DIV/0!
650.8	0.49667	0.41326				650.8	0.37392				650.8	0.702911						650.8	0.660734	3850.8	#DIV/0!
651.2	0.32908	0.41338				651.2	0.37182				651.2	0.756817						651.2	0.68717	3851.2	#DIV/0!
651.6	0.58615	0.41351				651.6	0.3865				651.6	0.692373						651.6	0.650724	3851.6	#DIV/0!
652	0.53859	0.41363				652	0.40047				652	0.614027						652	0.639336	3852	#DIV/0!
652.4	0.43062	0.41376				652.4	0.35541				652.4	0.815793						652.4	0.600927	3852.4	#DIV/0!
652.8	0.26911	0.41388				652.8	0.40801				652.8	0.680342						652.8	0.765905	3852.8	#DIV/0!
653.2	0.42612	0.41401				653.2	0.36548				653.2	0.743954						653.2	0.748863	3853.2	#DIV/0!
653.6	0.50184	0.41413				653.6	0.39601				653.6	0.686164						653.6	0.724946	3853.6	#DIV/0!
654	0.39861	0.41426				654	0.37853				654	0.7792						654	0.661652	3854	#DIV/0!
654.4	0.63317	0.41438				654.4	0.38021				654.4	0.639852						654.4	0.747933	3854.4	#DIV/0!
654.8	0.41329	0.41451				654.8	0.388				654.8	0.700191						654.8	0.848259	3854.8	#DIV/0!
655.2	0.839	0.41463				655.2	0.36567				655.2	0.691378						655.2	0.697702	3855.2	#DIV/0!
655.6	0.53167	0.41476				655.6	0.36614				655.6	0.633795						655.6	0.653139	3855.6	#DIV/0!
656	0.53775	0.41488				656	0.33945				656	0.576204						656	0.714594	3856	#DIV/0!
656.4	0.47514	0.41501				656.4	0.40618				656.4	0.82369						656.4	0.635632	3856.4	#DIV/0!
656.8	0.41572	0.41513				656.8	0.38756				656.8	0.61918						656.8	0.749728	3856.8	#DIV/0!
657.2	0.43429	0.41526				657.2	0.35703				657.2	0.66993						657.2	0.584909	3857.2	#DIV/0!
657.6	0.6325	0.41538				657.6	0.38007				657.6	0.632768						657.6	0.694255	3857.6	#DIV/0!
658	0.27475	0.41551				658	0.37865				658	0.657609						658	0.706433	3858	#DIV/0!
658.4	0.50989	0.41563				658.4	0.39857				658.4	0.711029						658.4	0.626317	3858.4	#DIV/0!
658.8	0.42963	0.41576				658.8	0.41247				658.8	0.721005						658.8	0.810521	3858.8	#DIV/0!
659.2	0.41209	0.41588				659.2	0.40742				659.2	0.589474						659.2	0.769767	3859.2	#DIV/0!
659.6	0.52025	0.416				659.6	0.37126				659.6	0.733048						659.6	0.683812	3859.6	#DIV/0!
660	0.5517	0.41613				660	0.37952				660	0.739493						660	0.793163	3860	#DIV/0!
660.4	0.5863	0.41625				660.4	0.41568				660.4	0.598939						660.4	0.623838	3860.4	#DIV/0!
660.8	0.42248	0.41638				660.8	0.37577				660.8	0.615502						660.8	0.624666	3860.8	#DIV/0!
661.2	0.44945	0.4165				661.2	0.38735				661.2	0.674464						661.2	0.795796	3861.2	#DIV/0!
661.6	0.38989	0.41663				661.6	0.38066				661.6	0.623392						661.6	0.723383	3861.6	#DIV/0!
662	0.4216	0.41675				662	0.37955				662	0.762969						662	0.644422	3862	#DIV/0!
662.4	0.5101	0.41687				662.4	0.3775				662.4	0.758399						662.4	0.711534	3862.4	#DIV/0!
662.8	0.45117	0.417				662.8	0.37019				662.8	0.641759						662.8	0.625741	3862.8	#DIV/0!
663.2	0.31899	0.41712				663.2	0.39357				663.2	0.626283						663.2	0.730963	3863.2	#DIV/0!
663.6	0.27202	0.41725				663.6	0.38122				663.6	0.793533						663.6	0.760816	3863.6	#DIV/0!
664	0.50924	0.41737				664	0.39265				664	0.6189						664	0.844578	3864	#DIV/0!
664.4	0.3458	0.41749				664.4	0.37321				664.4	0.541767						664.4	0.742259	3864.4	#DIV/0!
664.8	0.69618	0.41762				664.8	0.37475				664.8	0.562966						664.8	0.703933	3864.8	#DIV/0!
665.2	0.53172	0.41774				665.2	0.40829				665.2	0.543617						665.2	0.914641	3865.2	#DIV/0!
665.6	0.36582	0.41786				665.6	0.39177				665.6	0.756119						665.6	0.685033	3865.6	#DIV/0!
666	0.31557	0.41799				666	0.39536				666	0.701696						666	0.605605	3866	#DIV/0!
666.4	0.38225	0.41811				666.4	0.39437				666.4	0.579446						666.4	0.708236	3866.4	#DIV/0!
666.8	0.35206	0.41824				666.8	0.3866				666.8	0.72196						666.8	0.771303	3866.8	#DIV/0!
667.2	0.25597	0.41836				667.2	0.35579				667.2	0.656389						667.2	0.714371	3867.2	#DIV/0!
667.6	0.34824	0.41848				667.6	0.40642				667.6	0.632246						667.6	0.732744	3867.6	#DIV/0!
668	0.57804	0.41861				668	0.38459				668	0.622833						668	0.824901	3868	#DIV/0!
668.4	0.42577	0.41873				668.4	0.39748				668.4	0.685895						668.4	0.680747	3868.4	#DIV/0!
668.8	0.34983	0.41885				668.8	0.41089				668.8	0.647163						668.8	0.787644	3868.8	#DIV/0!
669.2	0.50059	0.41898				669.2	0.37226				669.2	0.689457						669.2	0.67732	3869.2	#DIV/0!
669.6	0.53859	0.4191				669.6	0.38491				669.6	0.609256						669.6	0.765788	3869.6	#DIV/0!
670	0.63812	0.41922				670	0.37446				670	0.698298						670	0.634315	3870	#DIV/0!
670.4	0.34507	0.41935				670.4	0.37843				670.4	0.692884						670.4	0.636505	3870.4	#DIV/0!
670.8	0.55198	0.41947				670.8	0.39645				670.8	0.670282						670.8	0.767693	3870.8	#DIV/0!
671.2	0.48494	0.41959				671.2	0.40052				671.2	0.808883						671.2	0.680327	3871.2	#DIV/0!
671.6	0.41293	0.41971				671.6	0.41127				671.6	0.758664						671.6	0.747981	3871.6	#DIV/0!
672	0.53641	0.41984				672	0.37689				672	0.674805						672	0.795472	3872	#DIV/0!
672.4	0.22663	0.41996				672.4	0.4053				672.4	0.620344						672.4	0.666443	3872.4	#DIV/0!
672.8	0.21859	0.42008				672.8	0.38235				672.8	0.666391						672.8	0.664335	3872.8	#DIV/0!
673.2	0.49919	0.42021				673.2	0.39455				673.2	0.687339						673.2	0.832228	3873.2	#DIV/0!
673.6	0.49239	0.42033				673.6	0.37108				673.6	0.600855						673.6	0.844803	3873.6	#DIV/0!
674	0.35613	0.42045				674	0.39955				674	0.706166						674	0.700709	3874	#DIV/0!
674.4	0.52318	0.42057				674.4	0.37025				674.4	0.608841						674.4	0.64044	3874.4	#DIV/0!
674.8	0.70386	0.4207				674.8	0.40868				674.8	0.758198						674.8	0.661802	3874.8	#DIV/0!
675.2	0.50756	0.42082				675.2	0.40078				675.2	0.601658						675.2	0.689833	3875.2	#DIV/0!
675.6	0.35448	0.42094				675.6	0.35589				675.6	0.811804						675.6	0.767998	3875.6	#DIV/0!
676	0.33907	0.42106				676	0.4081				676	0.61219						676	0.756907	3876	#DIV/0!
676.4	0.46985	0.42119				676.4	0.39593				676.4	0.724855						676.4	0.930556	3876.4	#DIV/0!
676.8	0.28275	0.42131				676.8	0.3811				676.8	0.668947						676.8	0.743139	3876.8	#DIV/0!
677.2	0.3327	0.42143				677.2	0.39075				677.2	0.645646						677.2	0.687833	3877.2	#DIV/0!
677.6	0.37025	0.42155				677.6	0.38189				677.6	0.684094						677.6	0.690472	3877.6	#DIV/0!
678	0.22738	0.42168				678	0.41015				678	0.744113						678	0.72028	3878	#DIV/0!
678.4	0.45368	0.4218				678.4	0.41184				678.4	0.703642						678.4	0.598312	3878.4	#DIV/0!
678.8	0.50155	0.42192				678.8	0.38014				678.8	0.732424						678.8	0.727333	3878.8	#DIV/0!
679.2	0.44615	0.42204				679.2	0.38528				679.2	0.615129						679.2	0.87713	3879.2	#DIV/0!
679.6	0.29067	0.42217				679.6	0.39655				679.6	0.585509						679.6	0.87929	3879.6	#DIV/0!
680	0.41224	0.42229				680	0.38854				680	0.700514						680	0.830246	3880	#DIV/0!
680.4	0.46473	0.42241				680.4	0.38727				680.4	0.663748						680.4	0.611073	3880.4	#DIV/0!
680.8	0.43312	0.42253				680.8	0.404				680.8	0.734703						680.8	0.647067	3880.8	#DIV/0!
681.2	0.45927	0.42265				681.2	0.37208				681.2	0.714986						681.2	0.884471	3881.2	#DIV/0!
681.6	0.31879	0.42277				681.6	0.37793				681.6	0.666299						681.6	0.710644	3881.6	#DIV/0!
682	0.44698	0.4229				682	0.40031				682	0.584578						682	0.731495	3882	#DIV/0!
682.4	0.54034	0.42302				682.4	0.36893				682.4	0.798902						682.4	0.725546	3882.4	#DIV/0!
682.8	0.32759	0.42314				682.8	0.39623				682.8	0.778618						682.8	0.829205	3882.8	#DIV/0!
683.2	0.5474	0.42326				683.2	0.40279				683.2	0.720031						683.2	0.873903	3883.2	#DIV/0!
683.6	0.33358	0.42338				683.6	0.37886				683.6	0.676679						683.6	0.585696	3883.6	#DIV/0!
684	0.49631	0.42351				684	0.41142				684	0.598075						684	0.727428	3884	#DIV/0!
684.4	0.29417	0.42363				684.4	0.40813				684.4	0.594831						684.4	0.565284	3884.4	#DIV/0!
684.8	0.29231	0.42375				684.8	0.40117				684.8	0.615868						684.8	0.786602	3884.8	#DIV/0!
685.2	0.42433	0.42387				685.2	0.39257				685.2	0.723302						685.2	0.74078	3885.2	#DIV/0!
685.6	0.47086	0.42399				685.6	0.41667				685.6	0.733639						685.6	0.68474	3885.6	#DIV/0!
686	0.64951	0.42411				686	0.39503				686	0.825393						686	0.593595	3886	#DIV/0!
686.4	0.32964	0.42423				686.4	0.40545				686.4	0.757267						686.4	0.659897	3886.4	#DIV/0!
686.8	0.66572	0.42435				686.8	0.39703				686.8	0.730121						686.8	0.861226	3886.8	#DIV/0!
687.2	0.47044	0.42448				687.2	0.44445				687.2	0.635646						687.2	0.694097	3887.2	#DIV/0!
687.6	0.50791	0.4246				687.6	0.41731				687.6	0.765002						687.6	0.786247	3887.6	#DIV/0!
688	0.38846	0.42472				688	0.43092				688	0.660504						688	0.890292	3888	#DIV/0!
688.4	0.32819	0.42484				688.4	0.39718				688.4	0.699388						688.4	0.758292	3888.4	#DIV/0!
688.8	0.47778	0.42496				688.8	0.42372				688.8	0.768985						688.8	0.763085	3888.8	#DIV/0!
689.2	0.6131	0.42508				689.2	0.39728				689.2	0.616436						689.2	0.666985	3889.2	#DIV/0!
689.6	0.23824	0.4252				689.6	0.38614				689.6	0.733151						689.6	0.659501	3889.6	#DIV/0!
690	0.5413	0.42532				690	0.40068				690	0.717805						690	0.707477	3890	#DIV/0!
690.4	0.76373	0.42544				690.4	0.38853				690.4	0.724046						690.4	0.857206	3890.4	#DIV/0!
690.8	0.40502	0.42557				690.8	0.37931				690.8	0.6568						690.8	0.619662	3890.8	#DIV/0!
691.2	0.50609	0.42569				691.2	0.40363				691.2	0.705056						691.2	0.861272	3891.2	#DIV/0!
691.6	0.38534	0.42581				691.6	0.38132				691.6	0.595626						691.6	0.890759	3891.6	#DIV/0!
692	0.34335	0.42593				692	0.37571				692	0.709003						692	0.795134	3892	#DIV/0!
692.4	0.43806	0.42605				692.4	0.39777				692.4	0.810174						692.4	0.783384	3892.4	#DIV/0!
692.8	0.73475	0.42617				692.8	0.40306				692.8	0.699695						692.8	0.635388	3892.8	#DIV/0!
693.2	0.46728	0.42629				693.2	0.39105				693.2	0.568668						693.2	0.712718	3893.2	#DIV/0!
693.6	0.88843	0.42641				693.6	0.41647				693.6	0.666505						693.6	0.783085	3893.6	#DIV/0!
694	0.41983	0.42653				694	0.38762				694	0.778563						694	0.682866	3894	#DIV/0!
694.4	0.40815	0.42665				694.4	0.39145				694.4	0.702379						694.4	0.595537	3894.4	#DIV/0!
694.8	0.47544	0.42677				694.8	0.39445				694.8	0.671986						694.8	0.7738	3894.8	#DIV/0!
695.2	0.67508	0.42689				695.2	0.38173				695.2	0.761492						695.2	0.742237	3895.2	#DIV/0!
695.6	0.53457	0.42701				695.6	0.40332				695.6	0.782061						695.6	0.82986	3895.6	#DIV/0!
696	0.355	0.42713				696	0.38252				696	0.700897						696	0.749172	3896	#DIV/0!
696.4	0.28733	0.42725				696.4	0.38603				696.4	0.84488						696.4	0.70229	3896.4	#DIV/0!
696.8	0.52523	0.42737				696.8	0.36057				696.8	0.636579						696.8	0.856369	3896.8	#DIV/0!
697.2	0.3727	0.42749				697.2	0.41256				697.2	0.665565						697.2	0.672453	3897.2	#DIV/0!
697.6	0.50761	0.42761				697.6	0.3721				697.6	0.750756						697.6	0.710969	3897.6	#DIV/0!
698	0.47213	0.42773				698	0.39217				698	0.694086						698	0.725089	3898	#DIV/0!
698.4	0.51678	0.42785				698.4	0.39678				698.4	0.685015						698.4	0.671247	3898.4	#DIV/0!
698.8	0.58246	0.42797				698.8	0.41326				698.8	0.81361						698.8	0.733834	3898.8	#DIV/0!
699.2	0.48812	0.42809				699.2	0.46121				699.2	0.662123						699.2	0.701004	3899.2	#DIV/0!
699.6	0.36683	0.42821				699.6	0.38803				699.6	0.614492						699.6	0.778225	3899.6	#DIV/0!
700	0.35958	0.42833				700	0.37227				700	0.59448						700	0.645954	3900	#DIV/0!
700.4	0.53126	0.42845				700.4	0.38056				700.4	0.612303						700.4	0.853285	3900.4	#DIV/0!
700.8	0.56396	0.42857				700.8	0.39202				700.8	0.68831						700.8	0.713508	3900.8	#DIV/0!
701.2	0.32089	0.42869				701.2	0.41384				701.2	0.516742						701.2	0.853076	3901.2	#DIV/0!
701.6	0.48546	0.42881				701.6	0.37896				701.6	0.763648						701.6	0.619833	3901.6	#DIV/0!
702	0.43128	0.42893				702	0.45485				702	0.624553						702	0.739632	3902	#DIV/0!
702.4	0.59147	0.42905				702.4	0.41009				702.4	0.602649						702.4	0.69534	3902.4	#DIV/0!
702.8	0.36467	0.42917				702.8	0.4028				702.8	0.599798						702.8	0.845567	3902.8	#DIV/0!
703.2	0.30602	0.42929				703.2	0.39002				703.2	0.794605						703.2	0.631424	3903.2	#DIV/0!
703.6	0.35044	0.42941				703.6	0.39175				703.6	0.792704						703.6	0.671922	3903.6	#DIV/0!
704	0.36307	0.42953				704	0.41569				704	0.731546						704	0.708604	3904	#DIV/0!
704.4	0.63846	0.42965				704.4	0.36182				704.4	0.578662						704.4	0.726328	3904.4	#DIV/0!
704.8	0.29746	0.42976				704.8	0.41167				704.8	0.783169						704.8	0.793482	3904.8	#DIV/0!
705.2	0.42266	0.42988				705.2	0.3822				705.2	0.863512						705.2	0.660613	3905.2	#DIV/0!
705.6	0.45095	0.43				705.6	0.39142				705.6	0.695902						705.6	0.781337	3905.6	#DIV/0!
706	0.67492	0.43012				706	0.38484				706	0.680099						706	0.729584	3906	#DIV/0!
706.4	0.37748	0.43024				706.4	0.41352				706.4	0.751352						706.4	0.762448	3906.4	#DIV/0!
706.8	0.52312	0.43036				706.8	0.37981				706.8	0.763004						706.8	0.67024	3906.8	#DIV/0!
707.2	0.43169	0.43048				707.2	0.41564				707.2	0.746122						707.2	0.551733	3907.2	#DIV/0!
707.6	0.36016	0.4306				707.6	0.39092				707.6	0.677975						707.6	0.607699	3907.6	#DIV/0!
708	0.58698	0.43072				708	0.4246				708	0.787869						708	0.671149	3908	#DIV/0!
708.4	0.52635	0.43084				708.4	0.40481				708.4	0.653924						708.4	0.81373	3908.4	#DIV/0!
708.8	0.48734	0.43095				708.8	0.38378				708.8	0.660165						708.8	0.768736	3908.8	#DIV/0!
709.2	0.33818	0.43107				709.2	0.41083				709.2	0.71252						709.2	0.637699	3909.2	#DIV/0!
709.6	0.46352	0.43119				709.6	0.4033				709.6	0.687799						709.6	0.709663	3909.6	#DIV/0!
710	0.58369	0.43131				710	0.43245				710	0.684622						710	0.706616	3910	#DIV/0!
710.4	0.4356	0.43143				710.4	0.39006				710.4	0.752723						710.4	0.809875	3910.4	#DIV/0!
710.8	0.56668	0.43155				710.8	0.40006				710.8	0.653707						710.8	0.699525	3910.8	#DIV/0!
711.2	0.56003	0.43167				711.2	0.41105				711.2	0.587289						711.2	0.760494	3911.2	#DIV/0!
711.6	0.41822	0.43178				711.6	0.38764				711.6	0.553896						711.6	0.662623	3911.6	#DIV/0!
712	0.37127	0.4319				712	0.40747				712	0.625039						712	0.707823	3912	#DIV/0!
712.4	0.52712	0.43202				712.4	0.39909				712.4	0.714618						712.4	0.707351	3912.4	#DIV/0!
712.8	0.6622	0.43214				712.8	0.3959				712.8	0.592192						712.8	0.581288	3912.8	#DIV/0!
713.2	0.37414	0.43226				713.2	0.38445				713.2	0.685129						713.2	0.632183	3913.2	#DIV/0!
713.6	0.60256	0.43238				713.6	0.39626				713.6	0.75331						713.6	0.736628	3913.6	#DIV/0!
714	0.38507	0.43249				714	0.39337				714	0.669442						714	0.679265	3914	#DIV/0!
714.4	0.44008	0.43261				714.4	0.4306				714.4	0.626813						714.4	0.682504	3914.4	#DIV/0!
714.8	0.58369	0.43273				714.8	0.39244				714.8	0.811069						714.8	0.671461	3914.8	#DIV/0!
715.2	0.36474	0.43285				715.2	0.45129				715.2	0.786774						715.2	0.70713	3915.2	#DIV/0!
715.6	0.50875	0.43297				715.6	0.36038				715.6	0.725634						715.6	0.782193	3915.6	#DIV/0!
716	0.27444	0.43309				716	0.40064				716	0.726631						716	0.767309	3916	#DIV/0!
716.4	0.62038	0.4332				716.4	0.40448				716.4	0.69435						716.4	0.757549	3916.4	#DIV/0!
716.8	0.34319	0.43332				716.8	0.40217				716.8	0.731475						716.8	0.649283	3916.8	#DIV/0!
717.2	0.36377	0.43344				717.2	0.41147				717.2	0.624459						717.2	0.553443	3917.2	#DIV/0!
717.6	0.4485	0.43356				717.6	0.36982				717.6	0.663288						717.6	0.778624	3917.6	#DIV/0!
718	0.24544	0.43367				718	0.39483				718	0.718406						718	0.567368	3918	#DIV/0!
718.4	0.30131	0.43379				718.4	0.39778				718.4	0.682232						718.4	0.727209	3918.4	#DIV/0!
718.8	0.36271	0.43391				718.8	0.36884				718.8	0.719342						718.8	0.738833	3918.8	#DIV/0!
719.2	0.54725	0.43403				719.2	0.40981				719.2	0.644041						719.2	0.785538	3919.2	#DIV/0!
719.6	0.45182	0.43415				719.6	0.39959				719.6	0.671981						719.6	0.668409	3919.6	#DIV/0!
720	0.25536	0.43426				720	0.4247				720	0.767787						720	0.620357	3920	#DIV/0!
720.4	0.47837	0.43438				720.4	0.42318				720.4	0.587137						720.4	0.766077	3920.4	#DIV/0!
720.8	0.31593	0.4345				720.8	0.41548				720.8	0.927717						720.8	0.810547	3920.8	#DIV/0!
721.2	0.48033	0.43461				721.2	0.41179				721.2	0.708842						721.2	0.886611	3921.2	#DIV/0!
721.6	0.50699	0.43473				721.6	0.44129				721.6	0.709943						721.6	0.701949	3921.6	#DIV/0!
722	0.60245	0.43485				722	0.40964				722	0.684977						722	0.853821	3922	#DIV/0!
722.4	0.4315	0.43497				722.4	0.39735				722.4	0.700041						722.4	0.705369	3922.4	#DIV/0!
722.8	0.38641	0.43508				722.8	0.42964				722.8	0.739954						722.8	0.832784	3922.8	#DIV/0!
723.2	0.44486	0.4352				723.2	0.39613				723.2	0.769192						723.2	0.864095	3923.2	#DIV/0!
723.6	0.32319	0.43532				723.6	0.42479				723.6	0.677813						723.6	0.786694	3923.6	#DIV/0!
724	0.65088	0.43544				724	0.39247				724	0.689318						724	0.704541	3924	#DIV/0!
724.4	0.39811	0.43555				724.4	0.45178				724.4	0.697581						724.4	0.698371	3924.4	#DIV/0!
724.8	0.75937	0.43567				724.8	0.44206				724.8	0.864149						724.8	0.620682	3924.8	#DIV/0!
725.2	0.45353	0.43579				725.2	0.39227				725.2	0.653936						725.2	0.739074	3925.2	#DIV/0!
725.6	0.5144	0.4359				725.6	0.42744				725.6	0.838783						725.6	0.681409	3925.6	#DIV/0!
726	0.33635	0.43602				726	0.43237				726	0.688978						726	0.727227	3926	#DIV/0!
726.4	0.79309	0.43614				726.4	0.42392				726.4	0.778677						726.4	0.865167	3926.4	#DIV/0!
726.8	0.2304	0.43625				726.8	0.40203				726.8	0.723448						726.8	0.730844	3926.8	#DIV/0!
727.2	0.53739	0.43637				727.2	0.43083				727.2	0.627039						727.2	0.836992	3927.2	#DIV/0!
727.6	0.41428	0.43649				727.6	0.42975				727.6	0.686369						727.6	0.683231	3927.6	#DIV/0!
728	0.58597	0.4366				728	0.39895				728	0.708687						728	0.886154	3928	#DIV/0!
728.4	0.74814	0.43672				728.4	0.41398				728.4	0.784972						728.4	0.756637	3928.4	#DIV/0!
728.8	0.5538	0.43684				728.8	0.39475				728.8	0.668552						728.8	0.686144	3928.8	#DIV/0!
729.2	0.37495	0.43695				729.2	0.3879				729.2	0.626614						729.2	0.693755	3929.2	#DIV/0!
729.6	0.32121	0.43707				729.6	0.41656				729.6	0.680888						729.6	0.675614	3929.6	#DIV/0!
730	0.35394	0.43719				730	0.38559				730	0.643183						730	0.697531	3930	#DIV/0!
730.4	0.4223	0.4373				730.4	0.41				730.4	0.807071						730.4	0.773633	3930.4	#DIV/0!
730.8	0.37427	0.43742				730.8	0.43073				730.8	0.545498						730.8	0.827707	3930.8	#DIV/0!
731.2	0.55525	0.43754				731.2	0.39251				731.2	0.78744						731.2	0.863866	3931.2	#DIV/0!
731.6	0.4282	0.43765				731.6	0.40677				731.6	0.661122						731.6	0.839735	3931.6	#DIV/0!
732	0.32172	0.43777				732	0.41304				732	0.690051						732	0.720704	3932	#DIV/0!
732.4	0.60285	0.43788				732.4	0.39651				732.4	0.79368						732.4	0.698924	3932.4	#DIV/0!
732.8	0.61962	0.438				732.8	0.44208				732.8	0.63993						732.8	0.616588	3932.8	#DIV/0!
733.2	0.64352	0.43812				733.2	0.37914				733.2	0.740682						733.2	0.818334	3933.2	#DIV/0!
733.6	0.40293	0.43823				733.6	0.38077				733.6	0.62229						733.6	0.654895	3933.6	#DIV/0!
734	0.77255	0.43835				734	0.39986				734	0.74287						734	0.635127	3934	#DIV/0!
734.4	0.4969	0.43847				734.4	0.4101				734.4	0.675354						734.4	0.763309	3934.4	#DIV/0!
734.8	0.42057	0.43858				734.8	0.43754				734.8	0.741521						734.8	0.740223	3934.8	#DIV/0!
735.2	0.77864	0.4387				735.2	0.40681				735.2	0.67894						735.2	0.640465	3935.2	#DIV/0!
735.6	0.65377	0.43881				735.6	0.41553				735.6	0.759804						735.6	0.705056	3935.6	#DIV/0!
736	0.62797	0.43893				736	0.41898				736	0.663513						736	0.984729	3936	#DIV/0!
736.4	0.45888	0.43904				736.4	0.39977				736.4	0.662036						736.4	0.692944	3936.4	#DIV/0!
736.8	0.43508	0.43916				736.8	0.40182				736.8	0.754319						736.8	0.825052	3936.8	#DIV/0!
737.2	0.38577	0.43928				737.2	0.40872				737.2	0.743488						737.2	0.639944	3937.2	#DIV/0!
737.6	0.24021	0.43939				737.6	0.41528				737.6	0.652461						737.6	0.635495	3937.6	#DIV/0!
738	0.50268	0.43951				738	0.42469				738	0.697763						738	0.704074	3938	#DIV/0!
738.4	0.63083	0.43962				738.4	0.42987				738.4	0.575113						738.4	0.798842	3938.4	#DIV/0!
738.8	0.50813	0.43974				738.8	0.40273				738.8	0.825154						738.8	0.662081	3938.8	#DIV/0!
739.2	0.563	0.43985				739.2	0.38421				739.2	0.622053						739.2	0.660878	3939.2	#DIV/0!
739.6	0.68688	0.43997				739.6	0.4568				739.6	0.705701						739.6	0.696927	3939.6	#DIV/0!
740	0.47755	0.44008				740	0.39832				740	0.808733						740	0.829512	3940	#DIV/0!
740.4	0.50409	0.4402				740.4	0.38684				740.4	0.722979						740.4	0.706423	3940.4	#DIV/0!
740.8	0.40557	0.44031				740.8	0.43189				740.8	0.79094						740.8	0.76444	3940.8	#DIV/0!
741.2	0.4141	0.44043				741.2	0.40389				741.2	0.775566						741.2	0.725845	3941.2	#DIV/0!
741.6	0.55739	0.44055				741.6	0.39923				741.6	0.739423						741.6	0.626512	3941.6	#DIV/0!
742	0.51229	0.44066				742	0.40648				742	0.840112						742	0.844484	3942	#DIV/0!
742.4	0.47192	0.44078				742.4	0.40518				742.4	0.774889						742.4	0.58347	3942.4	#DIV/0!
742.8	0.42403	0.44089				742.8	0.39187				742.8	0.638198						742.8	0.902224	3942.8	#DIV/0!
743.2	0.39463	0.44101				743.2	0.40273				743.2	0.677014						743.2	0.719526	3943.2	#DIV/0!
743.6	0.51788	0.44112				743.6	0.43935				743.6	0.678285						743.6	0.8489	3943.6	#DIV/0!
744	0.46421	0.44124				744	0.41614				744	0.717682						744	0.789374	3944	#DIV/0!
744.4	0.4365	0.44135				744.4	0.47209				744.4	0.885861						744.4	0.70081	3944.4	#DIV/0!
744.8	0.35327	0.44147				744.8	0.40579				744.8	0.683197						744.8	0.884941	3944.8	#DIV/0!
745.2	0.84464	0.44158				745.2	0.38074				745.2	0.677983						745.2	0.706226	3945.2	#DIV/0!
745.6	1.00352	0.44169				745.6	0.43695				745.6	0.705874						745.6	0.81563	3945.6	#DIV/0!
746	0.40882	0.44181				746	0.37996				746	0.64618						746	0.777992	3946	#DIV/0!
746.4	0.37788	0.44192				746.4	0.39127				746.4	0.79941						746.4	0.620511	3946.4	#DIV/0!
746.8	0.4445	0.44204				746.8	0.43392				746.8	0.717844						746.8	0.638188	3946.8	#DIV/0!
747.2	0.34306	0.44215				747.2	0.44981				747.2	0.744887						747.2	0.684147	3947.2	#DIV/0!
747.6	0.41441	0.44227				747.6	0.41548				747.6	0.677585						747.6	0.793571	3947.6	#DIV/0!
748	0.50935	0.44238				748	0.42769				748	0.722872						748	0.92227	3948	#DIV/0!
748.4	0.27774	0.4425				748.4	0.38632				748.4	0.604866						748.4	0.745045	3948.4	#DIV/0!
748.8	0.56421	0.44261				748.8	0.42326				748.8	0.954253						748.8	0.596249	3948.8	#DIV/0!
749.2	0.58475	0.44273				749.2	0.41867				749.2	0.813509						749.2	0.842358	3949.2	#DIV/0!
749.6	0.52607	0.44284				749.6	0.42825				749.6	0.757928						749.6	0.745838	3949.6	#DIV/0!
750	0.39043	0.44295				750	0.41517				750	0.731804						750	0.70731	3950	#DIV/0!
750.4	0.44737	0.44307				750.4	0.42186				750.4	0.622359						750.4	0.947033	3950.4	#DIV/0!
750.8	0.61612	0.44318				750.8	0.39279				750.8	0.637801						750.8	0.605243	3950.8	#DIV/0!
751.2	0.4349	0.4433				751.2	0.37418				751.2	0.77013						751.2	0.714002	3951.2	#DIV/0!
751.6	0.41494	0.44341				751.6	0.39261				751.6	0.620452						751.6	0.880445	3951.6	#DIV/0!
752	0.47828	0.44353				752	0.42459				752	0.667593						752	0.955192	3952	#DIV/0!
752.4	0.56461	0.44364				752.4	0.39268				752.4	0.718191						752.4	0.848714	3952.4	#DIV/0!
752.8	0.78669	0.44375				752.8	0.36659				752.8	0.589353						752.8	0.658543	3952.8	#DIV/0!
753.2	0.41217	0.44387				753.2	0.41781				753.2	0.677932						753.2	0.86777	3953.2	#DIV/0!
753.6	0.65478	0.44398				753.6	0.40497				753.6	0.782748						753.6	0.89722	3953.6	#DIV/0!
754	0.65665	0.4441				754	0.40729				754	0.796102						754	0.647903	3954	#DIV/0!
754.4	0.4707	0.44421				754.4	0.42301				754.4	0.788845						754.4	0.599908	3954.4	#DIV/0!
754.8	0.37739	0.44432				754.8	0.40234				754.8	0.608023						754.8	0.911555	3954.8	#DIV/0!
755.2	0.41892	0.44444				755.2	0.38613				755.2	0.688734						755.2	0.659358	3955.2	#DIV/0!
755.6	0.72403	0.44455				755.6	0.43049				755.6	0.734729						755.6	0.647132	3955.6	#DIV/0!
756	0.72101	0.44466				756	0.39927				756	0.642776						756	0.609948	3956	#DIV/0!
756.4	0.67402	0.44478				756.4	0.41362				756.4	0.722657						756.4	0.787482	3956.4	#DIV/0!
756.8	0.71355	0.44489				756.8	0.43681				756.8	0.715414						756.8	0.912742	3956.8	#DIV/0!
757.2	0.41979	0.445				757.2	0.39288				757.2	0.550378						757.2	0.729966	3957.2	#DIV/0!
757.6	0.58928	0.44512				757.6	0.43574				757.6	0.609737						757.6	0.822357	3957.6	#DIV/0!
758	0.59916	0.44523				758	0.42018				758	0.649066						758	0.692944	3958	#DIV/0!
758.4	0.40144	0.44534				758.4	0.4237				758.4	0.599876						758.4	0.766958	3958.4	#DIV/0!
758.8	0.29794	0.44546				758.8	0.40666				758.8	0.777261						758.8	0.636079	3958.8	#DIV/0!
759.2	0.35674	0.44557				759.2	0.45672				759.2	0.836693						759.2	0.700425	3959.2	#DIV/0!
759.6	0.53684	0.44568				759.6	0.42091				759.6	0.667625						759.6	0.679501	3959.6	#DIV/0!
760	0.47267	0.4458				760	0.44312				760	0.706579						760	0.741688	3960	#DIV/0!
760.4	0.40476	0.44591				760.4	0.39392				760.4	0.811045						760.4	0.787127	3960.4	#DIV/0!
760.8	0.30886	0.44602				760.8	0.43481				760.8	0.741054						760.8	0.791734	3960.8	#DIV/0!
761.2	0.38854	0.44614				761.2	0.42594				761.2	0.890711						761.2	0.844523	3961.2	#DIV/0!
761.6	0.47276	0.44625				761.6	0.39389				761.6	0.65693						761.6	0.73631	3961.6	#DIV/0!
762	0.49531	0.44636				762	0.41642				762	0.785822						762	0.86647	3962	#DIV/0!
762.4	0.37097	0.44648				762.4	0.42889				762.4	0.681467						762.4	0.866486	3962.4	#DIV/0!
762.8	0.60511	0.44659				762.8	0.44031				762.8	0.632503						762.8	0.740564	3962.8	#DIV/0!
763.2	0.59318	0.4467				763.2	0.43477				763.2	0.641112						763.2	0.648344	3963.2	#DIV/0!
763.6	0.47689	0.44682				763.6	0.44992				763.6	0.80906						763.6	0.96705	3963.6	#DIV/0!
764	0.53124	0.44693				764	0.42864				764	0.753828						764	0.641385	3964	#DIV/0!
764.4	0.67966	0.44704				764.4	0.44942				764.4	0.700149						764.4	0.743512	3964.4	#DIV/0!
764.8	0.58252	0.44715				764.8	0.41385				764.8	0.696893						764.8	0.7586	3964.8	#DIV/0!
765.2	0.36566	0.44727				765.2	0.41046				765.2	0.795733						765.2	0.745299	3965.2	#DIV/0!
765.6	0.54471	0.44738				765.6	0.3956				765.6	0.779185						765.6	0.719085	3965.6	#DIV/0!
766	0.48944	0.44749				766	0.40896				766	0.74023						766	0.73226	3966	#DIV/0!
766.4	0.78794	0.4476				766.4	0.39517				766.4	0.658172						766.4	0.876731	3966.4	#DIV/0!
766.8	0.56758	0.44772				766.8	0.45343				766.8	0.766114						766.8	0.727906	3966.8	#DIV/0!
767.2	0.40519	0.44783				767.2	0.44701				767.2	0.653602						767.2	0.721141	3967.2	#DIV/0!
767.6	0.46036	0.44794				767.6	0.39524				767.6	0.745345						767.6	0.692863	3967.6	#DIV/0!
768	0.71696	0.44805				768	0.42519				768	0.735441						768	0.726227	3968	#DIV/0!
768.4	0.52154	0.44817				768.4	0.42518				768.4	0.660316						768.4	0.817983	3968.4	#DIV/0!
768.8	0.70075	0.44828				768.8	0.42879				768.8	0.850779						768.8	0.804312	3968.8	#DIV/0!
769.2	0.51671	0.44839				769.2	0.39061				769.2	0.673579						769.2	1.01889	3969.2	#DIV/0!
769.6	0.80332	0.4485				769.6	0.40941				769.6	0.647429						769.6	0.607932	3969.6	#DIV/0!
770	0.58866	0.44862				770	0.42165				770	0.718707						770	0.776556	3970	#DIV/0!
770.4	0.55451	0.44873				770.4	0.42646				770.4	0.756471						770.4	0.808217	3970.4	#DIV/0!
770.8	0.50727	0.44884				770.8	0.39622				770.8	0.753103						770.8	0.814542	3970.8	#DIV/0!
771.2	0.72409	0.44895				771.2	0.41561				771.2	0.666272						771.2	0.700756	3971.2	#DIV/0!
771.6	0.50383	0.44906				771.6	0.39945				771.6	0.723808						771.6	0.726076	3971.6	#DIV/0!
772	0.32145	0.44918				772	0.42259				772	0.827467						772	0.589548	3972	#DIV/0!
772.4	0.59497	0.44929				772.4	0.42672				772.4	0.693955						772.4	0.596719	3972.4	#DIV/0!
772.8	0.53059	0.4494				772.8	0.39				772.8	0.660213						772.8	0.773123	3972.8	#DIV/0!
773.2	0.6606	0.44951				773.2	0.43318				773.2	0.857241						773.2	0.736352	3973.2	#DIV/0!
773.6	0.39332	0.44962				773.6	0.40092				773.6	0.702486						773.6	0.6144	3973.6	#DIV/0!
774	0.65598	0.44974				774	0.42807				774	0.749005						774	0.61556	3974	#DIV/0!
774.4	0.26589	0.44985				774.4	0.4179				774.4	0.736406						774.4	0.749784	3974.4	#DIV/0!
774.8	0.42747	0.44996				774.8	0.43238				774.8	0.74757						774.8	0.859625	3974.8	#DIV/0!
775.2	0.4829	0.45007				775.2	0.46235				775.2	0.723898						775.2	0.704452	3975.2	#DIV/0!
775.6	0.31034	0.45018				775.6	0.43663				775.6	0.727662						775.6	0.873262	3975.6	#DIV/0!
776	0.53505	0.45029				776	0.4003				776	0.682748						776	0.792643	3976	#DIV/0!
776.4	0.48691	0.45041				776.4	0.38965				776.4	0.576061						776.4	0.655738	3976.4	#DIV/0!
776.8	0.29266	0.45052				776.8	0.41918				776.8	0.572156						776.8	0.911916	3976.8	#DIV/0!
777.2	0.53384	0.45063				777.2	0.41355				777.2	0.710418						777.2	0.578033	3977.2	#DIV/0!
777.6	0.49021	0.45074				777.6	0.43107				777.6	0.841123						777.6	0.783384	3977.6	#DIV/0!
778	0.42041	0.45085				778	0.43459				778	0.59216						778	0.718666	3978	#DIV/0!
778.4	0.3971	0.45096				778.4	0.41245				778.4	0.577438						778.4	0.861087	3978.4	#DIV/0!
778.8	0.41856	0.45107				778.8	0.45222				778.8	0.713471						778.8	0.81941	3978.8	#DIV/0!
779.2	0.50512	0.45119				779.2	0.39836				779.2	0.652036						779.2	0.676188	3979.2	#DIV/0!
779.6	0.42537	0.4513				779.6	0.43138				779.6	0.575323						779.6	0.887548	3979.6	#DIV/0!
780	0.36307	0.45141				780	0.41155				780	0.784701						780	0.552417	3980	#DIV/0!
780.4	0.41869	0.45152				780.4	0.40665				780.4	0.746038						780.4	0.837652	3980.4	#DIV/0!
780.8	0.68241	0.45163				780.8	0.40859				780.8	0.637083						780.8	0.806798	3980.8	#DIV/0!
781.2	0.41548	0.45174				781.2	0.42412				781.2	0.624322						781.2	0.655036	3981.2	#DIV/0!
781.6	0.60611	0.45185				781.6	0.40219				781.6	0.613559						781.6	0.638612	3981.6	#DIV/0!
782	0.62399	0.45196				782	0.45089				782	0.688044						782	0.785452	3982	#DIV/0!
782.4	0.52271	0.45207				782.4	0.40048				782.4	0.735896						782.4	0.9544	3982.4	#DIV/0!
782.8	0.25743	0.45218				782.8	0.39803				782.8	0.712029						782.8	0.680357	3982.8	#DIV/0!
783.2	0.44242	0.4523				783.2	0.4523				783.2	0.831815						783.2	0.746637	3983.2	#DIV/0!
783.6	0.61043	0.45241				783.6	0.43402				783.6	0.76597						783.6	0.731872	3983.6	#DIV/0!
784	0.56643	0.45252				784	0.41348				784	0.6858						784	0.746816	3984	#DIV/0!
784.4	0.63417	0.45263				784.4	0.41377				784.4	0.607704						784.4	0.729335	3984.4	#DIV/0!
784.8	0.37452	0.45274				784.8	0.40817				784.8	0.690984						784.8	0.791879	3984.8	#DIV/0!
785.2	0.74798	0.45285				785.2	0.40534				785.2	0.747096						785.2	0.743205	3985.2	#DIV/0!
785.6	0.39786	0.45296				785.6	0.44103				785.6	0.721761						785.6	0.666987	3985.6	#DIV/0!
786	0.57697	0.45307				786	0.404				786	0.791544						786	0.643831	3986	#DIV/0!
786.4	0.74162	0.45318				786.4	0.39351				786.4	0.844572						786.4	0.827986	3986.4	#DIV/0!
786.8	0.40315	0.45329				786.8	0.40623				786.8	0.762407						786.8	0.856272	3986.8	#DIV/0!
787.2	0.74953	0.4534				787.2	0.3974				787.2	0.689358						787.2	0.814365	3987.2	#DIV/0!
787.6	0.62399	0.45351				787.6	0.45344				787.6	0.613502						787.6	0.825554	3987.6	#DIV/0!
788	0.5059	0.45362				788	0.40294				788	0.564556						788	0.58295	3988	#DIV/0!
788.4	0.5433	0.45373				788.4	0.4557				788.4	0.598793						788.4	0.676758	3988.4	#DIV/0!
788.8	0.33358	0.45384				788.8	0.40279				788.8	0.7431						788.8	0.680515	3988.8	#DIV/0!
789.2	0.47213	0.45395				789.2	0.40229				789.2	0.854238						789.2	0.680377	3989.2	#DIV/0!
789.6	0.43321	0.45406				789.6	0.40583				789.6	0.549936						789.6	0.650459	3989.6	#DIV/0!
790	0.403	0.45417				790	0.44549				790	0.759279						790	0.586437	3990	#DIV/0!
790.4	0.35141	0.45428				790.4	0.43753				790.4	0.748259						790.4	0.691715	3990.4	#DIV/0!
790.8	0.33579	0.45439				790.8	0.39338				790.8	0.809124						790.8	0.84598	3990.8	#DIV/0!
791.2	0.43619	0.4545				791.2	0.41623				791.2	0.748083						791.2	1.03069	3991.2	#DIV/0!
791.6	0.39053	0.45461				791.6	0.41281				791.6	0.74077						791.6	0.771713	3991.6	#DIV/0!
792	0.55646	0.45472				792	0.40468				792	0.654745						792	0.805518	3992	#DIV/0!
792.4	0.49613	0.45483				792.4	0.45865				792.4	0.662924						792.4	0.807831	3992.4	#DIV/0!
792.8	0.5281	0.45494				792.8	0.42412				792.8	0.752611						792.8	0.594889	3992.8	#DIV/0!
793.2	0.57629	0.45505				793.2	0.4528				793.2	0.767395						793.2	0.859819	3993.2	#DIV/0!
793.6	0.53035	0.45516				793.6	0.44073				793.6	0.660835						793.6	0.663511	3993.6	#DIV/0!
794	0.30698	0.45527				794	0.41954				794	0.640189						794	0.876832	3994	#DIV/0!
794.4	0.6412	0.45538				794.4	0.4438				794.4	0.738476						794.4	0.69982	3994.4	#DIV/0!
794.8	0.5545	0.45549				794.8	0.41149				794.8	0.65574						794.8	0.732352	3994.8	#DIV/0!
[truncated: 7,017 more rows]

## Sheet: Ext Fig. 9j-p
Extended Figure 9. Micrographs of coacervates and FRAP recovery curves of coacervates.
Experimental condition
T 25 mM
EDC 25 mM
pyr 10 mM
MES 200 mM, pH 6, 25 degree
(pA) 1um
pDex 5mM
Ac-F(RG)3N-NH2 0/5mM
Without coacervates										With coacervates
time (min)	EDC (mM)	T* (mM)	T2 (mM)	T3* (mM)	T3(mM)	T4(mM)	T5(mM)	1**		time (min)	EDC (mM)	T* (mM)	T2 (mM)	T3* (mM)	T3(mM)	T4(mM)	T5(mM)	1**
0	0	0	0		0	0	0	0		0	0	0	0		0	0	0	0
3	21.4672	0.159386	1.5787	0.0238223	0.366891	0.0120743	0.126278	1.15045		3	20.8189	0.59423	1.37592	0	0.340781	0.0619658	0.00938618	1.15045
31	5.17969	0.156329	0.364015	0.280709	0.681741	0.149132	0.234356	0.987334		31	6.74288	2.22499	0.44645	0.0718259	0.42952	0.132139	0.0303993	0.987334
59	1.40747	0.152602	0.0850507	0.0469717	0.0546882	0.00942884	0.0122244	1.18845		59	2.43715	3.07447	0.111426	0.0689996	0.0938089	0.0330009	0.0103074	1.18845
87	0.519444	0.15454	0.0303791	0.0599372	0.0243158	0.00485009	0.00495451	0.841211		87	0.878125	3.48576	0.126642	0.0506954	0.0569762	0	0	0.841211
115	0	0.162517	0.0314469	0.161552	0.189457	0.0347307	0.0357272	0.854186		115	0	3.6693	0.0504538	0.048183	0	0	0	0.854186
143	0	0.159684	0.0248799	0.16568	0.145581	0.0216728	0.0248472	0.904232		143	0	3.76905	0	0	0	0	0	0.904232
171	0	0.160802	0	0.182952	0.0492149	0.00875051	0.00766828	0		171	0	0	0	0	0	0	0	0
199	0	0.157447	0	0.228488	0.00448632	0.00339167	0	0		199	0	0	0	0	0	0	0	0
227		0.160504								227		0
3	19.7653	0.140972	1.53348	0.0406909	0.405249	0.0151947	0.133573	0.4135		3	16.7507	0.496496	1.04383	0.0250336	0.237281	0.0576923	0.0133199	0.4135
31	4.5	0.143283	0.364549	1.02948	0.483087	0.10175	0.160411	0.266141		31	4.25069	1.74966	0.348158	0.134993	0.248004	0.0820784	0.0180752	0.266141
59	1.15139	0.15618	0.115643	1.06438	0.135128	0.0242165	0.0334865	0.312944		59	1.10382	1.84553	0.0901762	0.0727232	0.0154778	0.0110229	0.00809153	0.312944
87	0.535417	0.15208	0.0361986	1.14132	0.0463885	0.00705467	0.00956046	0.323293		87	0.414062	2.02289	0.0628938	0.0621803	0.0372813	0	0	0.323293
115	0	0.158491	0	1.35657	0.0291162	0.00612196	0.00898782	0		115	0	0	0	0	0	0	0	0
143	0	0.159088	0	1.58645	0.0142665	0.00200109	0.00293785	0		143	0	0	0	0	0	0	0	0
171	0	0.210154	0	2.05379	0	0.00164496	0.00241501	0		171	0	0	0	0	0	0	0	0
199	0	0	0	0	0	0	0	0		199	0	0	0	0	0	0	0	0
227		0								227	0	0	0	0	0	0	0	0
3	21.1226	0.14552	1.47715	0.0191117	0.279273	0.0994777	0.0139174	1.2595		3	21.1226	0.90085	1.44944	0.0339166	0.489681	0.0994777	0.0139174	1.2595
31	5.83108	0.149694	0.234755	0.366801	0.79004	0.136006	0.0173034	1.08897		31	5.83108	2.22901	0.29089	0.100987	0.467654	0.136006	0.0173034	1.08897
59	0.998785	0.17355	0.0641867	0.166218	0.14585	0.0187559	0	0.629595		59	0.998785	1.63739	0.0903534	0.0788246	0.0513683	0.0187559	0	0.629595
87	0.585243	0.166393	0.0187118	0.127142	0.0107223	0	0	0.983009		87	0.585243	3.02572	0.049836	0.0657694	0	0	0	0.983009
115	0	0.171835	0.00805129	0.148407	0.00439659	0	0	0		115	0	0	0	0	0	0	0	0
143	0	0.17601	0.00618757	0.179901	0.00690893	0	0	0		143	0	0	0	0	0	0	0	0
171	0	0.178918	0.00458476	0.209601	0.00385823	0	0	0		171	0	0	0	0	0	0	0	0
199	0	0.151931	0.00514388	0.253073	0.00265891	0	0	0		199	0	0	0	0	0	0	0	0
227	0	0.168928	0.00659758	0.297398	0.00613787	0	0	0		227
255	0	0.174594	0.00547935	0.332391	0	0	0	0		255
Average										Average
	20.785	0.148626	1.52977	0.021467	0.350471	0.0422489	0.129925	0.941149			19.5641	0.663859	1.28973	0.0196501	0.355914	0.0730453	0.0122078	0.941149
	5.17025	0.149769	0.321106	0.323755	0.651623	0.128963	0.197384	0.780816			5.60822	2.06789	0.361833	0.102602	0.381726	0.116741	0.021926	0.780816
	1.18588	0.160777	0.0882936	0.106595	0.111889	0.0174671	0.0228555	0.710328			1.51325	2.1858	0.0973184	0.0735158	0.0535517	0.0209266	0.00613297	0.710328
	0.546701	0.157671	0.0284298	0.0935397	0.0271422	0.00396825	0.00725748	0.715838			0.62581	2.84479	0.0797905	0.0595484	0.0314192	0	0	0.715838
	0	0.164281	0.0131661	0.15498	0.0743233	0.0136176	0.0223575	0.284729			0	1.2231	0.0168179	0.016061	0	0	0	0.284729
	0	0.164927	0.0103558	0.17279	0.0555855	0.00789129	0.0138925	0.301411			0	1.25635	0	0	0	0	0	0.301411
	0	0.183291	0.00152825	0.196276	0.017691	0.00346516	0.00504165	0			0	0	0	0	0	0	0	0
	0	0.103126	0.00171463	0.240781	0.00238174	0.00113056	0	0			0	0	0	0	0	0	0	0
	0	0.109811	0.00659758	0.297398	0.00613787	0	#DIV/0!	0			0	0	0	0	0	0	0	0
Error	0.899768	0.00959174	0.0508753	0.00333092	0.0645731	0.0495861	0.00515822	0.460199		Error	2.44117	0.210978	0.216103	0.0175875	0.126879	0.0229907	0.00246183	0.460199
	0.665588	0.00652336	0.074783	0.0608765	0.155678	0.0244635	0.0522864	0.448609			1.26095	0.275598	0.0786761	0.0316146	0.117366	0.0300811	0.00734822	0.448609
	0.206512	0.0112053	0.0258812	0.0843199	0.0498264	0.00747761	0.0150345	0.443299			0.801843	0.776618	0.0122175	0.00496024	0.0392112	0.0111486	0.00542563	0.443299
	0.0343202	0.00765317	0.00890488	0.0475211	0.0180003	0.00360906	0.0032569	0.347268			0.234676	0.748032	0.0410963	0.00787414	0.0289369	0	0	0.347268
	0	0.00684485	0.0163355	0.00929485	0.100472	0.018539	0.0189076	0.493165			0	2.11847	0.0291295	0.0278185	0	0	0	0.493165
	0	0.00960275	0.0129531	0.0100562	0.0780252	0.011977	0.0154923	0.522059			0	2.17606	0	0	0	0	0	0.522059
	0	0.0249647	0.00264701	0.0188435	0.0273685	0.00465056	0.00371462	0			0	0	0	0	0	0	0	0
	0	0.0893524	0.00296982	0.0173842	0.00225596	0.00195818	0	0			0	0	0	0	0	0	0	0
	#DIV/0!	0.095192	#DIV/0!	#DIV/0!	#DIV/0!	#DIV/0!	#DIV/0!	#DIV/0!			#DIV/0!	0	#DIV/0!	#DIV/0!	#DIV/0!	#DIV/0!	#DIV/0!	#DIV/0!
