# Supplementary material for: Template-based copying in chemically fuelled dynamic combinatorial libraries
Source: Nat Chem. 2024 Jul 16;16(8):1240–9. doi: 10.1038/s41557-024-01570-5 (PMC11321992; doi:10.1038/s41557-024-01570-5)
Supplement: Supplementary file 15 — Source data. [file 41557_2024_1570_MOESM15_ESM.xlsx]

## Sheet: Fig. 10a
Extended Figure 10. The template oligomer composition controls the physical properties of its compartment.
Fig. 10a					Fig. 10a					Fig. 10a
C without EDC	5 min				C without EDC	15 min				C without EDC	90 min
Fig. 10a					Fig. 10a					Fig. 10a
C with EDC	5 min				C with EDC	15 min				C with EDC	90 min

## Sheet: Fig. 10b
Extended Figure 10. The template oligomer composition controls the physical properties of its compartment.
Fig. 10b					Fig. 10b					Fig. 10b
T/C without EDC	5 min				T/C without EDC	15 min				T/C without EDC	90 min
Fig. 10b					Fig. 10b					Fig. 10b
T/C with EDC	5 min				T/C with EDC	15 min				T/C with EDC	90 min
